# Supplementary material for: Mitochondrial protein import stress causes lysosomal damage and progressive tissue atrophy
Source: EMBO Rep. 2026 Apr 27;27(11):2973–3000. doi: 10.1038/s44319-026-00774-9 (PMC13260833; doi:10.1038/s44319-026-00774-9)
Supplement: Supplementary file 4 — Dataset EV1 [file 44319_2026_774_MOESM4_ESM.xlsx]

## Sheet: Legend
Dataset EV1. RNA-seq analysis showing differentially expressed genes in GAL10-AAC2 compared with wild type cells. Total RNA was extracted from mid-log phase cells grown in YP+Galactose+Raffinose medium.

## Sheet: Sheet1
Gene ID	Gene name	P-value (trp1::GAL-Aac2-His3 vs. trp1::Kan)	FDR step up (trp1::GAL-Aac2-His3 vs. trp1::Kan)	Ratio (dtrp1::GAL-Aac2-His3 vs. dtrp1::Kan)	Fold change (trp1::GAL-Aac2-His3 vs. trp1::Kan)	LSean(trp1::GAL-Aac2-His3) (trp1::GAL-Aac2-His3 vs. trp1::Kan)	LSMean(trp1::Kan) (trp1::GAL-Aac2-His3 vs. trp1::Kan)	P-value (genotype)	FDR step up (genotype)
SOK1	SOK1	8.75603e-15	5.91382e-11	11.4586	11.4586	24814.3	2165.56	2.11226e-14	3.56655e-11
PET9	PET9	2.40705e-08	3.25144e-05	5.99122	5.99122	69519	11603.5	2.74795e-08	8.63238e-07
MIG2	MIG2	2.92763e-06	0.00179756	2.15838	2.15838	1018.31	471.793	1.7122e-06	1.74159e-05
WHI2	WHI2	9.01291e-11	2.02911e-07	1.91482	1.91482	2872.78	1500.29	7.11883e-11	1.55099e-08
CTS1	CTS1	1.51694e-05	0.0056919	1.84976	1.84976	8930.06	4827.68	2.30866e-09	1.33721e-07
YKR075C	---	9.68252e-06	0.00384681	1.55183	1.55183	3607.38	2324.6	5.28924e-07	7.27097e-06
MEP1	MEP1	1.56062e-07	0.000175674	1.52224	1.52224	1074.97	706.179	3.79833e-07	5.752e-06
RGC1	RGC1	0.00142168	0.0497513	1.51562	1.51562	1962.82	1295.06	0.00684134	0.0153663
MBR1	MBR1	0.000763197	0.039651	1.51148	1.51148	1465.56	969.62	8.89459e-05	0.000419219
CHD1	CHD1	0.000208902	0.023914	1.50704	1.50704	2080.37	1380.44	0.000610128	0.00202696
NAB2	NAB2	0.00138271	0.0488943	1.50313	1.50313	3388.25	2254.13	0.000448655	0.00157988
FAR1	FAR1	0.00114391	0.0450712	1.45645	1.45645	9267.01	6362.73	6.88763e-09	3.00123e-07
NPR1	NPR1	0.00133761	0.0483115	1.44767	1.44767	1025.31	708.25	0.000139603	0.000605964
DEP1	DEP1	0.000285389	0.0276645	1.43201	1.43201	2045.81	1428.63	0.000350983	0.00128276
ECM29	ECM29	0.00012114	0.017408	1.42888	1.42888	980.668	686.319	1.83612e-08	6.39236e-07
UBA1	UBA1	0.00125135	0.0466939	1.4079	1.4079	5212.97	3702.66	0.000253892	0.000984379
SNF1	SNF1	5.5024e-07	0.000530903	1.40623	1.40623	1778.24	1264.54	1.04129e-07	2.23976e-06
RQC2	RQC2	0.00110259	0.0449841	1.406	1.406	2507.29	1783.28	0.000168503	0.000709521
APA1	APA1	0.000914568	0.0426	1.40554	1.40554	2955.38	2102.67	0.00383692	0.00943376
TOM70	TOM70	0.000115445	0.0173271	1.40417	1.40417	6241.36	4444.88	8.8502e-07	1.04683e-05
HAP4	HAP4	5.4469e-05	0.0122628	1.40284	1.40284	3450.39	2459.58	9.75667e-08	2.1748e-06
ATG1	ATG1	0.00121421	0.0458146	1.4018	1.4018	685.641	489.116	1.79734e-09	1.16211e-07
UBP3	UBP3	0.000895054	0.0426	1.40087	1.40087	2788.29	1990.39	0.00268933	0.0069513
DSK2	DSK2	3.0586e-05	0.00821381	1.4002	1.4002	2919.46	2085.04	1.27793e-06	1.38099e-05
DEF1	DEF1	0.000217817	0.0242691	1.37665	1.37665	4843.44	3518.29	6.6452e-07	8.57099e-06
PAT1	PAT1	0.000875945	0.0425621	1.36654	1.36654	3751.93	2745.56	0.000227053	0.000901538
EAP1	EAP1	0.000531015	0.0348482	1.35623	1.35623	1622.31	1196.19	0.000834872	0.00262388
TIM50	TIM50	4.30106e-06	0.00222559	1.35505	1.35505	3617.89	2669.93	1.52235e-05	9.88647e-05
RSM22	RSM22	0.000370847	0.0301833	1.35272	1.35272	1721.46	1272.59	0.00243278	0.00638096
AHC1	AHC1	0.000150935	0.0196041	1.35205	1.35205	1848.24	1366.99	9.90454e-09	4.0057e-07
PUT2	PUT2	0.000485074	0.0338173	1.35168	1.35168	2572.95	1903.52	0.000257146	0.000993005
GAL11	GAL11	0.00127781	0.047231	1.35158	1.35158	3465.79	2564.26	8.98456e-06	6.51791e-05
BNA5	BNA5	0.00115064	0.0450712	1.35127	1.35127	1571.88	1163.26	0.000887328	0.00275921
NIS1	NIS1	0.000370923	0.0301833	1.34771	1.34771	935.22	693.932	0.00212307	0.00570147
DDI1	DDI1	7.11644e-05	0.0133512	1.34223	1.34223	1065.92	794.145	1.90002e-07	3.43121e-06
GGA2	GGA2	0.000722717	0.0395038	1.34188	1.34188	2678.32	1995.95	1.28063e-07	2.5897e-06
PCS60	PCS60	0.000243231	0.0258203	1.33963	1.33963	2198.46	1641.1	4.35538e-08	1.20101e-06
UBX7	UBX7	5.29605e-06	0.0022356	1.33729	1.33729	1505.42	1125.73	4.26343e-07	6.24625e-06
MTH1	MTH1	0.00107488	0.0449113	1.33568	1.33568	3556.88	2662.98	0.000343963	0.00125983
RPT1	RPT1	0.00012002	0.017408	1.33259	1.33259	5435.52	4078.93	3.99782e-05	0.000218104
NAT1	NAT1	0.00119543	0.0456155	1.33161	1.33161	3250.14	2440.76	1.90266e-05	0.000117357
MSR1	MSR1	0.000399778	0.0310237	1.33062	1.33062	1570.47	1180.25	0.00412285	0.0100345
MCX1	MCX1	0.00125091	0.0466939	1.32668	1.32668	1096.28	826.338	0.000578473	0.00193896
CCR4	CCR4	0.000638863	0.0365668	1.32655	1.32655	1710.53	1289.47	0.000409674	0.00146013
RAD4	RAD4	0.000304761	0.0285883	1.32199	1.32199	744.895	563.463	4.30957e-09	2.10919e-07
RPN1	RPN1	0.000699923	0.0394555	1.31995	1.31995	4900.35	3712.52	8.46204e-07	1.02058e-05
GPA1	GPA1	9.01428e-05	0.0148494	1.31932	1.31932	3389.81	2569.36	1.36277e-07	2.69405e-06
TFG1	TFG1	0.00110562	0.0449841	1.30915	1.30915	3555.02	2715.52	2.81319e-05	0.000162904
ABZ1	ABZ1	0.00094355	0.043013	1.30695	1.30695	1576.42	1206.19	0.00213139	0.00571473
RPT5	RPT5	3.02128e-05	0.00821381	1.30589	1.30589	4205.73	3220.59	7.88394e-05	0.000382255
MFT1	MFT1	0.000501467	0.0339446	1.29346	1.29346	1083.99	838.052	0.000311585	0.00116011
TOM40	TOM40	0.000560796	0.0348482	1.28814	1.28814	3483.13	2704.01	3.69618e-06	3.22533e-05
TFG2	TFG2	0.000132772	0.0179348	1.28312	1.28312	2397.07	1868.15	1.05798e-05	7.38178e-05
FPS1	FPS1	0.000103373	0.0165603	1.28202	1.28202	3357.62	2619.01	0.000706949	0.00227476
TAF7	TAF7	0.0007894	0.0403354	1.27389	1.27389	1001.52	786.193	1.1865e-05	8.10363e-05
SET3	SET3	0.0014397	0.0497841	1.27139	1.27139	862.873	678.686	1.55682e-06	1.61269e-05
CYM1	CYM1	0.000167366	0.0205526	1.26921	1.26921	1353.95	1066.77	1.80609e-06	1.82065e-05
RPT2	RPT2	0.00119017	0.0456155	1.26694	1.26694	5575.41	4400.69	1.97177e-07	3.52054e-06
QDR3	QDR3	0.000416925	0.0312231	1.25981	1.25981	1781.3	1413.95	0.0018667	0.00512299
MSL5	MSL5	2.76578e-05	0.00821381	1.25652	1.25652	1203.02	957.424	9.40258e-09	3.84879e-07
MRP20	MRP20	1.72366e-05	0.00612716	1.25551	1.25551	1862.05	1483.1	0.000252574	0.000980957
APL2	APL2	0.00033581	0.0294553	1.25427	1.25427	2039.42	1625.98	9.50212e-06	6.81288e-05
CCM1	CCM1	0.00100669	0.0438991	1.25414	1.25414	1574.16	1255.17	0.00430835	0.0104221
VHC1	VHC1	0.000636018	0.0365668	1.24987	1.24987	837.286	669.897	4.86115e-06	4.00882e-05
PXP1	PXP1	3.62607e-05	0.00875547	1.24684	1.24684	1278.05	1025.03	6.192e-10	6.31858e-08
RGD2	RGD2	0.000526571	0.0348482	1.24466	1.24466	1454.88	1168.89	8.96282e-05	0.00042083
EMC1	EMC1	0.0005624	0.0348482	1.24286	1.24286	3126.58	2515.64	3.5988e-05	0.000199559
FDC1	FDC1	0.000344338	0.0296284	1.24166	1.24166	1181.82	951.812	1.21416e-07	2.51546e-06
HDA3	HDA3	3.15281e-05	0.00821381	1.24137	1.24137	994.871	801.428	6.8069e-10	6.56769e-08
COM2	COM2	0.000920875	0.0426	1.23764	1.23764	1330.26	1074.84	1.62059e-09	1.1284e-07
PRP5	PRP5	0.000416459	0.0312231	1.223	1.223	1473.96	1205.2	1.937e-06	1.92773e-05
PPH22	PPH22	0.000591809	0.0353024	1.22071	1.22071	1344.33	1101.27	7.74822e-05	0.000378451
MSC6	MSC6	0.000585643	0.0353024	1.2199	1.2199	1607.26	1317.53	0.00460559	0.0110238
RPN11	RPN11	4.64784e-06	0.00222559	1.21715	1.21715	4669.23	3836.19	9.07678e-06	6.57774e-05
ECM3	ECM3	0.00091269	0.0426	1.21677	1.21677	1581.75	1299.96	3.36734e-07	5.21629e-06
GIS3	GIS3	0.0003635	0.0301833	1.215	1.215	1805.93	1486.36	3.22112e-05	0.000182206
UBR1	UBR1	0.00129371	0.047231	1.21393	1.21393	1716.64	1414.12	1.53854e-07	2.93539e-06
RPT4	RPT4	0.000735841	0.0395038	1.2061	1.2061	3227.37	2675.88	1.05919e-06	1.19829e-05
EPS1	EPS1	0.000285444	0.0276645	1.20069	1.20069	1143.21	952.133	1.70974e-05	0.000107858
CDH1	CDH1	0.000701016	0.0394555	1.19002	1.19002	1391.77	1169.54	5.16505e-05	0.000269588
TMA108	TMA108	0.000502584	0.0339446	1.16222	1.16222	1222.11	1051.53	2.68428e-07	4.4111e-06
APP1	APP1	0.000750897	0.039651	1.15146	1.15146	1511.62	1312.78	6.24126e-09	2.79162e-07
PIN2	PIN2	0.000991898	0.0438991	0.854842	-1.16981	966.025	1130.06	1.72883e-05	0.000108821
AME1	AME1	0.0010063	0.0438991	0.846049	-1.18196	993.583	1174.38	1.6209e-05	0.000103578
OCA4	OCA4	0.000773393	0.039874	0.838018	-1.19329	1553.6	1853.89	1.3092e-06	1.40577e-05
ROT1	ROT1	0.00101617	0.0438991	0.837361	-1.19423	2068.03	2469.71	0.00641201	0.014513
MGM101	MGM101	8.90683e-05	0.0148494	0.82403	-1.21355	3462.69	4202.14	4.05363e-09	2.05101e-07
STN1	STN1	0.000127942	0.017635	0.804021	-1.24375	1055.8	1313.14	0.000113739	0.000512079
NIF3	NIF3	0.00103545	0.043984	0.79742	-1.25404	2303.49	2888.68	5.04619e-07	7.07095e-06
AIM20	AIM20	0.00116155	0.0450712	0.792357	-1.26206	2500.43	3155.68	1.88442e-14	3.56655e-11
CST26	CST26	0.00112676	0.0450712	0.786986	-1.27067	1489.63	1892.83	0.00584899	0.0134918
TPT1	TPT1	0.000721149	0.0395038	0.780835	-1.28068	1875.99	2402.54	5.02735e-09	2.39118e-07
MSB4	MSB4	3.62975e-05	0.00875547	0.780394	-1.2814	1384.06	1773.54	4.22501e-05	0.000228469
CDC28	CDC28	2.74477e-06	0.00179756	0.778062	-1.28524	1136.43	1460.59	1.15043e-07	2.41304e-06
BUD17	BUD17	0.000485679	0.0338173	0.77798	-1.28538	1706.71	2193.78	4.48642e-05	0.000239915
KRE28	KRE28	0.000252316	0.0258203	0.767745	-1.30252	771.54	1004.94	0.00163089	0.00458006
HEM2	HEM2	4.26566e-05	0.00993458	0.767729	-1.30254	2490.44	3243.9	0.000701522	0.00226161
SEC62	SEC62	0.000850951	0.0417217	0.763905	-1.30906	5340.57	6991.14	1.43613e-05	9.42625e-05
YKE4	YKE4	0.00108177	0.0449113	0.759542	-1.31658	1059.49	1394.91	7.58542e-06	5.72919e-05
NSE1	NSE1	0.000346557	0.0296284	0.757499	-1.32013	2083.69	2750.76	5.03881e-10	5.76815e-08
RER1	RER1	0.00115388	0.0450712	0.75716	-1.32073	2967.51	3919.26	1.42761e-08	5.1562e-07
UNG1	UNG1	2.68262e-05	0.00821381	0.754415	-1.32553	1001.07	1326.95	8.82338e-06	6.47532e-05
YGR235C	---	0.00115635	0.0450712	0.750272	-1.33285	2057.77	2742.7	0.000241706	0.000946915
KTR1	KTR1	0.00111492	0.0450712	0.744045	-1.344	5419.84	7284.28	7.03685e-05	0.000349462
REV7	REV7	0.000794286	0.0403354	0.740153	-1.35107	911.699	1231.77	3.49645e-05	0.000194693
SEC28	SEC28	0.00144105	0.0497841	0.737874	-1.35525	5010.89	6790.98	7.2983e-07	9.17927e-06
RIM1	RIM1	0.000908925	0.0426	0.737371	-1.35617	3057.73	4146.8	6.24292e-10	6.31858e-08
HTA1	HTA1	0.000247872	0.0258203	0.736095	-1.35852	6158.55	8366.52	2.17868e-09	1.29116e-07
DAD2	DAD2	0.000852473	0.0417217	0.735744	-1.35917	776.326	1055.16	4.36417e-10	5.51441e-08
RFA2	RFA2	0.00012495	0.0175815	0.705582	-1.41727	2204.19	3123.94	0.00130858	0.003836
DFG5	DFG5	0.00075496	0.039651	0.704206	-1.42004	2316.06	3288.89	0.00110979	0.00333136
POL30	POL30	0.000107298	0.0165603	0.702011	-1.42448	2057.47	2930.82	2.31646e-09	1.33721e-07
GDT1	GDT1	0.0013672	0.0487739	0.700007	-1.42856	2921.81	4173.98	2.49559e-07	4.16178e-06
RIB3	RIB3	0.00137208	0.0487739	0.693413	-1.44214	5436.79	7840.62	4.96e-06	4.07541e-05
PCL1	PCL1	4.8952e-06	0.00222559	0.686147	-1.45741	2843.87	4144.69	5.93402e-14	6.67973e-11
PSF1	PSF1	0.000239951	0.0258203	0.674987	-1.48151	857.954	1271.07	2.21298e-05	0.000133094
DCD1	DCD1	0.00095048	0.043013	0.67004	-1.49245	1492.97	2228.17	5.90777e-07	7.91982e-06
RFC5	RFC5	0.00114718	0.0450712	0.667563	-1.49799	2096.94	3141.19	1.32773e-06	1.42001e-05
YLR050C	---	0.000425307	0.0312231	0.662857	-1.50862	741.852	1119.17	1.81861e-05	0.000113102
ERP2	ERP2	0.000326546	0.0294066	0.661076	-1.51268	3453.27	5223.7	3.75867e-09	1.96351e-07
HHF2	HHF2	0.000156971	0.0198137	0.660582	-1.51382	14013.1	21213.3	2.30065e-10	3.44649e-08
YPL088W	---	6.18155e-05	0.0123291	0.659784	-1.51565	1867.97	2831.19	1.67323e-09	1.15317e-07
SER2	SER2	0.00076241	0.039651	0.65934	-1.51667	926.034	1404.49	9.39236e-05	0.000436453
CUP2	CUP2	0.000549305	0.0348482	0.657811	-1.52019	1330.44	2022.52	6.7121e-06	5.23481e-05
DOG1	DOG1	8.23983e-05	0.0142697	0.629772	-1.58788	706.192	1121.35	1.03746e-07	2.23865e-06
OPY1	OPY1	0.000595865	0.0353024	0.62915	-1.58944	2537.45	4033.14	7.54639e-07	9.38643e-06
RSR1	RSR1	7.66593e-05	0.0136252	0.622937	-1.6053	3130.73	5025.76	2.55868e-05	0.000150797
ALG14	ALG14	0.000219191	0.0242691	0.614988	-1.62605	1262.61	2053.06	4.1387e-05	0.000224701
CIN2	CIN2	0.000575289	0.0353024	0.605338	-1.65197	596.099	984.737	1.83106e-07	3.34242e-06
MET14	MET14	0.000501809	0.0339446	0.598396	-1.67114	892.816	1492.02	5.96557e-06	4.71993e-05
YMR252C	---	1.21101e-06	0.00102239	0.592053	-1.68904	795.956	1344.4	1.16784e-09	9.12266e-08
YLR460C	---	0.000532064	0.0348482	0.580714	-1.72202	490.918	845.37	0.000400834	0.00143013
DIA1	DIA1	0.000404218	0.0310237	0.572705	-1.7461	1797.04	3137.8	0.000779694	0.00247465
NNF1	NNF1	0.00055635	0.0348482	0.567456	-1.76225	1363.26	2402.4	2.91656e-08	8.98834e-07
CYC1	CYC1	0.000623935	0.0363281	0.470358	-2.12604	2883.01	6129.4	8.93785e-08	2.01894e-06
ULI1	ULI1	0.000333939	0.0294553	0.388072	-2.57684	304.665	785.073	2.54753e-06	2.39972e-05
