# Supplementary material for: Mitochondrial protein import stress causes lysosomal damage and progressive tissue atrophy
Source: EMBO Rep. 2026 Apr 27;27(11):2973–3000. doi: 10.1038/s44319-026-00774-9 (PMC13260833; doi:10.1038/s44319-026-00774-9)
Supplement: Supplementary file 5 — Dataset EV2 [file 44319_2026_774_MOESM5_ESM.xlsx]

## Sheet: Legend
Dataset EV2. RNA-seq analysis showing differentially expressed genes in vma13D compared with wild type cells. Total RNA was extracted from mid-log phase cells grown in YP+Galactose+Raffinose medium.

## Sheet: Sheet1
Gene ID	Gene name	P-value (vma13::Kan, trp1::Kan vs. trp1::Kan)	FDR step up (dvma13::Kan, dtrp1::Kan vs. dtrp1::Kan)	Ratio (vma13::Kan, trp1::Kan vs. trp1::Kan)	Fold change (vma13::Kan, trp1::Kan vs. trp1::Kan)	LSMean(dvma13::Kan, dtrp1::Kan) (dvma13::Kan, dtrp1::Kan vs. dtrp1::Kan)	LSMean(trp1::Kan) (vma13::Kan, trp1::Kan vs. trp1::Kan)	P-value (genotype)	FD step up (genotype)
FIT3	FIT3	3.83791e-13	1.29606e-09	116.371	116.371	93589.2	804.231	5.2876e-13	3.57124e-10
FIT2	FIT2	4.59883e-14	3.10605e-10	47.3129	47.3129	41793.1	883.335	4.47058e-14	6.03886e-11
FIT1	FIT1	2.44997e-09	2.06839e-06	31.4226	31.4226	3842.18	122.274	1.73927e-09	1.16211e-07
FRE5	FRE5	1.01646e-10	1.71629e-07	24.9884	24.9884	1245.49	49.8425	5.91576e-11	1.49055e-08
ARN2	ARN2	1.7319e-09	1.67104e-06	15.3736	15.3736	13989.7	909.985	1.5914e-09	1.11962e-07
FRE2	FRE2	6.63166e-10	8.95805e-07	8.76366	8.76366	1427.86	162.93	5.5974e-10	6.09524e-08
GTO3	GTO3	7.36927e-08	1.89649e-05	8.41756	8.41756	774.885	92.0558	1.441e-07	2.79669e-06
ARN1	ARN1	2.33511e-06	0.000166014	6.88441	6.88441	3185.85	462.762	7.01697e-07	8.86641e-06
ENB1	ENB1	1.63444e-09	1.67104e-06	6.4113	6.4113	3313.75	516.861	1.79419e-09	1.16211e-07
HXT10	HXT10	2.53425e-07	3.89008e-05	6.07777	6.07777	1160.27	190.904	8.27323e-08	1.93347e-06
FRE3	FRE3	6.54222e-06	0.00031532	5.62772	5.62772	1608.31	285.784	9.44277e-06	6.77752e-05
PHO84	PHO84	0.000340908	0.00351521	4.75313	4.75313	400.003	84.1556	1.00957e-09	8.75047e-08
TIR1	TIR1	4.43762e-06	0.0002477	4.59076	4.59076	1341.56	292.23	5.17793e-06	4.20839e-05
FET3	FET3	1.96158e-06	0.000147206	4.5153	4.5153	35316.1	7821.43	1.072e-06	1.20671e-05
DSF1	DSF1	0.00280634	0.0141556	4.28026	4.28026	796.039	185.979	0.00856047	0.0185968
FTR1	FTR1	1.04571e-05	0.00040129	4.20186	4.20186	16447.3	3914.3	7.80281e-06	5.85558e-05
HMX1	HMX1	0.000213872	0.00252976	4.0962	4.0962	2358.28	575.723	5.78045e-05	0.000296891
TIS11	TIS11	2.8681e-07	4.16989e-05	3.86838	3.86838	2265.69	585.696	5.93098e-08	1.47815e-06
YGL039W	---	5.25969e-06	0.000281936	3.54897	3.54897	4428.62	1247.86	1.47865e-06	1.54595e-05
YEL065W	SIT1	1.03865e-05	0.000400861	3.45384	3.45384	6078.67	1759.97	7.25614e-06	5.55016e-05
YTP1	YTP1	0.000891275	0.00641756	3.24976	3.24976	757.501	233.095	0.00192966	0.00525733
HPF1	HPF1	0.0150341	0.0487705	3.19338	3.19338	1049.92	328.78	0.0174588	0.0346863
CCC2	CCC2	1.72784e-06	0.000132612	3.13119	3.13119	2959.5	945.167	2.07065e-06	2.03569e-05
VMR1	VMR1	1.19561e-06	0.000106252	3.09175	3.09175	2574.81	832.8	2.13851e-06	2.08721e-05
PLB2	PLB2	0.000143877	0.00196312	2.9425	2.9425	2029.96	689.878	0.000261453	0.00100791
TPO2	TPO2	0.000288441	0.00308941	2.54828	2.54828	1445.28	567.16	0.000968111	0.0029659
MIG2	MIG2	1.31553e-07	2.86617e-05	2.38087	2.38087	1123.28	471.793	1.7122e-06	1.74159e-05
GAL10	GAL10	0.00120586	0.00776538	2.32288	2.32288	69763.4	30033.2	3.74495e-08	1.08479e-06
OLE1	OLE1	7.11585e-06	0.000326942	2.29262	2.29262	47612	20767.5	8.06463e-07	9.84963e-06
GAL1	GAL1	0.00147065	0.00893237	2.24272	2.24272	113365	50547.8	5.57608e-08	1.40933e-06
COT1	COT1	4.8133e-08	1.80606e-05	2.21491	2.21491	3859.86	1742.67	4.49606e-08	1.21466e-06
FTH1	FTH1	7.16864e-06	0.000327142	2.17052	2.17052	4615.91	2126.64	1.7802e-05	0.00011116
TMT1	TMT1	0.000147937	0.00200094	2.16973	2.16973	1616.12	744.846	4.25056e-05	0.000229482
LSB3	LSB3	1.25007e-05	0.000453924	2.12867	2.12867	5156.67	2422.48	6.75157e-05	0.000338029
OYE3	OYE3	6.04667e-05	0.00118094	2.10971	2.10971	1699.19	805.414	4.36598e-08	1.20101e-06
WHI2	WHI2	3.48839e-12	7.85353e-09	2.07293	2.07293	3109.99	1500.29	7.11883e-11	1.55099e-08
AKR1	AKR1	1.58343e-07	3.1917e-05	2.04894	2.04894	4214.13	2056.74	1.38581e-07	2.72768e-06
CHA1	CHA1	2.38043e-05	0.000650907	2.04443	2.04443	5729.16	2802.32	0.000194577	0.000797202
FET5	FET5	5.28146e-05	0.00109665	2.01655	2.01655	3139.65	1556.94	0.000173168	0.000725095
YNR014W	---	0.00899611	0.0330935	1.99049	1.99049	332.768	167.179	0.000188819	0.000778085
GUT2	GUT2	0.000166267	0.00214307	1.95782	1.95782	2179.58	1113.27	0.000144577	0.000623944
IDH2	IDH2	0.00109837	0.00730158	1.92024	1.92024	8215.31	4278.27	0.00678453	0.0152488
YLR177W	---	0.000528897	0.00463317	1.91586	1.91586	1950.62	1018.14	0.00391861	0.00959967
HO	HO	0.000364026	0.0036263	1.91545	1.91545	1875.39	979.088	4.69234e-10	5.62109e-08
PRB1	PRB1	0.000268527	0.00297317	1.89972	1.89972	15001.5	7896.66	1.59364e-05	0.00010212
HXK2	HXK2	0.00245462	0.0128615	1.89906	1.89906	30313.4	15962.3	0.0140192	0.0285715
GAL2	GAL2	5.58241e-05	0.0011188	1.87998	1.87998	49953.5	26571.3	1.508e-11	5.65835e-09
LAP3	LAP3	7.27651e-05	0.00130015	1.87539	1.87539	7701.13	4106.4	3.15972e-06	2.84543e-05
HBN1	HBN1	2.86432e-06	0.000186016	1.87001	1.87001	1000.15	534.836	9.64339e-09	3.92358e-07
TMA10	TMA10	0.000359685	0.00360937	1.8545	1.8545	3613.03	1948.25	6.28521e-06	4.94183e-05
PDC1	PDC1	0.000449745	0.00418976	1.84647	1.84647	95222.4	51569.9	0.00198164	0.00537079
YKR075C	---	4.5568e-08	1.80606e-05	1.83245	1.83245	4259.72	2324.6	5.28924e-07	7.27097e-06
PBI1	PBI1	0.00368744	0.0171883	1.83166	1.83166	524.111	286.14	4.24764e-07	6.23665e-06
YMR181C	---	0.00534717	0.0226709	1.82358	1.82358	1089.59	597.5	0.00136046	0.00395375
IDH1	IDH1	4.08105e-07	5.10433e-05	1.82076	1.82076	6817.06	3744.07	1.68862e-06	1.7254e-05
DAS1	DAS1	0.00145932	0.00889552	1.81798	1.81798	496.825	273.284	1.08886e-06	1.20957e-05
MGA2	MGA2	8.64276e-07	9.11033e-05	1.80415	1.80415	3030.64	1679.82	5.42937e-07	7.38764e-06
ECM13	ECM13	1.74837e-05	0.000549232	1.80363	1.80363	4609.09	2555.46	1.78e-05	0.00011116
MSN4	MSN4	0.000231401	0.00266525	1.79375	1.79375	1587.91	885.25	0.000480689	0.00166747
YNL134C	---	0.00882295	0.0325629	1.78382	1.78382	6689.05	3749.85	0.00137581	0.00399495
HXT6	HXT6	0.000715606	0.00559398	1.77892	1.77892	14752.3	8292.83	0.0028098	0.00721849
NMA2	NMA2	0.00427482	0.0193513	1.77714	1.77714	1201.2	675.918	0.00258569	0.00671942
NCP1	NCP1	1.15242e-05	0.000430026	1.77622	1.77622	6684.7	3763.45	3.19511e-05	0.000180887
YDR476C	---	7.10434e-06	0.000326942	1.77325	1.77325	2393.17	1349.6	6.90701e-07	8.81851e-06
MAL32	MAL32	8.76634e-05	0.00146106	1.76486	1.76486	917.596	519.926	1.47726e-05	9.63999e-05
YLR256W	HAP1	3.07607e-07	4.23996e-05	1.75753	1.75753	3359.36	1911.4	8.31248e-10	7.58682e-08
CDC19	CDC19	0.00294799	0.0146302	1.75328	1.75328	57494.2	32792.5	0.00200392	0.00542682
YOR389W	---	0.0116089	0.0401673	1.74822	1.74822	639.256	365.662	0.000771499	0.00245325
RNR1	RNR1	0.00114113	0.00751185	1.74737	1.74737	6279.99	3593.97	0.000241272	0.000945763
ERG3	ERG3	0.00346239	0.0163531	1.74406	1.74406	12018.4	6891.03	1.20488e-06	1.31254e-05
GAL7	GAL7	0.0132868	0.0443363	1.73674	1.73674	45944.7	26454.6	1.40697e-08	5.1562e-07
ECL1	ECL1	1.45284e-06	0.000122656	1.7332	1.7332	982.685	566.976	1.86227e-10	3.23468e-08
ATF1	ATF1	0.000210754	0.00250201	1.72725	1.72725	1344.07	778.153	0.00030363	0.00113676
CDC48	CDC48	0.000257887	0.00286947	1.71748	1.71748	12190.4	7097.83	0.000792114	0.0025064
HXT4	HXT4	0.00244845	0.0128392	1.71477	1.71477	1608.33	937.925	1.73948e-08	6.08727e-07
HXT7	HXT7	0.000829099	0.00616033	1.71069	1.71069	14590.1	8528.81	0.00126628	0.00373468
SKS1	SKS1	3.70383e-08	1.66771e-05	1.70348	1.70348	1256.89	737.835	4.37218e-13	3.28108e-10
STP4	STP4	0.000753626	0.00576098	1.7001	1.7001	3003.78	1766.82	0.000965417	0.0029615
EFT2	EFT2	0.00717559	0.0280625	1.70004	1.70004	30287	17815.5	0.00597269	0.013735
MAL31	MAL31	9.65609e-07	9.59077e-05	1.69943	1.69943	2664.02	1567.6	7.26722e-06	5.55235e-05
EFT1	EFT1	0.00992016	0.0357098	1.69115	1.69115	26425.3	15625.7	0.0137348	0.0280342
TPO3	TPO3	0.00109774	0.00730158	1.69099	1.69099	3226.61	1908.12	0.00989626	0.021105
ROX1	ROX1	4.51417e-05	0.000992255	1.67969	1.67969	2410.82	1435.28	6.05996e-09	2.7286e-07
CPA2	CPA2	0.0012164	0.00780948	1.67885	1.67885	2210.99	1316.97	0.00215247	0.00575982
GND1	GND1	4.21167e-06	0.000241064	1.6738	1.6738	8130.51	4857.51	3.74758e-05	0.000206285
IZH4	IZH4	0.00199879	0.0111018	1.67323	1.67323	2800.57	1673.75	1.40278e-05	9.27948e-05
CYS4	CYS4	0.00634667	0.0255967	1.66945	1.66945	18322.5	10975.2	0.00563497	0.0130966
VHS1	VHS1	0.00545975	0.0230207	1.6686	1.6686	610.76	366.031	5.46591e-05	0.000283104
YNL144C	---	8.91071e-06	0.000366091	1.66839	1.66839	1534.41	919.693	0.000107174	0.000487116
ACS2	ACS2	2.54758e-05	0.000674759	1.66587	1.66587	6452.76	3873.51	0.000131492	0.000577437
CAR1	CAR1	0.000578935	0.00488766	1.66338	1.66338	6048.72	3636.39	0.000362232	0.00131608
ERG25	ERG25	1.5873e-08	9.74601e-06	1.66134	1.66134	6640.64	3997.16	1.18136e-14	3.56655e-11
MAL12	MAL12	0.00536667	0.0226966	1.65137	1.65137	1452.91	879.816	2.91556e-05	0.000168162
YFL042C	---	0.00535279	0.0226805	1.6478	1.6478	1266.37	768.521	0.0213528	0.0412351
HAP4	HAP4	1.7641e-07	3.30964e-05	1.64514	1.64514	4046.36	2459.58	9.75667e-08	2.1748e-06
NPC2	NPC2	0.00025531	0.00285019	1.64387	1.64387	2052.59	1248.63	0.00263606	0.00683452
NAB2	NAB2	8.55648e-05	0.00145751	1.63672	1.63672	3689.39	2254.13	0.000448655	0.00157988
ALE1	ALE1	6.67171e-06	0.000317329	1.63498	1.63498	4363.06	2668.57	2.8349e-07	4.61372e-06
HRP1	HRP1	0.00116578	0.00762218	1.63444	1.63444	7037.87	4305.97	0.00688678	0.0154436
PMA1	PMA1	0.00119624	0.00774634	1.63365	1.63365	27637.1	16917.4	5.54769e-05	0.00028668
VHT1	VHT1	0.000228202	0.00264099	1.63287	1.63287	3285.21	2011.92	9.14827e-07	1.07169e-05
CTR2	CTR2	0.000125065	0.00179191	1.63212	1.63212	2910.45	1783.24	2.56212e-06	2.4101e-05
MAL11	MAL11	2.62488e-05	0.000687148	1.62937	1.62937	980.66	601.863	0.000147075	0.000632702
RHO5	RHO5	0.00674166	0.0267057	1.62582	1.62582	1803.2	1109.1	0.0013114	0.00384093
MMT2	MMT2	8.4158e-05	0.00144632	1.62377	1.62377	1935.12	1191.74	8.33555e-05	0.000399562
PFK27	PFK27	4.78138e-05	0.00103139	1.61331	1.61331	3068.84	1902.2	1.50313e-05	9.78049e-05
MRH1	MRH1	0.000859836	0.0062782	1.58889	1.58889	9180.8	5778.1	0.000524915	0.00179054
FRE6	FRE6	0.00360046	0.0168959	1.58875	1.58875	1820.78	1146.04	0.00326553	0.00820514
CBF2	CBF2	5.44908e-05	0.00110542	1.58537	1.58537	1125.42	709.878	0.000442696	0.00156379
FAA4	FAA4	0.000488642	0.00437124	1.58206	1.58206	11022.1	6966.88	0.00402731	0.00981967
ATG32	ATG32	2.16773e-06	0.000155754	1.58154	1.58154	967.335	611.643	5.2471e-07	7.26207e-06
SPC110	SPC110	7.00172e-05	0.00127123	1.57992	1.57992	1078.89	682.879	0.00062303	0.0020607
BDF1	BDF1	7.60731e-05	0.00134502	1.57798	1.57798	2111.14	1337.88	8.60232e-06	6.36364e-05
ACA1	ACA1	0.000116084	0.00170813	1.56984	1.56984	458.993	292.381	1.97216e-08	6.76141e-07
CRP1	CRP1	7.86195e-05	0.0013828	1.5658	1.5658	4556.61	2910.09	1.44024e-05	9.43431e-05
NEM1	NEM1	0.000162871	0.00211545	1.56495	1.56495	1213.67	775.532	0.000166982	0.000704431
UBA1	UBA1	3.19853e-05	0.000797153	1.55925	1.55925	5773.37	3702.66	0.000253892	0.000984379
FAT3	FAT3	8.51926e-05	0.00145669	1.55548	1.55548	586.181	376.848	5.68552e-10	6.09524e-08
DSK2	DSK2	3.52951e-07	4.58429e-05	1.55362	1.55362	3239.36	2085.04	1.27793e-06	1.38099e-05
MIG1	MIG1	9.15987e-05	0.00150892	1.55245	1.55245	1804.45	1162.32	8.08845e-08	1.89685e-06
TDA1	TDA1	0.00237888	0.0126204	1.55196	1.55196	1028.4	662.645	8.40703e-06	6.23254e-05
PHO5	PHO5	0.000216526	0.00254777	1.54327	1.54327	480.247	311.187	4.27514e-10	5.51441e-08
YCK2	YCK2	0.000820767	0.00612211	1.54319	1.54319	2848.06	1845.56	0.0054897	0.0128074
PHD1	PHD1	0.00212738	0.0116306	1.54319	1.54319	1557.63	1009.36	0.00989628	0.021105
HOS3	HOS3	0.00170523	0.0099457	1.54172	1.54172	1081.65	701.586	0.0255317	0.0480739
RIA1	RIA1	1.31023e-05	0.000463314	1.54042	1.54042	2852.15	1851.54	1.14975e-07	2.41304e-06
PKH1	PKH1	1.72746e-05	0.000549232	1.53923	1.53923	807.541	524.641	8.03482e-08	1.89084e-06
YJL016W	---	0.0154628	0.0497551	1.53843	1.53843	1132.76	736.306	0.000926596	0.00286287
ENT2	ENT2	0.000441457	0.00414111	1.53663	1.53663	2065.23	1343.99	0.000285615	0.0010792
ECM3	ECM3	7.58146e-08	1.89649e-05	1.53579	1.53579	1996.46	1299.96	3.36734e-07	5.21629e-06
YKR018C	---	0.00068729	0.0054483	1.53535	1.53535	2852.22	1857.71	0.000182939	0.000757552
MSC3	MSC3	0.0144978	0.0475332	1.53465	1.53465	1467.17	956.029	0.00149642	0.00428619
ADE16	ADE16	0.00359741	0.0168959	1.53372	1.53372	6554.32	4273.49	0.0222277	0.0426858
VPS1	VPS1	1.39227e-05	0.000484709	1.53167	1.53167	3079.27	2010.4	2.72468e-05	0.000158642
SNF1	SNF1	8.29453e-09	6.22458e-06	1.52653	1.52653	1930.36	1264.54	1.04129e-07	2.23976e-06
CTR9	CTR9	0.00066886	0.00536868	1.52481	1.52481	2271	1489.36	0.00862977	0.0187293
IRR1	IRR1	0.000426145	0.00405949	1.52401	1.52401	1146.13	752.051	0.00232774	0.00615565
SWI6	SWI6	0.000106552	0.00163652	1.52379	1.52379	2071.01	1359.12	6.71915e-05	0.000337156
GPI13	GPI13	1.59414e-06	0.00012803	1.52343	1.52343	1937.14	1271.56	1.54375e-05	9.98824e-05
YER158C	---	0.000841999	0.00619677	1.52043	1.52043	1598.05	1051.05	2.15793e-08	7.27021e-07
PFK2	PFK2	0.00106056	0.00716301	1.51985	1.51985	7337.29	4827.64	0.0115126	0.0240508
RAP1	RAP1	0.000463046	0.00424921	1.51798	1.51798	3229.38	2127.42	0.000173143	0.000725095
RQC2	RQC2	6.366e-05	0.00121699	1.51789	1.51789	2706.82	1783.28	0.000168503	0.000709521
YFR016C	---	0.000281445	0.00304629	1.51772	1.51772	1999.58	1317.49	1.71194e-05	0.000107858
GCD2	GCD2	0.000680943	0.00541707	1.51627	1.51627	2514.04	1658.05	0.00358566	0.0088937
RGM1	RGM1	0.000109689	0.00164777	1.51553	1.51553	517.058	341.174	3.19378e-07	5.0399e-06
ATG1	ATG1	4.39462e-05	0.000976358	1.51484	1.51484	740.933	489.116	1.79734e-09	1.16211e-07
DSN1	DSN1	0.000276261	0.00301631	1.51448	1.51448	1071.54	707.529	0.0011746	0.00349328
TKL1	TKL1	0.000469863	0.0042712	1.51412	1.51412	12127.7	8009.73	0.00534796	0.012533
PIR1	PIR1	0.0129892	0.0435165	1.51048	1.51048	6925.68	4585.1	3.33281e-05	0.000187601
AIM9	AIM9	0.00119192	0.00774057	1.50907	1.50907	2529.16	1675.97	0.0118385	0.0246782
PCF11	PCF11	1.79525e-05	0.000549608	1.50803	1.50803	985.312	653.377	1.69995e-05	0.000107403
HHO1	HHO1	0.0014337	0.00880294	1.50542	1.50542	3288.68	2184.56	0.000155782	0.000663398
KES1	KES1	0.000238201	0.00270843	1.50502	1.50502	3540.29	2352.32	0.000185047	0.000765343
PRD1	PRD1	0.00481645	0.0210499	1.50243	1.50243	2745.58	1827.42	0.021361	0.0412351
ASF2	ASF2	0.00135318	0.00842342	1.50137	1.50137	982.641	654.495	0.00129736	0.00380879
PDH1	PDH1	0.0117425	0.0404932	1.50089	1.50089	4822.33	3212.98	8.59499e-07	1.02415e-05
RSC8	RSC8	7.157e-05	0.00128327	1.50059	1.50059	4950.88	3299.28	0.000430257	0.00152374
ERG9	ERG9	2.80006e-05	0.000713646	1.49974	1.49974	3883.37	2589.36	0.000106108	0.000483247
HAA1	HAA1	0.00198247	0.0110384	1.49853	1.49853	3119.48	2081.69	0.000271399	0.00103913
PUB1	PUB1	0.00108822	0.00726984	1.49832	1.49832	4825.24	3220.43	0.00593837	0.01367
ATG15	ATG15	0.000705977	0.00554439	1.49749	1.49749	634.599	423.774	5.53452e-06	4.4454e-05
YLR312C	---	0.0010621	0.00716628	1.49712	1.49712	725.925	484.881	1.88852e-07	3.41959e-06
DEF1	DEF1	5.94729e-06	0.000306626	1.49703	1.49703	5266.99	3518.29	6.6452e-07	8.57099e-06
PDS1	PDS1	0.000439991	0.00414111	1.49675	1.49675	1051.53	702.544	0.000692956	0.00223827
CMK1	CMK1	8.25131e-05	0.00142896	1.49216	1.49216	1908.61	1279.09	1.75748e-05	0.000110214
DEP1	DEP1	2.87637e-05	0.000730339	1.49084	1.49084	2129.86	1428.63	0.000350983	0.00128276
SSE1	SSE1	0.00768099	0.029459	1.49077	1.49077	22225.2	14908.5	7.7928e-07	9.61728e-06
SBP1	SBP1	0.00637202	0.0256629	1.48635	1.48635	8965.14	6031.64	0.00242635	0.00636905
SND1	SND1	0.00549409	0.0231053	1.48563	1.48563	3276.77	2205.65	5.72274e-05	0.000294337
NHX1	NHX1	6.17364e-08	1.89649e-05	1.48526	1.48526	2234.61	1504.52	6.57685e-08	1.60942e-06
NVJ2	NVJ2	0.00221874	0.0119883	1.48348	1.48348	1674.27	1128.61	0.0197494	0.0385847
ASN1	ASN1	0.00468891	0.0206312	1.48335	1.48335	8319.22	5608.38	0.0265234	0.0497608
UBX5	UBX5	0.00215865	0.0117482	1.48247	1.48247	1263.27	852.136	0.00574469	0.0133012
NUP116	NUP116	0.000106981	0.00163652	1.47655	1.47655	3143.44	2128.91	0.000593832	0.00198159
LEO1	LEO1	0.000119087	0.00172806	1.4754	1.4754	2791.5	1892.04	0.000465676	0.0016271
RPL4A	RPL4A	0.00785008	0.0299363	1.47478	1.47478	30859.3	20924.7	0.0179555	0.0355427
TUB2	TUB2	0.000467807	0.00426392	1.47174	1.47174	6840.77	4648.09	0.000426285	0.00151215
VTC4	VTC4	6.27132e-05	0.00120674	1.47156	1.47156	2903.1	1972.8	1.89984e-09	1.21052e-07
YCK1	YCK1	4.11992e-06	0.000238127	1.47151	1.47151	2423.45	1646.92	3.40166e-05	0.000190662
MTH1	MTH1	2.23647e-05	0.00063025	1.47009	1.47009	3914.83	2662.98	0.000343963	0.00125983
TDA7	TDA7	0.00155757	0.00929001	1.46971	1.46971	1813.52	1233.93	0.00926937	0.019919
GGA2	GGA2	1.63296e-05	0.000532804	1.469	1.469	2932.06	1995.95	1.28063e-07	2.5897e-06
UBX7	UBX7	4.4131e-08	1.80606e-05	1.46878	1.46878	1653.44	1125.73	4.26343e-07	6.24625e-06
APL5	APL5	6.58278e-06	0.00031532	1.46834	1.46834	1900.23	1294.14	4.596e-05	0.000243844
PAT1	PAT1	4.02507e-05	0.000934204	1.46824	1.46824	4031.14	2745.56	0.000227053	0.000901538
ITC1	ITC1	8.78063e-05	0.00146106	1.4659	1.4659	1084.36	739.721	1.60345e-06	1.65087e-05
PIN4	PIN4	9.89398e-05	0.00158351	1.46391	1.46391	1586.69	1083.87	0.00061326	0.00203402
IMH1	IMH1	2.83796e-06	0.000186016	1.46159	1.46159	1282.78	877.659	3.58848e-09	1.89349e-07
AST1	AST1	6.51482e-06	0.00031532	1.46059	1.46059	1537.87	1052.91	2.58865e-06	2.4283e-05
AIM46	AIM46	7.36817e-06	0.000331675	1.45995	1.45995	2560.71	1753.97	4.215e-09	2.09324e-07
NGR1	NGR1	0.00186304	0.0106006	1.45873	1.45873	2270.62	1556.57	7.87392e-05	0.000382043
YNL190W	---	3.90568e-05	0.000915936	1.45449	1.45449	3222.46	2215.52	2.77552e-06	2.57145e-05
LRE1	LRE1	0.000499807	0.00445931	1.45433	1.45433	1101.68	757.515	0.00390689	0.0095779
DDI1	DDI1	1.34804e-06	0.000118242	1.45381	1.45381	1154.54	794.145	1.90002e-07	3.43121e-06
IPP1	IPP1	0.000616199	0.00506919	1.45368	1.45368	18035	12406.4	0.000226596	0.000900781
CTS1	CTS1	0.000365378	0.0036331	1.45309	1.45309	7015.07	4827.68	2.30866e-09	1.33721e-07
GTS1	GTS1	1.60672e-07	3.1917e-05	1.45223	1.45223	2096.37	1443.55	2.95545e-07	4.75002e-06
ATG13	ATG13	0.00566442	0.0235576	1.45078	1.45078	1081.89	745.728	0.00276302	0.00711184
SEC18	SEC18	2.72788e-05	0.000705903	1.45024	1.45024	2486.26	1714.38	0.000231931	0.000916058
REB1	REB1	0.000846246	0.00621931	1.44953	1.44953	1502.75	1036.72	0.0027003	0.00697432
BUG1	BUG1	1.03284e-06	9.96542e-05	1.44856	1.44856	2426.79	1675.32	3.20827e-06	2.87481e-05
ERG6	ERG6	0.0026068	0.013399	1.44755	1.44755	7697.87	5317.86	0.000226854	0.000901276
TOS6	TOS6	0.0149775	0.0486569	1.4471	1.4471	932.633	644.482	1.77178e-07	3.25988e-06
TLG2	TLG2	0.00018967	0.00233339	1.44447	1.44447	1760.73	1218.95	0.00017812	0.000741691
SCH9	SCH9	0.0016945	0.00989167	1.44357	1.44357	2040.46	1413.48	1.66422e-05	0.000105541
SMY2	SMY2	0.000178543	0.00224558	1.44333	1.44333	2769.94	1919.13	0.000211488	0.000850739
ERG13	ERG13	0.00164806	0.00968755	1.44332	1.44332	7524.33	5213.2	0.000518298	0.00177515
HMG1	HMG1	0.000837785	0.00618729	1.44087	1.44087	2069.93	1436.59	0.00383892	0.00943524
MSS4	MSS4	8.17084e-05	0.00141866	1.43872	1.43872	1736.88	1207.24	8.37135e-05	0.000400142
DHH1	DHH1	0.00621776	0.0252372	1.43802	1.43802	1033.7	718.833	0.014708	0.0298336
BDP1	BDP1	1.53382e-05	0.000515395	1.43763	1.43763	1600.25	1113.12	3.2715e-05	0.000184747
IXR1	IXR1	0.000338506	0.00349583	1.43515	1.43515	3584.84	2497.87	0.00141772	0.00408677
MEF2	MEF2	4.98693e-05	0.00106184	1.43442	1.43442	555.254	387.094	1.57736e-08	5.63675e-07
RGC1	RGC1	0.00152293	0.00916872	1.42996	1.42996	1851.88	1295.06	0.00684134	0.0153663
MUK1	MUK1	0.00144139	0.00882548	1.42989	1.42989	1136.04	794.499	0.000491392	0.00169557
GAL80	GAL80	0.00131413	0.00825642	1.42912	1.42912	5119.58	3582.34	1.16174e-08	4.48501e-07
NUP2	NUP2	0.000275951	0.00301631	1.42843	1.42843	2683.09	1878.34	0.00398331	0.00973347
ALK1	ALK1	0.00032146	0.0033609	1.42757	1.42757	1523.34	1067.09	4.08873e-07	6.0591e-06
EPL1	EPL1	0.000924898	0.00659637	1.42724	1.42724	813.818	570.203	3.20539e-06	2.87481e-05
RTN1	RTN1	0.000132993	0.00184822	1.42618	1.42618	9268.22	6498.66	0.000857269	0.00267807
ECM29	ECM29	3.33517e-05	0.000819854	1.42595	1.42595	978.66	686.319	1.83612e-08	6.39236e-07
ATP2	ATP2	0.00335438	0.015984	1.42372	1.42372	26821.9	18839.3	0.000160466	0.000680344
PPZ1	PPZ1	2.56666e-05	0.000677156	1.42348	1.42348	2008.5	1410.98	2.44301e-05	0.00014512
EXG1	EXG1	0.0101261	0.0361098	1.42279	1.42279	12095.1	8500.98	0.0249666	0.0472602
OXP1	OXP1	3.47249e-05	0.000837614	1.42278	1.42278	1076.09	756.326	9.10174e-05	0.000425714
VMA2	VMA2	0.00146515	0.00890693	1.4223	1.4223	13216.6	9292.38	0.000206031	0.000833753
RPT1	RPT1	3.31715e-06	0.000207445	1.42178	1.42178	5799.33	4078.93	3.99782e-05	0.000218104
YGR237C	---	0.00811575	0.0306222	1.42168	1.42168	835.981	588.024	0.00969645	0.0207308
RET2	RET2	0.000341424	0.00351521	1.42151	1.42151	3621.47	2547.62	0.000613458	0.00203402
SFK1	SFK1	0.000506247	0.00449894	1.42081	1.42081	1037.16	729.981	0.00372536	0.00919295
STE11	STE11	6.06589e-05	0.00118094	1.41998	1.41998	867.116	610.652	9.63856e-08	2.15559e-06
SAN1	SAN1	0.00245792	0.0128688	1.41927	1.41927	1827.5	1287.64	0.0186586	0.0366871
SEG1	SEG1	0.000447195	0.00417753	1.41827	1.41827	1428.24	1007.03	0.000390979	0.00140067
MTC1	MTC1	5.28299e-05	0.00109665	1.41768	1.41768	2962.29	2089.53	7.95256e-06	5.95472e-05
ABP140	ABP140	0.0132566	0.0442587	1.41618	1.41618	3977.31	2808.48	0.0129569	0.0266639
TRS85	TRS85	0.00438495	0.0196936	1.4159	1.4159	878.784	620.656	0.00896537	0.0193519
AAT2	AAT2	0.00111031	0.00735922	1.41434	1.41434	5943.78	4202.5	0.00906583	0.0195438
SSN2	SSN2	8.78281e-05	0.00146106	1.41413	1.41413	790.655	559.112	9.68594e-06	6.90801e-05
GCN4	GCN4	0.000855683	0.00626142	1.41408	1.41408	17006.9	12026.8	8.35168e-05	0.000399841
MAP1	MAP1	0.00372437	0.0173164	1.41249	1.41249	4858.13	3439.41	0.00643626	0.014563
RPN2	RPN2	0.000206193	0.00247358	1.41042	1.41042	6243.22	4426.5	0.000521101	0.00178113
YIL144W	---	0.000462469	0.00424921	1.40884	1.40884	1169.19	829.897	9.24406e-05	0.000431177
BNI5	BNI5	0.000303815	0.00322888	1.40818	1.40818	1733.22	1230.82	0.00441203	0.0106159
RSP5	RSP5	2.46164e-05	0.000659759	1.40787	1.40787	2740.52	1946.57	0.000110682	0.000499697
VIP1	VIP1	2.43929e-05	0.000658076	1.40772	1.40772	2252.26	1599.93	4.45256e-07	6.426e-06
BRO1	BRO1	0.000451034	0.00419021	1.40702	1.40702	1324.91	941.643	0.000413992	0.00147318
GAL11	GAL11	0.000136262	0.00187819	1.40642	1.40642	3606.41	2564.26	8.98456e-06	6.51791e-05
YHR131C	---	0.00155842	0.00929001	1.40632	1.40632	1029.08	731.753	0.00027877	0.0010592
SEC9	SEC9	0.000176446	0.0022275	1.40596	1.40596	1914.92	1362	4.4844e-06	3.75777e-05
MBR1	MBR1	0.00133634	0.00834163	1.40485	1.40485	1362.17	969.62	8.89459e-05	0.000419219
NNK1	NNK1	3.45049e-05	0.000837614	1.40483	1.40483	732.86	521.672	1.71302e-09	1.16211e-07
BRE5	BRE5	0.00378192	0.0175554	1.40243	1.40243	2818.05	2009.4	0.00162124	0.00455877
CCR4	CCR4	3.82006e-05	0.000902123	1.40221	1.40221	1808.1	1289.47	0.000409674	0.00146013
PBP1	PBP1	0.000571097	0.00483964	1.40208	1.40208	4463.52	3183.5	0.00568797	0.0131925
NRM1	NRM1	0.00390617	0.018033	1.39968	1.39968	861.228	615.305	1.16222e-08	4.48501e-07
TGL5	TGL5	0.000221279	0.00259464	1.39959	1.39959	1107.35	791.195	0.00018161	0.000752511
NAT1	NAT1	0.000106718	0.00163652	1.39713	1.39713	3410.06	2440.76	1.90266e-05	0.000117357
FRA1	FRA1	1.24984e-05	0.000453924	1.39633	1.39633	2981.8	2135.45	6.52774e-07	8.51127e-06
HTB1	HTB1	0.000119229	0.00172806	1.39521	1.39521	11108.1	7961.63	5.53663e-09	2.59683e-07
MSH2	MSH2	0.00282372	0.0142165	1.39324	1.39324	1133.6	813.642	0.00603199	0.0138242
VTC2	VTC2	1.37203e-05	0.000480826	1.39173	1.39173	1877.92	1349.34	0.000149718	0.000643253
YJU3	YJU3	0.00343999	0.0162815	1.3911	1.3911	2990.15	2149.49	0.0181562	0.0358521
FRK1	FRK1	0.00268319	0.013723	1.391	1.391	1004.87	722.409	0.00195079	0.00530208
PIM1	PIM1	0.000730061	0.00566762	1.3903	1.3903	2660.28	1913.46	7.44805e-05	0.000365582
RRN3	RRN3	0.000475701	0.0042953	1.38967	1.38967	2683.43	1930.99	0.000844194	0.00264457
VPS72	VPS72	4.26872e-05	0.000961031	1.3891	1.3891	1855.2	1335.55	2.64446e-08	8.40717e-07
SEG2	SEG2	0.00533232	0.0226364	1.38819	1.38819	1257.29	905.708	0.00539282	0.0126206
RSC2	RSC2	0.000518912	0.00457286	1.38799	1.38799	2188.49	1576.74	0.00394354	0.00965024
APL2	APL2	2.10208e-06	0.000152661	1.38731	1.38731	2255.73	1625.98	9.50212e-06	6.81288e-05
HBS1	HBS1	6.16624e-06	0.000309975	1.38726	1.38726	1737.59	1252.54	4.47204e-05	0.000239715
KNS1	KNS1	0.00841822	0.0314647	1.38663	1.38663	1975.62	1424.76	9.8737e-08	2.18646e-06
NMA111	NMA111	0.00663463	0.0264315	1.38601	1.38601	3601.57	2598.52	0.00216414	0.00578877
UBP3	UBP3	0.000443261	0.00414652	1.38586	1.38586	2758.41	1990.39	0.00268933	0.0069513
SMC1	SMC1	0.00527826	0.0224829	1.3852	1.3852	1106.1	798.513	0.00810411	0.0177309
HMG2	HMG2	0.00251996	0.0130922	1.38487	1.38487	1649.66	1191.2	0.00130035	0.00381352
SRO7	SRO7	0.00153778	0.00924035	1.38483	1.38483	1028.95	743.014	0.00211365	0.00567845
YEN1	YEN1	0.000601489	0.00499401	1.38432	1.38432	984.713	711.332	6.76357e-06	5.25282e-05
CHS5	CHS5	0.000320721	0.00335837	1.38404	1.38404	4466.91	3227.46	0.001148	0.00342474
BUL2	BUL2	0.00723259	0.0282037	1.38367	1.38367	1519.59	1098.24	0.00503003	0.0118952
RPN1	RPN1	4.76647e-05	0.00103139	1.38334	1.38334	5135.68	3712.52	8.46204e-07	1.02058e-05
ATG7	ATG7	0.0080134	0.0303377	1.38281	1.38281	732.94	530.037	0.00151049	0.00431732
USO1	USO1	0.00066329	0.00534589	1.38223	1.38223	1573.91	1138.67	0.000366313	0.00132628
ISF1	ISF1	0.00198762	0.0110489	1.38134	1.38134	2610.13	1889.56	2.53104e-08	8.14029e-07
STP1	STP1	0.000102443	0.00160661	1.38125	1.38125	1540.72	1115.46	1.30336e-05	8.78359e-05
AFT1	AFT1	0.000721546	0.00562353	1.38023	1.38023	1718.8	1245.3	0.000458074	0.00160552
PEX5	PEX5	0.00156967	0.00932415	1.37988	1.37988	992.357	719.161	0.000210192	0.000846532
TFG2	TFG2	2.51271e-06	0.000171422	1.37885	1.37885	2575.91	1868.15	1.05798e-05	7.38178e-05
NMA1	NMA1	3.64077e-05	0.000865837	1.37799	1.37799	1420.23	1030.65	6.60784e-06	5.15946e-05
ATG22	ATG22	0.000366261	0.0036331	1.3772	1.3772	926.663	672.86	1.01969e-07	2.21447e-06
RTF1	RTF1	0.000157436	0.00207707	1.37614	1.37614	2722.87	1978.63	0.000519443	0.00177726
IES1	IES1	0.000619924	0.00508157	1.37595	1.37595	2373.85	1725.24	0.00368067	0.00909594
MFT1	MFT1	1.48354e-05	0.000506054	1.37542	1.37542	1152.67	838.052	0.000311585	0.00116011
TOS3	TOS3	0.000609133	0.00504177	1.37539	1.37539	2205.6	1603.62	1.88262e-05	0.00011644
SRP72	SRP72	0.000160746	0.00209186	1.37446	1.37446	2841.84	2067.6	0.000360224	0.00131086
MPS1	MPS1	0.000615556	0.00506919	1.37306	1.37306	1004.73	731.742	0.00413867	0.0100585
SET5	SET5	1.42999e-06	0.000122255	1.37262	1.37262	1173.78	855.134	6.74767e-06	5.25043e-05
SPC105	SPC105	0.00593587	0.0244263	1.37217	1.37217	1076.44	784.483	0.00729321	0.0162355
SYH1	SYH1	0.000710203	0.00556463	1.37191	1.37191	4026.8	2935.17	0.00400338	0.00977188
SHS1	SHS1	0.000188171	0.00232341	1.37008	1.37008	2160.95	1577.24	0.000255808	0.000988967
RUD3	RUD3	0.00026955	0.0029796	1.37007	1.37007	961.666	701.913	0.000624021	0.00206196
OPY2	OPY2	3.0885e-06	0.00019679	1.36964	1.36964	2930.99	2139.97	1.97555e-07	3.52054e-06
ESF1	ESF1	0.00312807	0.0152102	1.36917	1.36917	5973.86	4363.13	1.74333e-05	0.00010963
SPT5	SPT5	0.00835466	0.0312928	1.36879	1.36879	3468.28	2533.82	0.0260592	0.0489171
YPK9	YPK9	0.00234866	0.0125153	1.36862	1.36862	874.07	638.652	0.000222842	0.000889524
STT4	STT4	0.000256651	0.00286043	1.36853	1.36853	1701.43	1243.25	0.00204561	0.00552199
IFH1	IFH1	0.00104253	0.00709085	1.36841	1.36841	3367.91	2461.18	6.07547e-07	8.09083e-06
MRN1	MRN1	0.000718671	0.00561145	1.36835	1.36835	1599.58	1168.98	0.0045839	0.0109864
PPQ1	PPQ1	5.23668e-05	0.001095	1.36791	1.36791	3348.29	2447.74	1.19571e-07	2.49254e-06
SIT4	SIT4	0.000129222	0.00182789	1.36627	1.36627	2210	1617.55	0.00017962	0.000746556
ARP7	ARP7	0.00145438	0.0088734	1.36576	1.36576	2197.75	1609.17	0.000254651	0.000986043
YPR114W	---	0.000736579	0.00569857	1.36561	1.36561	1786.24	1308.02	5.79334e-05	0.000297101
NUT1	NUT1	0.000104026	0.00161887	1.36543	1.36543	993.586	727.671	0.000781346	0.00247873
THI7	THI7	0.00547662	0.0230605	1.36405	1.36405	1479.31	1084.5	3.43412e-05	0.000191981
TFG1	TFG1	9.43357e-05	0.00153899	1.36298	1.36298	3701.19	2715.52	2.81319e-05	0.000162904
SLK19	SLK19	8.66628e-05	0.00145751	1.36282	1.36282	1294.02	949.515	1.39332e-07	2.72768e-06
VTA1	VTA1	2.27518e-08	1.28055e-05	1.36149	1.36149	1000.25	734.668	9.07812e-09	3.76157e-07
ECM33	ECM33	0.000217662	0.00255668	1.36011	1.36011	12647.5	9298.89	8.32554e-06	6.1792e-05
PDX1	PDX1	8.83292e-05	0.00146579	1.36004	1.36004	1825.42	1342.18	0.000511449	0.00175525
NPR1	NPR1	0.00155508	0.00929001	1.35938	1.35938	962.778	708.25	0.000139603	0.000605964
SPT6	SPT6	0.000329051	0.00341384	1.35716	1.35716	3265.6	2406.21	0.00196449	0.005335
BNI4	BNI4	0.000722278	0.00562353	1.35672	1.35672	1049.19	773.329	0.000354114	0.0012928
SDS23	SDS23	0.0120685	0.0412298	1.35637	1.35637	3565.89	2628.99	5.81939e-05	0.000297673
SPT2	SPT2	0.00130519	0.00825055	1.35618	1.35618	1638.04	1207.84	0.0062826	0.0142775
TUP1	TUP1	0.00190013	0.0107573	1.35616	1.35616	4270.24	3148.78	0.00708133	0.0158211
CYC8	CYC8	0.0031269	0.0152102	1.35567	1.35567	3341.1	2464.53	0.00781309	0.0172249
CDC3	CDC3	6.46874e-05	0.00121699	1.35509	1.35509	4225.88	3118.53	2.99625e-06	2.72364e-05
YPL150W	---	1.61128e-06	0.00012803	1.35425	1.35425	1269.24	937.228	3.38595e-10	4.66708e-08
PAN3	PAN3	0.00518732	0.0222304	1.35381	1.35381	1114.97	823.581	0.0254061	0.0479042
SSO2	SSO2	1.37399e-05	0.000480826	1.35368	1.35368	1801.61	1330.9	2.06344e-06	2.03156e-05
YAP1802	YAP1802	0.00178819	0.0102699	1.35366	1.35366	1435.49	1060.45	0.012532	0.0259079
CSR1	CSR1	0.00456435	0.0202414	1.35349	1.35349	1956.16	1445.27	0.0141082	0.0287181
CEX1	CEX1	0.000618059	0.00507831	1.35312	1.35312	1092.49	807.385	0.00600264	0.0137617
TYE7	TYE7	0.00461218	0.0203999	1.35134	1.35134	2827.78	2092.57	0.0013826	0.00400863
STU2	STU2	0.000546217	0.00470554	1.35117	1.35117	1163.09	860.798	0.000823658	0.00259226
CCW14	CCW14	0.000252459	0.00282302	1.35116	1.35116	5530.73	4093.32	1.74051e-07	3.2295e-06
YPK2	YPK2	0.00906828	0.0332684	1.35047	1.35047	1561.38	1156.18	0.00771125	0.0170313
UBP6	UBP6	0.000457947	0.00421386	1.35005	1.35005	3444.99	2551.76	0.0050063	0.0118433
NAM8	NAM8	0.00293096	0.0145879	1.34999	1.34999	933.811	691.718	0.0166291	0.033268
ARO8	ARO8	0.00286593	0.0143701	1.34849	1.34849	4893.88	3629.14	0.0076286	0.0168819
ENT5	ENT5	0.000342745	0.00351809	1.34812	1.34812	2043.17	1515.57	0.000976261	0.00298491
CDC37	CDC37	0.000274374	0.00301321	1.34804	1.34804	1731.51	1284.46	0.000178509	0.000742396
KHA1	KHA1	0.00289124	0.0144755	1.34742	1.34742	1426.97	1059.03	0.000394661	0.00141109
VNX1	VNX1	0.00798396	0.0302602	1.34662	1.34662	888.668	659.927	0.0191884	0.0376192
GUS1	GUS1	0.00418626	0.0190654	1.34654	1.34654	8766.44	6510.32	0.000295159	0.00110935
SAP190	SAP190	9.69614e-05	0.00155923	1.34644	1.34644	2352.81	1747.43	0.000674876	0.00219246
YJL225C	---	0.000169142	0.00216977	1.34633	1.34633	2051.33	1523.65	2.91481e-05	0.000168162
MNL2	MNL2	0.0116684	0.0403319	1.34503	1.34503	884.068	657.286	6.92659e-05	0.000345256
TIF4632	TIF4632	6.01053e-05	0.00118009	1.34493	1.34493	1920.6	1428.03	0.000343531	0.00125893
FMP23	FMP23	0.012168	0.0414017	1.3444	1.3444	908.737	675.941	0.000138866	0.000603541
EAP1	EAP1	0.000206586	0.00247391	1.3441	1.3441	1607.81	1196.19	0.000834872	0.00262388
YIL177C	---	0.000286122	0.00307718	1.34408	1.34408	1851.82	1377.76	0.000203566	0.000825756
SEC21	SEC21	0.000589709	0.00491715	1.34328	1.34328	3533.07	2630.19	0.000943709	0.00290776
RRD1	RRD1	2.78677e-05	0.000713646	1.34215	1.34215	1332.23	992.606	1.45276e-06	1.52359e-05
FKH2	FKH2	0.0100922	0.0360647	1.34207	1.34207	981.296	731.18	0.0216746	0.0417423
CHC1	CHC1	0.000316105	0.00333069	1.3418	1.3418	2028.74	1511.96	0.00101203	0.00308451
SGM1	SGM1	0.000540167	0.00467844	1.34144	1.34144	1658.87	1236.63	0.00489055	0.011602
UBC6	UBC6	7.45706e-07	8.12338e-05	1.34057	1.34057	2462.77	1837.1	2.11634e-06	2.06856e-05
ARG4	ARG4	0.0146535	0.0479441	1.34051	1.34051	2178.23	1624.92	0.000296688	0.00111324
TRP5	TRP5	0.00294814	0.0146302	1.34046	1.34046	3609.98	2693.1	0.012777	0.0263338
RAD54	RAD54	0.000157764	0.00207707	1.34039	1.34039	1378.86	1028.7	2.76593e-08	8.64866e-07
SPA2	SPA2	0.000552919	0.00474923	1.3396	1.3396	2442.83	1823.55	0.000543055	0.00183941
FLC3	FLC3	0.00368853	0.0171883	1.33832	1.33832	1174.06	877.264	0.0165591	0.0331378
CDC11	CDC11	0.000168865	0.00216977	1.33825	1.33825	2941.38	2197.94	1.39356e-05	9.24567e-05
RIM20	RIM20	0.000938461	0.00666494	1.33796	1.33796	1382.46	1033.26	0.00123105	0.00364089
TAF12	TAF12	0.000351964	0.00356571	1.33707	1.33707	2256.83	1687.89	0.00151255	0.00432139
SSQ1	SSQ1	1.90783e-06	0.00014478	1.33587	1.33587	1090.18	816.084	4.41739e-08	1.2079e-06
CHD1	CHD1	0.00140778	0.00867533	1.33581	1.33581	1844	1380.44	0.000610128	0.00202696
HUL5	HUL5	0.000636089	0.00518858	1.33568	1.33568	812.004	607.935	2.02917e-07	3.5877e-06
PSR1	PSR1	3.69445e-05	0.000875519	1.33372	1.33372	1852.97	1389.33	1.42199e-05	9.35162e-05
MLP1	MLP1	0.00372531	0.0173164	1.33334	1.33334	2137.63	1603.21	0.000583185	0.00195185
STV1	STV1	0.000184829	0.00230321	1.33301	1.33301	2055.96	1542.34	0.000238034	0.000935241
YLR001C	---	0.0137249	0.0453958	1.33284	1.33284	706.266	529.896	0.00230426	0.00610313
PTM1	PTM1	0.00213694	0.0116537	1.33226	1.33226	2756.44	2068.99	0.00317645	0.0080291
MSN5	MSN5	0.00307802	0.0150535	1.33095	1.33095	2299.75	1727.9	0.00569558	0.0132056
ISC1	ISC1	0.000285661	0.00307712	1.33068	1.33068	1733.06	1302.38	6.68423e-07	8.58275e-06
HEK2	HEK2	1.84524e-05	0.000555457	1.33066	1.33066	3494.9	2626.44	2.06005e-09	1.25347e-07
VPS53	VPS53	0.00138636	0.0085746	1.33056	1.33056	1080.57	812.118	0.00644711	0.0145778
MCX1	MCX1	0.000425437	0.00405949	1.33044	1.33044	1099.39	826.338	0.000578473	0.00193896
YAT1	YAT1	0.00847783	0.0316349	1.33027	1.33027	455.298	342.26	2.08696e-07	3.6422e-06
SSL2	SSL2	0.000812995	0.00610107	1.33016	1.33016	2661.87	2001.16	1.11574e-06	1.23334e-05
OCA5	OCA5	0.000664175	0.00534664	1.32946	1.32946	1632.81	1228.17	0.00082273	0.00259054
SVL3	SVL3	0.00361182	0.0169287	1.32938	1.32938	2294.48	1725.97	0.00704198	0.0157593
SNF12	SNF12	0.00323977	0.0155961	1.32903	1.32903	872.657	656.613	0.016256	0.032657
KIN4	KIN4	0.00139684	0.00861578	1.32801	1.32801	1457.67	1097.64	0.00250506	0.00653754
UBX2	UBX2	0.00175508	0.0101427	1.32778	1.32778	1521.13	1145.62	0.00688721	0.0154436
GLR1	GLR1	2.12128e-05	0.00061755	1.32743	1.32743	3848.29	2899.05	4.7505e-05	0.000250859
SFP1	SFP1	0.000169303	0.00216977	1.3269	1.3269	1346.38	1014.68	6.55696e-09	2.91353e-07
SPT7	SPT7	0.000210325	0.00250201	1.32667	1.32667	1093.96	824.585	3.67488e-05	0.000202779
STE23	STE23	0.000426782	0.00405984	1.32648	1.32648	1627.42	1226.87	0.00114209	0.0034101
GLO3	GLO3	0.00058689	0.00490355	1.32626	1.32626	4189.74	3159.06	0.00210246	0.00565513
SLG1	SLG1	0.000432959	0.00410127	1.3261	1.3261	3121.29	2353.74	0.00124239	0.00367064
TMA108	TMA108	1.99847e-07	3.55201e-05	1.32438	1.32438	1392.62	1051.53	2.68428e-07	4.4111e-06
YEL047C	---	0.0105771	0.0372886	1.32408	1.32408	3387.49	2558.38	0.0144768	0.0294065
CLF1	CLF1	0.000669296	0.00536868	1.32374	1.32374	1574.65	1189.54	0.00228877	0.00606686
SNT1	SNT1	0.000644826	0.00522827	1.3237	1.3237	2689.51	2031.81	0.00147848	0.00424379
MIT1	MIT1	0.00112757	0.00745164	1.32362	1.32362	722.48	545.836	1.02639e-06	1.17775e-05
SWI5	SWI5	0.000962026	0.00675637	1.323	1.323	1159.6	876.494	1.55104e-09	1.1088e-07
VPS3	VPS3	2.52763e-05	0.000672112	1.32264	1.32264	879.842	665.216	7.18642e-06	5.50932e-05
CDC34	CDC34	1.58168e-05	0.000523659	1.32096	1.32096	2399.75	1816.67	4.37442e-08	1.20101e-06
PXP2	PXP2	0.000128447	0.00182638	1.32048	1.32048	1205.47	912.903	5.28625e-05	0.000274852
YGL036W	---	0.00671388	0.0266663	1.3201	1.3201	854.028	646.939	7.80318e-07	9.61728e-06
STE5	STE5	4.39051e-05	0.000976358	1.31934	1.31934	1668.7	1264.8	1.78821e-06	1.80802e-05
LPX1	LPX1	0.00081417	0.00610312	1.31899	1.31899	1010.57	766.174	0.000266604	0.00102367
ATP1	ATP1	0.00936363	0.0340743	1.3187	1.3187	10873.8	8245.86	4.7372e-05	0.000250353
BCH1	BCH1	0.00410774	0.0187457	1.31838	1.31838	1650.81	1252.15	0.000193418	0.000793648
SEC23	SEC23	0.00104088	0.00709085	1.31775	1.31775	4911.75	3727.38	0.0034994	0.00871817
SEC31	SEC31	0.00481359	0.0210499	1.31713	1.31713	3913.25	2971.04	0.0194692	0.0380815
CUE3	CUE3	0.000233951	0.00267814	1.31636	1.31636	994.417	755.428	0.000595247	0.00198375
CDC53	CDC53	0.00253467	0.0131483	1.31571	1.31571	2155.73	1638.45	1.68354e-05	0.000106666
SPT16	SPT16	0.0014112	0.00868056	1.314	1.314	3109.2	2366.21	0.00200742	0.00543412
SYT1	SYT1	2.16485e-05	0.000622188	1.31374	1.31374	1260.78	959.69	8.6852e-05	0.00041175
VPS41	VPS41	0.00062466	0.00511388	1.31252	1.31252	693.747	528.563	4.76756e-07	6.76854e-06
MDM34	MDM34	0.0002755	0.00301631	1.31174	1.31174	1629.45	1242.2	0.00111585	0.00334551
CAB3	CAB3	0.00282584	0.0142165	1.31163	1.31163	1114.79	849.923	0.000201335	0.000820156
ENT1	ENT1	0.00032318	0.00337366	1.31109	1.31109	1590.36	1213.01	0.000334208	0.00122917
VCX1	VCX1	0.000567838	0.00483629	1.31026	1.31026	1977.73	1509.42	0.000154606	0.000659223
BYE1	BYE1	6.62881e-05	0.00123131	1.30999	1.30999	1442.53	1101.18	4.33318e-06	3.67667e-05
ESL2	ESL2	0.00154101	0.00925153	1.30976	1.30976	1473.99	1125.39	8.46393e-05	0.00040371
ECM30	ECM30	0.00239314	0.0126374	1.3086	1.3086	1760.81	1345.57	0.00537122	0.0125807
MSN2	MSN2	0.00255126	0.0131939	1.30858	1.30858	2192.75	1675.67	1.28967e-06	1.38922e-05
CSR2	CSR2	0.00500087	0.0216097	1.30852	1.30852	2681.77	2049.47	4.98881e-05	0.000262009
SMF2	SMF2	0.000668739	0.00536868	1.30842	1.30842	1885.73	1441.23	1.68817e-05	0.000106759
TOP2	TOP2	0.00234025	0.0124949	1.30797	1.30797	1621.41	1239.64	8.92065e-05	0.000419861
EMC1	EMC1	2.34345e-05	0.000643401	1.30706	1.30706	3288.08	2515.64	3.5988e-05	0.000199559
VAC8	VAC8	0.00939493	0.0341514	1.30662	1.30662	1998.32	1529.38	0.00194716	0.00529432
ABF1	ABF1	0.0114305	0.0397126	1.30631	1.30631	1238.84	948.351	0.00156034	0.00442797
RPT4	RPT4	6.88102e-06	0.000323541	1.30605	1.30605	3494.82	2675.88	1.05919e-06	1.19829e-05
YNL193W	---	0.00140973	0.00867938	1.30513	1.30513	868.071	665.124	4.27992e-05	0.000230657
ATG2	ATG2	0.0137892	0.0455862	1.30447	1.30447	749.64	574.67	3.42374e-05	0.000191597
MLF3	MLF3	0.00493078	0.0214026	1.30382	1.30382	3165.54	2427.9	2.91012e-06	2.66327e-05
SIS2	SIS2	0.00120783	0.00776921	1.30346	1.30346	2196.2	1684.89	0.000253012	0.000981761
KSP1	KSP1	0.00193352	0.0108776	1.30329	1.30329	1736.17	1332.14	3.99159e-06	3.4343e-05
MIP1	MIP1	0.00345504	0.0163413	1.30242	1.30242	2254.02	1730.64	0.0218618	0.0420429
SSH4	SSH4	0.000570852	0.00483964	1.30237	1.30237	759.163	582.907	6.74977e-08	1.63398e-06
SAP1	SAP1	0.000187826	0.0023234	1.30149	1.30149	1315.2	1010.54	2.93355e-06	2.67385e-05
MCM7	MCM7	0.000133412	0.00185024	1.30105	1.30105	2147.41	1650.51	4.03616e-05	0.00021984
YKR016W	---	0.00174879	0.0101298	1.29854	1.29854	1628.88	1254.39	0.0110573	0.0232434
ROY1	ROY1	0.000874915	0.00632674	1.29744	1.29744	956.421	737.161	0.000186758	0.000770534
COP1	COP1	0.00074553	0.00574807	1.29719	1.29719	4601.55	3547.32	0.00201028	0.0054375
ARE1	ARE1	0.00257337	0.0132777	1.29647	1.29647	1598.46	1232.93	0.000690333	0.00223193
POS5	POS5	0.000540992	0.00467844	1.2957	1.2957	1405.84	1085	0.00583318	0.0134604
MSL5	MSL5	1.65711e-06	0.000128645	1.29468	1.29468	1239.56	957.424	9.40258e-09	3.84879e-07
TRR1	TRR1	0.000183771	0.0022985	1.29436	1.29436	7576.83	5853.7	0.000842718	0.00264117
NUP159	NUP159	9.14051e-05	0.00150892	1.29436	1.29436	2064.81	1595.24	0.00021511	0.00086428
EPS1	EPS1	2.43526e-06	0.000170151	1.29415	1.29415	1232.2	952.133	1.70974e-05	0.000107858
VPS35	VPS35	0.000933837	0.00663909	1.29408	1.29408	1873.64	1447.86	0.00108441	0.00327116
EAF1	EAF1	0.00193629	0.01088	1.2939	1.2939	637.086	492.377	3.26917e-07	5.11111e-06
AIM21	AIM21	0.00427429	0.0193513	1.29314	1.29314	1226.04	948.111	4.56095e-05	0.000242939
KEX1	KEX1	0.000755734	0.00576098	1.29246	1.29246	2042.45	1580.29	4.73226e-07	6.75722e-06
TAF1	TAF1	0.00479011	0.0210217	1.29232	1.29232	1511.49	1169.59	0.00233018	0.00615971
HOM3	HOM3	0.00116979	0.00763361	1.29196	1.29196	2845.41	2202.4	9.18492e-06	6.64186e-05
APA1	APA1	0.00297007	0.0147066	1.29187	1.29187	2716.38	2102.67	0.00383692	0.00943376
SRP101	SRP101	0.00604381	0.0247694	1.29178	1.29178	1988.57	1539.41	0.00643875	0.0145637
BOI2	BOI2	0.00985192	0.0355828	1.29169	1.29169	1461.93	1131.8	0.00206617	0.00557306
PRP3	PRP3	9.40108e-05	0.00153741	1.29124	1.29124	660.204	511.295	7.98355e-09	3.43445e-07
SEC3	SEC3	0.00162254	0.0095611	1.29114	1.29114	1813.12	1404.28	0.00148985	0.0042728
SFH1	SFH1	0.000228359	0.00264099	1.29086	1.29086	1276.69	989.025	0.000356495	0.00129881
CET1	CET1	0.000202998	0.00244393	1.2906	1.2906	955.64	740.461	0.00214555	0.00574813
VHS2	VHS2	0.00536159	0.0226893	1.29026	1.29026	1299.31	1007.01	0.00316142	0.00800609
APA2	APA2	0.00307181	0.0150535	1.28971	1.28971	1069.28	829.087	0.00129128	0.00379352
SEC1	SEC1	0.000158857	0.00208213	1.28943	1.28943	1063.97	825.152	6.74518e-05	0.000338029
BZZ1	BZZ1	2.69703e-05	0.000700604	1.28941	1.28941	1173.67	910.243	1.50643e-07	2.89047e-06
GLE1	GLE1	0.000878579	0.00634644	1.28888	1.28888	1805.3	1400.68	0.00578826	0.0133792
MAD1	MAD1	0.00519784	0.0222614	1.28829	1.28829	919.818	713.983	0.00191828	0.00523688
PTP3	PTP3	0.00678058	0.0267813	1.28799	1.28799	1731.3	1344.18	0.000771256	0.00245325
SWC4	SWC4	0.00105905	0.00716301	1.28759	1.28759	1110.25	862.269	0.00689959	0.0154611
ZDS1	ZDS1	0.00040462	0.00392081	1.28688	1.28688	1309.3	1017.42	5.82213e-05	0.000297673
PAF1	PAF1	0.000455063	0.00419995	1.28672	1.28672	2103.39	1634.7	0.000938491	0.00289432
VPH1	VPH1	9.96935e-06	0.00039376	1.28648	1.28648	8107.4	6302	3.14829e-05	0.000179048
MAP2	MAP2	0.000455635	0.00419995	1.28645	1.28645	5036.67	3915.16	4.34402e-06	3.67992e-05
MLP2	MLP2	0.00131379	0.00825642	1.28612	1.28612	2163.86	1682.47	0.00014993	0.00064353
CRM1	CRM1	0.000285578	0.00307712	1.28602	1.28602	3280.75	2551.09	0.00195738	0.00531784
OAF1	OAF1	0.00232145	0.0124043	1.28592	1.28592	1070.02	832.101	9.73597e-05	0.000449773
LRG1	LRG1	0.00410027	0.0187243	1.2854	1.2854	1252.66	974.53	3.8899e-07	5.8383e-06
DBF4	DBF4	0.00405445	0.0185401	1.28515	1.28515	1872.66	1457.16	0.00267001	0.00690399
SIR3	SIR3	0.0135327	0.0449141	1.28505	1.28505	809.143	629.66	0.00230918	0.00611135
ROM2	ROM2	0.00145374	0.0088734	1.28474	1.28474	1317.16	1025.23	3.00073e-05	0.000172192
COM2	COM2	6.38466e-05	0.00121699	1.28469	1.28469	1380.83	1074.84	1.62059e-09	1.1284e-07
SNF2	SNF2	0.0028019	0.0141541	1.28355	1.28355	2843.81	2215.58	0.00838765	0.0182979
DRS2	DRS2	0.00102063	0.00701252	1.2834	1.2834	1574.3	1226.66	0.00399631	0.00975817
MVP1	MVP1	0.000819309	0.00612211	1.28297	1.28297	1173.52	914.684	1.89439e-05	0.000116953
RIF1	RIF1	0.00641064	0.0257723	1.28282	1.28282	1400.53	1091.76	0.00567569	0.0131754
PPH22	PPH22	2.16405e-05	0.000622188	1.28199	1.28199	1411.82	1101.27	7.74822e-05	0.000378451
RPT2	RPT2	0.000227029	0.00263878	1.28152	1.28152	5639.57	4400.69	1.97177e-07	3.52054e-06
PTA1	PTA1	0.00314404	0.0152518	1.28134	1.28134	1439.44	1123.38	0.00807244	0.0176787
APL4	APL4	3.47068e-05	0.000837614	1.28075	1.28075	2183.78	1705.07	0.000251697	0.000978114
VPS27	VPS27	0.000132467	0.00184471	1.28065	1.28065	1790.9	1398.43	1.00364e-05	7.08317e-05
ERG5	ERG5	0.00430781	0.019445	1.28039	1.28039	2208.13	1724.57	3.52097e-10	4.75612e-08
ART10	ART10	0.000466516	0.00426367	1.27981	1.27981	929.494	726.276	0.000921044	0.00284832
SMI1	SMI1	0.0132199	0.0441578	1.27971	1.27971	4040.34	3157.23	0.000532871	0.0018103
SLY1	SLY1	0.00674152	0.0267057	1.27935	1.27935	2166.61	1693.52	0.00255938	0.00666385
GAS3	GAS3	0.00641561	0.025777	1.27855	1.27855	1958.48	1531.8	2.10073e-07	3.65678e-06
TPD3	TPD3	0.000686994	0.0054483	1.27831	1.27831	3833.21	2998.66	0.00530732	0.0124637
MAG2	MAG2	0.00628666	0.02541	1.27828	1.27828	1625.71	1271.79	0.0185683	0.0365414
VHC1	VHC1	8.35966e-05	0.00144034	1.27807	1.27807	856.175	669.897	4.86115e-06	4.00882e-05
RAD4	RAD4	0.000277351	0.00302133	1.27762	1.27762	719.892	563.463	4.30957e-09	2.10919e-07
MDM31	MDM31	0.00220927	0.0119467	1.27585	1.27585	892.83	699.79	0.000211352	0.000850699
YPR097W	---	0.000349162	0.00355157	1.27564	1.27564	1728.86	1355.29	0.000865719	0.00270072
NAB3	NAB3	0.00583675	0.024087	1.27556	1.27556	1742.64	1366.17	0.000326009	0.0012032
RPT5	RPT5	1.71927e-05	0.000549232	1.27492	1.27492	4106.01	3220.59	7.88394e-05	0.000382255
OST3	OST3	0.000205619	0.00247108	1.27474	1.27474	1407.01	1103.76	7.41608e-07	9.2715e-06
YJR015W	---	0.000102762	0.00160661	1.27459	1.27459	1856.94	1456.89	0.00134933	0.0039248
YDR239C	---	0.0040239	0.0184755	1.27343	1.27343	878.451	689.832	0.00677831	0.015245
AVT1	AVT1	0.00824474	0.03102	1.27336	1.27336	2328.73	1828.8	3.89469e-06	3.36809e-05
MCK1	MCK1	0.000114267	0.00168875	1.27311	1.27311	2328.41	1828.91	2.20455e-06	2.13623e-05
YRF1-8	YRF1-8	0.00230378	0.0123197	1.27306	1.27306	2489.52	1955.54	0.00341114	0.00851399
RAD16	RAD16	0.00734365	0.0284724	1.2728	1.2728	1396.65	1097.3	4.62996e-08	1.2409e-06
SCD6	SCD6	0.000130718	0.00182789	1.27267	1.27267	2534.19	1991.24	4.87184e-05	0.000256265
SEC2	SEC2	6.58476e-05	0.00123131	1.27248	1.27248	1129.62	887.732	4.22114e-05	0.000228442
SER3	SER3	8.85471e-05	0.0014658	1.2718	1.2718	3142.87	2471.19	1.53463e-05	9.95664e-05
IES2	IES2	8.67516e-05	0.00145751	1.27168	1.27168	1215.03	955.457	4.59181e-05	0.000243832
FMP25	FMP25	0.000107936	0.00163935	1.27099	1.27099	1747.65	1375.03	0.000295939	0.00111105
MCM1	MCM1	0.000897143	0.00645293	1.27031	1.27031	2129.09	1676.04	0.00189179	0.00518554
NGG1	NGG1	0.00995902	0.0357603	1.26996	1.26996	1840.12	1448.96	0.0211466	0.0409239
DAM1	DAM1	0.00936114	0.0340743	1.26984	1.26984	939.871	740.147	6.05155e-05	0.000307079
SED4	SED4	0.000100879	0.00159191	1.2698	1.2698	913.743	719.597	1.25328e-07	2.57284e-06
AFT2	AFT2	0.00213016	0.0116306	1.26933	1.26933	1199.67	945.119	4.46099e-07	6.426e-06
KAP120	KAP120	0.00404031	0.0185131	1.26909	1.26909	1410.36	1111.32	0.0147156	0.0298358
RSC6	RSC6	0.00614057	0.0250141	1.26887	1.26887	1976.15	1557.41	0.0193801	0.0379291
RTC1	RTC1	6.35286e-05	0.00121699	1.26734	1.26734	881.404	695.478	7.57196e-07	9.40092e-06
CLG1	CLG1	0.0152848	0.0493704	1.26628	1.26628	3149.87	2487.5	8.84375e-05	0.000417467
JSN1	JSN1	0.0105876	0.0372886	1.26594	1.26594	1675.17	1323.26	0.00465352	0.0111183
YRF1-5	YRF1-5	0.0032559	0.0156404	1.26577	1.26577	2480.66	1959.8	0.00327668	0.00822703
BRF1	BRF1	0.00698292	0.0274521	1.26532	1.26532	1131.32	894.097	0.00158991	0.00448522
PTC2	PTC2	0.000233405	0.002678	1.26529	1.26529	2531.31	2000.58	3.20936e-06	2.87481e-05
SEC7	SEC7	0.000888541	0.0064047	1.26419	1.26419	2554.18	2020.41	0.00282963	0.00726113
SCW4	SCW4	0.00460701	0.0203904	1.26398	1.26398	8780.34	6946.59	8.70707e-09	3.65264e-07
RFA1	RFA1	0.000723548	0.00562353	1.26392	1.26392	1225.68	969.749	0.000192023	0.000788402
PSY2	PSY2	0.0107638	0.0378442	1.26292	1.26292	2371.68	1877.94	0.00100799	0.00307496
MIL1	MIL1	0.000789996	0.00597495	1.26279	1.26279	1015.41	804.098	1.51788e-05	9.86694e-05
RMD8	RMD8	6.02723e-06	0.00030774	1.26262	1.26262	1905.98	1509.54	2.69792e-06	2.52001e-05
WWM1	WWM1	0.000555587	0.00476197	1.262	1.262	2068.56	1639.11	1.69606e-06	1.73039e-05
MCM2	MCM2	0.00097084	0.0067791	1.26167	1.26167	1217.03	964.62	0.000299538	0.00112331
SRP1	SRP1	0.000173206	0.00220527	1.26162	1.26162	4374.93	3467.7	0.000479119	0.00166374
UBP14	UBP14	0.00418439	0.0190654	1.26123	1.26123	1777.32	1409.2	0.000471128	0.00164132
KEX2	KEX2	0.000883498	0.00637515	1.26115	1.26115	2224.26	1763.67	0.00914458	0.0196821
ALG1	ALG1	0.000175038	0.00221802	1.26009	1.26009	1607.56	1275.74	2.81095e-05	0.000162904
SAP155	SAP155	0.00273658	0.0139388	1.25975	1.25975	2439.09	1936.17	8.67036e-08	1.98507e-06
LYP1	LYP1	0.00196782	0.0109905	1.25952	1.25952	4388.5	3484.26	0.000318724	0.00118019
PAL1	PAL1	0.00494326	0.0214164	1.25949	1.25949	2288.17	1816.75	0.0143083	0.0290904
YRR1	YRR1	0.0136319	0.045189	1.25886	1.25886	843.44	670.004	1.07955e-05	7.4859e-05
YMD8	YMD8	0.000749355	0.00575784	1.25865	1.25865	2562.08	2035.57	4.80039e-08	1.26668e-06
LCB5	LCB5	0.00561266	0.0234144	1.25852	1.25852	976.61	775.997	2.88964e-06	2.65171e-05
SEC26	SEC26	0.000530339	0.00463378	1.25814	1.25814	2936.43	2333.94	0.00148593	0.00426337
RIC1	RIC1	0.00337477	0.0160403	1.25748	1.25748	905.994	720.486	0.0112919	0.0236335
GRR1	GRR1	0.00156896	0.00932415	1.25734	1.25734	1269.64	1009.79	0.00103748	0.00315003
YRF1-1	YRF1-1	0.00359279	0.0168959	1.25699	1.25699	2469.75	1964.81	0.00537203	0.0125807
AHC1	AHC1	0.000475542	0.0042953	1.25604	1.25604	1717	1366.99	9.90454e-09	4.0057e-07
MCM4	MCM4	8.60786e-05	0.00145751	1.2551	1.2551	1746.69	1391.67	0.000531187	0.00180627
CDC4	CDC4	0.000280222	0.00303791	1.25506	1.25506	1611.83	1284.26	0.000895652	0.00278254
GUT1	GUT1	0.0100788	0.0360563	1.25456	1.25456	3624.19	2888.82	0.0250371	0.047367
SMY1	SMY1	0.000834738	0.00618729	1.25392	1.25392	627.547	500.467	2.34843e-08	7.69966e-07
TAF8	TAF8	0.0046775	0.0205944	1.25264	1.25264	1221.76	975.349	0.0056767	0.0131754
CWH43	CWH43	0.000553397	0.00474923	1.25246	1.25246	3359.35	2682.19	0.00131769	0.00385434
IVY1	IVY1	0.00808645	0.0305629	1.25171	1.25171	1643.55	1313.05	0.0175445	0.0348312
TCO89	TCO89	0.00113688	0.00749121	1.25102	1.25102	941.532	752.612	0.0036161	0.00896261
IPT1	IPT1	0.00155782	0.00929001	1.25084	1.25084	5401.3	4318.13	0.0130314	0.0267926
YME1	YME1	0.00248444	0.0129491	1.2507	1.2507	2257.66	1805.12	2.0945e-06	2.05316e-05
UTR1	UTR1	0.000511788	0.00451845	1.25069	1.25069	1385.33	1107.65	0.00235494	0.00621542
CDC5	CDC5	0.000390673	0.00382962	1.25019	1.25019	1597.73	1277.98	3.13119e-08	9.52614e-07
UBX4	UBX4	1.85043e-05	0.000555457	1.24969	1.24969	1065.72	852.788	9.905e-07	1.14356e-05
BUL1	BUL1	0.010281	0.0365272	1.24865	1.24865	1129.64	904.689	0.000205354	0.000831511
CDC25	CDC25	0.00735041	0.0284823	1.24862	1.24862	2464.31	1973.62	0.0256636	0.0482684
SIP5	SIP5	0.0132142	0.0441578	1.24851	1.24851	947.673	759.044	4.72531e-05	0.00024992
YRF1-4	YRF1-4	0.00439269	0.0197	1.24812	1.24812	2144.89	1718.51	0.00872815	0.0189124
SNZ1	SNZ1	0.0121522	0.0413897	1.24765	1.24765	414.773	332.444	5.36626e-12	2.26523e-09
YND1	YND1	0.000863377	0.00628367	1.24678	1.24678	1922.33	1541.84	3.49886e-05	0.000194693
NOT5	NOT5	0.0012045	0.00776538	1.24529	1.24529	2109.98	1694.36	0.00230746	0.0061092
COG4	COG4	0.00760382	0.0292249	1.24493	1.24493	1799.61	1445.55	0.000564167	0.00189949
RCO1	RCO1	0.00128062	0.00813506	1.24477	1.24477	895.109	719.096	0.000260561	0.00100504
PAP1	PAP1	0.000507931	0.00449902	1.24367	1.24367	1252.01	1006.71	0.00632443	0.0143436
UFD4	UFD4	0.00864155	0.032104	1.24365	1.24365	2054.44	1651.94	0.000312512	0.001161
YEL077C	---	0.00102487	0.00701387	1.24329	1.24329	1397.96	1124.4	0.00193374	0.00526632
RPP0	RPP0	0.00442915	0.0198109	1.24327	1.24327	40605.8	32660.5	0.000683863	0.00221419
SFB3	SFB3	0.0010297	0.00703906	1.24306	1.24306	2137.85	1719.82	0.00020825	0.000840716
SKO1	SKO1	0.00217604	0.0118238	1.24294	1.24294	1380.27	1110.49	0.00324893	0.00817253
RIM101	RIM101	0.00359609	0.0168959	1.24214	1.24214	2478.96	1995.71	0.000633303	0.00208752
GCS1	GCS1	0.000111066	0.00165641	1.24168	1.24168	3052.2	2458.12	1.41985e-08	5.1562e-07
ARP4	ARP4	8.9436e-06	0.000366091	1.24158	1.24158	1983.52	1597.58	3.36556e-08	9.96972e-07
ABZ1	ABZ1	0.00154611	0.00927389	1.24088	1.24088	1496.74	1206.19	0.00213139	0.00571473
SWP82	SWP82	0.00165664	0.00971261	1.24041	1.24041	1154.15	930.458	0.0101824	0.0216332
VAC17	VAC17	0.010108	0.0360833	1.24011	1.24011	1068.21	861.382	3.96135e-05	0.000216464
SRB4	SRB4	0.00315486	0.0152854	1.24008	1.24008	966.639	779.498	0.0125253	0.0259021
CRZ1	CRZ1	0.000159943	0.0020858	1.24005	1.24005	1424.04	1148.37	0.000418722	0.00148845
AVT4	AVT4	0.000812417	0.00610107	1.23993	1.23993	1909.97	1540.39	0.0020846	0.00561604
ARP5	ARP5	0.000797551	0.00601161	1.23916	1.23916	1930.67	1558.05	0.00378078	0.0093093
ATG11	ATG11	0.00311399	0.0151745	1.23893	1.23893	813.594	656.689	1.1861e-09	9.12266e-08
KIP2	KIP2	0.0042879	0.0193845	1.23872	1.23872	923.06	745.17	0.000120737	0.000538611
UBR1	UBR1	0.000165822	0.00214142	1.23827	1.23827	1751.05	1414.12	1.53854e-07	2.93539e-06
CUB1	CUB1	0.00131407	0.00825642	1.23806	1.23806	2313.04	1868.27	0.00158609	0.00447658
PIP2	PIP2	0.00739766	0.0286325	1.23804	1.23804	875.38	707.071	1.02936e-05	7.23446e-05
SOK1	SOK1	0.00162975	0.00958825	1.23796	1.23796	2680.89	2165.56	2.11226e-14	3.56655e-11
CDC12	CDC12	0.00104124	0.00709085	1.23747	1.23747	3006.65	2429.67	7.64459e-06	5.75602e-05
HRR25	HRR25	0.00295961	0.0146656	1.23741	1.23741	4939.55	3991.85	4.54695e-05	0.000242385
SEC6	SEC6	0.00153006	0.00920218	1.23577	1.23577	1004.33	812.716	0.00518755	0.0122335
BCK1	BCK1	0.000955739	0.00673806	1.23565	1.23565	1329.67	1076.09	0.00770035	0.0170128
NST1	NST1	0.00104469	0.0070984	1.23547	1.23547	2832.41	2292.57	0.000446158	0.00157273
AFG3	AFG3	0.00130918	0.00825601	1.235	1.235	3229.29	2614.81	6.94319e-06	5.35935e-05
MDL2	MDL2	0.00011208	0.00166738	1.23478	1.23478	1798.48	1456.52	8.90002e-06	6.49846e-05
YOL036W	---	0.00242763	0.0127597	1.2347	1.2347	2529.88	2048.99	1.29546e-06	1.39324e-05
OSH3	OSH3	0.000941284	0.0066734	1.23426	1.23426	3118	2526.2	0.00226228	0.00600608
TOM40	TOM40	0.000842261	0.00619677	1.23424	1.23424	3337.39	2704.01	3.69618e-06	3.22533e-05
KIP3	KIP3	0.00204992	0.011284	1.23372	1.23372	931.21	754.796	3.49511e-05	0.000194693
NBA1	NBA1	0.00195702	0.0109509	1.23336	1.23336	1133.28	918.851	0.0142541	0.0289889
NPP1	NPP1	9.97256e-05	0.00158855	1.23302	1.23302	1310.07	1062.49	2.54993e-07	4.24193e-06
FPS1	FPS1	0.000152794	0.00203947	1.23194	1.23194	3226.47	2619.01	0.000706949	0.00227476
PXL1	PXL1	0.00782496	0.0298924	1.23184	1.23184	1054.81	856.292	0.000280317	0.00106303
MSR1	MSR1	0.00143138	0.00879665	1.23178	1.23178	1453.81	1180.25	0.00412285	0.0100345
AVL9	AVL9	0.00226987	0.0122059	1.23168	1.23168	1778.23	1443.74	0.00282141	0.00724555
SET3	SET3	0.00158574	0.00941134	1.23111	1.23111	835.54	678.686	1.55682e-06	1.61269e-05
RPN7	RPN7	4.84642e-07	5.83941e-05	1.22979	1.22979	2938.1	2389.1	1.66321e-07	3.10313e-06
YBL113C	---	0.00476709	0.0209479	1.22845	1.22845	1331.91	1084.22	0.00528618	0.0124271
DPS1	DPS1	0.00995537	0.0357603	1.22795	1.22795	8675.72	7065.19	0.00461848	0.0110457
YHL008C	---	0.00287174	0.0143885	1.22795	1.22795	1180.36	961.248	1.10125e-06	1.22132e-05
YRF1-7	YRF1-7	0.00463822	0.0204729	1.22793	1.22793	2071.93	1687.34	0.00599656	0.013757
SRS2	SRS2	0.00392939	0.0181278	1.22704	1.22704	1246.63	1015.97	0.00301889	0.00769419
YGR054W	---	0.00305997	0.0150291	1.22566	1.22566	4258.07	3474.11	0.000527211	0.00179656
QDR3	QDR3	0.000360189	0.00360937	1.22466	1.22466	1731.6	1413.95	0.0018667	0.00512299
TIM44	TIM44	0.00105571	0.00715888	1.22464	1.22464	3512.09	2867.84	0.00498796	0.011804
UMP1	UMP1	8.67323e-05	0.00145751	1.22415	1.22415	1433.41	1170.94	9.33433e-05	0.000434787
MED2	MED2	0.0076734	0.0294467	1.22363	1.22363	1041.32	851.003	0.000112366	0.000506623
BNI1	BNI1	0.00308277	0.0150659	1.22173	1.22173	2242.5	1835.51	0.0213581	0.0412351
CDH1	CDH1	5.70304e-05	0.00113623	1.22161	1.22161	1428.71	1169.54	5.16505e-05	0.000269588
RPO41	RPO41	0.000674977	0.0053839	1.22088	1.22088	2485.59	2035.9	2.28208e-05	0.000136884
HOS4	HOS4	0.00320079	0.0154526	1.22076	1.22076	1427.59	1169.42	9.66396e-06	6.89962e-05
SEC24	SEC24	0.0117438	0.0404932	1.22021	1.22021	3631.41	2976.06	0.00954981	0.020463
TOA1	TOA1	7.96028e-05	0.00139105	1.22021	1.22021	2060.92	1688.99	0.000119071	0.000532938
YKR011C	---	0.00737617	0.0285658	1.21976	1.21976	864.438	708.692	1.38134e-06	1.46692e-05
CHS2	CHS2	0.00851294	0.0317134	1.2196	1.2196	1619.6	1327.98	1.92839e-09	1.21723e-07
MSC7	MSC7	0.000110472	0.00165439	1.21891	1.21891	2113.05	1733.56	2.72973e-05	0.000158799
ARG81	ARG81	0.010434	0.0369154	1.21851	1.21851	1347.1	1105.53	0.0252115	0.0475904
MTC4	MTC4	0.00721259	0.028142	1.21742	1.21742	820.235	673.75	8.71191e-05	0.000412046
SET1	SET1	0.0093174	0.0339977	1.21619	1.21619	1295.26	1065.02	0.000564855	0.00189991
CLN3	CLN3	0.00197973	0.0110323	1.21601	1.21601	1912.32	1572.62	6.56902e-07	8.51829e-06
MDM32	MDM32	0.000121657	0.00175947	1.21502	1.21502	1642.93	1352.18	9.82205e-05	0.000452511
UBP13	UBP13	0.00122985	0.00785847	1.21372	1.21372	1574.6	1297.33	0.00128365	0.00377273
MKS1	MKS1	0.000508921	0.00449902	1.21339	1.21339	1275.84	1051.46	3.12186e-05	0.000177943
GUP1	GUP1	0.0105892	0.0372886	1.21246	1.21246	1126.45	929.065	0.00353935	0.00878529
ASI1	ASI1	0.0093003	0.0339977	1.21212	1.21212	973.249	802.93	0.00841858	0.0183594
SOG2	SOG2	0.000374981	0.00371352	1.21169	1.21169	1333.22	1100.3	0.000611537	0.00203056
SEC5	SEC5	0.00600477	0.0246392	1.21151	1.21151	786.865	649.489	7.32523e-06	5.58404e-05
RPB2	RPB2	0.00548958	0.0231007	1.211	1.211	4430.3	3658.37	0.000681114	0.00220953
SCT1	SCT1	0.00200453	0.0111155	1.21058	1.21058	2999.26	2477.55	0.00382231	0.00940469
BRE1	BRE1	0.0121451	0.0413864	1.2096	1.2096	3007.28	2486.18	0.0221479	0.0425447
YRB30	YRB30	0.000216247	0.00254777	1.20949	1.20949	962.401	795.709	0.000927646	0.0028648
MET4	MET4	0.00122809	0.00785468	1.20926	1.20926	2193.03	1813.53	8.90076e-08	2.01731e-06
YAP1	YAP1	0.00195049	0.0109324	1.20874	1.20874	3948.98	3267.02	5.75202e-09	2.65079e-07
ECM32	ECM32	0.000435319	0.00411785	1.20818	1.20818	1999.03	1654.58	0.000266958	0.00102438
RPT3	RPT3	0.0015557	0.00929001	1.20802	1.20802	4237.55	3507.86	0.00141891	0.00408845
SEC61	SEC61	0.00551633	0.0231844	1.20783	1.20783	4070.53	3370.12	0.000582716	0.00195125
EDC3	EDC3	0.00433882	0.0195363	1.2078	1.2078	1764.69	1461.07	0.00251144	0.00655167
TSC10	TSC10	0.00497656	0.0215322	1.20727	1.20727	2359.14	1954.12	1.04578e-08	4.15482e-07
HEH2	HEH2	0.00212849	0.0116306	1.20613	1.20613	1548.18	1283.6	0.0083317	0.0181934
SPO71	SPO71	0.00202356	0.0111789	1.20598	1.20598	679.59	563.517	4.46202e-08	1.21245e-06
PRR1	PRR1	0.00312653	0.0152102	1.20458	1.20458	1078.03	894.946	0.0030825	0.00784043
GET2	GET2	5.36187e-05	0.00109701	1.20451	1.20451	1909.4	1585.21	8.64715e-05	0.00041042
CTI6	CTI6	0.00332165	0.0158997	1.20395	1.20395	2170.66	1802.94	3.84571e-05	0.00021117
VPS45	VPS45	0.00139329	0.00860958	1.2022	1.2022	1344.4	1118.28	0.00691005	0.0154794
OAF3	OAF3	0.00256088	0.0132335	1.202	1.202	940.112	782.121	0.00112483	0.0033675
RPN10	RPN10	0.000602623	0.00499401	1.202	1.202	2763.13	2298.79	0.00853613	0.0185499
FIP1	FIP1	0.0143658	0.047215	1.20126	1.20126	1072.28	892.629	0.021077	0.0408125
YOR059C	---	0.000922185	0.0065867	1.20026	1.20026	989.316	824.254	9.38743e-07	1.09315e-05
HDA3	HDA3	4.20283e-05	0.000955756	1.19943	1.19943	961.256	801.428	6.8069e-10	6.56769e-08
PUT2	PUT2	0.00749182	0.0289444	1.19861	1.19861	2281.57	1903.52	0.000257146	0.000993005
TIP41	TIP41	0.00581396	0.0240168	1.19812	1.19812	1188.5	991.973	4.5308e-05	0.000241906
PIB2	PIB2	0.00554783	0.0232589	1.19786	1.19786	1737.89	1450.82	6.14337e-05	0.00031127
HOT1	HOT1	0.00560932	0.0234144	1.19754	1.19754	1331.13	1111.56	0.00014037	0.000608511
CRT10	CRT10	0.000231238	0.00266525	1.1975	1.1975	1024.64	855.655	0.00345211	0.00860671
LDB19	LDB19	0.00156279	0.00930782	1.19733	1.19733	1803.48	1506.25	1.30698e-05	8.78359e-05
YBR016W	---	0.0050662	0.0218096	1.19613	1.19613	1828.65	1528.81	8.71183e-06	6.40956e-05
MDY2	MDY2	0.00574094	0.0237588	1.19583	1.19583	1075.98	899.775	0.0149526	0.0302608
MGR3	MGR3	0.00746673	0.0288833	1.19509	1.19509	958.585	802.101	0.00298011	0.00760108
REG1	REG1	0.014662	0.0479441	1.19505	1.19505	2177.04	1821.71	7.79177e-05	0.000379147
ARP6	ARP6	0.00143973	0.00882548	1.19504	1.19504	1143.01	956.461	4.82447e-07	6.81683e-06
POB3	POB3	0.00625441	0.0253099	1.19483	1.19483	3655.65	3059.54	0.00890234	0.0192504
YCF1	YCF1	0.00180487	0.0103481	1.19472	1.19472	2847.11	2383.09	1.62843e-05	0.000103955
OSM1	OSM1	0.00168979	0.00987267	1.19404	1.19404	1387.67	1162.16	0.0181666	0.0358553
ARO1	ARO1	0.0104551	0.0369705	1.19341	1.19341	2905.04	2434.23	0.0113256	0.0236968
ANP1	ANP1	0.00799564	0.0302875	1.19307	1.19307	3058.64	2563.67	0.000120517	0.000537983
TOM70	TOM70	0.00672511	0.0266871	1.19281	1.19281	5301.89	4444.88	8.8502e-07	1.04683e-05
PBS2	PBS2	0.00257324	0.0132777	1.19247	1.19247	1902.46	1595.4	0.00264897	0.00685746
YTA12	YTA12	0.0152375	0.0492647	1.19194	1.19194	2312.91	1940.46	0.00562069	0.0130679
ESC1	ESC1	0.00155281	0.00929001	1.19168	1.19168	1491.33	1251.45	1.63823e-06	1.68155e-05
VPS5	VPS5	0.00381037	0.017639	1.19118	1.19118	1357.89	1139.96	0.00097103	0.00297296
TRP3	TRP3	0.00621089	0.0252372	1.19113	1.19113	2228.14	1870.61	8.19319e-05	0.00039335
YIF1	YIF1	0.000645803	0.00522992	1.19077	1.19077	1798.4	1510.29	1.77103e-07	3.25988e-06
NUP57	NUP57	0.00591213	0.0243627	1.19063	1.19063	2267.53	1904.48	0.00256656	0.00667483
SKY1	SKY1	0.0102578	0.0364828	1.19057	1.19057	2114.8	1776.3	0.000105718	0.000481797
FYV8	FYV8	0.00334722	0.015984	1.18789	1.18789	977.671	823.032	1.00484e-07	2.20347e-06
AMN1	AMN1	0.0149639	0.0486569	1.18691	1.18691	4520.12	3808.32	1.19189e-08	4.54804e-07
SPT23	SPT23	0.00375026	0.0174204	1.18615	1.18615	1698.69	1432.11	0.000254759	0.000986043
QRI1	QRI1	0.000131032	0.0018285	1.18614	1.18614	1538.63	1297.18	2.86163e-07	4.64603e-06
MKK2	MKK2	0.00380824	0.017639	1.18541	1.18541	1059.49	893.77	0.00118115	0.0035066
COG8	COG8	0.00269745	0.0137602	1.18389	1.18389	1127.15	952.069	0.0016786	0.00469453
TIM50	TIM50	0.000362752	0.00361895	1.18362	1.18362	3160.19	2669.93	1.52235e-05	9.88647e-05
SAC6	SAC6	0.00825611	0.0310305	1.18269	1.18269	6799.63	5749.27	0.000140519	0.000608764
GIS3	GIS3	0.000395881	0.00386849	1.18212	1.18212	1757.06	1486.36	3.22112e-05	0.000182206
RUP1	RUP1	0.00342434	0.0162362	1.18167	1.18167	5044.08	4268.6	0.000350846	0.00128276
PTC3	PTC3	0.0073344	0.0284529	1.18165	1.18165	3631.74	3073.46	9.66902e-05	0.000447292
RAD23	RAD23	0.0136864	0.0453128	1.18162	1.18162	3203.9	2711.45	0.000566051	0.00190204
RAD7	RAD7	0.00178594	0.0102662	1.18036	1.18036	722.584	612.171	1.1752e-09	9.12266e-08
SAC3	SAC3	0.00462487	0.0204427	1.18033	1.18033	1463.88	1240.23	0.0241046	0.0458082
HSE1	HSE1	0.00679277	0.0268138	1.17764	1.17764	1644.39	1396.35	0.000896845	0.00278496
MDL1	MDL1	0.000713202	0.00558166	1.17741	1.17741	1572.55	1335.6	0.000558534	0.00188523
LAM1	LAM1	0.00824872	0.03102	1.17655	1.17655	833.745	708.637	6.09642e-07	8.09083e-06
MYO2	MYO2	0.000327718	0.00341049	1.1762	1.1762	3363.88	2859.95	0.00215065	0.00575722
RIB2	RIB2	0.0123108	0.0418073	1.17598	1.17598	772.4	656.815	3.69658e-08	1.08081e-06
MCM3	MCM3	0.0125013	0.042365	1.17506	1.17506	2081.42	1771.34	0.000691242	0.0022338
NIS1	NIS1	0.0099118	0.0357098	1.17504	1.17504	815.401	693.932	0.00212307	0.00570147
KRE5	KRE5	0.00112916	0.00745487	1.17399	1.17399	824.592	702.386	6.74056e-07	8.63866e-06
SUR1	SUR1	0.0140678	0.0463724	1.17363	1.17363	2941.86	2506.62	2.38373e-05	0.000142098
RPN11	RPN11	9.86161e-06	0.000392715	1.17195	1.17195	4495.83	3836.19	9.07678e-06	6.57774e-05
SQS1	SQS1	0.00780706	0.029855	1.1715	1.1715	831.55	709.818	1.79759e-06	1.81479e-05
YTA7	YTA7	0.0102965	0.0365628	1.17134	1.17134	1762.6	1504.77	5.22724e-07	7.24944e-06
ERG24	ERG24	0.013395	0.0445663	1.16987	1.16987	1821.26	1556.8	5.0954e-05	0.000266365
DBF20	DBF20	0.0122874	0.041766	1.16959	1.16959	623.09	532.74	4.4171e-07	6.41573e-06
NPL4	NPL4	0.0139493	0.0460251	1.16823	1.16823	985.578	843.648	3.16674e-07	5.03251e-06
LSB1	LSB1	0.00912306	0.0334149	1.16719	1.16719	1953.86	1673.98	0.0057674	0.0133401
COG3	COG3	0.00819158	0.0308566	1.16679	1.16679	920.172	788.637	0.000267393	0.00102496
BIR1	BIR1	0.0150011	0.0486868	1.16579	1.16579	1116	957.291	5.04943e-05	0.000264782
ALO1	ALO1	0.00699584	0.0274709	1.16552	1.16552	2966.17	2544.92	3.70751e-05	0.000204246
APP1	APP1	9.97214e-05	0.00158855	1.16517	1.16517	1529.62	1312.78	6.24126e-09	2.79162e-07
GEF1	GEF1	0.0119485	0.0409855	1.16348	1.16348	1092.59	939.075	0.0222485	0.0427135
TAF7	TAF7	0.00858164	0.031899	1.16339	1.16339	914.65	786.193	1.1865e-05	8.10363e-05
SLC1	SLC1	0.0102131	0.0363816	1.16316	1.16316	2346.93	2017.72	5.4202e-06	4.3842e-05
PTC4	PTC4	0.0128913	0.0433388	1.16292	1.16292	1072.53	922.272	4.59216e-05	0.000243832
RTG2	RTG2	0.00622256	0.0252416	1.16145	1.16145	2711.11	2334.24	0.0132782	0.0272091
DCP2	DCP2	0.00324625	0.0156162	1.16018	1.16018	2014.78	1736.62	0.00178294	0.00492917
SML1	SML1	0.00871804	0.032317	1.15986	1.15986	1496.48	1290.22	0.00351988	0.00874661
SLU7	SLU7	0.000867257	0.00629158	1.15718	1.15718	1313.36	1134.96	0.000356528	0.00129881
CAJ1	CAJ1	0.000826052	0.00614445	1.15679	1.15679	2662.77	2301.87	5.72645e-06	4.57169e-05
TRE2	TRE2	0.0045208	0.0201408	1.15507	1.15507	1386.17	1200.08	1.10252e-05	7.59838e-05
MSC6	MSC6	0.00258516	0.0133081	1.154	1.154	1520.43	1317.53	0.00460559	0.0110238
FMP52	FMP52	0.014427	0.0473699	1.15116	1.15116	2456.87	2134.25	0.00101768	0.00310033
ABD1	ABD1	9.88474e-06	0.000392715	1.14825	1.14825	1077.16	938.084	1.03893e-05	7.27901e-05
YCT1	YCT1	0.000922567	0.0065867	1.14562	1.14562	558.052	487.116	1.60083e-10	3.00333e-08
APC2	APC2	0.00508556	0.0218776	1.14377	1.14377	974.319	851.852	0.00711981	0.0159018
APL6	APL6	0.0143334	0.0471314	1.14376	1.14376	1601.54	1400.23	0.00191102	0.00522341
YLL058W	---	0.00752021	0.0289906	1.1427	1.1427	752.597	658.611	4.59315e-09	2.21587e-07
STP3	STP3	0.00201823	0.0111731	1.14152	1.14152	2431.66	2130.19	2.45873e-06	2.33234e-05
GYP6	GYP6	0.000210786	0.00250201	1.14114	1.14114	2149.69	1883.8	5.14998e-06	4.19072e-05
EAR1	EAR1	0.00276554	0.0140284	1.13882	1.13882	2212.5	1942.8	0.00011079	0.000499848
GDE1	GDE1	0.00578889	0.0239279	1.13832	1.13832	867.583	762.162	4.76319e-10	5.62109e-08
ISU1	ISU1	0.00148394	0.00898884	1.13782	1.13782	4588.34	4032.55	1.00553e-09	8.75047e-08
RTG3	RTG3	0.0145106	0.0475521	1.1366	1.1366	1129.77	993.994	0.00979334	0.0209119
HOL1	HOL1	0.00127686	0.00812046	1.13436	1.13436	1194.57	1053.08	9.27495e-07	1.08379e-05
CDC24	CDC24	0.0109035	0.0382559	1.13399	1.13399	1299.57	1146.01	0.00150395	0.00430227
ERG12	ERG12	0.00351076	0.0165469	1.13348	1.13348	1447.62	1277.14	9.39596e-05	0.000436453
THP3	THP3	0.00262642	0.0134767	1.1333	1.1333	1542.57	1361.13	9.19536e-05	0.000429201
PRE1	PRE1	0.00299081	0.0147876	1.13255	1.13255	3475.91	3069.11	1.41764e-05	9.33209e-05
MKK1	MKK1	0.00490229	0.0213476	1.13146	1.13146	1104.62	976.276	3.12186e-07	4.97289e-06
PHO86	PHO86	0.000851476	0.0062386	1.12953	1.12953	2976.05	2634.78	9.08671e-05	0.000425306
KRE9	KRE9	0.0025797	0.0133002	1.12838	1.12838	3185.33	2822.93	0.000223654	0.000891712
SUB2	SUB2	0.00989669	0.0356872	1.12698	1.12698	13325.6	11824.1	6.80968e-08	1.64259e-06
SIN3	SIN3	0.0131164	0.0438772	1.12556	1.12556	2397.51	2130.05	0.00620284	0.0141247
MOT3	MOT3	0.0137184	0.0453958	1.12317	1.12317	1441.41	1283.34	0.000264984	0.00101861
HOG1	HOG1	0.0115861	0.0401107	1.11665	1.11665	3863.9	3460.26	8.18397e-05	0.00039335
MRP20	MRP20	0.00307712	0.0150535	1.11497	1.11497	1653.61	1483.1	0.000252574	0.000980957
RPN3	RPN3	0.013828	0.0456805	1.10883	1.10883	5662.59	5106.82	0.00815739	0.0178359
SHE10	SHE10	0.0117714	0.0405221	1.09679	1.09679	1968.48	1794.77	1.10076e-05	7.594e-05
RGP1	RGP1	0.0125266	0.0424084	1.09273	1.09273	1154.31	1056.35	0.0199128	0.0388703
ASE1	ASE1	0.00677753	0.0267813	1.08985	1.08985	848.157	778.229	1.44705e-12	7.92209e-10
SEC10	SEC10	0.000403692	0.00391744	1.08792	1.08792	1227.25	1128.06	1.33088e-05	8.91745e-05
SPN1	SPN1	0.005974	0.0245428	1.08427	1.08427	2804.57	2586.6	0.0200018	0.038999
DJP1	DJP1	0.0104715	0.0370092	1.07344	1.07344	2284.41	2128.13	0.00464826	0.011113
MHR1	MHR1	0.009887	0.0356714	0.917691	-1.08969	1395.93	1521.13	6.05635e-09	2.7286e-07
NAM9	NAM9	0.0079379	0.0301703	0.910614	-1.09816	2650.1	2910.23	2.63333e-07	4.34854e-06
ERG20	ERG20	0.00762347	0.0292717	0.906171	-1.10354	8230.42	9082.62	9.05515e-09	3.76157e-07
VPS75	VPS75	0.00749968	0.0289444	0.905681	-1.10414	1425.04	1573.45	2.17149e-10	3.41075e-08
REH1	REH1	0.00239942	0.0126607	0.901411	-1.10937	2225.5	2468.91	5.70744e-06	4.5619e-05
URA4	URA4	0.00796837	0.030252	0.893894	-1.1187	3487.27	3901.22	1.49132e-10	2.87782e-08
AME1	AME1	0.00592347	0.0243946	0.893159	-1.11962	1048.91	1174.38	1.6209e-05	0.000103578
RPS13	RPS13	0.0153335	0.0494572	0.892079	-1.12098	36676.1	41113.1	0.000276694	0.00105479
YEA6	YEA6	0.0109717	0.0384351	0.888792	-1.12512	992.519	1116.7	0.0170957	0.0340704
ICP55	ICP55	0.000971598	0.0067791	0.888478	-1.12552	1515.61	1705.85	6.35761e-11	1.49055e-08
MNL1	MNL1	0.00175836	0.0101504	0.888081	-1.12602	874.523	984.733	1.40839e-05	9.29839e-05
RPL24A	RPL24A	0.0053222	0.0226076	0.884162	-1.13101	39339.9	44494	6.58357e-07	8.51829e-06
WBP1	WBP1	0.00202259	0.0111789	0.881343	-1.13463	4527.04	5136.52	1.13337e-08	4.45045e-07
HEM2	HEM2	0.00502779	0.0216843	0.880526	-1.13568	2856.34	3243.9	0.000701522	0.00226161
CDC50	CDC50	0.00491777	0.0214012	0.879414	-1.13712	1465.91	1666.91	8.20707e-07	9.96952e-06
ROT1	ROT1	0.00355802	0.0167579	0.879175	-1.13743	2171.3	2469.71	0.00641201	0.014513
SGE1	SGE1	0.00558842	0.0233566	0.879125	-1.13749	1355.58	1541.96	1.39141e-07	2.72768e-06
TAF6	TAF6	0.00921983	0.0337511	0.87805	-1.13889	2481.61	2826.27	0.000224782	0.000894624
SEH1	SEH1	0.0056967	0.0236595	0.875685	-1.14196	2269.8	2592.03	5.7943e-08	1.44943e-06
YKT6	YKT6	0.00992408	0.0357098	0.874334	-1.14373	3347.87	3829.05	0.00174312	0.00483294
TOM1	TOM1	0.00752505	0.0289927	0.867381	-1.1529	1562.34	1801.21	0.00325792	0.00819211
MTC2	MTC2	0.00110862	0.00735523	0.864394	-1.15688	1083.1	1253.02	0.00237561	0.00625774
CDC10	CDC10	0.0111231	0.0388447	0.863866	-1.15759	3144.6	3640.15	2.31485e-07	3.91794e-06
CST26	CST26	0.00935135	0.0340664	0.862236	-1.15977	1632.07	1892.83	0.00584899	0.0134918
YEL1	YEL1	0.000863192	0.00628367	0.862176	-1.15986	947.065	1098.46	9.80732e-06	6.97983e-05
YNL040W	---	0.00560976	0.0234144	0.861982	-1.16012	904.246	1049.03	5.11342e-07	7.13554e-06
MRPL17	MRPL17	0.0154436	0.0497171	0.861718	-1.16047	1539.39	1786.43	2.51477e-06	2.37217e-05
ESA1	ESA1	0.0064862	0.0259679	0.861058	-1.16136	1322.81	1536.26	0.00191202	0.00522403
KRE28	KRE28	0.00583809	0.024087	0.860974	-1.16148	865.23	1004.94	0.00163089	0.00458006
KTR3	KTR3	0.000393849	0.00385515	0.859725	-1.16316	2356.51	2741	3.54403e-09	1.89216e-07
TOK1	TOK1	0.00599225	0.0246028	0.85946	-1.16352	1454.97	1692.89	0.00447818	0.0107521
MRP13	MRP13	0.00343179	0.0162541	0.858773	-1.16445	1834.4	2136.07	0.000217924	0.000874024
ZRC1	ZRC1	0.00463818	0.0204729	0.858662	-1.1646	4400.46	5124.79	0.00893081	0.0192958
SCC4	SCC4	0.0120098	0.041112	0.857142	-1.16667	938.498	1094.91	0.000799971	0.00252713
TAF3	TAF3	0.000709988	0.00556463	0.856166	-1.168	1291.91	1508.95	8.86041e-06	6.48356e-05
RPL35A	RPL35A	0.0103187	0.0365839	0.855408	-1.16903	35761	41805.8	9.50231e-07	1.10083e-05
HHF1	HHF1	0.00275281	0.0139793	0.854717	-1.16998	8667.86	10141.2	5.80027e-09	2.65079e-07
YGR021W	---	0.0048155	0.0210499	0.854273	-1.17059	794.366	929.874	0.000230284	0.000912721
NBP35	NBP35	0.00892764	0.0328954	0.852888	-1.17249	1440.68	1689.18	0.00991818	0.0211317
KRE2	KRE2	2.44562e-05	0.000658076	0.852527	-1.17298	6592.57	7732.98	2.41885e-08	7.85428e-07
GPM3	GPM3	0.0128077	0.0431437	0.852305	-1.17329	1282.39	1504.61	6.64968e-07	8.57099e-06
PCL10	PCL10	0.000974866	0.00678089	0.848944	-1.17793	1768.23	2082.85	2.23481e-07	3.84069e-06
TRM13	TRM13	0.0125875	0.0425667	0.848751	-1.1782	3551.45	4184.33	5.22569e-07	7.24944e-06
USE1	USE1	0.00171286	0.00997299	0.848554	-1.17848	906.458	1068.24	0.00170894	0.00475771
PNT1	PNT1	0.00108819	0.00726984	0.848552	-1.17848	1005.52	1184.98	3.04098e-06	2.76059e-05
SYN8	SYN8	0.00218743	0.0118645	0.846428	-1.18144	1814.61	2143.85	0.000244408	0.000955837
STN1	STN1	0.000380096	0.00374223	0.846062	-1.18195	1111	1313.14	0.000113739	0.000512079
MRPL8	MRPL8	0.000982548	0.00681327	0.846041	-1.18198	1577.33	1864.37	3.79553e-10	5.02648e-08
SAL1	SAL1	0.00239163	0.0126374	0.844606	-1.18398	946.008	1120.06	0.00256613	0.00667483
YLF2	YLF2	0.00121012	0.00777656	0.844276	-1.18445	923.311	1093.61	0.000342865	0.00125717
SRP21	SRP21	0.00403516	0.018502	0.844238	-1.1845	2770.88	3282.11	5.38493e-08	1.37244e-06
CAF16	CAF16	0.00268405	0.013723	0.844222	-1.18452	1739.91	2060.97	6.22323e-08	1.53938e-06
CBP3	CBP3	0.0014426	0.00882548	0.843142	-1.18604	1288.42	1528.12	2.27912e-06	2.19276e-05
RPL24B	RPL24B	0.0014426	0.00882548	0.842495	-1.18695	24180.2	28700.7	1.67314e-08	5.9192e-07
VPS29	VPS29	0.0113446	0.0394551	0.842194	-1.18737	1697.6	2015.69	0.00308324	0.00784043
RPS24A	RPS24A	0.0120747	0.0412298	0.840712	-1.18947	28488.1	33885.7	4.56733e-07	6.54941e-06
RPS11A	RPS11A	0.0151489	0.0490486	0.84066	-1.18954	17516.4	20836.5	1.3859e-05	9.20392e-05
VMA6	VMA6	0.0119885	0.0410809	0.840496	-1.18977	11397.8	13560.8	2.38705e-06	2.28389e-05
RPL11A	RPL11A	0.00732114	0.0284341	0.840368	-1.18995	40912.9	48684.5	0.00537853	0.0125915
GET3	GET3	0.0079233	0.0301571	0.840204	-1.19019	7542.45	8976.93	7.10139e-06	5.46674e-05
RPS18A	RPS18A	0.000158522	0.00208213	0.839638	-1.19099	28753.8	34245.5	1.79987e-10	3.23468e-08
BRR1	BRR1	0.000406187	0.00393036	0.838524	-1.19257	1616.77	1928.12	6.96559e-06	5.37051e-05
CTH1	CTH1	0.0131818	0.0440741	0.838348	-1.19282	1458.09	1739.24	7.4304e-05	0.000364981
YGR117C	---	0.00406432	0.0185727	0.835843	-1.1964	1407.2	1683.57	0.0247323	0.0469086
HMO1	HMO1	0.00046471	0.00425292	0.835342	-1.19711	7486.51	8962.21	7.82426e-07	9.62569e-06
LSM1	LSM1	0.0051655	0.022151	0.834751	-1.19796	2350.36	2815.64	2.27558e-07	3.89096e-06
BUD7	BUD7	0.000163714	0.00211895	0.834277	-1.19864	1528.48	1832.1	7.82176e-05	0.000380059
MRM1	MRM1	0.00131693	0.00826631	0.833779	-1.19936	1843.8	2211.38	0.00106989	0.00323457
RSM24	RSM24	0.00366054	0.0171095	0.832624	-1.20102	1610.38	1934.11	8.88011e-05	0.000418829
RFA2	RFA2	0.00621741	0.0252372	0.831618	-1.20248	2597.92	3123.94	0.00130858	0.003836
PET130	PET130	0.000130191	0.00182789	0.830725	-1.20377	949.738	1143.26	0.00167013	0.00467275
RIM2	RIM2	0.0011213	0.00741746	0.83036	-1.2043	1132.7	1364.11	0.000531397	0.00180627
RPL17A	RPL17A	0.00209389	0.01149	0.830293	-1.20439	22044.9	26550.8	7.65664e-06	5.75868e-05
YKE4	YKE4	0.00634801	0.0255967	0.82786	-1.20793	1154.79	1394.91	7.58542e-06	5.72919e-05
RPL11B	RPL11B	0.00387325	0.0179055	0.826653	-1.2097	25089.6	30350.8	6.91908e-06	5.35297e-05
TAN1	TAN1	0.00696816	0.027426	0.826215	-1.21034	2740.7	3317.18	7.02329e-07	8.86641e-06
SFL1	SFL1	0.00779279	0.029837	0.824942	-1.21221	1148.22	1391.88	0.000808201	0.00254955
BEM2	BEM2	0.000117227	0.00171733	0.823364	-1.21453	1893.18	2299.32	1.23813e-05	8.41278e-05
AEP2	AEP2	0.0102648	0.0364888	0.822647	-1.21559	1056.43	1284.18	0.0055295	0.0128825
YPR109W	---	0.00151023	0.00911534	0.822224	-1.21621	835.638	1016.31	0.000445834	0.00157241
RTT102	RTT102	0.000686361	0.0054483	0.820328	-1.21902	1646.34	2006.93	0.000705025	0.00227074
GPI8	GPI8	0.0154413	0.0497171	0.819996	-1.21952	1325.19	1616.09	2.14215e-05	0.000129642
LSM4	LSM4	0.0105834	0.0372886	0.819735	-1.21991	2943.42	3590.7	6.54752e-05	0.000329769
CYT2	CYT2	0.0148002	0.0483602	0.818887	-1.22117	1102.93	1346.86	0.00319308	0.0080656
RDL2	RDL2	0.00254713	0.0131939	0.818709	-1.22144	2773.1	3387.16	5.29012e-08	1.35853e-06
LAG1	LAG1	0.00281303	0.0141785	0.8186	-1.2216	2169.86	2650.69	2.18515e-08	7.27021e-07
RPL16A	RPL16A	0.000397373	0.00387281	0.818456	-1.22181	19035.6	23258	1.17313e-09	9.12266e-08
KIN28	KIN28	0.000438646	0.00414111	0.818322	-1.22201	1486.46	1816.48	0.000363173	0.00131804
ATR1	ATR1	0.0151944	0.049149	0.818259	-1.22211	1051.07	1284.52	1.25428e-06	1.35977e-05
RPL30	RPL30	0.00700527	0.0274919	0.817893	-1.22265	26908.2	32899.4	8.96659e-06	6.5147e-05
UNG1	UNG1	0.000155269	0.00205625	0.815592	-1.2261	1082.25	1326.95	8.82338e-06	6.47532e-05
RXT2	RXT2	0.000153899	0.00205016	0.815357	-1.22646	1623.14	1990.72	1.42874e-05	9.38686e-05
GFD1	GFD1	0.00133516	0.00834163	0.815269	-1.22659	2165.29	2655.92	0.0017898	0.00494611
CCE1	CCE1	0.005556	0.0232787	0.814966	-1.22704	832.477	1021.49	3.82632e-08	1.08584e-06
AIM25	AIM25	0.0100844	0.0360563	0.814524	-1.22771	1228.76	1508.56	0.0127649	0.026317
PIB1	PIB1	0.00109663	0.00730158	0.812049	-1.23145	971.35	1196.17	4.80115e-08	1.26668e-06
ISA1	ISA1	0.0144002	0.0473049	0.811122	-1.23286	1134.92	1399.2	2.85971e-06	2.62782e-05
RPS16B	RPS16B	0.0020959	0.01149	0.810443	-1.23389	25159.8	31044.5	4.35712e-07	6.3697e-06
YNG2	YNG2	0.000700078	0.0055173	0.810028	-1.23452	1440.46	1778.29	0.00418068	0.0101533
MRPL10	MRPL10	0.012904	0.04336	0.809957	-1.23463	2968.25	3664.7	0.000261612	0.00100794
MGM101	MGM101	8.79115e-06	0.000366091	0.809796	-1.23488	3402.87	4202.14	4.05363e-09	2.05101e-07
PIN2	PIN2	1.77166e-05	0.000549608	0.809388	-1.2355	914.658	1130.06	1.72883e-05	0.000108821
YOR343W-B	---	0.000130554	0.00182789	0.808716	-1.23653	1420.89	1756.97	0.000301917	0.0011316
TDA5	TDA5	0.0030619	0.0150291	0.807814	-1.23791	988.434	1223.59	0.0259244	0.0486912
PRP42	PRP42	0.000270442	0.00298458	0.807029	-1.23911	1253.34	1553.03	1.1424e-05	7.8572e-05
MET22	MET22	0.000300749	0.00320894	0.805935	-1.24079	2046.54	2539.34	3.2852e-07	5.12431e-06
RPS17A	RPS17A	0.00119873	0.00775503	0.805481	-1.24149	39208.9	48677.7	3.51782e-07	5.38761e-06
RPL43A	RPL43A	0.00467735	0.0205944	0.80398	-1.24381	34626.4	43068.7	5.77973e-06	4.60877e-05
RPS23A	RPS23A	0.00726909	0.0282808	0.803277	-1.2449	20250.3	25209.6	2.09679e-05	0.000127468
HNT2	HNT2	0.00500735	0.0216238	0.802952	-1.2454	877.781	1093.19	4.76525e-08	1.26668e-06
MRPL1	MRPL1	0.000242955	0.00274401	0.80288	-1.24552	1934.04	2408.88	3.55796e-09	1.89216e-07
SAW1	SAW1	0.00404392	0.018517	0.802656	-1.24586	969.788	1208.22	0.000124192	0.000551836
STE4	STE4	0.00337194	0.0160381	0.802361	-1.24632	3686.1	4594.07	3.77444e-08	1.08479e-06
RPL33A	RPL33A	0.000693254	0.00548914	0.802352	-1.24634	21739.4	27094.6	6.47438e-08	1.59011e-06
PUP3	PUP3	0.00905482	0.0332371	0.802308	-1.2464	4187.35	5219.13	0.0181044	0.035785
RML2	RML2	0.00274636	0.0139571	0.800096	-1.24985	2798.92	3498.23	0.00598249	0.0137354
NAT2	NAT2	1.14872e-06	0.00010349	0.799733	-1.25042	2604.37	3256.55	2.6614e-06	2.48962e-05
RPL35B	RPL35B	0.00626127	0.0253225	0.799704	-1.25046	27749.7	34699.9	2.29525e-05	0.000137552
TAF14	TAF14	0.000573815	0.00485657	0.799636	-1.25057	3316	4146.88	0.000560958	0.00189057
BCS1	BCS1	3.17606e-07	4.29023e-05	0.798762	-1.25194	1364.16	1707.84	8.8366e-08	2.00951e-06
RPB7	RPB7	0.0104	0.0368144	0.798279	-1.25269	1290.33	1616.39	3.26874e-05	0.000184746
HYP2	HYP2	0.00480538	0.0210499	0.797791	-1.25346	10183.6	12764.8	0.0012551	0.00370335
TVP38	TVP38	5.60612e-05	0.00112023	0.797032	-1.25466	1937.69	2431.13	2.594e-11	7.29994e-09
RPS7B	RPS7B	0.00836298	0.0312928	0.796186	-1.25599	3454.77	4339.15	7.46449e-06	5.65827e-05
YPR053C	---	0.00405112	0.0185374	0.795962	-1.25634	1297.23	1629.77	1.07769e-08	4.25658e-07
RPL13B	RPL13B	0.00570247	0.0236595	0.795494	-1.25708	52550.4	66060.1	0.000410428	0.00146157
RSM25	RSM25	0.000402536	0.00391744	0.794988	-1.25788	869.727	1094.01	6.06656e-07	8.09083e-06
IFA38	IFA38	7.40808e-05	0.00131776	0.793859	-1.25967	3771.74	4751.14	1.89125e-11	6.03811e-09
EMP47	EMP47	0.000422123	0.00405949	0.793662	-1.25998	2318.34	2921.07	0.000957081	0.00294222
YDR415C	---	5.97806e-05	0.00117714	0.792571	-1.26172	829.829	1047.01	8.24444e-06	6.15026e-05
RPS16A	RPS16A	6.44212e-05	0.00121699	0.792283	-1.26218	15518.9	19587.6	2.2932e-09	1.33721e-07
NIT3	NIT3	0.00609732	0.0248679	0.792217	-1.26228	3927.63	4957.77	5.29965e-07	7.27097e-06
NIF3	NIF3	0.000233542	0.002678	0.791547	-1.26335	2286.53	2888.68	5.04619e-07	7.07095e-06
ARO3	ARO3	0.00306424	0.0150297	0.791377	-1.26362	3003.91	3795.8	0.000542911	0.00183941
TFA2	TFA2	0.00299036	0.0147876	0.790096	-1.26567	1066.54	1349.89	0.000469673	0.00163813
DCP1	DCP1	5.12993e-05	0.00108283	0.790083	-1.26569	1968.99	2492.13	2.41726e-08	7.85428e-07
MRX8	MRX8	0.0079565	0.030224	0.789787	-1.26616	1274.78	1614.08	4.06996e-05	0.000221503
TUF1	TUF1	0.0100975	0.0360647	0.789073	-1.26731	7052.9	8938.2	0.00437801	0.0105642
PEX7	PEX7	0.00718677	0.02809	0.788831	-1.2677	1013.93	1285.35	0.0181407	0.0358356
RPS18B	RPS18B	0.00119468	0.00774366	0.788271	-1.2686	34649.6	43956.5	2.223e-06	2.15103e-05
DBR1	DBR1	1.67749e-07	3.23708e-05	0.787774	-1.2694	1233.29	1565.53	1.70284e-11	6.03811e-09
TBS1	TBS1	0.0148499	0.048429	0.786414	-1.27159	407.342	517.974	6.32191e-06	4.96123e-05
PIS1	PIS1	0.0066412	0.0264317	0.785325	-1.27336	3015.19	3839.42	4.46994e-08	1.21245e-06
EEB1	EEB1	0.00474545	0.0208664	0.784379	-1.27489	1338.82	1706.85	0.0194449	0.0380448
PEX21	PEX21	0.00676658	0.0267813	0.784062	-1.27541	1414.45	1804	2.50586e-05	0.000148331
RRG7	RRG7	0.00162372	0.0095611	0.782002	-1.27877	884.865	1131.54	1.62099e-05	0.000103578
RPL26A	RPL26A	0.0118433	0.0407074	0.781572	-1.27947	6293.44	8052.28	4.00378e-06	3.4404e-05
MRPL3	MRPL3	0.00034266	0.00351809	0.781567	-1.27948	1633.7	2090.28	0.000278564	0.0010592
COX18	COX18	2.33278e-05	0.000643401	0.779749	-1.28246	1037.82	1330.97	5.41056e-08	1.3738e-06
DLT1	DLT1	4.48776e-05	0.000990533	0.77952	-1.28284	1142.58	1465.75	4.59831e-10	5.62109e-08
RPL37B	RPL37B	0.0041468	0.0189112	0.779018	-1.28367	29350.7	37676.5	2.21241e-05	0.000133094
OCH1	OCH1	0.000118493	0.00172479	0.778576	-1.2844	1472.33	1891.05	7.77992e-07	9.61728e-06
LIP2	LIP2	0.00536122	0.0226893	0.777926	-1.28547	876.389	1126.57	3.31065e-07	5.1521e-06
UBC9	UBC9	0.000987719	0.00683509	0.777384	-1.28636	1728.99	2224.11	4.90402e-06	4.03924e-05
CPR8	CPR8	0.000212781	0.00252127	0.776867	-1.28722	2167.05	2789.47	2.64976e-08	8.40717e-07
SVP26	SVP26	0.00697478	0.027436	0.776163	-1.28839	1723.98	2221.16	0.000280254	0.00106303
RPL40B	RPL40B	0.00219057	0.0118645	0.776087	-1.28852	19661.5	25334.1	8.18486e-09	3.49877e-07
RFC2	RFC2	0.000107098	0.00163652	0.775124	-1.29012	3138.53	4049.07	1.5873e-05	0.000101907
YHM2	YHM2	0.0065719	0.0262023	0.774969	-1.29037	4068.71	5250.16	0.00581605	0.0134296
RPS7A	RPS7A	0.000584173	0.00490125	0.774038	-1.29193	19494.4	25185.3	1.03833e-06	1.18557e-05
NSL1	NSL1	0.000113088	0.00167868	0.77391	-1.29214	788.165	1018.42	1.38532e-05	9.20392e-05
PBP4	PBP4	0.000470804	0.0042712	0.772833	-1.29394	1433.53	1854.9	0.000522029	0.0017834
DLD2	DLD2	0.000247916	0.00277891	0.772709	-1.29415	1954.19	2529.01	3.698e-05	0.000203888
PBR1	PBR1	1.60177e-06	0.00012803	0.772514	-1.29447	1501.51	1943.67	4.43766e-07	6.426e-06
IRC25	IRC25	0.00878088	0.0324965	0.771938	-1.29544	786.457	1018.81	0.000391176	0.00140067
TIM22	TIM22	0.00728151	0.0283128	0.771453	-1.29626	888.351	1151.53	0.00706406	0.015793
GET1	GET1	0.00620421	0.0252277	0.771355	-1.29642	3126.75	4053.57	2.02119e-06	1.9987e-05
RHB1	RHB1	0.0118872	0.0408166	0.769514	-1.29952	702.452	912.851	0.00131086	0.00384093
RPS15	RPS15	2.22999e-05	0.00063025	0.769393	-1.29973	34834.6	45275.5	2.71651e-05	0.000158303
THI80	THI80	0.00087302	0.00631981	0.769274	-1.29993	1188.27	1544.66	2.18146e-08	7.27021e-07
RPP2A	RPP2A	0.000967996	0.00677607	0.768623	-1.30103	30429.2	39589.3	5.24689e-08	1.35258e-06
SFG1	SFG1	0.00792998	0.0301571	0.768501	-1.30124	1573.73	2047.8	4.09959e-09	2.05101e-07
VMA21	VMA21	0.00883017	0.0325718	0.767638	-1.3027	876.746	1142.13	5.51949e-07	7.47198e-06
HOM6	HOM6	5.20815e-05	0.00109242	0.766776	-1.30416	7376.48	9620.12	1.77142e-09	1.16211e-07
PHO13	PHO13	2.62347e-05	0.000687148	0.766026	-1.30544	3941.73	5145.69	3.76444e-08	1.08479e-06
YGL041W-A	---	0.00108085	0.00724494	0.765996	-1.30549	747.771	976.207	3.58482e-06	3.1522e-05
RPL23B	RPL23B	0.00177513	0.0102316	0.765745	-1.30592	38689.9	50525.8	0.000136116	0.00059388
MRPL7	MRPL7	9.53673e-06	0.000383399	0.765353	-1.30659	1288.58	1683.65	3.66393e-08	1.07592e-06
FOL2	FOL2	0.000198582	0.00240794	0.765243	-1.30677	3287.03	4295.4	8.25021e-06	6.15026e-05
DYN3	DYN3	0.00529314	0.0225125	0.76503	-1.30714	1600.89	2092.58	0.00959852	0.0205609
MSB4	MSB4	3.71121e-06	0.000222691	0.764986	-1.30721	1356.74	1773.54	4.22501e-05	0.000228469
YBL100W-B	---	0.000638648	0.00519557	0.764542	-1.30797	842.722	1102.26	0.00225404	0.00598656
LSM12	LSM12	0.00234917	0.0125153	0.762928	-1.31074	2153.63	2822.85	8.32505e-06	6.1792e-05
FSH2	FSH2	0.0115171	0.039911	0.761971	-1.31239	1222.52	1604.41	0.000446435	0.00157289
NPY1	NPY1	0.000185364	0.00230561	0.761004	-1.31405	1925.61	2530.36	7.70985e-06	5.79225e-05
RPP1A	RPP1A	0.00290544	0.014525	0.760876	-1.31427	30007.3	39437.8	0.000523404	0.00178629
MNN11	MNN11	0.000277842	0.00302181	0.760876	-1.31427	1992.82	2619.12	0.000476126	0.0016559
PCL1	PCL1	2.78941e-05	0.000713646	0.759768	-1.31619	3149.01	4144.69	5.93402e-14	6.67973e-11
ERV1	ERV1	0.00453468	0.0201628	0.758922	-1.31766	1317.91	1736.56	1.0141e-05	7.13459e-05
HEM13	HEM13	0.0150464	0.0487871	0.758484	-1.31842	814.22	1073.48	0.000142354	0.000614741
CPR3	CPR3	0.000817067	0.00611804	0.758129	-1.31904	2922.21	3854.51	2.0618e-06	2.03156e-05
DFG5	DFG5	0.00160528	0.00948559	0.757059	-1.3209	2489.89	3288.89	0.00110979	0.00333136
YMR130W	---	1.28899e-05	0.000458203	0.756325	-1.32218	870.332	1150.74	3.22381e-07	5.06363e-06
RMP1	RMP1	0.00044123	0.00414111	0.756228	-1.32235	854.679	1130.19	3.29024e-06	2.9317e-05
YLR036C	---	0.00526943	0.0224733	0.755308	-1.32396	931.817	1233.69	8.10276e-07	9.86907e-06
CDC31	CDC31	0.000448671	0.00418553	0.754834	-1.32479	1635.75	2167.04	0.00153481	0.00437388
VPS71	VPS71	6.24784e-05	0.00120566	0.753954	-1.32634	952.32	1263.1	4.14906e-05	0.000225082
SAM37	SAM37	7.82118e-06	0.000338617	0.753874	-1.32648	1231.68	1633.8	7.47583e-06	5.66051e-05
YOR111W	---	0.00109767	0.00730158	0.753526	-1.32709	859.051	1140.04	5.51158e-06	4.44099e-05
PUS5	PUS5	0.00818702	0.0308566	0.753306	-1.32748	687.289	912.365	0.00703408	0.0157468
MTG1	MTG1	0.00198653	0.0110489	0.752536	-1.32884	1011.35	1343.92	0.0131171	0.0269361
APQ12	APQ12	0.00828169	0.0311093	0.752043	-1.32971	1627.35	2163.9	1.40888e-06	1.47987e-05
TRS33	TRS33	0.000661409	0.00534311	0.752001	-1.32979	2105.38	2799.7	2.05408e-07	3.60918e-06
MNT3	MNT3	0.00677079	0.0267813	0.751175	-1.33125	959.003	1276.67	0.0248325	0.0470591
YMR265C	---	0.00942301	0.0342351	0.75078	-1.33195	860.799	1146.54	0.000432918	0.00153165
RPL31A	RPL31A	0.00123487	0.00788306	0.750352	-1.33271	38877	51811.7	5.54452e-06	4.44747e-05
HRI1	HRI1	0.000183473	0.0022985	0.750095	-1.33316	2486.07	3314.34	5.44248e-06	4.39695e-05
ATP11	ATP11	0.00130688	0.00825055	0.749648	-1.33396	2117.24	2824.32	1.76552e-05	0.000110615
MRPS28	MRPS28	0.00217582	0.0118238	0.749494	-1.33423	1630.06	2174.88	1.68703e-05	0.000106759
ADE13	ADE13	5.74849e-06	0.000303323	0.7494	-1.3344	4241.98	5660.51	1.99521e-09	1.24775e-07
YDR034C-D	---	0.000532063	0.00463707	0.749058	-1.33501	1239.96	1655.35	0.00395452	0.00967011
NTC20	NTC20	0.00454968	0.0202028	0.749037	-1.33505	740.09	988.055	0.00227126	0.006026
SNU23	SNU23	0.000838224	0.00618729	0.748816	-1.33544	1048.57	1400.31	0.000180801	0.000750728
MRPS5	MRPS5	0.000640023	0.00519557	0.748526	-1.33596	1172.37	1566.24	0.000209857	0.000845689
RPL36B	RPL36B	0.00253244	0.0131469	0.748396	-1.33619	43963.1	58743.1	1.57836e-05	0.000101598
MAK3	MAK3	0.00261908	0.0134519	0.74794	-1.337	1571.47	2101.06	2.72269e-06	2.5317e-05
RPS23B	RPS23B	0.00117492	0.00765965	0.746	-1.34048	27916.8	37422	1.9368e-05	0.000118812
RHO1	RHO1	0.0131113	0.0438772	0.745995	-1.34049	7546.91	10116.6	0.00592098	0.0136439
EGD1	EGD1	0.000276443	0.00301631	0.745422	-1.34152	16685.6	22384.1	2.84703e-08	8.82056e-07
SER2	SER2	0.00317562	0.015375	0.74475	-1.34273	1045.99	1404.49	9.39236e-05	0.000436453
MDM12	MDM12	0.00329848	0.0158111	0.744669	-1.34288	876.039	1176.41	0.00021634	0.000868703
PPA2	PPA2	0.000163768	0.00211895	0.744421	-1.34333	1554.5	2088.2	3.80841e-09	1.96351e-07
YPT6	YPT6	0.000311401	0.0032914	0.744156	-1.3438	1721.59	2313.48	3.70283e-07	5.61999e-06
YNL100W	---	0.00197771	0.0110301	0.744119	-1.34387	2329.52	3130.57	0.000105399	0.000480663
YGL220W	---	0.00193097	0.0108776	0.742953	-1.34598	1830.8	2464.22	0.000141095	0.000610871
RPL18B	RPL18B	0.000416816	0.00402168	0.740136	-1.3511	4217.37	5698.1	1.83847e-05	0.000114127
RPS19A	RPS19A	0.000611303	0.00504736	0.739067	-1.35306	21741.2	29417.1	1.98226e-06	1.96308e-05
YTH1	YTH1	0.00279305	0.01412	0.73894	-1.35329	812.696	1099.81	0.00747137	0.0165665
RSM18	RSM18	0.00116234	0.00760705	0.738649	-1.35382	1886.18	2553.55	8.63696e-06	6.37503e-05
YPL099C	---	0.000318762	0.00334824	0.738397	-1.35429	774.76	1049.25	1.92384e-06	1.92214e-05
DST1	DST1	0.00526433	0.0224733	0.738192	-1.35466	2026.74	2745.55	0.0205543	0.0399148
RAD6	RAD6	5.92842e-06	0.000306626	0.7373	-1.3563	2399.37	3254.27	8.93355e-06	6.5147e-05
RUF5-2	---	0.0056542	0.0235296	0.736826	-1.35717	566.633	769.018	1.35457e-06	1.44302e-05
RUF5-1	---	0.00303873	0.0149589	0.736659	-1.35748	566.998	769.688	5.63413e-07	7.5954e-06
NCE103	NCE103	0.00255021	0.0131939	0.736439	-1.35789	3476.77	4721.05	0.000133514	0.000584142
FYV4	FYV4	0.00109516	0.00730158	0.734657	-1.36118	790.006	1075.34	0.000719248	0.00230774
LYS9	LYS9	0.0126848	0.0427938	0.734615	-1.36126	1661.54	2261.78	2.03587e-09	1.25002e-07
BNA7	BNA7	0.000679396	0.00541114	0.733882	-1.36262	726.41	989.818	3.19145e-08	9.58004e-07
VOA1	VOA1	0.0016531	0.00970031	0.733477	-1.36337	8950.61	12203	4.47841e-06	3.75777e-05
CMD1	CMD1	0.00357124	0.0168085	0.732791	-1.36464	6310.75	8611.93	1.18663e-05	8.10363e-05
RNH203	RNH203	0.00182629	0.0104322	0.732745	-1.36473	741.831	1012.4	1.27324e-07	2.5897e-06
YCL057C-A	---	0.00146082	0.00889664	0.732499	-1.36519	1375.44	1877.74	0.000110066	0.000497915
MIX23	MIX23	0.00185009	0.0105358	0.732494	-1.3652	1072.34	1463.96	0.00122942	0.0036387
CTL1	CTL1	0.00436134	0.0196115	0.732026	-1.36607	1047.02	1430.3	0.00788991	0.0173465
SEC28	SEC28	0.000330979	0.00342333	0.731581	-1.3669	4968.16	6790.98	7.2983e-07	9.17927e-06
YPL199C	---	0.00165078	0.00969509	0.731162	-1.36769	1832.57	2506.38	7.03705e-07	8.86721e-06
RPS17B	RPS17B	0.00268715	0.0137267	0.731155	-1.3677	19163.7	26210.2	1.54742e-05	0.000100012
HHF2	HHF2	0.000452469	0.00419777	0.730203	-1.36948	15490	21213.3	2.30065e-10	3.44649e-08
RPL21B	RPL21B	9.07885e-07	9.28075e-05	0.730125	-1.36963	23810.7	32611.8	6.62075e-11	1.49055e-08
KTR5	KTR5	0.00327652	0.0157171	0.730079	-1.36971	965.885	1322.99	0.0163254	0.032738
CBR1	CBR1	0.00323793	0.0155961	0.72969	-1.37044	11982.7	16421.6	1.30524e-05	8.78359e-05
SNT309	SNT309	0.0102477	0.0364661	0.729631	-1.37056	1069.75	1466.16	0.00227157	0.006026
TIM8	TIM8	0.00571574	0.0236835	0.729302	-1.37117	1055.55	1447.34	2.72395e-06	2.5317e-05
VPS20	VPS20	2.19959e-05	0.000629492	0.729187	-1.37139	927.223	1271.58	0.000235092	0.000924758
RIB7	RIB7	5.3615e-05	0.00109701	0.728825	-1.37207	767.872	1053.58	1.0356e-05	7.26716e-05
YCL019W	---	0.000755102	0.00576098	0.728515	-1.37266	1149.18	1577.43	0.00635338	0.0143996
SRD1	SRD1	0.0153733	0.0495615	0.728179	-1.37329	1722.34	2365.28	0.000553503	0.00187012
BET3	BET3	0.00319667	0.0154447	0.728175	-1.3733	2609.97	3584.27	0.0115818	0.0241803
RPS20	RPS20	0.00131118	0.00825642	0.728012	-1.3736	55710.9	76524.7	0.000900936	0.0027951
GRX7	GRX7	0.0134668	0.0447831	0.727765	-1.37407	1993.66	2739.43	0.000625738	0.00206662
ALG7	ALG7	6.8853e-05	0.00126025	0.72719	-1.37516	759.569	1044.53	1.7693e-05	0.00011075
RPL37A	RPL37A	0.00481836	0.0210499	0.72646	-1.37654	17518.7	24115.1	5.60383e-06	4.48971e-05
RPS11B	RPS11B	0.000314213	0.00331593	0.725874	-1.37765	15669	21586.3	7.9863e-08	1.886e-06
YCL049C	---	0.0033582	0.015984	0.724495	-1.38027	1147.39	1583.72	0.018083	0.0357551
RPL27B	RPL27B	0.000567442	0.00483629	0.723306	-1.38254	12968	17928.9	3.04941e-06	2.76452e-05
BUD32	BUD32	3.18899e-05	0.000797153	0.722494	-1.38409	2072.15	2868.04	3.80166e-08	1.08584e-06
SLT2	SLT2	0.00663724	0.0264315	0.722187	-1.38468	1598.15	2212.94	0.000104537	0.000478027
RIP1	RIP1	0.00609214	0.0248618	0.722073	-1.3849	998.847	1383.3	3.13197e-05	0.000178359
VMA8	VMA8	0.0079823	0.0302602	0.722033	-1.38498	10865.2	15048.1	0.000167944	0.000708051
YDR210W-B	---	6.74814e-05	0.00124459	0.72169	-1.38564	1168.68	1619.37	0.000719721	0.00230817
RPL26B	RPL26B	0.000974097	0.00678089	0.721605	-1.3858	24454.1	33888.4	1.97436e-07	3.52054e-06
EMC4	EMC4	0.000455407	0.00419995	0.72022	-1.38846	2628.22	3649.18	4.06088e-06	3.47571e-05
YFH7	YFH7	0.0149441	0.0486186	0.720211	-1.38848	1078.51	1497.49	1.00084e-05	7.07081e-05
IAH1	IAH1	0.00571548	0.0236835	0.719727	-1.38942	869.286	1207.8	0.00384674	0.00944779
HAT1	HAT1	0.000122061	0.00176154	0.719512	-1.38983	849.507	1180.67	0.00182959	0.00503546
TIM17	TIM17	1.64845e-06	0.000128645	0.719168	-1.3905	2264.31	3148.51	4.55735e-08	1.22631e-06
MCM21	MCM21	0.00010906	0.00164777	0.718747	-1.39131	704.864	980.684	0.000129247	0.000569073
RRG9	RRG9	1.12138e-05	0.000420768	0.718459	-1.39187	1073.89	1494.71	1.99346e-05	0.000121734
ERP6	ERP6	0.000508586	0.00449902	0.718375	-1.39203	1723.14	2398.66	3.44557e-07	5.28896e-06
CUS2	CUS2	5.13484e-05	0.00108283	0.718059	-1.39264	1062.93	1480.28	1.28636e-06	1.38787e-05
ARF1	ARF1	4.61629e-05	0.00100575	0.717538	-1.39366	13772.6	19194.3	2.96641e-08	9.06567e-07
MET31	MET31	0.00102422	0.00701387	0.717515	-1.3937	991.109	1381.31	0.00110906	0.00333136
MED4	MED4	0.00189295	0.0107347	0.716243	-1.39617	1653.13	2308.06	0.000207441	0.000837952
KEI1	KEI1	0.004507	0.0200981	0.716212	-1.39623	1588.62	2218.08	2.04406e-06	2.01836e-05
MRX14	MRX14	0.012058	0.0412298	0.716038	-1.39657	1654.79	2311.03	0.000473928	0.0016491
PLP1	PLP1	0.000766451	0.00582296	0.714859	-1.39888	835.121	1168.23	0.00098393	0.003007
MRP49	MRP49	0.000309011	0.00327126	0.714743	-1.39911	814.854	1140.07	0.000204457	0.000828875
ATP4	ATP4	0.000570627	0.00483964	0.714436	-1.39971	6287.33	8800.41	0.00384682	0.00944779
IDI1	IDI1	5.45833e-05	0.00110542	0.714235	-1.4001	5197.43	7276.91	2.4536e-06	2.33075e-05
QCR6	QCR6	0.00191117	0.0108017	0.713737	-1.40108	1990.64	2789.03	8.69237e-07	1.03178e-05
TAD1	TAD1	0.000197489	0.00239899	0.713599	-1.40135	1397.37	1958.2	0.00141284	0.00407791
CDC36	CDC36	0.0025107	0.0130541	0.712938	-1.40265	1239.79	1738.98	0.00110965	0.00333136
ERP4	ERP4	0.00129769	0.00822193	0.712785	-1.40295	1203.1	1687.88	0.0140659	0.0286407
RPL34A	RPL34A	0.00042357	0.00405949	0.712642	-1.40323	15790.8	22158.1	1.14289e-07	2.41221e-06
YLR283W	---	0.00520222	0.022266	0.712333	-1.40384	1087.49	1526.66	0.00615585	0.0140462
OST5	OST5	0.00307627	0.0150535	0.712019	-1.40446	1134.47	1593.32	5.30713e-07	7.27097e-06
RPN13	RPN13	0.00489629	0.0213352	0.711935	-1.40462	3501.3	4918	0.0027074	0.00698763
SSP120	SSP120	0.0100508	0.0360122	0.711774	-1.40494	4057.42	5700.44	0.00947279	0.0203065
MAM33	MAM33	0.00360233	0.0168959	0.711739	-1.40501	2083.86	2927.84	0.00364408	0.00902533
YGK3	YGK3	0.000545968	0.00470554	0.711361	-1.40576	777.965	1093.63	0.00275091	0.00708334
OMA1	OMA1	4.34292e-06	0.000244434	0.711194	-1.40609	2277.57	3202.47	9.53946e-06	6.8324e-05
SRB6	SRB6	0.00797511	0.0302602	0.710861	-1.40675	1239.84	1744.13	8.3064e-05	0.000398448
NRK1	NRK1	0.000320042	0.00335646	0.710617	-1.40723	700.554	985.84	1.04232e-08	4.15482e-07
ALG5	ALG5	0.00121986	0.00781681	0.710417	-1.40762	1238.37	1743.16	0.00457853	0.0109808
LSM5	LSM5	0.0121651	0.0414017	0.710153	-1.40815	1581.87	2227.51	3.39212e-06	3.01452e-05
RPS22A	RPS22A	0.00401395	0.0184423	0.709748	-1.40895	21364.9	30102.1	2.64616e-05	0.000154533
SPC19	SPC19	0.000343794	0.00352255	0.709722	-1.409	868.535	1223.77	4.66931e-07	6.68147e-06
SEN2	SEN2	7.56378e-06	0.000331675	0.709192	-1.41006	1623.74	2289.56	6.88503e-05	0.000343946
TAF9	TAF9	0.0028368	0.0142558	0.708823	-1.41079	1676.8	2365.61	3.86351e-06	3.3497e-05
SRP102	SRP102	0.00203712	0.0112408	0.708404	-1.41162	2081.77	2938.67	1.66191e-05	0.000105541
RPL27A	RPL27A	0.00130185	0.0082406	0.708287	-1.41186	45341.8	64016.1	0.00175203	0.00484968
ATG27	ATG27	1.65094e-05	0.00053608	0.707049	-1.41433	2455.72	3473.19	5.30735e-07	7.27097e-06
CYC2	CYC2	0.000227386	0.00263878	0.70645	-1.41553	611.075	864.994	0.00296748	0.00757172
LIP1	LIP1	0.00481076	0.0210499	0.706088	-1.41625	1526.93	2162.52	0.000309576	0.0011539
YPL071C	---	0.00223582	0.0120613	0.705438	-1.41756	1082.87	1535.03	0.0239835	0.0455908
MRPL38	MRPL38	0.000159073	0.00208213	0.705219	-1.418	1151.93	1633.43	4.1013e-07	6.06131e-06
RPS10A	RPS10A	0.000142052	0.00194215	0.705004	-1.41843	24519.9	34779.8	7.70668e-08	1.83926e-06
YOR283W	---	0.00116052	0.00760249	0.704614	-1.41922	2522.2	3579.54	0.00640389	0.0144995
RPS24B	RPS24B	0.000865352	0.00629127	0.704553	-1.41934	8753.21	12423.8	9.72214e-06	6.92651e-05
FSH3	FSH3	2.96342e-05	0.000749622	0.704023	-1.42041	1107.13	1572.58	5.0099e-08	1.30644e-06
BET1	BET1	0.00351027	0.0165469	0.703991	-1.42047	1003.96	1426.1	0.00551661	0.0128569
GUK1	GUK1	0.000851642	0.0062386	0.70389	-1.42068	7021.1	9974.72	3.12961e-06	2.82586e-05
OCA4	OCA4	1.93683e-07	3.53549e-05	0.703761	-1.42094	1304.7	1853.89	1.3092e-06	1.40577e-05
YRA2	YRA2	0.00034607	0.00353075	0.703742	-1.42097	1825.9	2594.56	1.92896e-06	1.9244e-05
YFL002W-A	---	6.44636e-05	0.00121699	0.703137	-1.4222	1324.84	1884.19	0.000556779	0.00188024
MTQ1	MTQ1	0.000109786	0.00164777	0.703071	-1.42233	628.497	893.932	8.36177e-08	1.93409e-06
RDI1	RDI1	0.00382943	0.0177151	0.702903	-1.42267	1823.3	2593.96	0.000848936	0.00265573
ARG8	ARG8	0.000583163	0.00489886	0.702863	-1.42275	1385.57	1971.33	0.00842632	0.0183644
RHO2	RHO2	0.00262789	0.0134767	0.702647	-1.42319	1067.64	1519.45	0.000181367	0.000751964
RBL2	RBL2	0.00210546	0.0115331	0.702524	-1.42344	1672.07	2380.09	2.64723e-05	0.000154533
CIN2	CIN2	0.00284604	0.0142916	0.702029	-1.42444	691.314	984.737	1.83106e-07	3.34242e-06
BNA4	BNA4	0.000866923	0.00629158	0.701819	-1.42487	954.246	1359.67	0.00064248	0.00210918
SPP2	SPP2	0.00493484	0.0214065	0.701774	-1.42496	1207.16	1720.15	0.00330729	0.00829462
SDD2	SDD2	0.0133499	0.0444602	0.701667	-1.42518	4790.95	6827.95	0.00316645	0.00801281
MRPL19	MRPL19	0.00067179	0.00536955	0.70089	-1.42676	1009.22	1439.92	7.15927e-06	5.50099e-05
BRR6	BRR6	0.00857033	0.0318744	0.70075	-1.42704	1117.53	1594.76	0.00192787	0.0052567
MGE1	MGE1	0.000740724	0.00571754	0.700667	-1.42721	5755.76	8214.68	2.84273e-06	2.61934e-05
BUD17	BUD17	4.60151e-06	0.000254743	0.700507	-1.42754	1536.76	2193.78	4.48642e-05	0.000239915
BLI1	BLI1	0.00323452	0.0155961	0.699627	-1.42933	736.331	1052.46	0.0158019	0.0318016
RPL17B	RPL17B	0.00118734	0.00771826	0.699492	-1.42961	10333	14772.1	2.40633e-06	2.29553e-05
YDL177C	---	0.0129722	0.0434811	0.699444	-1.42971	1082.84	1548.14	0.00160568	0.00451866
NHP6A	NHP6A	0.000296833	0.00317217	0.699074	-1.43046	3773.08	5397.26	1.55961e-09	1.1088e-07
MTD1	MTD1	0.00313208	0.0152188	0.698827	-1.43097	1237.79	1771.24	0.0164905	0.0330299
YGR235C	---	4.10941e-05	0.000946884	0.698721	-1.43119	1916.38	2742.7	0.000241706	0.000946915
YPD1	YPD1	0.00215274	0.0117255	0.698445	-1.43175	1389.45	1989.34	0.000939431	0.0028959
CUR1	CUR1	0.00492829	0.0214026	0.698287	-1.43208	1035.92	1483.52	0.000157313	0.000668395
ALG14	ALG14	0.000832449	0.00617842	0.698253	-1.43215	1433.56	2053.06	4.1387e-05	0.000224701
RPS26B	RPS26B	0.0090527	0.0332371	0.697398	-1.4339	29166.5	41821.8	4.79858e-05	0.0002532
ELF1	ELF1	9.86514e-05	0.00158264	0.696674	-1.43539	4414.7	6336.83	4.09083e-07	6.0591e-06
MRP1	MRP1	4.79504e-05	0.00103139	0.696509	-1.43573	2963.89	4255.35	1.59226e-05	0.00010212
YMC2	YMC2	0.00217857	0.011828	0.695898	-1.43699	1519.19	2183.07	9.96987e-08	2.19372e-06
VRG4	VRG4	0.000117472	0.00171733	0.695013	-1.43882	2805.41	4036.49	9.72514e-05	0.00044958
ASP3-3	ASP3-3	0.00999759	0.0358596	0.69481	-1.43924	3874.76	5576.72	0.0107757	0.0226937
MRS1	MRS1	0.000560119	0.00478866	0.694733	-1.4394	907.057	1305.62	2.23796e-06	2.15931e-05
AGE2	AGE2	2.42287e-05	0.000657191	0.69441	-1.44007	1879.27	2706.28	1.65309e-05	0.000105284
AIM36	AIM36	3.1746e-06	0.000200385	0.694143	-1.44063	1105.34	1592.38	2.29292e-07	3.90843e-06
RPL29	RPL29	0.00455475	0.0202121	0.69323	-1.44252	27090.7	39079	5.48154e-06	4.42321e-05
PHO88	PHO88	0.00362796	0.0169926	0.69264	-1.44375	13060.3	18855.9	0.000963941	0.0029593
FCY1	FCY1	0.000821237	0.00612211	0.692596	-1.44384	2706.01	3907.05	0.000794642	0.00251265
DFM1	DFM1	0.00323703	0.0155961	0.692448	-1.44415	966.156	1395.27	0.00466281	0.011136
SUI1	SUI1	0.00175059	0.0101315	0.692041	-1.445	13481.8	19481.2	0.00243733	0.00639042
IRC22	IRC22	0.000750905	0.00576098	0.691845	-1.44541	4935.63	7134.02	3.5963e-06	3.15447e-05
MRPS9	MRPS9	0.000798403	0.00601161	0.691816	-1.44547	3061.2	4424.88	4.86263e-05	0.00025598
SYS1	SYS1	0.00538928	0.0227495	0.691443	-1.44625	804.738	1163.85	0.0202303	0.0393648
MLC2	MLC2	0.00969043	0.0350934	0.691433	-1.44627	2233.16	3229.76	0.000240443	0.000943062
YGR161W-B	---	2.28841e-05	0.000638674	0.691402	-1.44634	1307.44	1891	0.00029406	0.00110584
DLS1	DLS1	0.00106016	0.00716301	0.69098	-1.44722	1478.59	2139.85	0.000166161	0.000701406
KNH1	KNH1	0.0119962	0.0410864	0.690337	-1.44857	1185.42	1717.16	7.53137e-06	5.69618e-05
MPC1	MPC1	0.000823142	0.00612955	0.690281	-1.44869	1522.97	2206.3	2.98458e-06	2.71669e-05
ASP3-2	ASP3-2	0.00995048	0.0357603	0.690212	-1.44883	3855.01	5585.26	0.0101978	0.0216591
RPL22A	RPL22A	0.000125227	0.00179191	0.690071	-1.44913	25128.8	36414.9	2.67786e-09	1.48248e-07
RPS30A	RPS30A	0.00278415	0.0140961	0.689604	-1.45011	21567.5	31275.2	8.95211e-06	6.5147e-05
RBK1	RBK1	0.000151578	0.00202725	0.688751	-1.4519	2685.94	3899.73	0.000117772	0.000528175
BOL1	BOL1	0.00623283	0.0252529	0.688471	-1.45249	1304.99	1895.49	0.000669018	0.00217866
GET4	GET4	9.63224e-05	0.00155313	0.688202	-1.45306	3098.58	4502.43	9.35899e-09	3.84879e-07
IES4	IES4	0.000581816	0.00489886	0.687736	-1.45405	1107.86	1610.87	7.61448e-07	9.43636e-06
RPS22B	RPS22B	0.000637434	0.00519328	0.685923	-1.45789	4779.08	6967.37	7.22928e-10	6.87698e-08
UBS1	UBS1	0.000136806	0.00188185	0.685775	-1.4582	1665.15	2428.13	0.000126805	0.000561234
TOM22	TOM22	1.74254e-05	0.000549232	0.685712	-1.45834	3315.49	4835.11	4.63328e-09	2.21937e-07
MEH1	MEH1	0.000467638	0.00426392	0.684178	-1.46161	2367.08	3459.74	0.000171977	0.000722345
YPT10	YPT10	0.0013274	0.00830889	0.684109	-1.46176	889.268	1299.89	0.000240009	0.000941907
ASP3-1	ASP3-1	0.00747643	0.0289043	0.6838	-1.46242	3832.17	5604.23	0.0100699	0.0214212
ASP3-4	ASP3-4	0.0101995	0.0363521	0.683779	-1.46246	3803.1	5561.88	0.0111766	0.0234432
FES1	FES1	0.00291712	0.0145404	0.683708	-1.46261	3373.64	4934.33	6.9654e-07	8.83183e-06
SAR1	SAR1	0.00133197	0.00832973	0.683336	-1.46341	8227.29	12039.9	2.57344e-05	0.000151402
SNF11	SNF11	0.00309219	0.015101	0.683162	-1.46378	1033.2	1512.38	0.00510207	0.0120487
EMP24	EMP24	0.00120335	0.00776538	0.682841	-1.46447	6183.7	9055.85	7.62492e-06	5.74762e-05
YLR179C	---	0.000146579	0.00199194	0.682542	-1.46511	8144.35	11932.4	7.89339e-08	1.87059e-06
SDC1	SDC1	0.000108013	0.00163935	0.682407	-1.4654	1196.72	1753.68	6.78342e-06	5.25704e-05
SEC4	SEC4	0.000535005	0.00465647	0.682205	-1.46583	5947.88	8718.61	1.98264e-05	0.000121183
TPO5	TPO5	0.000280179	0.00303791	0.682129	-1.466	1038.04	1521.77	0.00373563	0.00921154
RPS25A	RPS25A	0.0004428	0.00414652	0.681427	-1.46751	61774.6	90654.8	6.21223e-06	4.89014e-05
PSF1	PSF1	8.63112e-05	0.00145751	0.681187	-1.46803	865.834	1271.07	2.21298e-05	0.000133094
SPO7	SPO7	5.5628e-05	0.00111819	0.680372	-1.46978	1288.48	1893.78	1.075e-06	1.20808e-05
SEC62	SEC62	1.01588e-05	0.000396606	0.680051	-1.47048	4754.33	6991.14	1.43613e-05	9.42625e-05
LYS4	LYS4	0.0139079	0.0459111	0.679657	-1.47133	1649.63	2427.15	2.9046e-06	2.66182e-05
RPL6A	RPL6A	0.000804107	0.00604782	0.678635	-1.47355	17103.4	25202.6	5.25625e-05	0.000273714
GON7	GON7	0.00229993	0.0123186	0.678594	-1.47364	1274.15	1877.63	0.000748127	0.00238905
HUT1	HUT1	0.00138105	0.0085496	0.678352	-1.47416	1646.69	2427.49	0.00150357	0.00430227
NKP1	NKP1	0.00931621	0.0339977	0.678188	-1.47452	1084.91	1599.71	0.00175362	0.00485209
ORT1	ORT1	8.07986e-05	0.00140648	0.678138	-1.47463	1033.54	1524.09	1.41716e-05	9.33209e-05
SRP14	SRP14	0.00125142	0.00798118	0.677685	-1.47561	3055.9	4509.33	7.52458e-05	0.000368535
WSS1	WSS1	7.91587e-05	0.00138867	0.677423	-1.47618	863.368	1274.49	0.000278835	0.0010592
DOG2	DOG2	0.00671593	0.0266663	0.676501	-1.47819	4779.22	7064.62	2.47348e-07	4.13513e-06
ILM1	ILM1	0.000356208	0.00358544	0.676362	-1.4785	1459.51	2157.89	2.58392e-07	4.2879e-06
MATALPHA2	MATALPHA2	0.00047646	0.00429641	0.676168	-1.47892	1368.35	2023.69	0.00358792	0.00889604
UBX6	UBX6	0.00300002	0.0148007	0.676135	-1.47899	685.578	1013.97	4.62566e-06	3.86655e-05
IES6	IES6	0.00208029	0.0114323	0.675911	-1.47948	2366.75	3501.57	0.0158368	0.0318622
ARL3	ARL3	5.34195e-05	0.00109701	0.675465	-1.48046	1610.37	2384.09	0.000226022	0.000899029
KCH1	KCH1	0.000149937	0.00201677	0.675368	-1.48067	940.46	1392.51	0.00156893	0.00444861
YDL157C	---	0.00280639	0.0141556	0.674582	-1.4824	2787.13	4131.64	9.90084e-05	0.00045583
RPL36A	RPL36A	0.00403022	0.0184919	0.674559	-1.48245	17681.2	26211.4	3.11533e-05	0.000177861
TOA2	TOA2	0.00342561	0.0162362	0.674171	-1.4833	2536.8	3762.85	0.000133904	0.000585365
ARL1	ARL1	0.000697746	0.00550535	0.674045	-1.48358	2520.58	3739.48	8.87086e-07	1.04744e-05
YDR261W-B	---	4.37469e-05	0.000976358	0.673866	-1.48397	1022.65	1517.58	0.000609254	0.00202505
YLL056C	---	0.000455813	0.00419995	0.672646	-1.48667	553.737	823.222	6.32458e-06	4.96123e-05
RPS26A	RPS26A	0.00314566	0.0152518	0.672505	-1.48698	89037.1	132396	0.000277257	0.00105617
RHO3	RHO3	0.00346028	0.0163531	0.672037	-1.48801	1942.1	2889.87	0.00159997	0.00450609
CDC33	CDC33	0.00127663	0.00812046	0.671547	-1.4891	14013.9	20868.1	0.00337036	0.00842917
RRP42	RRP42	0.000359061	0.00360877	0.671212	-1.48984	2123.47	3163.64	0.00394961	0.00966159
YGR161W-C	---	0.00805607	0.0304651	0.671019	-1.49027	628.823	937.117	0.0101027	0.021484
SWS2	SWS2	0.000549597	0.00472863	0.670811	-1.49073	1485.38	2214.31	3.0366e-05	0.000173954
YPR139C	---	7.11236e-08	1.89649e-05	0.670546	-1.49132	2146.46	3201.06	2.90286e-10	4.08457e-08
RPS19B	RPS19B	0.000130047	0.00182789	0.669949	-1.49265	41754	62324.1	8.84162e-07	1.04683e-05
MRPL13	MRPL13	3.77532e-06	0.000223671	0.669527	-1.49359	1873.44	2798.16	3.58261e-08	1.05664e-06
PTR2	PTR2	0.00835912	0.0312928	0.669361	-1.49396	1978.77	2956.2	1.32645e-05	8.89656e-05
ERV15	ERV15	0.00237366	0.0126134	0.668738	-1.49535	1064.57	1591.91	0.000766107	0.00243842
ENV10	ENV10	0.00570295	0.0236595	0.667736	-1.4976	2251.15	3371.31	6.75028e-05	0.000338029
RSM7	RSM7	4.29732e-06	0.0002439	0.666545	-1.50027	2673.44	4010.88	1.5626e-06	1.6162e-05
KTR1	KTR1	1.78687e-05	0.000549608	0.6663	-1.50083	4853.51	7284.28	7.03685e-05	0.000349462
SMD3	SMD3	0.0115025	0.0398808	0.665733	-1.5021	879.445	1321.02	0.00886995	0.0191889
ATP18	ATP18	0.00118584	0.00771595	0.665587	-1.50243	871.096	1308.76	0.000188036	0.000775332
HMLALPHA2	HMLALPHA2	0.0010416	0.00709085	0.665366	-1.50293	1368.76	2057.15	0.0103332	0.0218916
OAZ1	OAZ1	0.00137566	0.0085384	0.665117	-1.50349	1064.21	1600.03	0.000862149	0.00269207
TIM11	TIM11	0.00147637	0.00895904	0.664748	-1.50433	2313.6	3480.42	0.0037688	0.00928317
BER1	BER1	0.000540833	0.00467844	0.664705	-1.50443	1398.26	2103.57	0.00116606	0.00347401
CIR2	CIR2	0.0078358	0.0299169	0.664325	-1.50529	1592.99	2397.91	0.00337092	0.00842917
DTD1	DTD1	0.00120071	0.00776037	0.664214	-1.50554	932.215	1403.48	3.91067e-06	3.37758e-05
YPR169W-A	---	0.00106476	0.00716855	0.664175	-1.50563	1311.67	1974.88	4.39006e-06	3.71095e-05
URA5	URA5	0.0144888	0.0475265	0.664114	-1.50577	4400.21	6625.69	0.0207636	0.0402635
NSG1	NSG1	0.00146257	0.00889925	0.663806	-1.50646	2947.73	4440.65	2.89966e-05	0.00016753
RPB11	RPB11	0.000159971	0.0020858	0.663761	-1.50657	1697.9	2557.99	1.01966e-06	1.17322e-05
SUT2	SUT2	0.0057294	0.0237256	0.663455	-1.50726	2361.37	3559.2	0.0123196	0.0255156
VMA11	VMA11	0.00652093	0.0260646	0.663149	-1.50796	5889.31	8880.82	7.02772e-05	0.000349327
MRPL15	MRPL15	2.04853e-05	0.000600629	0.662957	-1.50839	1706.04	2573.38	6.57937e-07	8.51829e-06
FMN1	FMN1	0.000635809	0.00518858	0.662342	-1.50979	1117.66	1687.43	0.000173001	0.000725095
NBP1	NBP1	0.000981943	0.00681327	0.662189	-1.51014	642.69	970.553	0.000835362	0.0026242
PEX34	PEX34	0.00605785	0.0248099	0.662149	-1.51023	1193.41	1802.32	0.0182128	0.0359361
ADD66	ADD66	0.0098758	0.03565	0.661293	-1.51219	1686.02	2549.58	0.00036786	0.00133005
YFR011C	---	0.000797721	0.00601161	0.660813	-1.51329	2470.24	3738.18	0.000118263	0.000530024
POC4	POC4	0.00430109	0.0194311	0.660324	-1.51441	1033.94	1565.81	0.000168254	0.000708912
YGR168C	---	0.0136357	0.045189	0.659927	-1.51532	939.83	1424.14	0.00743834	0.0165041
CCC1	CCC1	0.00295821	0.0146656	0.659875	-1.51544	1516.77	2298.57	0.00400564	0.00977387
FMC1	FMC1	0.00618506	0.025165	0.659599	-1.51607	1308.45	1983.7	0.00147248	0.00423198
HTA2	HTA2	0.000184464	0.0023029	0.659123	-1.51717	8642.37	13111.9	5.06416e-12	2.26523e-09
RPB4	RPB4	0.000170942	0.0021825	0.658706	-1.51813	4287.76	6509.37	2.9245e-05	0.000168533
ERV41	ERV41	0.000754308	0.00576098	0.658426	-1.51877	2938.59	4463.06	4.97487e-05	0.000261481
YLR404W	---	0.000450516	0.00419021	0.658082	-1.51957	731.761	1111.96	8.64957e-07	1.02851e-05
VTC1	VTC1	0.00525677	0.0224568	0.657993	-1.51977	2823.11	4290.48	0.000312054	0.00116058
ADH4	ADH4	0.00024705	0.0027777	0.657618	-1.52064	890.056	1353.45	0.000469804	0.00163813
CUE1	CUE1	0.00623199	0.0252529	0.657597	-1.52069	3400.03	5170.38	0.00931731	0.0200029
LTP1	LTP1	0.00613156	0.0249925	0.657552	-1.52079	2206	3354.86	3.31748e-05	0.000187187
MRPL24	MRPL24	0.000355146	0.00358008	0.657232	-1.52153	1155.38	1757.94	0.0011356	0.00339523
SRB7	SRB7	0.00151014	0.00911534	0.656976	-1.52213	1200.51	1827.32	4.90433e-07	6.9008e-06
RPL38	RPL38	0.000126915	0.00181223	0.656386	-1.52349	31214.5	47555.1	1.17562e-06	1.2869e-05
CHS7	CHS7	0.00309617	0.0151095	0.656324	-1.52364	1343.21	2046.57	0.0184868	0.0364129
RPS30B	RPS30B	0.000382048	0.00375597	0.655745	-1.52498	25121.8	38310.4	7.29799e-06	5.56956e-05
TPT1	TPT1	9.99855e-07	9.78699e-05	0.655055	-1.52659	1573.8	2402.54	5.02735e-09	2.39118e-07
MRPS35	MRPS35	3.75999e-07	4.79151e-05	0.654199	-1.52859	2741.03	4189.9	1.84935e-07	3.3625e-06
STE14	STE14	0.0108069	0.0379759	0.653917	-1.52925	1000.48	1529.99	0.00633652	0.0143662
NSE3	NSE3	0.00227356	0.0122154	0.653091	-1.53118	1218.44	1865.66	0.00867573	0.0188109
QCR2	QCR2	0.00366	0.0171095	0.652759	-1.53196	3152.59	4829.63	0.000250391	0.00097472
RPL42B	RPL42B	0.00193008	0.0108776	0.652325	-1.53298	60580.2	92868.1	0.00224395	0.00596443
CDC8	CDC8	1.07516e-05	0.000407958	0.652039	-1.53365	1351.44	2072.64	1.38018e-05	9.18399e-05
LDB7	LDB7	0.000362525	0.00361895	0.651717	-1.53441	1715.22	2631.85	6.49715e-05	0.000327476
PET123	PET123	0.000155087	0.00205625	0.651309	-1.53537	2351.47	3610.38	3.57109e-06	3.1446e-05
MXR1	MXR1	4.75989e-05	0.00103139	0.651169	-1.5357	1671.18	2566.43	6.69798e-05	0.000336343
MRPL11	MRPL11	1.20659e-05	0.000445317	0.65087	-1.5364	1845.82	2835.92	1.05548e-06	1.1981e-05
AIM20	AIM20	6.73679e-07	7.71191e-05	0.650233	-1.53791	2051.93	3155.68	1.88442e-14	3.56655e-11
BET5	BET5	6.45269e-05	0.00121699	0.649443	-1.53978	1350.84	2080	1.35444e-07	2.69056e-06
VPH2	VPH2	0.000519305	0.00457286	0.648966	-1.54091	1134.26	1747.79	0.000170272	0.000715632
GIM3	GIM3	0.00246854	0.0128944	0.648356	-1.54236	1571.96	2424.53	0.000232981	0.000919132
WIP1	WIP1	0.0115866	0.0401107	0.647763	-1.54378	1062.11	1639.65	0.00504824	0.0119341
RFA3	RFA3	0.000872603	0.00631981	0.647722	-1.54387	2231.11	3444.55	0.000461655	0.00161388
TRS20	TRS20	2.79362e-05	0.000713646	0.646975	-1.54565	1131.6	1749.07	1.6738e-06	1.71546e-05
RPL23A	RPL23A	1.27722e-05	0.000457216	0.646195	-1.54752	17332.2	26822	6.96974e-07	8.83183e-06
RPL14A	RPL14A	0.000100722	0.00159191	0.645974	-1.54805	13999.4	21671.8	2.04305e-07	3.60281e-06
CIS1	CIS1	0.0042868	0.0193845	0.645804	-1.54846	351.931	544.949	0.000102989	0.000472223
LSM7	LSM7	0.000248102	0.00277891	0.645703	-1.5487	1923.24	2978.52	3.76894e-05	0.000207123
NSE1	NSE1	8.76772e-07	9.11033e-05	0.645011	-1.55036	1774.27	2750.76	5.03881e-10	5.76815e-08
SOP4	SOP4	0.00506652	0.0218096	0.644909	-1.55061	4902.99	7602.61	0.000159976	0.00067912
RPS27B	RPS27B	0.000148042	0.00200094	0.644837	-1.55078	36485.3	56580.7	0.000489001	0.0016911
YKL207W	---	0.00100692	0.00693955	0.644258	-1.55217	6437.62	9992.31	9.91922e-06	7.03723e-05
GPI11	GPI11	0.000981123	0.00681327	0.644129	-1.55248	1376.44	2136.9	0.000579543	0.00194159
BOS1	BOS1	0.000856855	0.0062632	0.64161	-1.55858	2088.5	3255.1	0.0054134	0.0126644
YIL027C	---	0.00294472	0.0146302	0.641463	-1.55894	2248.81	3505.75	8.41587e-06	6.23254e-05
FRQ1	FRQ1	0.000761154	0.00579005	0.64007	-1.56233	1528.26	2387.64	0.00303342	0.00771956
VMA16	VMA16	0.000182366	0.00228941	0.640068	-1.56234	8088.95	12637.7	2.15778e-07	3.73684e-06
NNT1	NNT1	0.00395823	0.0182141	0.639886	-1.56278	2052.02	3206.85	0.00023042	0.000912721
ADE1	ADE1	0.000906057	0.0065032	0.639647	-1.56336	1805.61	2822.82	9.15542e-05	0.000427633
PAM16	PAM16	0.000898795	0.00645794	0.639433	-1.56389	1901.84	2974.27	0.00031534	0.00116951
LSM2	LSM2	0.00274293	0.0139501	0.638569	-1.566	1770.58	2772.74	7.95234e-05	0.000384743
RPL34B	RPL34B	0.000914216	0.00654784	0.6385	-1.56617	12623.1	19769.9	5.99749e-06	4.73766e-05
MRPL6	MRPL6	0.00299587	0.014791	0.638467	-1.56625	1581.12	2476.43	0.000315667	0.00116951
MTC3	MTC3	0.000974636	0.00678089	0.636617	-1.5708	1192.36	1872.96	0.000663925	0.0021673
OST6	OST6	0.00105133	0.00713636	0.636441	-1.57124	2481.09	3898.38	4.71679e-06	3.9233e-05
CDC42	CDC42	3.31222e-05	0.00081944	0.636226	-1.57177	4328.47	6803.36	4.99456e-06	4.09384e-05
PAC10	PAC10	0.000933453	0.00663909	0.635061	-1.57465	979.921	1543.03	0.00013605	0.00059388
EMC6	EMC6	0.000503462	0.00448009	0.633549	-1.57841	2041.6	3222.48	2.44725e-06	2.32799e-05
RPS27A	RPS27A	0.00017563	0.00222136	0.633034	-1.57969	6985.4	11034.8	2.35507e-07	3.96662e-06
UBC7	UBC7	0.00204996	0.011284	0.632914	-1.57999	3003.48	4745.48	4.82408e-05	0.000254148
REV7	REV7	3.46683e-06	0.000214816	0.632255	-1.58164	778.794	1231.77	3.49645e-05	0.000194693
FPR1	FPR1	0.00063498	0.00518858	0.63225	-1.58165	8798.75	13916.6	3.84684e-06	3.33954e-05
TAH1	TAH1	0.000662154	0.00534311	0.632149	-1.58191	919.815	1455.06	6.44269e-05	0.000325216
GPI15	GPI15	0.000284638	0.00307591	0.631919	-1.58248	1340.25	2120.92	8.07496e-05	0.000389457
DUT1	DUT1	0.00108586	0.00726849	0.631738	-1.58294	2117.28	3351.51	8.26834e-06	6.15026e-05
RPL43B	RPL43B	0.000361448	0.00361662	0.630981	-1.58483	19522.5	30939.9	4.5504e-06	3.80836e-05
TIM10	TIM10	4.99947e-05	0.00106184	0.630689	-1.58557	3019.48	4787.59	4.41468e-07	6.41573e-06
ERV25	ERV25	0.0050265	0.0216843	0.630614	-1.58576	6742.78	10692.4	0.000232699	0.000918557
RPS25B	RPS25B	0.00151944	0.00916275	0.630459	-1.58615	9531.54	15118.4	9.482e-05	0.000439242
IMG2	IMG2	0.000787171	0.00596026	0.629086	-1.58961	1489.6	2367.88	2.23859e-05	0.000134395
ERO1	ERO1	0.00234964	0.0125153	0.628965	-1.58991	4600.51	7314.41	6.11414e-06	4.82417e-05
ERJ5	ERJ5	0.000586698	0.00490355	0.62858	-1.59089	1992.21	3169.38	1.938e-06	1.92773e-05
ZIM17	ZIM17	1.05982e-05	0.000404409	0.628375	-1.59141	709.192	1128.61	5.83635e-06	4.64843e-05
RPL33B	RPL33B	2.40366e-05	0.000654609	0.628306	-1.59158	8289.6	13193.6	2.36903e-05	0.000141346
IMP1	IMP1	0.00900639	0.0330953	0.628033	-1.59227	1902.7	3029.62	0.0024162	0.00634487
HAC1	HAC1	2.23956e-05	0.00063025	0.627723	-1.59306	8397.11	13377.1	0.000105368	0.000480663
PET54	PET54	0.000748563	0.00575784	0.62734	-1.59403	1558.81	2484.79	0.00737949	0.0164005
ADE8	ADE8	0.000962155	0.00675637	0.627206	-1.59437	2029.26	3235.4	8.03099e-05	0.000387992
ATP15	ATP15	0.0149905	0.0486758	0.626992	-1.59492	2266.62	3615.07	0.0162804	0.0326936
YGL101W	---	0.000411732	0.00397831	0.626467	-1.59625	2271.16	3625.34	1.24997e-07	2.57284e-06
RUB1	RUB1	0.00426712	0.0193424	0.626251	-1.5968	720.246	1150.09	4.48119e-05	0.000239826
TRX1	TRX1	0.00318605	0.0154145	0.625676	-1.59827	6590.1	10532.8	5.98368e-07	8.00273e-06
PFY1	PFY1	0.00792585	0.0301571	0.625607	-1.59845	6374.66	10189.6	0.00222068	0.00591889
FAU1	FAU1	0.000177506	0.0022367	0.625139	-1.59964	1696	2713	1.3501e-05	9.01938e-05
RSR1	RSR1	2.02727e-05	0.000597911	0.624955	-1.60012	3140.88	5025.76	2.55868e-05	0.000150797
SEC66	SEC66	0.00733036	0.0284529	0.624538	-1.60118	2808.43	4496.82	0.00196888	0.00534479
PAA1	PAA1	0.0019339	0.0108776	0.624187	-1.60208	7622.77	12212.3	8.90661e-05	0.000419493
HNT1	HNT1	0.00177959	0.0102467	0.624109	-1.60228	3615.53	5793.11	0.000279377	0.00106066
SME1	SME1	0.00211088	0.0115534	0.623835	-1.60299	724.705	1161.69	2.45125e-05	0.000145481
YLR050C	---	2.63941e-05	0.000688286	0.623823	-1.60302	698.166	1119.17	1.81861e-05	0.000113102
CWC21	CWC21	9.17081e-06	0.000370896	0.623164	-1.60472	986.695	1583.36	3.89904e-05	0.000213751
APC11	APC11	0.00022448	0.00262287	0.622107	-1.60744	850.164	1366.59	8.52011e-07	1.02356e-05
IES5	IES5	0.00048699	0.00436224	0.621285	-1.60957	1066.33	1716.34	0.00194097	0.00528387
DAD4	DAD4	0.0013946	0.00860983	0.620075	-1.61271	1323.88	2135.03	1.35431e-05	9.03857e-05
YCR043C	---	0.00022485	0.00262287	0.619847	-1.6133	1423.23	2296.1	1.15945e-06	1.27748e-05
YIL002W-A	---	0.00166662	0.00975753	0.619128	-1.61517	1229.14	1985.28	3.94267e-05	0.000215618
OCA2	OCA2	0.000100205	0.0015887	0.619023	-1.61545	854.241	1379.98	0.000202494	0.000823236
SDO1	SDO1	0.00238158	0.0126204	0.618549	-1.61669	1830.97	2960.1	0.000509361	0.00174897
CBC2	CBC2	1.57926e-05	0.000523659	0.618491	-1.61684	4061.59	6566.93	1.16535e-06	1.2798e-05
YJR112W-A	---	0.000953423	0.00672875	0.617995	-1.61813	946.108	1530.93	0.000191908	0.000788402
YPT7	YPT7	0.00166719	0.00975753	0.617857	-1.6185	4491.34	7269.23	1.39616e-05	9.25382e-05
ATP16	ATP16	0.000703395	0.00553054	0.617561	-1.61927	6205.88	10049	0.000109954	0.000497741
KTR6	KTR6	2.78264e-07	4.16989e-05	0.617286	-1.62	1843.43	2986.35	1.17096e-06	1.28388e-05
ATP5	ATP5	0.000225744	0.00262875	0.616168	-1.62293	10839.3	17591.5	0.000287171	0.00108296
RPS29B	RPS29B	0.000610006	0.00504281	0.616025	-1.62331	8245.95	13385.8	1.39342e-06	1.47742e-05
RPS21B	RPS21B	0.000111098	0.00165641	0.615664	-1.62426	11786.4	19144.2	6.26643e-07	8.2663e-06
PTH2	PTH2	0.00442374	0.0198109	0.615414	-1.62492	1867.44	3034.44	0.00119866	0.00355701
YNG1	YNG1	0.00927827	0.0339466	0.615335	-1.62513	759.476	1234.25	0.0147191	0.0298358
RER1	RER1	1.41342e-06	0.000122255	0.614907	-1.62626	2409.98	3919.26	1.42761e-08	5.1562e-07
THG1	THG1	0.000210727	0.00250201	0.614621	-1.62702	4495.24	7313.84	0.000258119	0.000996193
SPC3	SPC3	0.000441071	0.00414111	0.614524	-1.62728	3021.5	4916.82	1.307e-05	8.78359e-05
DAP1	DAP1	0.00630352	0.0254629	0.614034	-1.62858	969.095	1578.24	0.000518797	0.00177595
CPR5	CPR5	0.0111339	0.0388605	0.613952	-1.62879	5544.13	9030.22	0.000142127	0.000614155
PMI40	PMI40	3.21678e-05	0.000798754	0.613952	-1.62879	3544.84	5773.8	9.86833e-06	7.01586e-05
RPL6B	RPL6B	0.000129214	0.00182789	0.613944	-1.62881	10706.9	17439.6	5.88401e-05	0.000300382
ODC1	ODC1	3.17539e-05	0.000797153	0.61385	-1.62906	2029.29	3305.84	0.000101426	0.000466007
RDS3	RDS3	0.000587352	0.00490355	0.613238	-1.63069	910.589	1484.89	0.00277207	0.00713239
HIS1	HIS1	0.00200706	0.0111203	0.612598	-1.63239	3436.27	5609.34	0.000958024	0.00294247
YNL010W	---	8.16678e-06	0.000346908	0.612392	-1.63294	6534.05	10669.7	1.67392e-08	5.9192e-07
COQ10	COQ10	0.00047419	0.00429314	0.611575	-1.63512	842.207	1377.11	2.43138e-06	2.31615e-05
RSM26	RSM26	0.000148426	0.00200094	0.611521	-1.63527	3363.75	5500.62	1.07117e-05	7.44308e-05
QRI5	QRI5	0.000922148	0.0065867	0.611278	-1.63592	2248.38	3678.16	6.43524e-05	0.000325083
COX14	COX14	1.27901e-05	0.000457216	0.611251	-1.63599	625.846	1023.88	3.9162e-07	5.85177e-06
MSW1	MSW1	1.50758e-05	0.000511668	0.610787	-1.63723	816.845	1337.37	1.03918e-06	1.18557e-05
PPT2	PPT2	0.00134437	0.008384	0.609151	-1.64163	658.571	1081.13	0.00181739	0.00501007
RPL31B	RPL31B	0.0004406	0.00414111	0.609036	-1.64194	8323.06	13666	5.33621e-06	4.32143e-05
SCS3	SCS3	0.00110421	0.00733317	0.608713	-1.64281	1425.15	2341.25	0.0170751	0.0340392
PML1	PML1	4.56428e-05	0.000997642	0.608653	-1.64297	1026.86	1687.11	0.0003995	0.00142664
RFC5	RFC5	7.16306e-05	0.00128327	0.608466	-1.64348	1911.31	3141.19	1.32773e-06	1.42001e-05
RPS12	RPS12	0.00129636	0.00822126	0.608196	-1.64421	70091.1	115244	0.000685426	0.00221819
MDE1	MDE1	1.79955e-05	0.000549608	0.607257	-1.64675	2312.5	3808.1	4.48169e-06	3.75777e-05
SHR3	SHR3	0.000943878	0.00667534	0.60703	-1.64737	6766	11146.1	6.32836e-05	0.000320163
PUN1	PUN1	0.000565122	0.00482533	0.606509	-1.64878	1767.53	2914.27	0.000156425	0.000665717
MRPL16	MRPL16	0.00100363	0.00693097	0.60598	-1.65022	2876.24	4746.43	0.00194706	0.00529432
MRP10	MRP10	4.07902e-05	0.000943482	0.605618	-1.6512	968.739	1599.59	7.1066e-06	5.46674e-05
MRPL31	MRPL31	0.0025997	0.0133727	0.604616	-1.65394	2372.86	3924.58	0.000172423	0.000723322
MRPS17	MRPS17	6.41128e-07	7.46583e-05	0.604562	-1.65409	1585.72	2622.92	2.68338e-07	4.4111e-06
NCW2	NCW2	0.0012177	0.00781037	0.604041	-1.65552	2202.19	3645.76	0.000585689	0.00195829
NTF2	NTF2	5.90392e-05	0.00116594	0.603301	-1.65755	7124	11808.4	2.19899e-08	7.2804e-07
VMA7	VMA7	0.000116462	0.00170996	0.603189	-1.65786	4484.58	7434.79	1.0699e-07	2.27558e-06
RPL14B	RPL14B	0.000134854	0.00186259	0.603138	-1.658	6169.65	10229.3	5.432e-07	7.38764e-06
POP6	POP6	0.00205708	0.011314	0.602993	-1.65839	989.802	1641.48	0.0119921	0.0249504
TYW3	TYW3	0.000529891	0.00463378	0.602966	-1.65847	1584.08	2627.14	0.000177606	0.000740463
RPE1	RPE1	2.11931e-07	3.57845e-05	0.602413	-1.65999	2137.16	3547.67	6.72139e-09	2.94781e-07
CTF8	CTF8	0.000502561	0.00447797	0.600295	-1.66585	989.753	1648.78	1.85819e-05	0.00011514
HEM15	HEM15	0.00653071	0.0260727	0.599747	-1.66737	1306.3	2178.09	0.00531548	0.0124785
COX13	COX13	0.000215635	0.00254615	0.597969	-1.67233	3951.4	6608.03	0.000824241	0.00259289
ATP7	ATP7	0.000236461	0.00269774	0.597263	-1.67431	9260.49	15504.9	0.0017326	0.00481564
DCD1	DCD1	2.9879e-05	0.000752995	0.597177	-1.67455	1330.61	2228.17	5.90777e-07	7.91982e-06
PGA2	PGA2	0.000540702	0.00467844	0.597174	-1.67455	3645.85	6105.17	0.00403646	0.00983486
TOH1	TOH1	0.000423924	0.00405949	0.596596	-1.67618	4144.31	6946.6	0.000200028	0.000816306
MZM1	MZM1	0.000199937	0.00242003	0.59631	-1.67698	772.625	1295.68	3.78456e-06	3.29819e-05
YBR262C	---	0.000957315	0.00674213	0.596104	-1.67756	2391.26	4011.47	0.00049155	0.00169557
snR19	---	0.0135057	0.0448733	0.595603	-1.67897	1370.61	2301.21	0.00991703	0.0211317
SGF11	SGF11	0.0006499	0.00525679	0.594941	-1.68084	922.582	1550.71	0.000231879	0.000916058
FMP32	FMP32	7.1609e-05	0.00128327	0.594361	-1.68248	658.645	1108.16	8.26519e-06	6.15026e-05
ERP2	ERP2	9.0218e-06	0.000367068	0.593973	-1.68358	3102.74	5223.7	3.75867e-09	1.96351e-07
TMA7	TMA7	0.00126245	0.00804396	0.593706	-1.68433	5840.91	9838.04	4.15619e-05	0.000225288
AAC1	AAC1	0.00285129	0.0143073	0.593067	-1.68615	992.851	1674.1	0.00432718	0.0104564
YPL088W	---	1.1492e-06	0.00010349	0.59099	-1.69208	1673.21	2831.19	1.67323e-09	1.15317e-07
SNL1	SNL1	0.000201406	0.00243108	0.590658	-1.69303	2205.5	3733.96	2.17985e-08	7.27021e-07
RSM10	RSM10	0.00101651	0.00699134	0.590334	-1.69396	2137.94	3621.57	0.00197053	0.00534711
MRP21	MRP21	0.000100136	0.0015887	0.590058	-1.69475	2079.44	3524.13	2.626e-05	0.000154092
SSS1	SSS1	0.000425945	0.00405949	0.589683	-1.69583	1755.99	2977.85	1.08068e-06	1.20926e-05
DAD2	DAD2	9.20655e-07	9.28075e-05	0.588941	-1.69796	621.425	1055.16	4.36417e-10	5.51441e-08
SPC1	SPC1	0.0108979	0.0382559	0.58869	-1.69869	545.267	926.239	1.66421e-05	0.000105541
TFB5	TFB5	0.00137671	0.0085384	0.587954	-1.70081	576.099	979.837	0.000277435	0.00105626
MET16	MET16	4.52494e-05	0.000992255	0.586311	-1.70558	961.221	1639.44	0.000274719	0.00104887
SPT4	SPT4	0.00264376	0.0135477	0.585993	-1.7065	1347.02	2298.69	0.000888779	0.00276245
SEC11	SEC11	0.00167322	0.00978436	0.585193	-1.70884	4589.01	7841.88	6.37071e-06	4.99162e-05
SMX2	SMX2	0.00335417	0.015984	0.584919	-1.70964	662.486	1132.61	0.00149275	0.00427931
LIP5	LIP5	6.94603e-06	0.000323541	0.583697	-1.71322	1507.54	2582.75	1.54393e-05	9.98824e-05
INO4	INO4	1.45795e-07	3.0772e-05	0.583529	-1.71371	613.827	1051.92	1.52389e-07	2.91569e-06
CUE4	CUE4	0.0043214	0.0194708	0.582862	-1.71567	1045.82	1794.29	0.000587398	0.00196303
MRPL20	MRPL20	3.64366e-06	0.000221705	0.582795	-1.71587	2153.47	3695.08	4.33906e-08	1.20101e-06
YKE2	YKE2	0.00931505	0.0339977	0.582404	-1.71702	1002.82	1721.86	0.0033218	0.00832384
YPL108W	---	0.00193427	0.0108776	0.580926	-1.72139	651.388	1121.29	0.000617616	0.0020458
MOB1	MOB1	4.12508e-06	0.000238127	0.580434	-1.72285	1625.19	2799.97	2.11941e-05	0.000128612
BUD16	BUD16	2.60861e-06	0.000176186	0.5803	-1.72325	822.433	1417.25	6.12452e-07	8.11079e-06
RET3	RET3	0.000188843	0.00232745	0.578458	-1.72873	6364.46	11002.5	7.50397e-07	9.35088e-06
RIM1	RIM1	7.84076e-07	8.4058e-05	0.578082	-1.72986	2397.19	4146.8	6.24292e-10	6.31858e-08
ERV14	ERV14	8.47957e-05	0.00145358	0.578026	-1.73003	3450.75	5969.9	3.08584e-05	0.000176625
COA3	COA3	0.00279222	0.01412	0.577528	-1.73152	1408.48	2438.81	0.000733303	0.00234727
LEU1	LEU1	9.63519e-05	0.00155313	0.577291	-1.73223	2308.48	3998.82	8.76785e-06	6.44375e-05
ILV3	ILV3	0.000962337	0.00675637	0.576639	-1.73419	3929.52	6814.52	0.00200842	0.00543464
ERD2	ERD2	0.0013234	0.00829922	0.575892	-1.73644	2666.67	4630.51	0.000280875	0.00106455
MPD2	MPD2	0.000109594	0.00164777	0.575697	-1.73703	1815.27	3153.17	5.35482e-05	0.000277776
ERP1	ERP1	1.61902e-05	0.000530818	0.575364	-1.73803	6758.99	11747.3	2.00676e-07	3.56674e-06
MRPL51	MRPL51	0.00150991	0.00911534	0.575243	-1.7384	1559.71	2711.4	0.0033022	0.00828493
MRPL44	MRPL44	0.000197308	0.00239899	0.575155	-1.73866	837.406	1455.96	3.45319e-06	3.05273e-05
TDA2	TDA2	0.00102401	0.00701387	0.574416	-1.7409	845.856	1472.55	0.0005913	0.00197412
RIB3	RIB3	8.57764e-06	0.000359835	0.573559	-1.7435	4497.06	7840.62	4.96e-06	4.07541e-05
SDH2	SDH2	0.00546034	0.0230207	0.573397	-1.74399	1782.9	3109.36	0.000108293	0.000490878
OPI3	OPI3	0.0007778	0.00589591	0.573269	-1.74438	3600.89	6281.32	0.000430456	0.00152374
RPL39	RPL39	0.00137873	0.00854307	0.573249	-1.74444	12310.6	21475.2	1.90842e-05	0.000117497
MRPL23	MRPL23	0.000722776	0.00562353	0.573128	-1.74481	2829.9	4937.64	2.50105e-05	0.000148176
YOR385W	---	4.24072e-05	0.00095792	0.572963	-1.74531	827.577	1444.38	0.000461346	0.00161363
MAK31	MAK31	0.00554724	0.0232589	0.572343	-1.7472	1242.42	2170.75	0.00169684	0.00472792
RPS10B	RPS10B	1.22032e-05	0.000447936	0.572325	-1.74726	11893.2	20780.6	2.78321e-08	8.66258e-07
SPC2	SPC2	0.000103235	0.00161028	0.571959	-1.74838	2529.09	4421.81	0.000180968	0.000750771
YNL122C	---	0.000193934	0.00237288	0.571748	-1.74902	856.673	1498.34	2.39818e-06	2.29099e-05
YMR252C	---	1.00781e-07	2.43098e-05	0.570032	-1.75429	766.352	1344.4	1.16784e-09	9.12266e-08
RSM27	RSM27	0.000761262	0.00579005	0.569904	-1.75468	1594.8	2798.37	8.35321e-05	0.000399841
PAM18	PAM18	0.00226074	0.0121783	0.568405	-1.75931	1679.17	2954.17	0.00116056	0.00345915
MRPL33	MRPL33	7.13726e-05	0.00128327	0.566064	-1.76658	1881.48	3323.78	1.9617e-05	0.000120121
MRPL36	MRPL36	0.000108254	0.00163935	0.564492	-1.7715	2892.89	5124.76	6.0202e-05	0.000305873
TOM7	TOM7	0.000577441	0.00488114	0.564373	-1.77188	1047.33	1855.73	1.25465e-05	8.4909e-05
HEM4	HEM4	5.53041e-08	1.89649e-05	0.564311	-1.77207	737.128	1306.24	2.63616e-09	1.47146e-07
ATP17	ATP17	0.000735577	0.00569735	0.56371	-1.77396	3694.81	6554.45	0.000758797	0.00241855
RPL25	RPL25	0.00122397	0.00783571	0.562959	-1.77633	86037.1	152830	0.00131488	0.00384779
MRPL27	MRPL27	1.99723e-05	0.000591636	0.561643	-1.78049	1503.62	2677.17	5.11447e-06	4.17692e-05
MRPS18	MRPS18	0.00117885	0.00767789	0.559361	-1.78775	2938.5	5253.32	0.00309807	0.00786927
PSF3	PSF3	7.97062e-05	0.00139105	0.558915	-1.78918	1265.64	2264.46	0.000116158	0.000521628
LSM6	LSM6	0.000596548	0.00496193	0.558355	-1.79098	2713.9	4860.53	0.000486431	0.00168531
ATG17	ATG17	0.000379138	0.00373824	0.558056	-1.79193	557.49	998.985	0.00117983	0.00350574
FUR1	FUR1	0.0100428	0.0360028	0.557878	-1.79251	2714.17	4865.16	0.0129052	0.0265817
UPS1	UPS1	3.52536e-06	0.000216457	0.557852	-1.79259	883.659	1584.04	1.29828e-05	8.76858e-05
DIB1	DIB1	9.39829e-05	0.00153741	0.557797	-1.79277	1384.28	2481.68	0.000133182	0.000583721
POP7	POP7	8.31686e-05	0.00143663	0.556933	-1.79555	832.165	1494.19	3.99511e-05	0.000218104
MGR2	MGR2	5.77344e-05	0.00114688	0.556469	-1.79705	1359.34	2442.79	5.14219e-06	4.18943e-05
MRPL9	MRPL9	5.51681e-06	0.00029339	0.556141	-1.79811	3391.07	6097.5	5.01869e-06	4.10859e-05
YKL033W-A	---	1.99016e-05	0.000591636	0.555132	-1.80137	4447.71	8011.98	2.61104e-07	4.32229e-06
ATG5	ATG5	0.000150198	0.00201677	0.553376	-1.80709	1531.93	2768.34	0.000956366	0.00294139
NNF1	NNF1	9.50706e-05	0.00154725	0.552987	-1.80836	1328.5	2402.4	2.91656e-08	8.98834e-07
DIA1	DIA1	4.97268e-05	0.00106184	0.552654	-1.80945	1734.12	3137.8	0.000779694	0.00247465
HMRA2	HMRA2	4.92814e-07	5.83941e-05	0.552062	-1.81139	654.029	1184.7	1.08656e-06	1.20957e-05
CMC1	CMC1	0.00624702	0.0252952	0.551948	-1.81177	1556.29	2819.62	0.00045571	0.00159889
MRPL37	MRPL37	2.21627e-05	0.00063025	0.551328	-1.8138	1733.64	3144.48	1.729e-06	1.75604e-05
IRC21	IRC21	6.49197e-05	0.00121797	0.550721	-1.8158	984.511	1787.68	0.000239563	0.000940704
IMP2	---	0.000130461	0.00182789	0.550476	-1.81661	849.562	1543.32	0.000443523	0.0015659
TSC3	TSC3	0.000231641	0.00266525	0.550337	-1.81707	1569.81	2852.46	0.000229108	0.00090863
COX5A	COX5A	0.00032451	0.00338232	0.550125	-1.81777	2521.26	4583.08	0.0036663	0.00907373
ATP19	ATP19	0.000271417	0.00299046	0.549769	-1.81895	3360.68	6112.89	8.95197e-06	6.5147e-05
RPP1B	RPP1B	1.13276e-06	0.00010349	0.549546	-1.81969	6423.59	11688.9	6.76016e-10	6.56769e-08
YLR146W-A	---	0.000194365	0.00237386	0.547457	-1.82663	772.389	1410.87	3.56342e-05	0.000197922
IMD2	IMD2	0.0112146	0.0391035	0.546557	-1.82963	1275.34	2333.41	1.02918e-06	1.17814e-05
MSP1	MSP1	0.000430512	0.00408427	0.546442	-1.83002	1463.99	2679.14	0.00530271	0.0124572
DAD3	DAD3	3.85033e-05	0.000906103	0.54453	-1.83645	986.473	1811.6	6.41552e-07	8.38113e-06
YDR210W	---	0.000483638	0.00434374	0.544057	-1.83804	1222.79	2247.53	1.21488e-06	1.32098e-05
ADE17	ADE17	0.00930728	0.0339977	0.543585	-1.83964	492.767	906.514	0.0152314	0.0307633
CBP4	CBP4	0.000352927	0.00356741	0.542601	-1.84297	1646.85	3035.11	0.000310418	0.0011564
MRPL49	MRPL49	7.48452e-06	0.000331675	0.542466	-1.84343	1483.92	2735.51	1.16407e-06	1.2798e-05
RPL41B	RPL41B	0.00483969	0.0211295	0.541667	-1.84615	854.693	1577.89	3.43812e-06	3.04339e-05
CAF20	CAF20	0.00115595	0.0075799	0.541161	-1.84788	7949.77	14690.2	5.802e-05	0.000297183
YSY6	YSY6	6.60151e-05	0.00123131	0.54012	-1.85144	1039.58	1924.72	9.36606e-05	0.000435664
YDR286C	---	0.000968352	0.00677607	0.538613	-1.85662	494.815	918.683	0.00213878	0.00573228
MNP1	MNP1	3.0177e-06	0.00019411	0.538362	-1.85749	3593.81	6675.47	8.58375e-09	3.62341e-07
TIF11	TIF11	7.16236e-05	0.00128327	0.537774	-1.85952	9288.84	17272.8	8.40831e-05	0.000401474
LPP1	LPP1	0.000582673	0.00489886	0.536546	-1.86377	950.972	1772.4	0.000133382	0.000584142
CUP2	CUP2	2.74601e-06	0.000181829	0.534888	-1.86955	1081.82	2022.52	6.7121e-06	5.23481e-05
BIO2	BIO2	0.00011799	0.00172117	0.534419	-1.87119	1291.12	2415.93	4.73568e-06	3.92649e-05
snR33	---	0.00175553	0.0101427	0.533141	-1.87568	739.571	1387.2	0.000125887	0.000557902
YMR122W-A	---	0.000585023	0.00490229	0.530285	-1.88578	1426.34	2689.76	0.00202567	0.00547694
URH1	URH1	3.63384e-05	0.000865837	0.528937	-1.89059	890.021	1682.66	9.29704e-05	0.000433349
MED11	MED11	0.00048303	0.00434374	0.528788	-1.89112	903.167	1707.99	0.000315647	0.00116951
MRPL32	MRPL32	8.26424e-06	0.000348854	0.528761	-1.89121	1097.37	2075.37	2.70134e-06	2.52001e-05
TIM12	TIM12	0.00759707	0.0292202	0.527781	-1.89472	418.207	792.387	0.0193247	0.0378425
YCR090C	---	7.61174e-06	0.000331675	0.526129	-1.90067	2098.67	3988.89	1.44606e-07	2.79848e-06
TOM5	TOM5	1.99043e-06	0.000147729	0.525227	-1.90394	632.426	1204.1	4.0724e-09	2.05101e-07
RPS21A	RPS21A	0.000793369	0.00599375	0.525174	-1.90413	6142.9	11696.9	2.72512e-06	2.5317e-05
NFU1	NFU1	2.59566e-08	1.34855e-05	0.524898	-1.90513	1094.36	2084.91	8.35968e-08	1.93409e-06
PET191	PET191	0.00438833	0.0196936	0.524869	-1.90524	862.436	1643.14	0.000528665	0.00180061
RPS29A	RPS29A	0.000308924	0.00327126	0.520576	-1.92095	6600.97	12680.1	7.33467e-07	9.20787e-06
ITS1-2	---	0.00059056	0.00491818	0.516393	-1.93651	717.755	1389.94	9.15397e-07	1.07169e-05
YIP3	YIP3	0.0034199	0.0162319	0.516315	-1.9368	1760.66	3410.05	0.0105366	0.0222579
OST2	OST2	9.58938e-05	0.00155313	0.514235	-1.94464	3101.53	6031.34	1.20207e-05	8.20076e-05
MRPL50	MRPL50	0.000235749	0.00269416	0.513012	-1.94927	1521.37	2965.57	5.13963e-06	4.18943e-05
HTL1	HTL1	0.000192628	0.00236548	0.512044	-1.95296	962.058	1878.86	9.46018e-05	0.000438532
YER156C	---	0.0109971	0.0384891	0.512003	-1.95311	2368.64	4626.23	0.0196948	0.0385003
SBH2	SBH2	0.000130348	0.00182789	0.511774	-1.95399	5644.71	11029.7	0.000115118	0.000517646
MRPL39	MRPL39	0.000241742	0.00273947	0.508812	-1.96536	1146.13	2252.57	3.18369e-05	0.000180392
LCL2	LCL2	0.000948879	0.00670369	0.508398	-1.96696	1530.91	3011.24	0.000676404	0.00219636
MPD1	MPD1	0.00237863	0.0126204	0.50831	-1.9673	803.35	1580.43	0.000230768	0.000913067
PET100	PET100	1.20599e-05	0.000445317	0.507901	-1.96889	599.107	1179.57	1.57531e-05	0.000101524
TAD2	TAD2	0.00363203	0.0169998	0.50589	-1.97671	1216.86	2405.39	0.00431767	0.0104372
GRX3	GRX3	1.58768e-06	0.00012803	0.505379	-1.97871	3228.04	6387.36	1.3959e-06	1.47773e-05
snR31	---	0.000148204	0.00200094	0.498969	-2.00413	510.421	1022.95	5.34611e-05	0.000277538
MRP2	MRP2	0.000101988	0.00160566	0.498169	-2.00735	1939.12	3892.49	1.40227e-06	1.47987e-05
RSM19	RSM19	0.00237068	0.0126075	0.498027	-2.00792	1882.46	3779.84	0.00222674	0.00592972
CMC2	CMC2	0.00304738	0.0149905	0.49749	-2.01009	1059.02	2128.73	0.00256294	0.00667055
COX4	COX4	5.81992e-05	0.00115272	0.496759	-2.01305	3492.47	7030.52	0.000472042	0.00164339
DOG1	DOG1	2.11867e-07	3.57845e-05	0.493009	-2.02836	552.834	1121.35	1.03746e-07	2.23865e-06
ITS1-1	---	0.000471135	0.0042712	0.492992	-2.02843	723.311	1467.19	7.89535e-07	9.6779e-06
XPT1	XPT1	0.00102498	0.00701387	0.491491	-2.03462	965.969	1965.38	0.000741673	0.00237069
snR10	---	0.00516459	0.022151	0.489904	-2.04122	481.993	983.852	0.00279743	0.00719216
ARV1	ARV1	0.00326487	0.0156723	0.48685	-2.05402	630.333	1294.72	0.0231091	0.0441274
snR83	---	0.0027099	0.0138133	0.486744	-2.05447	416.333	855.342	0.00294341	0.00752167
YHR045W	---	3.82687e-06	0.000224754	0.483279	-2.0692	1181.23	2444.2	2.03388e-05	0.000124091
snR86	---	4.13686e-05	0.000946884	0.482831	-2.07112	2556.03	5293.84	7.89929e-05	0.000382724
GRX5	GRX5	8.0767e-06	0.000345254	0.47935	-2.08616	813.153	1696.37	5.61234e-06	4.4912e-05
OPY1	OPY1	1.11159e-06	0.00010349	0.475213	-2.10432	1916.6	4033.14	7.54639e-07	9.38643e-06
QCR7	QCR7	5.53885e-05	0.0011167	0.475133	-2.10467	3627.2	7634.08	0.000273885	0.00104687
KEG1	KEG1	3.45114e-05	0.000837614	0.469188	-2.13134	751.251	1601.17	0.000108094	0.000490307
YLR046C	---	0.00014199	0.00194215	0.468687	-2.13362	546.644	1166.33	0.000458846	0.00160711
COX9	COX9	6.15524e-05	0.00119119	0.468108	-2.13626	1771.77	3784.95	0.000198696	0.000811362
POP8	POP8	0.00440524	0.0197432	0.467501	-2.13903	461.947	988.118	0.024891	0.0471434
COX12	COX12	1.27945e-05	0.000457216	0.458118	-2.18284	2177.82	4753.85	6.78729e-06	5.25704e-05
YGR182C	---	0.00136677	0.00849234	0.457762	-2.18454	399.698	873.157	0.00563983	0.0131033
FPR2	FPR2	2.51834e-05	0.000672112	0.454978	-2.19791	2079.75	4571.11	1.20232e-06	1.31187e-05
GRX4	GRX4	6.93579e-06	0.000323541	0.452934	-2.20783	897.411	1981.33	4.8485e-06	4.00328e-05
snR84	---	6.44115e-06	0.000315243	0.4511	-2.2168	558.86	1238.88	2.87544e-07	4.65725e-06
QCR9	QCR9	0.000193822	0.00237288	0.450569	-2.21941	958.044	2126.3	0.00113302	0.00339052
snR11	---	0.000847291	0.00622022	0.44619	-2.2412	535.422	1199.99	0.00107723	0.00325239
DFR1	DFR1	0.00194171	0.0108923	0.444963	-2.24738	1026.57	2307.09	0.00331641	0.00831443
GDT1	GDT1	1.14139e-07	2.56964e-05	0.444884	-2.24778	1856.94	4173.98	2.49559e-07	4.16178e-06
CYB5	CYB5	2.44369e-06	0.000170151	0.443139	-2.25663	655.907	1480.14	9.65871e-06	6.89962e-05
ADD37	ADD37	6.78132e-05	0.00124459	0.442696	-2.25889	1696.97	3833.28	0.000152302	0.000652051
QCR10	QCR10	6.45997e-05	0.00121699	0.440092	-2.27225	797.976	1813.2	0.000157351	0.000668395
snR17b	---	0.00195496	0.0109484	0.429835	-2.32647	623.583	1450.75	8.19431e-05	0.00039335
ATP20	ATP20	5.14641e-05	0.00108283	0.429301	-2.32937	2200.93	5126.79	5.54511e-05	0.00028668
COX7	COX7	6.08478e-05	0.00118094	0.424977	-2.35307	872.19	2052.32	9.7946e-05	0.000451554
TOM6	TOM6	4.02065e-05	0.000934204	0.423848	-2.35934	1662.69	3922.84	2.82061e-06	2.60597e-05
COX8	COX8	4.9741e-06	0.000273131	0.422957	-2.3643	1076.07	2544.15	3.78945e-06	3.29819e-05
SEN15	SEN15	4.97451e-05	0.00106184	0.42268	-2.36586	782.272	1850.74	8.12418e-05	0.000391095
TIM9	TIM9	2.50301e-06	0.000171422	0.421039	-2.37508	760.19	1805.51	4.19092e-06	3.56539e-05
SDH3	SDH3	6.99494e-05	0.00127123	0.416491	-2.40101	2622.68	6297.09	0.000172249	0.000723041
QCR8	QCR8	1.7933e-05	0.000549608	0.406283	-2.46134	1904.09	4686.62	5.27118e-05	0.00027428
MET14	MET14	3.35329e-07	4.4408e-05	0.396844	-2.51988	592.097	1492.02	5.96557e-06	4.71993e-05
RPS28B	RPS28B	8.89414e-06	0.000366091	0.395584	-2.52791	5411.57	13679.9	1.94886e-05	0.000119443
PRM5	PRM5	2.29837e-05	0.000638813	0.392645	-2.54683	772.485	1967.39	4.25008e-05	0.000229482
CBP6	CBP6	5.21045e-06	0.000281936	0.391889	-2.55175	568.365	1450.32	1.92549e-05	0.000118225
YFH1	YFH1	7.38814e-08	1.89649e-05	0.390093	-2.56349	825.898	2117.18	2.31271e-07	3.91794e-06
YET2	YET2	4.36157e-05	0.000976358	0.376706	-2.65459	328.878	873.036	0.000274714	0.00104887
BAR1	BAR1	0.0117414	0.0404932	0.371726	-2.69015	617.396	1660.89	0.004467	0.0107291
ETS1-1	---	5.90839e-06	0.000306626	0.357353	-2.79835	3328.64	9314.7	1.50127e-06	1.56475e-05
ETS1-2	---	6.06003e-06	0.00030774	0.356977	-2.8013	3338.45	9351.99	1.75042e-06	1.77513e-05
COX6	COX6	8.00087e-06	0.00034419	0.355702	-2.81135	2246.93	6316.88	2.11326e-05	0.000128354
YPR010C-A	---	2.33605e-05	0.000643401	0.350852	-2.8502	952.948	2716.1	9.43745e-05	0.000437778
BOL3	BOL3	1.51834e-06	0.000126603	0.314734	-3.17729	551.015	1750.73	2.78753e-06	2.57904e-05
ULI1	ULI1	7.03764e-07	7.92203e-05	0.209812	-4.76617	164.718	785.073	2.54753e-06	2.39972e-05
CYC1	CYC1	1.24929e-08	8.4377e-06	0.155517	-6.43017	953.224	6129.4	8.93785e-08	2.01894e-06
