# Supplementary material for: Mitochondrial protein import stress causes lysosomal damage and progressive tissue atrophy
Source: EMBO Rep. 2026 Apr 27;27(11):2973–3000. doi: 10.1038/s44319-026-00774-9 (PMC13260833; doi:10.1038/s44319-026-00774-9)
Supplement: Supplementary file 6 — Dataset EV3 [file 44319_2026_774_MOESM6_ESM.xlsx]

## Sheet: Legend
Dataset EV3. RNA-seq analysis showing differentially expressed genes in vma13D GAL10-AAC2 compared with wild type cells. Total RNA was extracted from mid-log phase cells grown in YP+Galactose+Raffinose medium.

## Sheet: Sheet1
Gene ID	Gene name	P-value (vma13::Kan, trp1::GAL-Aac2-His3 vs. trp1::Kan)	FDR step up (vma13::Kan, trp1::GAL-Aac2-His3 vs. trp1::Kan)	Ratio (dvma13::Kan, dtrp1::GAL-Aac2-His3 vs. dtrp1::Kan)	Fold change (vma13::Kan, trp1::GAL-Aac2-His3 vs. trp1::Kan)	LSMean(dvma13::Kan, dtrp1::GAL-Aac2-His3) (dvma13::Kan, dtrp1::GAL-Aac2-His3 vs. dtrp1::Kan)	LSMean(trp1::Kan) (vma13::Kan, trp1::GAL-Aac2-His3 vs. trp1::Kan)	P-value (genotype)	FDR step up (genotype)
PHO84	PHO84	2.74729e-10	2.65074e-08	398.866	398.866	33566.8	84.1556	1.00957e-09	8.75047e-08
ANS1	ANS1	2.78363e-07	3.79811e-06	74.6533	74.6533	7718.07	103.385	1.50531e-07	2.89047e-06
PHO89	PHO89	3.64376e-07	4.65216e-06	46.5356	46.5356	17296.3	371.679	2.80089e-07	4.56938e-06
NCA3	NCA3	1.15212e-10	1.62112e-08	24.9434	24.9434	32227	1292	2.39835e-10	3.44649e-08
SSA3	SSA3	1.53059e-05	9.21356e-05	24.833	24.833	26954.2	1085.42	7.3976e-05	0.000363635
SPL2	SPL2	1.3898e-07	2.22233e-06	22.7453	22.7453	724.93	31.8716	2.71049e-07	4.44335e-06
YDL218W	---	6.14815e-07	6.93232e-06	22.1063	22.1063	1551.56	70.1864	1.08764e-06	1.20957e-05
GRE1	GRE1	0.00024702	0.000925844	21.7926	21.7926	20150.1	924.631	0.000453581	0.00159359
SIP18	SIP18	0.000124051	0.000515913	21.7914	21.7914	13207.7	606.095	0.000155763	0.000663398
HXT5	HXT5	0.000454035	0.00156377	17.4587	17.4587	17232	987.012	0.00140291	0.00405576
PDC6	PDC6	2.13842e-07	3.12218e-06	14.495	14.495	1863.34	128.55	1.40823e-06	1.47987e-05
SSA4	SSA4	0.000174002	0.000688062	14.4619	14.4619	23136.7	1599.84	0.000948666	0.00292159
YMR244W	---	2.87203e-05	0.000154686	14.2466	14.2466	2149.07	150.848	1.30913e-05	8.7891e-05
YLR108C	---	1.47628e-14	2.4927e-11	13.3313	13.3313	2635.93	197.725	1.69142e-14	3.56655e-11
FIT3	FIT3	5.16957e-09	2.11608e-07	13.0422	13.0422	10488.9	804.231	5.2876e-13	3.57124e-10
IDP2	IDP2	1.66771e-09	9.15749e-08	12.9998	12.9998	9326.11	717.403	1.77652e-09	1.16211e-07
AHP1	AHP1	4.86979e-06	3.57118e-05	12.6693	12.6693	46690.2	3685.3	2.77704e-05	0.000161274
SHH3	SHH3	0.00160882	0.00462774	11.9783	11.9783	912.252	76.1587	0.00722315	0.0161007
SPS100	SPS100	0.000248001	0.000929006	11.2067	11.2067	995.327	88.8152	0.000606427	0.00201665
HXT4	HXT4	1.70563e-09	9.29016e-08	10.973	10.973	10291.9	937.925	1.73948e-08	6.08727e-07
LYS20	LYS20	3.44043e-08	8.18192e-07	10.2669	10.2669	24473.7	2383.74	3.16517e-08	9.58004e-07
PST1	PST1	1.72295e-06	1.55683e-05	10.1752	10.1752	16196.5	1591.77	5.51671e-06	4.44099e-05
HSP82	HSP82	0.00363475	0.00932363	9.9769	9.9769	48021.3	4813.24	0.0217442	0.0418406
BTN2	BTN2	3.30627e-05	0.000173105	9.95569	9.95569	13666.6	1372.74	6.3595e-05	0.000321498
PHM8	PHM8	5.12982e-05	0.000251726	9.9141	9.9141	8274	834.568	0.000293246	0.00110401
YLR297W	---	5.22806e-10	3.93469e-08	9.48293	9.48293	1165.55	122.91	1.36027e-09	9.98616e-08
PIR3	PIR3	0.000393566	0.00138014	8.71999	8.71999	5479.43	628.376	0.00152755	0.0043587
LDS2	LDS2	2.33611e-10	2.60387e-08	8.16337	8.16337	1051.68	128.829	2.36616e-10	3.44649e-08
SNZ1	SNZ1	2.34339e-12	1.27582e-09	8.13621	8.13621	2704.83	332.444	5.36626e-12	2.26523e-09
PMA2	PMA2	3.89021e-10	3.2042e-08	8.09171	8.09171	2492.46	308.027	4.82711e-10	5.62109e-08
HXT3	HXT3	2.64361e-10	2.62573e-08	7.87289	7.87289	11284.3	1433.31	9.10903e-10	8.20298e-08
PBI1	PBI1	1.70367e-07	2.59815e-06	7.43543	7.43543	2127.57	286.14	4.24764e-07	6.23665e-06
ERG25	ERG25	2.95208e-15	1.73383e-11	7.37663	7.37663	29485.5	3997.16	1.18136e-14	3.56655e-11
SFC1	SFC1	1.25286e-06	1.20368e-05	7.28567	7.28567	2960.15	406.298	3.24357e-07	5.08284e-06
HXT2	HXT2	9.05487e-07	9.32265e-06	7.16315	7.16315	33471.7	4672.76	1.32876e-06	1.42001e-05
ARO10	ARO10	0.000768095	0.00244013	6.86791	6.86791	18063.3	2630.1	0.0025421	0.00662399
FRE5	FRE5	3.12606e-07	4.11567e-06	6.84538	6.84538	341.191	49.8425	5.91576e-11	1.49055e-08
CPA1	CPA1	8.0871e-11	1.35931e-08	6.71949	6.71949	21201.1	3155.16	1.86782e-10	3.23468e-08
PHO5	PHO5	7.46201e-11	1.32627e-08	6.589	6.589	2050.41	311.187	4.27514e-10	5.51441e-08
YRO2	YRO2	0.00357317	0.00919008	6.52933	6.52933	4981.43	762.932	0.0250876	0.047424
TRP1	TRP1	0.0204168	0.0412242	6.51404	6.51404	6.51404	1	3.09563e-09	1.68612e-07
SPG4	SPG4	0.00140571	0.00411181	6.47246	6.47246	6316.62	975.922	0.0018309	0.00503702
MOH1	MOH1	0.000298915	0.00108717	6.30325	6.30325	1681.34	266.742	0.00150902	0.00431496
UBI4	UBI4	0.000413457	0.00143943	6.18907	6.18907	28901	4669.69	0.00187072	0.00513195
ARN1	ARN1	1.51313e-05	9.14966e-05	6.15311	6.15311	2847.43	462.762	7.01697e-07	8.86641e-06
PCK1	PCK1	0.00186818	0.00522472	6.10639	6.10639	19885.8	3256.55	0.00728377	0.0162198
SKS1	SKS1	6.99978e-14	9.45531e-11	5.82837	5.82837	4300.38	737.835	4.37218e-13	3.28108e-10
YIL160C	POT1	8.9324e-05	0.000394052	5.67413	5.67413	1424.95	251.13	0.000363982	0.00132027
VTC3	VTC3	2.67457e-08	6.7819e-07	5.5871	5.5871	7078.5	1266.94	4.13429e-08	1.15863e-06
YNR014W	---	1.63786e-05	9.72922e-05	5.5493	5.5493	927.725	167.179	0.000188819	0.000778085
STI1	STI1	0.000246172	0.000923692	5.45271	5.45271	22008.1	4036.17	0.00155125	0.00440587
FMP45	FMP45	0.00691666	0.0162318	5.08953	5.08953	1128.82	221.792	0.0237925	0.0452915
ERG3	ERG3	4.79153e-07	5.69753e-06	5.06975	5.06975	34935.8	6891.03	1.20488e-06	1.31254e-05
OYE3	OYE3	4.16241e-08	9.37098e-07	5.04945	5.04945	4066.9	805.414	4.36598e-08	1.20101e-06
YDR223W	CRF1	0.000134619	0.000552228	5.0381	5.0381	2313.5	459.201	0.000699269	0.0022565
HPF1	HPF1	0.00330545	0.00859646	5.0367	5.0367	1655.97	328.78	0.0174588	0.0346863
CAR2	CAR2	1.92933e-05	0.000111469	4.9029	4.9029	4377.9	892.919	6.11646e-05	0.000310139
FIT2	FIT2	1.84665e-08	5.17522e-07	4.89564	4.89564	4324.49	883.335	4.47058e-14	6.03886e-11
ERG11	ERG11	1.35428e-09	7.95375e-08	4.89035	4.89035	43087.7	8810.77	2.17933e-09	1.29116e-07
FMP40	FMP40	8.69447e-05	0.000386841	4.87265	4.87265	2836.77	582.182	0.000454832	0.00159664
HEF3	HEF3	1.30133e-06	1.23791e-05	4.85209	4.85209	2667.68	549.801	7.59198e-06	5.72919e-05
HBT1	HBT1	0.00499871	0.0122679	4.80948	4.80948	8715.68	1812.19	0.0176733	0.035056
YNL234W	---	3.68076e-07	4.65541e-06	4.70951	4.70951	1562.17	331.706	1.46794e-06	1.53713e-05
ERG5	ERG5	1.10423e-10	1.62112e-08	4.70603	4.70603	8115.89	1724.57	3.52097e-10	4.75612e-08
ROX1	ROX1	1.034e-09	6.65107e-08	4.67543	4.67543	6710.54	1435.28	6.05996e-09	2.7286e-07
VID24	VID24	1.81531e-06	1.61324e-05	4.64685	4.64685	13718	2952.11	5.02472e-06	4.10859e-05
JHD2	JHD2	8.37875e-07	8.79784e-06	4.57679	4.57679	1564.9	341.92	3.92098e-06	3.38216e-05
DAS1	DAS1	3.49274e-07	4.51425e-06	4.53843	4.53843	1240.28	273.284	1.08886e-06	1.20957e-05
YDJ1	YDJ1	2.01895e-10	2.435e-08	4.53178	4.53178	32914.2	7262.98	5.16875e-10	5.81829e-08
YER062C	---	0.000113116	0.000480797	4.42742	4.42742	13861.8	3130.9	0.000410512	0.00146157
FAT3	FAT3	4.87745e-10	3.81462e-08	4.40893	4.40893	1661.5	376.848	5.68552e-10	6.09524e-08
YER158C	---	6.52422e-09	2.48953e-07	4.36829	4.36829	4591.28	1051.05	2.15793e-08	7.27021e-07
MCH5	MCH5	3.38014e-07	4.39875e-06	4.36193	4.36193	9499.96	2177.92	1.01276e-07	2.21364e-06
YOR338W	---	1.28771e-08	4.18133e-07	4.33015	4.33015	11636.2	2687.25	3.82466e-08	1.08584e-06
ECL1	ECL1	8.0175e-11	1.35931e-08	4.17779	4.17779	2368.71	566.976	1.86227e-10	3.23468e-08
KNS1	KNS1	2.35052e-08	6.24935e-07	4.14414	4.14414	5904.41	1424.76	9.8737e-08	2.18646e-06
SSE1	SSE1	1.21063e-07	2.00289e-06	4.12931	4.12931	61561.9	14908.5	7.7928e-07	9.61728e-06
LYS9	LYS9	1.65159e-08	4.99158e-07	4.11203	4.11203	9300.52	2261.78	2.03587e-09	1.25002e-07
JEN1	JEN1	4.06973e-07	4.99763e-06	4.08616	4.08616	8918.99	2182.73	3.83741e-07	5.78525e-06
RMI1	RMI1	6.48636e-06	4.52571e-05	4.06293	4.06293	5758.79	1417.4	1.058e-06	1.19829e-05
PDC5	PDC5	0.000114532	0.000484984	4.05257	4.05257	1942.87	479.418	0.000307103	0.00114659
ACA1	ACA1	1.94494e-09	1.0183e-07	4.03745	4.03745	1180.47	292.381	1.97216e-08	6.76141e-07
YJL144W	---	0.000230051	0.000870942	4.01155	4.01155	1531.79	381.845	6.93287e-05	0.000345314
RPN4	RPN4	8.71291e-07	9.05339e-06	3.91438	3.91438	16746.3	4278.14	2.85336e-06	2.62556e-05
HSC82	HSC82	0.000206209	0.000795847	3.90727	3.90727	71733.7	18359	0.00174264	0.00483294
GRE2	GRE2	2.83214e-08	7.1374e-07	3.88512	3.88512	5692.67	1465.25	1.71857e-08	6.04541e-07
ATG1	ATG1	3.03476e-10	2.78753e-08	3.8672	3.8672	1891.51	489.116	1.79734e-09	1.16211e-07
ATH1	ATH1	0.000352333	0.00125575	3.79593	3.79593	2349.05	618.832	0.00158601	0.00447658
ARO9	ARO9	0.000798664	0.00252773	3.79511	3.79511	9054.69	2385.89	0.00212564	0.00570588
NTH1	NTH1	0.00142417	0.0041568	3.76517	3.76517	7771.68	2064.1	0.00850328	0.0184904
PET10	PET10	0.000506983	0.00171723	3.75689	3.75689	3624.4	964.734	0.00572254	0.013259
RNR2	RNR2	1.16145e-09	7.19676e-08	3.74829	3.74829	31224.9	8330.45	1.31198e-09	9.9211e-08
ICS2	ICS2	2.4835e-06	2.07593e-05	3.71792	3.71792	2884.56	775.853	6.38375e-07	8.37201e-06
GLY1	GLY1	8.63905e-07	9.00435e-06	3.70664	3.70664	21772.8	5874	3.52465e-06	3.11183e-05
YLR312C	---	1.95737e-08	5.41806e-07	3.6985	3.6985	1793.33	484.881	1.88852e-07	3.41959e-06
HMX1	HMX1	0.000613536	0.00201156	3.67775	3.67775	2117.37	575.723	5.78045e-05	0.000296891
VTC4	VTC4	3.44197e-10	3.05883e-08	3.64589	3.64589	7192.61	1972.8	1.89984e-09	1.21052e-07
OLE1	OLE1	2.54674e-07	3.54653e-06	3.60332	3.60332	74832.1	20767.5	8.06463e-07	9.84963e-06
RPM2	RPM2	6.93618e-06	4.76571e-05	3.57288	3.57288	6505.22	1820.72	1.1584e-05	7.94826e-05
YHR033W	---	2.02179e-06	1.75135e-05	3.55859	3.55859	5419.55	1522.95	1.01268e-05	7.13203e-05
MDJ1	MDJ1	8.5869e-06	5.67475e-05	3.54502	3.54502	6848.69	1931.92	4.21284e-05	0.000228176
UBC8	UBC8	1.49439e-05	9.06026e-05	3.49066	3.49066	5820.5	1667.45	4.59026e-05	0.000243832
VHS1	VHS1	6.51497e-06	4.54098e-05	3.48821	3.48821	1276.79	366.031	5.46591e-05	0.000283104
TPO2	TPO2	9.68137e-05	0.000421858	3.48369	3.48369	1975.81	567.16	0.000968111	0.0029659
RIB1	RIB1	5.0549e-12	2.27605e-09	3.43375	3.43375	6637.16	1932.92	9.70417e-12	3.85541e-09
UTH1	UTH1	9.14438e-07	9.38619e-06	3.41086	3.41086	51682.2	15152.3	2.92796e-06	2.67236e-05
LEE1	LEE1	0.00145608	0.00423348	3.40709	3.40709	2042.69	599.541	0.0134471	0.0275384
FUI1	FUI1	0.00213144	0.00585135	3.39265	3.39265	3567.11	1051.42	0.00906563	0.0195438
ECM38	ECM38	0.000163058	0.000648583	3.38413	3.38413	4293.66	1268.76	0.00174736	0.00484271
ALD6	ALD6	0.000132982	0.000546326	3.35622	3.35622	56097.5	16714.5	6.76114e-05	0.000338257
YIL053W	---	5.7408e-08	1.18937e-06	3.34395	3.34395	34431.2	10296.6	9.00864e-08	2.02399e-06
MLS1	MLS1	2.38793e-06	2.00598e-05	3.3356	3.3356	2160.47	647.701	7.35165e-07	9.21206e-06
PRB1	PRB1	3.19205e-06	2.52449e-05	3.25091	3.25091	25671.4	7896.66	1.59364e-05	0.00010212
GTT2	GTT2	3.56955e-08	8.37109e-07	3.24365	3.24365	2269.59	699.704	2.9278e-08	8.98834e-07
YAT1	YAT1	4.69688e-08	1.02331e-06	3.2346	3.2346	1107.08	342.26	2.08696e-07	3.6422e-06
HAP1	HAP1	2.5445e-10	2.60387e-08	3.22265	3.22265	6159.79	1911.4	8.31248e-10	7.58682e-08
FUN19	FUN19	8.42902e-05	0.000377768	3.21083	3.21083	1757.81	547.462	0.000733282	0.00234727
TMA10	TMA10	2.66609e-06	2.19896e-05	3.19158	3.19158	6218.01	1948.25	6.28521e-06	4.94183e-05
ATG11	ATG11	2.21169e-10	2.57547e-08	3.18389	3.18389	2090.83	656.689	1.1861e-09	9.12266e-08
YEH1	YEH1	5.22939e-05	0.000254829	3.16362	3.16362	3621.17	1144.63	0.000212572	0.00085459
MIG1	MIG1	9.54065e-09	3.29366e-07	3.14594	3.14594	3656.6	1162.32	8.08845e-08	1.89685e-06
MDH2	MDH2	9.16401e-05	0.000402954	3.14304	3.14304	18399.3	5853.96	0.00175029	0.00484884
CLD1	CLD1	1.39184e-07	2.22233e-06	3.11751	3.11751	1089.61	349.514	1.38703e-08	5.11914e-07
RAD16	RAD16	7.92715e-09	2.92568e-07	3.11312	3.11312	3416.03	1097.3	4.62996e-08	1.2409e-06
PDR10	PDR10	1.32916e-06	1.25907e-05	3.104	3.104	2070.67	667.097	2.16486e-06	2.10426e-05
YMR181C	---	0.000101041	0.000438016	3.10062	3.10062	1852.62	597.5	0.00136046	0.00395375
FAS1	FAS1	0.00177502	0.0050098	3.09905	3.09905	24480.8	7899.43	0.0139168	0.0283799
GSM1	GSM1	2.37797e-08	6.24935e-07	3.06623	3.06623	1036.2	337.939	7.53529e-08	1.80473e-06
CTA1	CTA1	4.32347e-08	9.574e-07	3.0594	3.0594	1019.89	333.364	1.94839e-08	6.71399e-07
FLR1	FLR1	6.72012e-08	1.31941e-06	3.02811	3.02811	2510.14	828.944	1.21138e-07	2.51546e-06
OYE2	OYE2	4.60193e-09	1.89521e-07	3.01747	3.01747	40616.3	13460.4	4.0932e-09	2.05101e-07
NNK1	NNK1	2.47444e-10	2.60387e-08	3.00835	3.00835	1569.37	521.672	1.71302e-09	1.16211e-07
HSP150	HSP150	0.000842631	0.00264458	2.99816	2.99816	35484.7	11835.5	0.00477596	0.01137
PFK26	PFK26	4.86023e-05	0.000240836	2.99576	2.99576	2900.74	968.284	0.000403477	0.0014388
SLF1	SLF1	2.66649e-06	2.19896e-05	2.99012	2.99012	1099.89	367.843	1.7808e-05	0.00011116
RIE1	RIE1	5.36326e-06	3.86177e-05	2.96756	2.96756	9081.53	3060.27	3.16662e-05	0.000179726
VHS3	VHS3	2.85867e-06	2.32901e-05	2.9606	2.9606	1741.94	588.373	2.13596e-05	0.000129384
URA2	URA2	4.89899e-05	0.000242484	2.95167	2.95167	14196.7	4809.73	0.000206404	0.000834417
NRD1	NRD1	0.00172654	0.00491198	2.9355	2.9355	2812.12	957.972	0.00662392	0.0149326
RAD2	RAD2	3.42056e-06	2.66772e-05	2.93173	2.93173	3724.69	1270.47	1.71161e-05	0.000107858
TDA1	TDA1	2.09753e-06	1.80238e-05	2.90546	2.90546	1925.29	662.645	8.40703e-06	6.23254e-05
YOR389W	---	0.000251739	0.000939896	2.89817	2.89817	1059.75	365.662	0.000771499	0.00245325
AQR1	AQR1	0.000114784	0.000485441	2.89737	2.89737	11511.9	3973.24	0.000218175	0.000874513
PUT1	PUT1	5.05129e-07	5.954e-06	2.88926	2.88926	2885.3	998.632	2.02616e-07	3.5877e-06
YGL036W	---	8.25007e-08	1.53501e-06	2.86926	2.86926	1856.24	646.939	7.80318e-07	9.61728e-06
COS111	COS111	9.95393e-09	3.35684e-07	2.86846	2.86846	1380.2	481.164	6.0602e-08	1.5048e-06
ACS1	ACS1	0.000648244	0.00210695	2.85833	2.85833	1662.58	581.659	0.00107834	0.0032543
ARN2	ARN2	0.000241583	0.000908997	2.84989	2.84989	2593.35	909.985	1.5914e-09	1.11962e-07
ERG1	ERG1	3.03156e-06	2.42309e-05	2.84927	2.84927	20754.5	7284.15	8.64603e-06	6.37503e-05
KRS1	KRS1	0.000623759	0.00204013	2.82411	2.82411	17315.3	6131.24	0.00585633	0.0135042
RPH1	RPH1	1.02905e-05	6.59411e-05	2.81146	2.81146	4328.93	1539.74	5.66768e-05	0.00029221
PET20	PET20	7.62882e-08	1.45141e-06	2.80282	2.80282	4910.15	1751.86	1.34415e-07	2.67799e-06
YJL016W	---	5.16652e-05	0.000253227	2.8	2.8	2061.66	736.306	0.000926596	0.00286287
PHO81	PHO81	4.83769e-10	3.81462e-08	2.78551	2.78551	2272.92	815.979	7.58957e-10	7.11944e-08
SOK1	SOK1	5.49711e-10	4.03559e-08	2.77025	2.77025	5999.15	2165.56	2.11226e-14	3.56655e-11
RGM1	RGM1	3.33433e-08	8.0421e-07	2.76025	2.76025	941.725	341.174	3.19378e-07	5.0399e-06
GTO3	GTO3	0.000509882	0.00172414	2.75039	2.75039	253.189	92.0558	1.441e-07	2.79669e-06
PMA1	PMA1	3.79891e-06	2.91235e-05	2.74726	2.74726	46476.3	16917.4	5.54769e-05	0.00028668
INO1	INO1	0.00386127	0.00981891	2.73638	2.73638	1432.47	523.489	0.00700167	0.0156795
MEF2	MEF2	2.53585e-09	1.2411e-07	2.72891	2.72891	1056.35	387.094	1.57736e-08	5.63675e-07
IZH3	IZH3	1.14697e-06	1.12433e-05	2.68209	2.68209	7455.99	2779.92	6.13049e-06	4.83143e-05
ECM29	ECM29	1.43315e-09	8.27307e-08	2.67525	2.67525	1836.08	686.319	1.83612e-08	6.39236e-07
IRC20	IRC20	1.13471e-11	4.03358e-09	2.67419	2.67419	2548.14	952.867	2.09318e-11	6.14667e-09
GSH1	GSH1	1.83266e-06	1.62438e-05	2.67319	2.67319	4482.66	1676.89	3.58904e-06	3.1522e-05
PKH2	PKH2	6.7081e-08	1.31941e-06	2.66462	2.66462	2073.44	778.139	2.20907e-07	3.81587e-06
ZPR1	ZPR1	0.000980279	0.00300263	2.66353	2.66353	7611.36	2857.62	0.004296	0.010396
YTP1	YTP1	0.00643932	0.0152654	2.65756	2.65756	619.463	233.095	0.00192966	0.00525733
LYS4	LYS4	1.98663e-05	0.000114388	2.65403	2.65403	6441.72	2427.15	2.9046e-06	2.66182e-05
ATG9	ATG9	0.000180939	0.0007105	2.63898	2.63898	1381.73	523.585	0.000699936	0.00225758
PDR1	PDR1	2.89926e-07	3.91505e-06	2.63624	2.63624	1992.73	755.897	9.4382e-07	1.09717e-05
SND1	SND1	1.01989e-05	6.54782e-05	2.61841	2.61841	5775.28	2205.65	5.72274e-05	0.000294337
SOD2	SOD2	0.00117065	0.00349539	2.6135	2.6135	7775.86	2975.27	0.00327202	0.00821838
SSC1	SSC1	0.00166365	0.00476114	2.61083	2.61083	28900.2	11069.4	0.0149867	0.0303054
ICL1	ICL1	4.97288e-05	0.000245518	2.6066	2.6066	2920.53	1120.44	0.000130119	0.000571777
SFP1	SFP1	1.04481e-09	6.6572e-08	2.60569	2.60569	2643.95	1014.68	6.55696e-09	2.91353e-07
AQY3	AQY3	0.000119347	0.000500353	2.6015	2.6015	2154.28	828.093	0.00063824	0.00210032
ATG15	ATG15	7.06966e-07	7.72629e-06	2.59816	2.59816	1101.03	423.774	5.53452e-06	4.4454e-05
PSK2	PSK2	5.47586e-08	1.14857e-06	2.59536	2.59536	2768.76	1066.81	8.43501e-08	1.94437e-06
RAD4	RAD4	3.85966e-10	3.2042e-08	2.59421	2.59421	1461.74	563.463	4.30957e-09	2.10919e-07
RIM8	RIM8	0.00021347	0.000818263	2.57152	2.57152	1487.79	578.563	0.000453728	0.00159359
IFH1	IFH1	6.54724e-08	1.30556e-06	2.56873	2.56873	6322.12	2461.18	6.07547e-07	8.09083e-06
BAP2	BAP2	1.48175e-08	4.67652e-07	2.56718	2.56718	12464.2	4855.22	2.17629e-08	7.27021e-07
PKH1	PKH1	1.31729e-08	4.25692e-07	2.55627	2.55627	1341.12	524.641	8.03482e-08	1.89084e-06
DRE2	DRE2	3.49564e-07	4.51425e-06	2.55389	2.55389	5817.3	2277.82	1.68171e-07	3.129e-06
YNL134C	---	0.00055686	0.00185364	2.55105	2.55105	9566.05	3749.85	0.00137581	0.00399495
NTH2	NTH2	2.21271e-05	0.00012506	2.5415	2.5415	1742.29	685.535	0.000165197	0.000698211
ASF1	ASF1	3.35286e-08	8.0421e-07	2.53683	2.53683	3023.18	1191.72	4.92937e-08	1.29042e-06
MSC3	MSC3	0.000156943	0.000630197	2.52573	2.52573	2414.67	956.029	0.00149642	0.00428619
PRM7	PRM7	3.21271e-06	2.53489e-05	2.52238	2.52238	4983.52	1975.72	1.06103e-06	1.19836e-05
RNR4	RNR4	2.26049e-06	1.9156e-05	2.52043	2.52043	37875.6	15027.4	6.55001e-07	8.51829e-06
NRG1	NRG1	1.0433e-05	6.66644e-05	2.51822	2.51822	2065.05	820.043	3.1487e-06	2.83929e-05
YOR062C	---	3.06277e-05	0.000162881	2.51056	2.51056	1613.41	642.648	0.000208988	0.000843192
RHO5	RHO5	0.000109406	0.000467525	2.50449	2.50449	2777.74	1109.1	0.0013114	0.00384093
CDC19	CDC19	0.000149354	0.000603736	2.49845	2.49845	81930.5	32792.5	0.00200392	0.00542682
IMH1	IMH1	4.81188e-10	3.81462e-08	2.49205	2.49205	2187.17	877.659	3.58848e-09	1.89349e-07
EPL1	EPL1	3.37296e-07	4.39787e-06	2.47056	2.47056	1408.72	570.203	3.20539e-06	2.87481e-05
DED1	DED1	1.72522e-06	1.55683e-05	2.46948	2.46948	10218.3	4137.85	1.10045e-05	7.594e-05
ZEO1	ZEO1	2.59278e-05	0.000142952	2.4685	2.4685	21011.5	8511.84	4.2532e-06	3.61335e-05
SWH1	SWH1	3.0422e-08	7.60462e-07	2.46528	2.46528	2433.55	987.126	1.55104e-07	2.95092e-06
AIM46	AIM46	1.6298e-09	9.15749e-08	2.46439	2.46439	4322.46	1753.97	4.215e-09	2.09324e-07
ATG22	ATG22	2.63402e-08	6.71327e-07	2.46181	2.46181	1656.45	672.86	1.01969e-07	2.21447e-06
HUL5	HUL5	1.86839e-08	5.21451e-07	2.45266	2.45266	1491.06	607.935	2.02917e-07	3.5877e-06
PET9	PET9	4.5252e-05	0.000225725	2.44885	2.44885	28415.2	11603.5	2.74795e-08	8.63238e-07
GCR1	GCR1	3.33863e-06	2.61894e-05	2.44801	2.44801	2879.21	1176.14	1.2438e-05	8.44285e-05
RIA1	RIA1	1.52027e-08	4.71003e-07	2.44099	2.44099	4519.6	1851.54	1.14975e-07	2.41304e-06
SAP155	SAP155	1.6443e-08	4.99158e-07	2.42092	2.42092	4687.31	1936.17	8.67036e-08	1.98507e-06
LYS1	LYS1	3.62313e-10	3.13851e-08	2.42084	2.42084	1644.88	679.467	2.28159e-10	3.44649e-08
YDL183C	---	1.68684e-08	5.01891e-07	2.41599	2.41599	1004.39	415.724	4.67934e-08	1.24918e-06
VPS72	VPS72	3.34691e-09	1.51712e-07	2.406	2.406	3213.32	1335.55	2.64446e-08	8.40717e-07
FES1	FES1	1.02413e-05	6.56882e-05	2.39985	2.39985	11841.7	4934.33	6.9654e-07	8.83183e-06
CCW14	CCW14	1.33955e-08	4.30287e-07	2.39886	2.39886	9819.32	4093.32	1.74051e-07	3.2295e-06
PRP43	PRP43	0.00225479	0.00614811	2.38917	2.38917	7709.34	3226.78	0.0176406	0.0350013
AHC1	AHC1	1.23663e-09	7.52453e-08	2.38651	2.38651	3262.33	1366.99	9.90454e-09	4.0057e-07
TAH11	TAH11	2.10783e-07	3.10159e-06	2.38475	2.38475	4784.69	2006.37	1.78833e-07	3.27328e-06
ASE1	ASE1	5.74076e-13	4.84664e-10	2.37231	2.37231	1846.2	778.229	1.44705e-12	7.92209e-10
SPG5	SPG5	6.81599e-08	1.3305e-06	2.36281	2.36281	6572.53	2781.66	4.82427e-08	1.26782e-06
COM2	COM2	2.63059e-10	2.62573e-08	2.36115	2.36115	2537.85	1074.84	1.62059e-09	1.1284e-07
YAP1	YAP1	1.25488e-09	7.56735e-08	2.36059	2.36059	7712.08	3267.02	5.75202e-09	2.65079e-07
SCH9	SCH9	1.81522e-06	1.61324e-05	2.3586	2.3586	3333.83	1413.48	1.66422e-05	0.000105541
SDS23	SDS23	6.78946e-06	4.69586e-05	2.35543	2.35543	6192.42	2628.99	5.81939e-05	0.000297673
KNH1	KNH1	0.00010489	0.000451804	2.35393	2.35393	4042.07	1717.16	7.53137e-06	5.69618e-05
MIG2	MIG2	8.10198e-07	8.6039e-06	2.35304	2.35304	1110.15	471.793	1.7122e-06	1.74159e-05
RAD54	RAD54	5.9705e-09	2.32668e-07	2.34508	2.34508	2412.39	1028.7	2.76593e-08	8.64866e-07
ARB1	ARB1	0.000891189	0.00276708	2.33859	2.33859	20403.3	8724.6	0.00621531	0.0141484
KGD1	KGD1	1.52971e-05	9.21356e-05	2.33732	2.33732	6158.06	2634.66	3.60996e-05	0.000199686
TEC1	TEC1	3.41422e-05	0.000177792	2.33069	2.33069	1550.5	665.251	0.000602991	0.00200621
GUT2	GUT2	6.68545e-05	0.000313349	2.32583	2.32583	2589.27	1113.27	0.000144577	0.000623944
RIB2	RIB2	5.9941e-09	2.32668e-07	2.32376	2.32376	1526.28	656.815	3.69658e-08	1.08081e-06
BSC1	BSC1	4.36919e-06	3.25353e-05	2.32183	2.32183	2087.35	899.011	1.21654e-06	1.32098e-05
VID30	VID30	0.000360865	0.00128278	2.30949	2.30949	1142.48	494.689	0.00241103	0.00633377
SFA1	SFA1	2.65986e-05	0.000145817	2.30784	2.30784	3968.46	1719.56	0.00013909	0.000604126
STE11	STE11	1.72376e-08	5.04164e-07	2.30782	2.30782	1409.27	610.652	9.63856e-08	2.15559e-06
APJ1	APJ1	9.24905e-08	1.65252e-06	2.30391	2.30391	3982.77	1728.7	2.96085e-07	4.75002e-06
THI7	THI7	2.58572e-06	2.14809e-05	2.30173	2.30173	2496.22	1084.5	3.43412e-05	0.000191981
UBP10	UBP10	3.69606e-05	0.000189834	2.29252	2.29252	5888.28	2568.47	0.000305514	0.0011422
STP4	STP4	5.53121e-05	0.000265514	2.29036	2.29036	4046.66	1766.82	0.000965417	0.0029615
RAD7	RAD7	3.05415e-10	2.78753e-08	2.28389	2.28389	1398.13	612.171	1.1752e-09	9.12266e-08
CCC2	CCC2	0.000146006	0.000592622	2.28283	2.28283	2157.65	945.167	2.07065e-06	2.03569e-05
MNN4	MNN4	2.30114e-09	1.14279e-07	2.27972	2.27972	2762.76	1211.89	1.16802e-09	9.12266e-08
PRP3	PRP3	8.54746e-10	5.71579e-08	2.2797	2.2797	1165.6	511.295	7.98355e-09	3.43445e-07
MIT1	MIT1	8.40938e-08	1.55183e-06	2.27802	2.27802	1243.42	545.836	1.02639e-06	1.17775e-05
SWI1	SWI1	3.86884e-05	0.000197238	2.27648	2.27648	1238.21	543.916	0.000137133	0.00059716
ATG2	ATG2	3.16097e-06	2.50577e-05	2.27098	2.27098	1305.06	574.67	3.42374e-05	0.000191597
EAF1	EAF1	8.40097e-08	1.55183e-06	2.26979	2.26979	1117.59	492.377	3.26917e-07	5.11111e-06
YSR3	YSR3	0.00106013	0.00321804	2.26698	2.26698	1049.93	463.141	0.000290271	0.00109402
HXT7	HXT7	9.135e-05	0.00040194	2.25862	2.25862	19263.3	8528.81	0.00126628	0.00373468
PYC1	PYC1	0.00118815	0.00354137	2.25763	2.25763	11083	4909.13	0.00345051	0.00860588
PAB1	PAB1	0.000167782	0.000664635	2.25701	2.25701	25806.1	11433.8	0.00147473	0.00423664
SSH4	SSH4	2.31533e-08	6.20544e-07	2.25579	2.25579	1314.92	582.907	6.74977e-08	1.63398e-06
SEF1	SEF1	7.24476e-06	4.93257e-05	2.25018	2.25018	1471.26	653.84	2.38736e-06	2.28389e-05
CRP1	CRP1	9.82621e-07	9.9649e-06	2.24444	2.24444	6531.52	2910.09	1.44024e-05	9.43431e-05
HEM1	HEM1	2.33708e-08	6.23898e-07	2.24422	2.24422	6658.52	2966.97	5.59226e-08	1.40933e-06
FLC2	FLC2	3.2612e-08	7.98048e-07	2.24368	2.24368	6716.98	2993.74	1.42451e-08	5.1562e-07
GDH3	GDH3	0.000578181	0.00191611	2.24243	2.24243	4063.63	1812.15	0.0060492	0.0138543
MNL2	MNL2	7.01547e-06	4.80071e-05	2.24166	2.24166	1473.41	657.286	6.92659e-05	0.000345256
YFR016C	---	1.6883e-06	1.52852e-05	2.23045	2.23045	2938.59	1317.49	1.71194e-05	0.000107858
ECM13	ECM13	3.51536e-06	2.73219e-05	2.22949	2.22949	5697.38	2555.46	1.78e-05	0.00011116
SMY1	SMY1	5.91259e-09	2.32668e-07	2.22852	2.22852	1115.3	500.467	2.34843e-08	7.69966e-07
MSN4	MSN4	6.07572e-05	0.000287766	2.21318	2.21318	1959.22	885.25	0.000480689	0.00166747
MSN2	MSN2	3.10516e-07	4.10288e-06	2.2089	2.2089	3701.38	1675.67	1.28967e-06	1.38922e-05
EPO1	EPO1	8.62159e-08	1.56533e-06	2.20717	2.20717	1614.81	731.622	1.41418e-07	2.75256e-06
YPL150W	---	8.65417e-11	1.35931e-08	2.20671	2.20671	2068.19	937.228	3.38595e-10	4.66708e-08
LYS21	LYS21	1.21215e-07	2.00289e-06	2.20078	2.20078	5128.22	2330.18	1.59117e-07	3.00497e-06
PDE2	PDE2	7.23829e-05	0.000333248	2.19664	2.19664	6553.72	2983.52	6.66087e-05	0.000334729
TRK2	TRK2	5.21257e-06	3.76129e-05	2.19387	2.19387	1232.26	561.685	1.90517e-05	0.000117404
YKL133C	---	0.00351558	0.00906737	2.19379	2.19379	2588.99	1180.15	0.00292021	0.00746803
GDE1	GDE1	2.71864e-10	2.65074e-08	2.19354	2.19354	1671.83	762.162	4.76319e-10	5.62109e-08
AGX1	AGX1	0.000728199	0.00233425	2.19264	2.19264	2909.9	1327.12	0.000128457	0.000566689
AFT2	AFT2	5.58248e-08	1.16731e-06	2.19258	2.19258	2072.25	945.119	4.46099e-07	6.426e-06
UME6	UME6	5.28868e-05	0.000257162	2.1915	2.1915	1086.53	495.794	0.00032447	0.00119883
HAA1	HAA1	2.18267e-05	0.000123721	2.18058	2.18058	4539.28	2081.69	0.000271399	0.00103913
ITC1	ITC1	2.14496e-07	3.12222e-06	2.17572	2.17572	1609.42	739.721	1.60345e-06	1.65087e-05
REG2	REG2	0.000195456	0.000758683	2.17185	2.17185	1717.89	790.977	0.000154013	0.000657525
SDH2	SDH2	0.00340194	0.00882023	2.17108	2.17108	6750.65	3109.36	0.000108293	0.000490878
KEX1	KEX1	3.47724e-08	8.19779e-07	2.16998	2.16998	3429.19	1580.29	4.73226e-07	6.75722e-06
GSC2	GSC2	2.2544e-07	3.25346e-06	2.16615	2.16615	10941.5	5051.15	7.32864e-08	1.76148e-06
MUP1	MUP1	0.00034114	0.00122037	2.16497	2.16497	12896.2	5956.76	0.00102344	0.00311647
YHR097C	---	0.0108414	0.0240037	2.16387	2.16387	4013.93	1854.98	0.0224174	0.0429523
PFK27	PFK27	1.27555e-06	1.21854e-05	2.16375	2.16375	4115.88	1902.2	1.50313e-05	9.78049e-05
SNQ2	SNQ2	9.87432e-07	9.98371e-06	2.15733	2.15733	8899.34	4125.17	6.39614e-06	5.00574e-05
LST8	LST8	2.96028e-05	0.000158303	2.15422	2.15422	3310.85	1536.92	5.89265e-06	4.67673e-05
SSL2	SSL2	1.34694e-07	2.17637e-06	2.15148	2.15148	4305.46	2001.16	1.11574e-06	1.23334e-05
RLF2	RLF2	2.73131e-07	3.74945e-06	2.14908	2.14908	1626.04	756.622	4.20502e-07	6.18752e-06
PDC1	PDC1	0.000216751	0.000828954	2.14843	2.14843	110794	51569.9	0.00198164	0.00537079
MAM3	MAM3	0.00238632	0.00644946	2.13683	2.13683	2123.81	993.909	0.0216818	0.0417442
ESBP6	ESBP6	3.81621e-06	2.91569e-05	2.13499	2.13499	3040.96	1424.35	9.9572e-06	7.05604e-05
MET30	MET30	8.43654e-08	1.5526e-06	2.1337	2.1337	4552.63	2133.67	3.86888e-07	5.81969e-06
NDI1	NDI1	0.00122559	0.00364171	2.13353	2.13353	3596.86	1685.87	0.00174088	0.00483294
AMD1	AMD1	8.1573e-09	2.98131e-07	2.12519	2.12519	1938.5	912.152	3.76586e-08	1.08479e-06
SDH1	SDH1	0.0017248	0.00490911	2.12336	2.12336	7631.2	3593.92	0.000186511	0.000769985
ATP1	ATP1	8.40722e-06	5.57784e-05	2.12205	2.12205	17498.1	8245.86	4.7372e-05	0.000250353
PHO4	PHO4	0.00104487	0.00317744	2.12094	2.12094	1089.61	513.738	0.0109201	0.0229621
EFT2	EFT2	0.0009312	0.00286922	2.12079	2.12079	37782.9	17815.5	0.00597269	0.013735
SSD1	SSD1	0.000830064	0.0026112	2.11477	2.11477	5890.75	2785.52	0.00343334	0.00856622
PPQ1	PPQ1	1.738e-08	5.04164e-07	2.11064	2.11064	5166.3	2447.74	1.19571e-07	2.49254e-06
YEN1	YEN1	6.33651e-07	7.1091e-06	2.10799	2.10799	1499.48	711.332	6.76357e-06	5.25282e-05
SPO71	SPO71	5.28819e-09	2.14046e-07	2.10611	2.10611	1186.83	563.517	4.46202e-08	1.21245e-06
HAP4	HAP4	8.54729e-09	3.08708e-07	2.10581	2.10581	5179.4	2459.58	9.75667e-08	2.1748e-06
CYS4	CYS4	0.000804745	0.0025434	2.10015	2.10015	23049.5	10975.2	0.00563497	0.0130966
YIL055C	---	0.000554849	0.00184877	2.10003	2.10003	1721.82	819.903	0.00337787	0.00844031
MGA2	MGA2	3.14559e-07	4.1253e-06	2.09868	2.09868	3525.41	1679.82	5.42937e-07	7.38764e-06
HXT6	HXT6	0.000338892	0.00121426	2.09674	2.09674	17387.9	8292.83	0.0028098	0.00721849
CUZ1	CUZ1	7.1167e-05	0.000328995	2.09515	2.09515	4291.99	2048.54	3.35745e-05	0.000188654
BLM10	BLM10	2.73006e-05	0.00014894	2.09288	2.09288	4095.24	1956.74	0.000136724	0.000596147
ACO2	ACO2	0.00194791	0.00542436	2.09213	2.09213	3675.54	1756.85	0.000161772	0.000685451
KSP1	KSP1	4.23113e-07	5.15014e-06	2.09168	2.09168	2786.42	1332.14	3.99159e-06	3.4343e-05
BDF1	BDF1	2.41591e-06	2.02445e-05	2.08937	2.08937	2795.31	1337.88	8.60232e-06	6.36364e-05
AZF1	AZF1	2.54467e-07	3.54653e-06	2.08829	2.08829	1596.68	764.59	6.41361e-07	8.38113e-06
ADR1	ADR1	8.0973e-06	5.42551e-05	2.08183	2.08183	5362.38	2575.8	8.02593e-06	6.00301e-05
YKR018C	---	1.56281e-05	9.3492e-05	2.08022	2.08022	3864.43	1857.71	0.000182939	0.000757552
YCT1	YCT1	4.0927e-11	9.53175e-09	2.07756	2.07756	1012.01	487.116	1.60083e-10	3.00333e-08
LGE1	LGE1	0.000179208	0.000704934	2.07526	2.07526	1255.47	604.969	0.000201014	0.000819836
SPP41	SPP41	8.76515e-06	5.7646e-05	2.07429	2.07429	3191.99	1538.84	8.13011e-05	0.000391103
ECM21	ECM21	0.000394528	0.00138263	2.07053	2.07053	1380.67	666.821	0.0015653	0.00444016
ARO80	ARO80	8.84098e-09	3.1547e-07	2.06983	2.06983	1234.11	596.237	1.37125e-08	5.08871e-07
ESF1	ESF1	4.27903e-06	3.20524e-05	2.06836	2.06836	9024.51	4363.13	1.74333e-05	0.00010963
UBC5	UBC5	0.000184872	0.000722583	2.06694	2.06694	1675.37	810.554	0.000102907	0.000472169
NGR1	NGR1	2.03026e-05	0.000116446	2.06541	2.06541	3214.97	1556.57	7.87392e-05	0.000382043
SLK19	SLK19	3.62443e-08	8.41207e-07	2.06405	2.06405	1959.85	949.515	1.39332e-07	2.72768e-06
BUD27	BUD27	3.20674e-05	0.000169073	2.06377	2.06377	2838.96	1375.62	0.00020123	0.000820156
VPS41	VPS41	1.10671e-07	1.88755e-06	2.06126	2.06126	1089.5	528.563	4.76756e-07	6.76854e-06
MPH1	MPH1	1.24811e-05	7.74943e-05	2.05973	2.05973	1576.24	765.265	4.56696e-05	0.000243068
RUF5-2	---	1.53607e-05	9.23007e-05	2.05561	2.05561	1580.8	769.018	1.35457e-06	1.44302e-05
GIP3	GIP3	1.5522e-05	9.30218e-05	2.05327	2.05327	4139.8	2016.2	4.48114e-05	0.000239826
HRK1	HRK1	0.000117249	0.000494208	2.05244	2.05244	5158.68	2513.44	0.00138881	0.00402404
ERG4	ERG4	2.37028e-06	1.99363e-05	2.05053	2.05053	9656.15	4709.11	2.75709e-06	2.55788e-05
PCS60	PCS60	1.70544e-08	5.02992e-07	2.04949	2.04949	3363.41	1641.1	4.35538e-08	1.20101e-06
NPL4	NPL4	4.55757e-08	9.96175e-07	2.04688	2.04688	1726.84	843.648	3.16674e-07	5.03251e-06
PMD1	PMD1	2.52608e-06	2.10892e-05	2.03747	2.03747	1533.27	752.533	3.54301e-06	3.12395e-05
ATG26	ATG26	0.000386334	0.00135826	2.0372	2.0372	1900.4	932.848	0.00370328	0.00914178
UBX6	UBX6	8.89314e-05	0.000393348	2.03368	2.03368	2062.08	1013.97	4.62566e-06	3.86655e-05
AVT3	AVT3	2.21631e-06	1.88288e-05	2.02969	2.02969	3203.88	1578.51	1.37168e-05	9.14542e-05
SLX5	SLX5	1.73614e-09	9.3807e-08	2.02692	2.02692	1603.53	791.113	1.80665e-09	1.16211e-07
YRR1	YRR1	3.73032e-06	2.86628e-05	2.02462	2.02462	1356.51	670.004	1.07955e-05	7.4859e-05
SMF1	SMF1	6.27476e-06	4.39624e-05	2.01707	2.01707	2305.13	1142.81	3.94589e-06	3.3993e-05
QCR6	QCR6	1.40487e-05	8.59462e-05	2.01423	2.01423	5617.74	2789.03	8.69237e-07	1.03178e-05
YBR238C	---	1.59806e-05	9.52631e-05	2.00951	2.00951	3922.1	1951.77	7.56864e-05	0.000370156
RUF5-1	---	8.38131e-06	5.57159e-05	2.00945	2.00945	1546.65	769.688	5.63413e-07	7.5954e-06
FIT1	FIT1	0.0192127	0.0392033	2.00763	2.00763	245.481	122.274	1.73927e-09	1.16211e-07
SWC5	SWC5	6.35295e-10	4.51661e-08	2.00088	2.00088	1247.44	623.449	6.26806e-10	6.31858e-08
YLR407W	---	3.67216e-07	4.65324e-06	1.99442	1.99442	2827.99	1417.95	1.24984e-07	2.57284e-06
PHO8	PHO8	0.000352316	0.00125575	1.99352	1.99352	6256.88	3138.62	0.000853591	0.00266782
LCB5	LCB5	9.13828e-07	9.38619e-06	1.9934	1.9934	1546.88	775.997	2.88964e-06	2.65171e-05
CYC3	CYC3	2.22399e-09	1.12938e-07	1.99254	1.99254	4413.06	2214.79	5.67857e-09	2.64504e-07
RPT2	RPT2	1.70273e-08	5.02992e-07	1.9898	1.9898	8756.5	4400.69	1.97177e-07	3.52054e-06
YNL190W	---	2.7737e-07	3.79221e-06	1.9889	1.9889	4406.46	2215.52	2.77552e-06	2.57145e-05
DEF1	DEF1	6.75422e-08	1.32226e-06	1.98576	1.98576	6986.47	3518.29	6.6452e-07	8.57099e-06
TEA1	TEA1	0.000150093	0.000605935	1.97984	1.97984	1662.8	839.865	0.000647626	0.00212436
RLM1	RLM1	2.33865e-07	3.34645e-06	1.97976	1.97976	3056.44	1543.84	2.05735e-07	3.60918e-06
YHL008C	---	1.03952e-07	1.80023e-06	1.97014	1.97014	1893.79	961.248	1.10125e-06	1.22132e-05
ATP2	ATP2	3.72249e-05	0.000191046	1.96937	1.96937	37101.5	18839.3	0.000160466	0.000680344
ERO1	ERO1	0.000187462	0.000731014	1.96488	1.96488	14371.9	7314.41	6.11414e-06	4.82417e-05
CLG1	CLG1	9.49177e-06	6.15235e-05	1.9645	1.9645	4886.7	2487.5	8.84375e-05	0.000417467
FZO1	FZO1	2.47249e-08	6.41075e-07	1.96397	1.96397	1450.52	738.564	2.32037e-07	3.91794e-06
VIP1	VIP1	6.66036e-08	1.31532e-06	1.95766	1.95766	3132.13	1599.93	4.45256e-07	6.426e-06
CSR2	CSR2	6.77002e-06	4.68972e-05	1.95595	1.95595	4008.67	2049.47	4.98881e-05	0.000262009
SEC9	SEC9	6.81078e-07	7.51491e-06	1.95384	1.95384	2661.13	1362	4.4844e-06	3.75777e-05
BCK2	BCK2	6.09533e-06	4.28385e-05	1.95248	1.95248	2663.94	1364.39	1.15032e-05	7.90365e-05
HDA3	HDA3	6.06215e-11	1.20423e-08	1.95125	1.95125	1563.79	801.428	6.8069e-10	6.56769e-08
LYS12	LYS12	6.60189e-06	4.58736e-05	1.94965	1.94965	7052.1	3617.11	3.52683e-07	5.38918e-06
HSF1	HSF1	1.48051e-07	2.33085e-06	1.94867	1.94867	2565.04	1316.3	1.77619e-07	3.25988e-06
UTP14	UTP14	0.000874123	0.00272317	1.94754	1.94754	5135.67	2637	0.0110998	0.0233219
YBL005W-B	---	5.67534e-05	0.00027166	1.94635	1.94635	4224.63	2170.54	0.000373197	0.00134574
FAB1	FAB1	0.000239504	0.000903335	1.94318	1.94318	2049.14	1054.53	0.00150267	0.00430227
RPN1	RPN1	9.35457e-08	1.65395e-06	1.94053	1.94053	7204.27	3712.52	8.46204e-07	1.02058e-05
YME1	YME1	2.18927e-07	3.17303e-06	1.94031	1.94031	3502.5	1805.12	2.0945e-06	2.05316e-05
PCL5	PCL5	0.000118143	0.000497157	1.93473	1.93473	5475.97	2830.36	0.000126801	0.000561234
YOL036W	---	1.37819e-07	2.21099e-06	1.93377	1.93377	3962.29	2048.99	1.29546e-06	1.39324e-05
SYG1	SYG1	2.75697e-07	3.77699e-06	1.93281	1.93281	3993.46	2066.14	1.8985e-06	1.89962e-05
EFT1	EFT1	0.00337326	0.00875596	1.93087	1.93087	30171.2	15625.7	0.0137348	0.0280342
PIP2	PIP2	1.32087e-06	1.25297e-05	1.92836	1.92836	1363.49	707.071	1.02936e-05	7.23446e-05
ALY2	ALY2	2.94824e-06	2.37903e-05	1.92339	1.92339	1585.38	824.266	3.23354e-06	2.8888e-05
YLL058W	---	6.66272e-09	2.52809e-07	1.91697	1.91697	1262.54	658.611	4.59315e-09	2.21587e-07
PCA1	PCA1	0.00290277	0.00765534	1.91619	1.91619	1143.06	596.529	0.000822586	0.00259054
EHD3	EHD3	7.39751e-08	1.41538e-06	1.9149	1.9149	1751.27	914.548	4.54282e-07	6.52812e-06
FRE2	FRE2	0.000904709	0.00280165	1.91457	1.91457	311.941	162.93	5.5974e-10	6.09524e-08
FYV8	FYV8	2.21251e-08	5.97731e-07	1.91093	1.91093	1572.76	823.032	1.00484e-07	2.20347e-06
YKL050C	---	7.69092e-05	0.000351689	1.9103	1.9103	1125.55	589.2	0.000662889	0.00216601
REX3	REX3	5.76401e-07	6.60952e-06	1.90754	1.90754	3786.71	1985.12	3.55841e-07	5.42517e-06
CDC34	CDC34	5.3587e-09	2.15432e-07	1.90586	1.90586	3462.32	1816.67	4.37442e-08	1.20101e-06
GPT2	GPT2	0.000123503	0.00051421	1.90201	1.90201	1022.73	537.708	0.00202959	0.00548532
ATG32	ATG32	2.29947e-07	3.31143e-06	1.90048	1.90048	1162.41	611.643	5.2471e-07	7.26207e-06
DUG3	DUG3	2.81349e-05	0.000152752	1.9	1.9	1405.47	739.72	0.000377621	0.00135952
YMR114C	---	0.0016727	0.00478095	1.89714	1.89714	2512.52	1324.37	0.0096863	0.020716
NUM1	NUM1	1.19564e-07	1.99884e-06	1.89582	1.89582	3066.09	1617.29	6.3646e-07	8.36314e-06
PIM1	PIM1	5.39827e-06	3.87871e-05	1.89446	1.89446	3624.96	1913.46	7.44805e-05	0.000365582
YKR075C	---	1.42788e-07	2.26383e-06	1.88749	1.88749	4387.67	2324.6	5.28924e-07	7.27097e-06
YLR001C	---	0.000128846	0.000531598	1.88024	1.88024	996.335	529.896	0.00230426	0.00610313
MIR1	MIR1	0.00131985	0.00388592	1.88008	1.88008	11122	5915.7	0.00737214	0.0163895
DDI1	DDI1	1.67826e-08	5.01548e-07	1.87969	1.87969	1492.75	794.145	1.90002e-07	3.43121e-06
NPR1	NPR1	8.67394e-06	5.72667e-05	1.87728	1.87728	1329.58	708.25	0.000139603	0.000605964
ERG6	ERG6	9.4149e-05	0.000412108	1.87629	1.87629	9977.85	5317.86	0.000226854	0.000901276
CDC53	CDC53	4.71382e-06	3.47188e-05	1.87426	1.87426	3070.9	1638.45	1.68354e-05	0.000106666
RTK1	RTK1	0.000320133	0.00115501	1.87276	1.87276	1663.73	888.382	0.00262022	0.00680129
GCN4	GCN4	1.09e-05	6.94312e-05	1.87229	1.87229	22517.6	12026.8	8.35168e-05	0.000399841
GAL11	GAL11	1.05272e-06	1.04869e-05	1.86955	1.86955	4794.01	2564.26	8.98456e-06	6.51791e-05
YPK9	YPK9	1.7454e-05	0.000102687	1.86915	1.86915	1193.74	638.652	0.000222842	0.000889524
DAT1	DAT1	0.00559436	0.0135331	1.86662	1.86662	872.355	467.345	0.0227525	0.0435326
SRC1	SRC1	0.00227105	0.00617997	1.86586	1.86586	5020.53	2690.74	0.000966183	0.00296214
AIM21	AIM21	5.84941e-06	4.15863e-05	1.86235	1.86235	1765.72	948.111	4.56095e-05	0.000242939
CIN1	CIN1	1.99794e-05	0.000114843	1.86071	1.86071	1055.21	567.102	1.24986e-05	8.47547e-05
EAF7	EAF7	3.54887e-05	0.000183953	1.85733	1.85733	3215.59	1731.3	7.38176e-05	0.00036312
MET5	MET5	0.000540464	0.00180882	1.85506	1.85506	1895.18	1021.63	0.000601477	0.00200216
TIF4631	TIF4631	0.000510702	0.0017255	1.85435	1.85435	9438.64	5089.99	0.00613856	0.0140209
NSE1	NSE1	9.31453e-08	1.65252e-06	1.8534	1.8534	5098.25	2750.76	5.03881e-10	5.76815e-08
SGT2	SGT2	4.4016e-05	0.000220865	1.85293	1.85293	17008.6	9179.27	7.47561e-05	0.000366669
SSN2	SSN2	9.78281e-07	9.9358e-06	1.85236	1.85236	1035.68	559.112	9.68594e-06	6.90801e-05
NEM1	NEM1	3.15353e-05	0.000167182	1.85159	1.85159	1435.96	775.532	0.000166982	0.000704431
UGA3	UGA3	0.000124617	0.000517949	1.85119	1.85119	1693.63	914.887	0.000314142	0.00116578
YKR011C	---	8.95363e-07	9.24373e-06	1.84957	1.84957	1310.78	708.692	1.38134e-06	1.46692e-05
BNA2	BNA2	0.000133325	0.000547401	1.84808	1.84808	2155.42	1166.3	2.21183e-05	0.000133094
CAR1	CAR1	0.000328096	0.00117996	1.84788	1.84788	6719.63	3636.39	0.000362232	0.00131608
BMH2	BMH2	0.00129915	0.003835	1.8466	1.8466	7122.66	3857.17	0.0124629	0.0257966
ENT2	ENT2	6.73079e-05	0.000315036	1.84513	1.84513	2479.85	1343.99	0.000285615	0.0010792
HOM3	HOM3	1.11479e-06	1.10239e-05	1.84415	1.84415	4061.56	2202.4	9.18492e-06	6.64186e-05
SPT8	SPT8	1.17484e-07	1.97384e-06	1.84324	1.84324	1742.06	945.106	4.38904e-07	6.4025e-06
NHA1	NHA1	0.000134664	0.000552228	1.84299	1.84299	2995.76	1625.49	0.000807239	0.00254771
YTA7	YTA7	1.77333e-07	2.67346e-06	1.84284	1.84284	2773.06	1504.77	5.22724e-07	7.24944e-06
RRP14	RRP14	5.32128e-07	6.17945e-06	1.84261	1.84261	12519.6	6794.47	1.27782e-06	1.38099e-05
TIS11	TIS11	0.00195001	0.00542436	1.84113	1.84113	1078.34	585.696	5.93098e-08	1.47815e-06
SED4	SED4	1.58742e-08	4.87338e-07	1.84022	1.84022	1324.22	719.597	1.25328e-07	2.57284e-06
YHB1	YHB1	0.0106218	0.0235909	1.838	1.838	11851.2	6447.89	0.00550409	0.0128321
ATG13	ATG13	0.000393396	0.00138014	1.83791	1.83791	1370.58	745.728	0.00276302	0.00711184
LAM1	LAM1	1.45852e-07	2.30698e-06	1.83786	1.83786	1302.38	708.637	6.09642e-07	8.09083e-06
PRP46	PRP46	0.000732737	0.00234657	1.83779	1.83779	1470.93	800.38	0.00152332	0.00434904
DBF20	DBF20	2.07977e-07	3.07212e-06	1.83758	1.83758	978.952	532.74	4.4171e-07	6.41573e-06
GID7	GID7	0.000263858	0.000978214	1.83416	1.83416	2158.71	1176.95	0.00157331	0.00445353
ATG7	ATG7	0.000240908	0.000907468	1.83228	1.83228	971.174	530.037	0.00151049	0.00431732
MET4	MET4	3.63685e-08	8.41207e-07	1.8309	1.8309	3320.39	1813.53	8.90076e-08	2.01731e-06
NRG2	NRG2	0.000284573	0.00104075	1.82971	1.82971	1650.96	902.309	1.57947e-05	0.000101598
ECM33	ECM33	8.44086e-07	8.83543e-06	1.82531	1.82531	16973.3	9298.89	8.32554e-06	6.1792e-05
TOP2	TOP2	4.85785e-06	3.56629e-05	1.82472	1.82472	2262	1239.64	8.92065e-05	0.000419861
SIP5	SIP5	1.14895e-05	7.25237e-05	1.82334	1.82334	1384	759.044	4.72531e-05	0.00024992
STB3	STB3	1.90491e-08	5.29454e-07	1.8211	1.8211	2068.84	1136.04	2.29422e-08	7.5586e-07
AST1	AST1	2.0221e-07	3.0082e-06	1.82065	1.82065	1916.98	1052.91	2.58865e-06	2.4283e-05
PSH1	PSH1	0.000506569	0.00171669	1.81925	1.81925	1231.26	676.794	0.00211212	0.00567659
SMI1	SMI1	4.14314e-05	0.000209452	1.81661	1.81661	5735.44	3157.23	0.000532871	0.0018103
VHR2	VHR2	5.53137e-06	3.95332e-05	1.81646	1.81646	2867.02	1578.35	2.94955e-05	0.000169687
ISU1	ISU1	5.90312e-10	4.24146e-08	1.81247	1.81247	7308.87	4032.55	1.00553e-09	8.75047e-08
ISA1	ISA1	1.5909e-05	9.49198e-05	1.81137	1.81137	2534.48	1399.2	2.85971e-06	2.62782e-05
CDC48	CDC48	0.000386239	0.00135826	1.8093	1.8093	12842.1	7097.83	0.000792114	0.0025064
MSL5	MSL5	4.91371e-10	3.81462e-08	1.80864	1.80864	1731.64	957.424	9.40258e-09	3.84879e-07
TBS1	TBS1	5.84895e-05	0.000278392	1.80804	1.80804	936.516	517.974	6.32191e-06	4.96123e-05
NMA111	NMA111	0.000144395	0.000587141	1.80782	1.80782	4697.67	2598.52	0.00216414	0.00578877
PEX5	PEX5	2.04907e-05	0.000117184	1.80554	1.80554	1298.47	719.161	0.000210192	0.000846532
YPL088W	---	1.647e-06	1.50526e-05	1.80186	1.80186	5101.42	2831.19	1.67323e-09	1.15317e-07
FBP26	FBP26	0.010909	0.0241255	1.80144	1.80144	2172.23	1205.83	0.0226198	0.0433032
AKR2	AKR2	0.00089209	0.00276765	1.79871	1.79871	1235.93	687.121	0.0015488	0.00440261
UBR1	UBR1	1.37995e-08	4.3963e-07	1.79681	1.79681	2540.9	1414.12	1.53854e-07	2.93539e-06
CLN3	CLN3	1.5876e-07	2.44541e-06	1.79665	1.79665	2825.45	1572.62	6.56902e-07	8.51829e-06
ASF2	ASF2	0.000290963	0.0010611	1.79521	1.79521	1174.96	654.495	0.00129736	0.00380879
NSG2	NSG2	5.01794e-06	3.64996e-05	1.79508	1.79508	3426.46	1908.81	5.86017e-06	4.65643e-05
NOP16	NOP16	0.000472342	0.00161656	1.79173	1.79173	5990.6	3343.48	0.00289983	0.00742153
FRA1	FRA1	1.36022e-07	2.19259e-06	1.78187	1.78187	3805.1	2135.45	6.52774e-07	8.51127e-06
GDS1	GDS1	5.03104e-07	5.9405e-06	1.78068	1.78068	1748.06	981.677	6.09747e-07	8.09083e-06
RAD52	RAD52	1.20621e-07	2.00289e-06	1.77788	1.77788	1729.64	972.867	4.74324e-07	6.75862e-06
INO80	INO80	4.89694e-06	3.57943e-05	1.77291	1.77291	3137.78	1769.85	2.30008e-05	0.00013772
MUB1	MUB1	4.13145e-07	5.05504e-06	1.77033	1.77033	1629.67	920.544	1.08068e-06	1.20926e-05
STP1	STP1	1.41024e-06	1.32141e-05	1.76694	1.76694	1970.95	1115.46	1.30336e-05	8.78359e-05
RRP43	RRP43	0.000128039	0.000529239	1.76689	1.76689	3520.94	1992.73	0.000146025	0.000628589
SEC5	SEC5	1.65647e-06	1.50999e-05	1.76558	1.76558	1146.73	649.489	7.32523e-06	5.58404e-05
ERG13	ERG13	0.00010564	0.000454165	1.7623	1.7623	9187.21	5213.2	0.000518298	0.00177515
MTC1	MTC1	1.44319e-06	1.34632e-05	1.76123	1.76123	3680.14	2089.53	7.95256e-06	5.95472e-05
SET3	SET3	3.52078e-07	4.53805e-06	1.75728	1.75728	1192.64	678.686	1.55682e-06	1.61269e-05
YIL154C	IMP2	0.000503886	0.00171017	1.75684	1.75684	1799.08	1024.04	0.00399133	0.00974953
GNP1	GNP1	5.49548e-05	0.000264174	1.75683	1.75683	7062	4019.74	0.000445673	0.00157241
GTR1	GTR1	0.000113715	0.000482431	1.75471	1.75471	2398.95	1367.15	7.33906e-05	0.00036181
YHR131C	---	6.53459e-05	0.00030713	1.75452	1.75452	1283.87	731.753	0.00027877	0.0010592
ARG82	ARG82	5.09121e-06	3.68949e-05	1.75344	1.75344	1063.48	606.512	1.22841e-05	8.35782e-05
PTK1	PTK1	3.11027e-07	4.10288e-06	1.75206	1.75206	1477.01	843.015	6.67121e-07	8.58235e-06
YOR052C	---	0.00174809	0.0049545	1.75178	1.75178	4005.67	2286.63	0.00994315	0.0211782
RAD9	RAD9	0.000503329	0.00170914	1.74985	1.74985	1763.53	1007.82	0.00166728	0.00466672
FKS1	FKS1	0.000139769	0.000570392	1.7487	1.7487	17988	10286.5	0.00109589	0.00329989
EFB1	EFB1	0.00651723	0.0153907	1.74727	1.74727	47195.4	27011	0.00820554	0.0179353
UBP1	UBP1	0.000184567	0.000721811	1.74539	1.74539	3918.6	2245.12	0.001551	0.00440587
BRE5	BRE5	0.000181177	0.000711023	1.74306	1.74306	3502.51	2009.4	0.00162124	0.00455877
CMK1	CMK1	1.19951e-05	7.51326e-05	1.73635	1.73635	2220.95	1279.09	1.75748e-05	0.000110214
MTQ1	MTQ1	6.67296e-06	4.62723e-05	1.73572	1.73572	1551.62	893.932	8.36177e-08	1.93409e-06
PTP2	PTP2	1.33094e-07	2.16087e-06	1.73568	1.73568	1424.37	820.64	1.27591e-08	4.81425e-07
AAD6	AAD6	0.000673652	0.002178	1.73243	1.73243	1602.21	924.835	0.000500743	0.00172464
ATR1	ATR1	2.49443e-05	0.00013832	1.73024	1.73024	2222.53	1284.52	1.25428e-06	1.35977e-05
GIS1	GIS1	0.000921205	0.00284491	1.72782	1.72782	1861.45	1077.34	0.0031075	0.00789024
RQC2	RQC2	1.53819e-05	9.23462e-05	1.72631	1.72631	3078.48	1783.28	0.000168503	0.000709521
PXP1	PXP1	1.19826e-09	7.35732e-08	1.72614	1.72614	1769.34	1025.03	6.192e-10	6.31858e-08
HOS4	HOS4	1.05535e-06	1.04976e-05	1.72515	1.72515	2017.42	1169.42	9.66396e-06	6.89962e-05
YIL144W	---	2.11104e-05	0.000120524	1.72275	1.72275	1429.71	829.897	9.24406e-05	0.000431177
PSP1	PSP1	0.00442797	0.0110478	1.72125	1.72125	2302.66	1337.78	0.0265387	0.0497757
EDC2	EDC2	0.00571463	0.0137796	1.72033	1.72033	3160.06	1836.9	0.00180477	0.00498012
SMF3	SMF3	0.00127212	0.00376189	1.71825	1.71825	1114.32	648.521	0.00527232	0.0124031
MUK1	MUK1	0.000146582	0.000594603	1.71705	1.71705	1364.2	794.499	0.000491392	0.00169557
ESL2	ESL2	9.96713e-06	6.41124e-05	1.71543	1.71543	1930.53	1125.39	8.46393e-05	0.00040371
RTP1	RTP1	0.00483872	0.0119055	1.71348	1.71348	2117.31	1235.68	0.015032	0.0303788
AKR1	AKR1	1.65101e-05	9.78154e-05	1.71273	1.71273	3522.63	2056.74	1.38581e-07	2.72768e-06
BUL1	BUL1	2.00689e-05	0.00011526	1.71092	1.71092	1547.85	904.689	0.000205354	0.000831511
UBA4	UBA4	0.000206639	0.000797052	1.71013	1.71013	1623.68	949.447	0.00090746	0.00281404
YGR079W	---	2.86113e-05	0.000154312	1.70985	1.70985	4693.52	2744.98	7.92506e-05	0.000383698
PAN2	PAN2	0.000121594	0.000508196	1.70919	1.70919	1282.62	750.427	0.000910166	0.00282114
FOX2	FOX2	0.0149553	0.0316639	1.70519	1.70519	1265.15	741.943	0.0129147	0.0265932
AIM3	AIM3	0.000379354	0.00134074	1.70475	1.70475	1487.79	872.732	0.0012729	0.00374932
SAP1	SAP1	5.01613e-07	5.93327e-06	1.70448	1.70448	1722.45	1010.54	2.93355e-06	2.67385e-05
TOP1	TOP1	7.8932e-07	8.43523e-06	1.70305	1.70305	2889.93	1696.91	1.68136e-06	1.72059e-05
ROM2	ROM2	4.92816e-06	3.59447e-05	1.70274	1.70274	1745.7	1025.23	3.00073e-05	0.000172192
HFA1	HFA1	9.40178e-05	0.0004118	1.69861	1.69861	1104.26	650.097	0.000720101	0.00230829
FLC1	FLC1	0.0016184	0.00465136	1.69787	1.69787	10500.3	6184.38	0.00786898	0.0173174
STP2	STP2	6.64003e-08	1.31515e-06	1.69697	1.69697	2417.96	1424.87	1.10383e-07	2.33708e-06
PSY2	PSY2	5.70962e-05	0.000272721	1.6943	1.6943	3181.79	1877.94	0.00100799	0.00307496
PEX19	PEX19	7.09909e-07	7.74593e-06	1.69189	1.69189	1653.04	977.036	1.8159e-06	1.82781e-05
YFL042C	---	0.00903172	0.0205181	1.6918	1.6918	1300.18	768.521	0.0213528	0.0412351
SAK1	SAK1	0.000833424	0.00261933	1.69005	1.69005	2291.12	1355.65	0.00480504	0.0114352
TRM13	TRM13	2.89657e-06	2.34855e-05	1.68867	1.68867	7065.95	4184.33	5.22569e-07	7.24944e-06
DSK2	DSK2	2.71139e-07	3.73729e-06	1.68817	1.68817	3519.9	2085.04	1.27793e-06	1.38099e-05
YPS3	YPS3	3.45004e-06	2.68452e-05	1.68805	1.68805	3907.97	2315.07	3.07962e-07	4.91719e-06
RRD1	RRD1	2.90412e-07	3.91505e-06	1.6871	1.6871	1674.62	992.606	1.45276e-06	1.52359e-05
POP1	POP1	0.00410405	0.0103583	1.68643	1.68643	2448.2	1451.71	0.0256995	0.0483225
UFD4	UFD4	2.44976e-05	0.000136403	1.68578	1.68578	2784.82	1651.94	0.000312512	0.001161
YMR045C	---	0.000574997	0.00190931	1.68552	1.68552	3529.68	2094.12	0.00579156	0.0133822
AFG3	AFG3	8.15169e-07	8.63814e-06	1.68552	1.68552	4407.31	2614.81	6.94319e-06	5.35935e-05
STE5	STE5	2.36437e-07	3.36898e-06	1.68164	1.68164	2126.94	1264.8	1.78821e-06	1.80802e-05
YGR237C	---	0.00156943	0.00452022	1.68031	1.68031	988.063	588.024	0.00969645	0.0207308
NPP1	NPP1	2.551e-08	6.55112e-07	1.68017	1.68017	1785.17	1062.49	2.54993e-07	4.24193e-06
ADE12	ADE12	0.00228415	0.00620562	1.67981	1.67981	8973.6	5342.05	0.000883927	0.00275117
DNM1	DNM1	3.65242e-05	0.000188022	1.67972	1.67972	2234.33	1330.18	0.000709385	0.00228152
ATG3	ATG3	1.93557e-05	0.000111734	1.67903	1.67903	1141.09	679.615	3.38637e-05	0.000190121
CAB3	CAB3	3.06656e-05	0.000162955	1.67892	1.67892	1426.95	849.923	0.000201335	0.000820156
ERG7	ERG7	0.0105227	0.0234015	1.6789	1.6789	3873.94	2307.42	0.0122571	0.0253946
AHK1	AHK1	0.000258912	0.000962934	1.67884	1.67884	2034.44	1211.82	0.000311757	0.00116011
PIB1	PIB1	6.09111e-07	6.89102e-06	1.67782	1.67782	2006.96	1196.17	4.80115e-08	1.26668e-06
ATO3	ATO3	0.000531459	0.00178226	1.67772	1.67772	1816.26	1082.57	1.33242e-05	8.91887e-05
BZZ1	BZZ1	4.78547e-08	1.03262e-06	1.67657	1.67657	1526.09	910.243	1.50643e-07	2.89047e-06
RAD14	RAD14	1.26134e-06	1.20838e-05	1.67561	1.67561	1905.92	1137.45	3.80857e-07	5.7546e-06
COQ8	COQ8	1.50119e-06	1.39409e-05	1.67336	1.67336	1824.44	1090.29	4.45379e-06	3.75073e-05
CBF1	CBF1	0.0010085	0.00307514	1.67188	1.67188	1045.28	625.214	0.00311475	0.00790569
RTC1	RTC1	6.93087e-08	1.34515e-06	1.67136	1.67136	1162.39	695.478	7.57196e-07	9.40092e-06
SEG1	SEG1	5.13218e-05	0.000251726	1.67125	1.67125	1683	1007.03	0.000390979	0.00140067
MET1	MET1	1.51055e-05	9.14966e-05	1.67112	1.67112	1897.51	1135.47	2.19242e-05	0.000132447
YNL193W	---	1.34303e-05	8.26123e-05	1.67079	1.67079	1111.29	665.124	4.27992e-05	0.000230657
RGS2	RGS2	0.00168565	0.00481389	1.67025	1.67025	1802.91	1079.42	0.00740579	0.0164481
OAF1	OAF1	1.64147e-05	9.7421e-05	1.66785	1.66785	1387.82	832.101	9.73597e-05	0.000449773
RIP1	RIP1	0.000577361	0.00191433	1.66732	1.66732	2306.41	1383.3	3.13197e-05	0.000178359
ABF1	ABF1	0.000202446	0.000782667	1.66531	1.66531	1579.3	948.351	0.00156034	0.00442797
CIS1	CIS1	0.00384088	0.00978548	1.66268	1.66268	906.074	544.949	0.000102989	0.000472223
NAB3	NAB3	3.86942e-05	0.000197238	1.66146	1.66146	2269.84	1366.17	0.000326009	0.0012032
DOT6	DOT6	0.000655232	0.00212659	1.66092	1.66092	4792.93	2885.7	0.00618907	0.0141031
REG1	REG1	9.58703e-06	6.20218e-05	1.65921	1.65921	3022.6	1821.71	7.79177e-05	0.000379147
MTC4	MTC4	9.8621e-06	6.36185e-05	1.65869	1.65869	1117.54	673.75	8.71191e-05	0.000412046
POL4	POL4	3.25993e-06	2.56316e-05	1.65823	1.65823	1068.69	644.474	1.91859e-05	0.000117909
HRR25	HRR25	4.83728e-06	3.55506e-05	1.65518	1.65518	6607.23	3991.85	4.54695e-05	0.000242385
UFO1	UFO1	0.00017539	0.000693143	1.6546	1.6546	2680.24	1619.87	0.000337046	0.00123785
MDM31	MDM31	1.10205e-05	7.00212e-05	1.65423	1.65423	1157.61	699.79	0.000211352	0.000850699
TYE7	TYE7	0.000244454	0.000918265	1.65308	1.65308	3459.19	2092.57	0.0013826	0.00400863
LCB1	LCB1	8.51042e-06	5.62972e-05	1.6522	1.6522	4665.14	2823.58	3.93044e-05	0.000215123
DNL4	DNL4	7.03761e-06	4.81093e-05	1.64792	1.64792	1294.85	785.75	2.58035e-05	0.000151677
TAF2	TAF2	2.01335e-06	1.74983e-05	1.64745	1.64745	1936.46	1175.43	8.89624e-06	6.49846e-05
TFA1	TFA1	4.49913e-05	0.000224757	1.6468	1.6468	1955.74	1187.6	0.000283303	0.00107255
GCD6	GCD6	0.00365409	0.00936966	1.64633	1.64633	3400.3	2065.38	0.0254191	0.0479152
BYE1	BYE1	4.2694e-07	5.18625e-06	1.64501	1.64501	1811.45	1101.18	4.33318e-06	3.67667e-05
SMY2	SMY2	3.60683e-05	0.000186243	1.64041	1.64041	3148.16	1919.13	0.000211488	0.000850739
YBR225W	---	4.1916e-06	3.15608e-05	1.63938	1.63938	1228.38	749.293	2.82436e-06	2.60597e-05
MLP1	MLP1	0.000144035	0.00058603	1.63883	1.63883	2627.39	1603.21	0.000583185	0.00195185
NEO1	NEO1	3.6002e-08	8.38474e-07	1.63882	1.63882	1800.11	1098.42	6.24505e-08	1.53938e-06
MIL1	MIL1	2.23968e-06	1.90035e-05	1.63814	1.63814	1317.22	804.098	1.51788e-05	9.86694e-05
YOR059C	---	1.7558e-07	2.65294e-06	1.638	1.638	1350.13	824.254	9.38743e-07	1.09315e-05
VHC1	VHC1	2.21553e-07	3.20422e-06	1.63554	1.63554	1095.65	669.897	4.86115e-06	4.00882e-05
YDR262W	---	6.90666e-06	4.75511e-05	1.63487	1.63487	4377	2677.28	1.96131e-06	1.94805e-05
SQS1	SQS1	9.18999e-07	9.41869e-06	1.63377	1.63377	1159.68	709.818	1.79759e-06	1.81479e-05
MDM30	MDM30	2.17846e-07	3.16416e-06	1.63328	1.63328	2004.1	1227.04	8.3291e-08	1.93409e-06
APP1	APP1	1.09731e-09	6.86227e-08	1.63272	1.63272	2143.41	1312.78	6.24126e-09	2.79162e-07
MVP1	MVP1	4.62069e-06	3.407e-05	1.63253	1.63253	1493.25	914.684	1.89439e-05	0.000116953
YHC1	YHC1	0.00295258	0.00776547	1.63129	1.63129	1468.66	900.302	0.00671006	0.0151116
ENA1	ENA1	0.00355395	0.00914762	1.63126	1.63126	3358.48	2058.83	0.00487945	0.0115797
TAF7	TAF7	8.4639e-07	8.83543e-06	1.63083	1.63083	1282.14	786.193	1.1865e-05	8.10363e-05
SAT4	SAT4	4.25559e-08	9.48588e-07	1.62862	1.62862	3361.26	2063.87	1.85201e-07	3.3625e-06
MSS4	MSS4	1.64835e-05	9.77432e-05	1.62789	1.62789	1965.25	1207.24	8.37135e-05	0.000400142
MAP1	MAP1	0.000661157	0.00214068	1.62711	1.62711	5596.28	3439.41	0.00643626	0.014563
YMR111C	---	7.75854e-07	8.33087e-06	1.62682	1.62682	932.167	573.001	2.16667e-06	2.10426e-05
SIR3	SIR3	0.000365557	0.00129741	1.62603	1.62603	1023.85	629.66	0.00230918	0.00611135
PEX29	PEX29	0.00429194	0.0107521	1.62582	1.62582	1014.13	623.764	0.0254408	0.047939
MOT2	MOT2	0.000549719	0.00183529	1.62498	1.62498	1834.52	1128.95	0.00574024	0.0132955
BUR6	BUR6	2.43989e-09	1.20285e-07	1.62302	1.62302	2379.65	1466.19	8.46515e-09	3.59582e-07
YMR1	YMR1	9.79217e-06	6.32279e-05	1.62168	1.62168	1222.01	753.544	1.60361e-05	0.000102662
OPY2	OPY2	1.24317e-07	2.03178e-06	1.62093	1.62093	3468.74	2139.97	1.97555e-07	3.52054e-06
LEU4	LEU4	0.00291844	0.00768764	1.61953	1.61953	6381.76	3940.49	0.00534263	0.0125304
SPT7	SPT7	3.81574e-06	2.91569e-05	1.61799	1.61799	1334.17	824.585	3.67488e-05	0.000202779
MDS3	MDS3	8.82406e-05	0.000390847	1.61716	1.61716	1652.34	1021.75	0.000144802	0.000624515
SGF73	SGF73	1.70702e-05	0.000100692	1.61708	1.61708	1230.66	761.043	0.000124908	0.000553951
MPT5	MPT5	0.00158514	0.00456353	1.61623	1.61623	3219.65	1992.07	0.00068869	0.00222769
MED2	MED2	1.67562e-05	9.89263e-05	1.61613	1.61613	1375.33	851.003	0.000112366	0.000506623
SIR4	SIR4	2.6044e-05	0.000143476	1.6152	1.6152	1904.87	1179.34	0.000234924	0.000924638
YPK2	YPK2	0.00136049	0.00399858	1.6126	1.6126	1864.46	1156.18	0.00771125	0.0170313
BRO1	BRO1	7.89194e-05	0.000358937	1.61171	1.61171	1517.65	941.643	0.000413992	0.00147318
SIS2	SIS2	2.6711e-05	0.000146196	1.60826	1.60826	2709.76	1684.89	0.000253012	0.000981761
ESC1	ESC1	3.53929e-07	4.54447e-06	1.60795	1.60795	2012.27	1251.45	1.63823e-06	1.68155e-05
BUL2	BUL2	0.00100017	0.00305387	1.60782	1.60782	1765.76	1098.24	0.00503003	0.0118952
YGR109W-B	---	5.27075e-07	6.1483e-06	1.60704	1.60704	1063.36	661.691	1.84957e-06	1.85783e-05
UBX5	UBX5	0.00164637	0.00472168	1.60321	1.60321	1366.16	852.136	0.00574469	0.0133012
GYP7	GYP7	6.20002e-05	0.000292832	1.60274	1.60274	3029.21	1890.02	3.32629e-05	0.000187527
GPA2	GPA2	0.000189793	0.00073925	1.59655	1.59655	2332.07	1460.7	0.000560011	0.00188927
ILV1	ILV1	0.000763182	0.00242853	1.59552	1.59552	4679.06	2932.62	0.00753301	0.0166977
MSB3	MSB3	6.42074e-06	4.4892e-05	1.59503	1.59503	1195.52	749.53	1.89132e-05	0.000116871
ILV2	ILV2	0.000219203	0.000836438	1.59489	1.59489	7071.95	4434.13	0.0022529	0.00598586
SGS1	SGS1	5.43286e-06	3.89942e-05	1.59363	1.59363	1115.07	699.703	2.5234e-05	0.000149238
COR1	COR1	0.0022804	0.00619918	1.59255	1.59255	7723.6	4849.84	0.000452387	0.00159137
SEG2	SEG2	0.00113344	0.0034006	1.59197	1.59197	1441.86	905.708	0.00539282	0.0126206
BOI2	BOI2	0.000270192	0.000998837	1.59112	1.59112	1800.82	1131.8	0.00206617	0.00557306
SSQ1	SSQ1	4.43334e-08	9.75334e-07	1.59023	1.59023	1297.76	816.084	4.41739e-08	1.2079e-06
SKY1	SKY1	1.18774e-05	7.46645e-05	1.58971	1.58971	2823.81	1776.3	0.000105718	0.000481797
CBF2	CBF2	0.000183534	0.000719436	1.58772	1.58772	1127.09	709.878	0.000442696	0.00156379
SUM1	SUM1	1.01614e-05	6.53001e-05	1.5876	1.5876	1887.29	1188.77	2.41944e-05	0.000143846
VAC7	VAC7	3.31089e-05	0.000173213	1.58667	1.58667	1496.38	943.091	8.49123e-05	0.000404459
KRE5	KRE5	1.11536e-07	1.89752e-06	1.58649	1.58649	1114.33	702.386	6.74056e-07	8.63866e-06
CTI6	CTI6	3.00262e-06	2.40281e-05	1.58588	1.58588	2859.26	1802.94	3.84571e-05	0.00021117
KIP3	KIP3	4.87772e-06	3.57122e-05	1.58583	1.58583	1196.98	754.796	3.49511e-05	0.000194693
CYT1	CYT1	0.020937	0.042136	1.58533	1.58533	4477.5	2824.33	0.000987169	0.00301553
PCF11	PCF11	2.32339e-05	0.000130442	1.58259	1.58259	1034.03	653.377	1.69995e-05	0.000107403
BSC2	BSC2	0.00234121	0.00633768	1.58182	1.58182	1292.72	817.238	0.000202298	0.000823086
NAP1	NAP1	4.46909e-06	3.30968e-05	1.58065	1.58065	7864.24	4975.33	1.80165e-05	0.000112254
SUR1	SUR1	7.6397e-06	5.1518e-05	1.58063	1.58063	3962.04	2506.62	2.38373e-05	0.000142098
RPO21	RPO21	1.23663e-06	1.19318e-05	1.58011	1.58011	5815.9	3680.68	7.44092e-06	5.64674e-05
WHI2	WHI2	6.97833e-09	2.61842e-07	1.57951	1.57951	2369.72	1500.29	7.11883e-11	1.55099e-08
RIM15	RIM15	0.00305242	0.00801558	1.57922	1.57922	2065.45	1307.89	0.0121772	0.0252595
KIC1	KIC1	6.44512e-05	0.000303559	1.57484	1.57484	1500.63	952.88	0.00015375	0.000656817
COT1	COT1	8.92766e-05	0.000394052	1.57426	1.57426	2743.42	1742.67	4.49606e-08	1.21466e-06
ATG23	ATG23	0.00211512	0.00581896	1.57406	1.57406	1141.63	725.276	0.000533118	0.0018103
VID27	VID27	7.82044e-06	5.25368e-05	1.57379	1.57379	2287.32	1453.38	3.03556e-05	0.000173954
ZDS1	ZDS1	6.23735e-06	4.37456e-05	1.5734	1.5734	1600.81	1017.42	5.82213e-05	0.000297673
USO1	USO1	0.000123566	0.00051421	1.57268	1.57268	1790.77	1138.67	0.000366313	0.00132628
YBR063C	---	0.000208215	0.000801444	1.57209	1.57209	1029.63	654.943	0.00104242	0.00316143
CYM1	CYM1	1.98834e-07	2.96452e-06	1.57169	1.57169	1676.63	1066.77	1.80609e-06	1.82065e-05
MAD1	MAD1	0.000211448	0.000811431	1.5699	1.5699	1120.88	713.983	0.00191828	0.00523688
PPZ1	PPZ1	8.19059e-06	5.47173e-05	1.56897	1.56897	2213.79	1410.98	2.44301e-05	0.00014512
BGL2	BGL2	0.000626239	0.00204725	1.56883	1.56883	13794.9	8793.15	0.00580159	0.0134008
MLP2	MLP2	2.26831e-05	0.000127668	1.56841	1.56841	2638.81	1682.47	0.00014993	0.00064353
GAT1	GAT1	4.49564e-05	0.000224749	1.56801	1.56801	1491.82	951.407	4.31289e-05	0.000231921
IKS1	IKS1	0.00563922	0.0136221	1.56576	1.56576	1382.52	882.97	0.0214274	0.0413369
RPT4	RPT4	1.04381e-07	1.80305e-06	1.56436	1.56436	4186.03	2675.88	1.05919e-06	1.19829e-05
TFG1	TFG1	9.09299e-06	5.96253e-05	1.56435	1.56435	4248.03	2715.52	2.81319e-05	0.000162904
HPC2	HPC2	9.35865e-06	6.10112e-05	1.56236	1.56236	1450.36	928.311	1.84802e-05	0.000114615
FKH2	FKH2	0.00162758	0.00467375	1.56184	1.56184	1141.99	731.18	0.0216746	0.0417423
ASG1	ASG1	0.000142071	0.000579087	1.56127	1.56127	1930.69	1236.62	0.00103406	0.00314218
SSM4	SSM4	0.000198758	0.000769731	1.56104	1.56104	2982.8	1910.77	0.00182376	0.00502147
YGR161C-D	---	0.00115073	0.0034425	1.55863	1.55863	3798.29	2436.95	0.00844913	0.0183922
MKK1	MKK1	9.16888e-08	1.64262e-06	1.55665	1.55665	1519.72	976.276	3.12186e-07	4.97289e-06
LSB3	LSB3	0.00427839	0.0107301	1.55221	1.55221	3760.2	2422.48	6.75157e-05	0.000338029
ATP22	ATP22	0.000107944	0.000462304	1.55083	1.55083	1734.61	1118.5	0.00102682	0.00312393
LDB19	LDB19	1.15872e-06	1.13092e-05	1.55012	1.55012	2334.87	1506.25	1.30698e-05	8.78359e-05
MAE1	MAE1	0.00268901	0.00715023	1.54838	1.54838	3359.47	2169.67	0.00630566	0.0143154
PCL7	PCL7	0.00290963	0.00767044	1.54729	1.54729	1889.25	1221	0.0184478	0.0363574
UFD1	UFD1	4.78386e-08	1.03262e-06	1.54583	1.54583	3085.68	1996.13	1.36418e-07	2.69405e-06
GPR1	GPR1	1.86907e-05	0.000108544	1.5456	1.5456	1415.61	915.896	7.78924e-05	0.000379147
KRE6	KRE6	2.93454e-05	0.000157183	1.54537	1.54537	6504.94	4209.3	2.23263e-05	0.000134157
PSR1	PSR1	2.1469e-06	1.83315e-05	1.54429	1.54429	2145.52	1389.33	1.42199e-05	9.35162e-05
SLA2	SLA2	0.000151976	0.000612803	1.54396	1.54396	3437.68	2226.53	0.000485683	0.00168393
EXG1	EXG1	0.00806592	0.0185866	1.5423	1.5423	13111.1	8500.98	0.0249666	0.0472602
YEL043W	---	3.21647e-05	0.000169454	1.54202	1.54202	1674.94	1086.2	0.000320201	0.00118436
YBR012W-B	---	0.00192485	0.00536765	1.54184	1.54184	3229.77	2094.75	0.00991654	0.0211317
CTP1	CTP1	0.0177119	0.0365607	1.54154	1.54154	1732.9	1124.14	0.000313664	0.00116464
HOT1	HOT1	9.20308e-06	6.02302e-05	1.54113	1.54113	1713.05	1111.56	0.00014037	0.000608511
PUT2	PUT2	1.85102e-05	0.000107681	1.54007	1.54007	2931.56	1903.52	0.000257146	0.000993005
YLR177W	---	0.0203433	0.0411545	1.53995	1.53995	1567.89	1018.14	0.00391861	0.00959967
BIR1	BIR1	8.44568e-06	5.59785e-05	1.53875	1.53875	1473.03	957.291	5.04943e-05	0.000264782
VNX1	VNX1	0.00169135	0.00482406	1.53603	1.53603	1013.66	659.927	0.0191884	0.0376192
MDV1	MDV1	9.57134e-05	0.000417614	1.53471	1.53471	2010.37	1309.94	0.000871016	0.00271599
BPT1	BPT1	1.81972e-05	0.000106318	1.53468	1.53468	1751.37	1141.19	0.000119421	0.00053415
TIP41	TIP41	1.05859e-05	6.75774e-05	1.53429	1.53429	1521.98	991.973	4.5308e-05	0.000241906
RCF2	RCF2	1.00004e-06	1.0081e-05	1.53314	1.53314	6753.32	4404.88	2.0774e-06	2.03935e-05
BRF1	BRF1	0.000222179	0.000845408	1.53204	1.53204	1369.79	894.097	0.00158991	0.00448522
RPO41	RPO41	1.65843e-06	1.50999e-05	1.53192	1.53192	3118.84	2035.9	2.28208e-05	0.000136884
ENA2	ENA2	0.0175704	0.036324	1.52984	1.52984	2628.68	1718.28	0.0213289	0.0412175
GCD2	GCD2	0.0015033	0.0043539	1.52871	1.52871	2534.67	1658.05	0.00358566	0.0088937
PIB2	PIB2	1.24065e-05	7.7158e-05	1.52824	1.52824	2217.21	1450.82	6.14337e-05	0.00031127
CUR1	CUR1	0.0059053	0.0141871	1.52727	1.52727	2265.74	1483.52	0.000157313	0.000668395
ECM25	ECM25	0.000537454	0.00179973	1.52654	1.52654	986.736	646.387	0.000145498	0.000627118
FET5	FET5	0.00692595	0.016248	1.52524	1.52524	2374.71	1556.94	0.000173168	0.000725095
NUP133	NUP133	0.00325523	0.00848218	1.52322	1.52322	1621.68	1064.64	0.018484	0.0364129
CAF130	CAF130	0.00514851	0.0125989	1.5225	1.5225	1017.48	668.295	0.0244155	0.0463338
SRO7	SRO7	0.000514191	0.00173296	1.52108	1.52108	1130.18	743.014	0.00211365	0.00567845
FMP23	FMP23	0.00270945	0.00720175	1.5203	1.5203	1027.63	675.941	0.000138866	0.000603541
DAP1	DAP1	0.0243618	0.0480687	1.51958	1.51958	2398.27	1578.24	0.000518797	0.00177595
THI20	THI20	1.42656e-06	1.33448e-05	1.5179	1.5179	1189.55	783.68	7.99457e-07	9.78176e-06
PTC4	PTC4	1.2003e-05	7.51326e-05	1.5177	1.5177	1399.73	922.272	4.59216e-05	0.000243832
TDA7	TDA7	0.00251525	0.00676813	1.51476	1.51476	1869.11	1233.93	0.00926937	0.019919
HMG1	HMG1	0.000848767	0.00265889	1.51384	1.51384	2174.76	1436.59	0.00383892	0.00943524
ANP1	ANP1	2.0583e-05	0.000117612	1.51336	1.51336	3879.76	2563.67	0.000120517	0.000537983
PRP5	PRP5	2.50121e-07	3.52675e-06	1.51212	1.51212	1822.41	1205.2	1.937e-06	1.92773e-05
YDR109C	---	0.000766636	0.00243664	1.5106	1.5106	972.381	643.704	0.000919236	0.00284533
RPN2	RPN2	0.000163542	0.000650127	1.50848	1.50848	6677.29	4426.5	0.000521101	0.00178113
VPS3	VPS3	1.89181e-06	1.67023e-05	1.50783	1.50783	1003.03	665.216	7.18642e-06	5.50932e-05
RIM101	RIM101	6.04417e-05	0.000286472	1.50545	1.50545	3004.44	1995.71	0.000633303	0.00208752
VHS2	VHS2	0.000445918	0.00154132	1.50456	1.50456	1515.11	1007.01	0.00316142	0.00800609
INP52	INP52	3.79496e-05	0.000194029	1.50438	1.50438	948.735	630.649	0.000180846	0.000750728
PEX21	PEX21	0.000572425	0.0019017	1.50262	1.50262	2710.73	1804	2.50586e-05	0.000148331
NSP1	NSP1	0.000141434	0.000576839	1.50241	1.50241	2601.76	1731.73	0.00141243	0.00407791
RGA2	RGA2	2.76595e-05	0.000150291	1.50187	1.50187	1452.09	966.852	0.000175066	0.000731127
RPL4A	RPL4A	0.0123412	0.0268793	1.50063	1.50063	31400.2	20924.7	0.0179555	0.0355427
PRP22	PRP22	0.000847304	0.00265554	1.49739	1.49739	1338.39	893.815	0.00631553	0.014333
SFI1	SFI1	0.000330398	0.00118571	1.4962	1.4962	1171.96	783.29	0.00351679	0.00874546
QCR2	QCR2	0.0160585	0.0335787	1.49371	1.49371	7214.07	4829.63	0.000250391	0.00097472
ENB1	ENB1	0.015058	0.0318315	1.49355	1.49355	771.958	516.861	1.79419e-09	1.16211e-07
ADH3	ADH3	0.00154159	0.00444954	1.4926	1.4926	12793.6	8571.33	0.000831582	0.00261476
OXP1	OXP1	3.79483e-05	0.000194029	1.49125	1.49125	1127.87	756.326	9.10174e-05	0.000425714
RPC37	RPC37	0.00169924	0.00484249	1.49067	1.49067	3373.63	2263.17	0.000391333	0.00140067
YGR054W	---	2.74607e-05	0.000149493	1.48827	1.48827	5170.41	3474.11	0.000527211	0.00179656
RRN11	RRN11	0.00050325	0.00170914	1.48733	1.48733	1918.07	1289.61	0.0016612	0.00465163
OCA5	OCA5	0.00011919	0.000500353	1.48705	1.48705	1826.36	1228.17	0.00082273	0.00259054
TAZ1	TAZ1	3.24504e-06	2.55443e-05	1.48658	1.48658	1549.84	1042.56	1.04659e-05	7.30992e-05
MTC5	MTC5	2.66347e-06	2.19896e-05	1.48657	1.48657	1973.35	1327.46	6.93074e-06	5.35586e-05
RAD23	RAD23	4.33872e-05	0.000218034	1.48513	1.48513	4026.85	2711.45	0.000566051	0.00190204
ESL1	ESL1	2.30977e-05	0.000129785	1.48452	1.48452	1777.06	1197.06	0.000216967	0.000870705
VTC1	VTC1	0.024493	0.0482994	1.48279	1.48279	6361.87	4290.48	0.000312054	0.00116058
YKL023W	---	0.00455316	0.0113141	1.48274	1.48274	1090.05	735.16	0.00892254	0.0192841
SPC105	SPC105	0.00370873	0.00948456	1.48103	1.48103	1161.85	784.483	0.00729321	0.0162355
ERG24	ERG24	3.16423e-05	0.000167486	1.48027	1.48027	2304.49	1556.8	5.0954e-05	0.000266365
TAF1	TAF1	0.000431546	0.001497	1.48018	1.48018	1731.2	1169.59	0.00233018	0.00615971
SET1	SET1	0.000108139	0.000462848	1.47998	1.47998	1576.21	1065.02	0.000564855	0.00189991
KAP95	KAP95	0.0013896	0.00407704	1.47749	1.47749	1992.13	1348.32	0.00389672	0.00955643
UBP14	UBP14	0.000179957	0.000707467	1.47723	1.47723	2081.71	1409.2	0.000471128	0.00164132
UBX4	UBX4	1.82837e-07	2.74418e-06	1.47714	1.47714	1259.69	852.788	9.905e-07	1.14356e-05
BNI4	BNI4	0.000272606	0.00100501	1.47489	1.47489	1140.57	773.329	0.000354114	0.0012928
MCM3	MCM3	4.0029e-05	0.000203123	1.47457	1.47457	2611.97	1771.34	0.000691242	0.0022338
LEO1	LEO1	0.000394797	0.00138263	1.47431	1.47431	2789.44	1892.04	0.000465676	0.0016271
RDH54	RDH54	0.000138911	0.000567577	1.47288	1.47288	2013.66	1367.16	0.000668162	0.00217798
BDP1	BDP1	3.14872e-05	0.000167058	1.4723	1.4723	1638.84	1113.12	3.2715e-05	0.000184747
SGT1	SGT1	0.00029163	0.00106296	1.47129	1.47129	1617.26	1099.21	0.000762128	0.00242803
ARE2	ARE2	1.15444e-06	1.12838e-05	1.46976	1.46976	2103.33	1431.07	4.46714e-06	3.75729e-05
GLC8	GLC8	0.00431331	0.0107937	1.46516	1.46516	3131.6	2137.37	0.0198861	0.0388294
UBA1	UBA1	0.000475342	0.00162391	1.46254	1.46254	5415.27	3702.66	0.000253892	0.000984379
YRB2	YRB2	0.000162549	0.000646937	1.46198	1.46198	2021.9	1382.99	5.47677e-05	0.000283449
RGC1	RGC1	0.00267107	0.00710531	1.46019	1.46019	1891.02	1295.06	0.00684134	0.0153663
GND1	GND1	0.000310355	0.00112333	1.45988	1.45988	7091.4	4857.51	3.74758e-05	0.000206285
PRD1	PRD1	0.0153947	0.0323912	1.45953	1.45953	2667.18	1827.42	0.021361	0.0412351
PTP3	PTP3	0.00090104	0.00279157	1.45948	1.45948	1961.81	1344.18	0.000771256	0.00245325
CTK1	CTK1	3.84295e-06	2.92949e-05	1.45899	1.45899	1415.02	969.857	3.17829e-05	0.000180236
GIS4	GIS4	0.00074665	0.00238321	1.45857	1.45857	1641.28	1125.27	0.0102075	0.0216729
VPS27	VPS27	7.7266e-06	5.19776e-05	1.45751	1.45751	2038.22	1398.43	1.00364e-05	7.08317e-05
MDL2	MDL2	1.18721e-06	1.14712e-05	1.45712	1.45712	2122.33	1456.52	8.90002e-06	6.49846e-05
RSE1	RSE1	6.74529e-05	0.000315496	1.45647	1.45647	1497.87	1028.43	0.00054904	0.00185689
YER160C	---	0.00515565	0.0126027	1.45595	1.45595	3713.8	2550.78	0.0245555	0.0465865
HAL5	HAL5	7.21196e-05	0.000332488	1.45528	1.45528	2199.4	1511.32	9.748e-05	0.000450021
YGR210C	---	0.00537962	0.0130839	1.45398	1.45398	3794.29	2609.59	0.018946	0.0371989
DCK1	DCK1	4.90067e-05	0.000242484	1.45393	1.45393	1042.49	717.011	5.00832e-05	0.00026283
UBC4	UBC4	0.000522077	0.00175428	1.45356	1.45356	8913.47	6132.15	0.000490256	0.0016937
SLT2	SLT2	0.0058744	0.0141245	1.45337	1.45337	3216.22	2212.94	0.000104537	0.000478027
MCM2	MCM2	5.48992e-05	0.000264095	1.45256	1.45256	1401.17	964.62	0.000299538	0.00112331
SIT4	SIT4	8.19924e-05	0.000369457	1.4507	1.4507	2346.58	1617.55	0.00017962	0.000746556
PMR1	PMR1	0.00049015	0.00166859	1.44835	1.44835	2802.22	1934.77	0.0013829	0.00400863
PUT3	PUT3	0.00139673	0.00408908	1.44538	1.44538	1446.66	1000.89	0.0107986	0.0227209
YLL056C	---	0.00174721	0.00495409	1.44536	1.44536	1189.86	823.222	6.32458e-06	4.96123e-05
NCP1	NCP1	0.00180877	0.00508791	1.44509	1.44509	5438.54	3763.45	3.19511e-05	0.000180887
SPA2	SPA2	0.000219426	0.000836817	1.44508	1.44508	2635.17	1823.55	0.000543055	0.00183941
HEM3	HEM3	0.00517032	0.0126294	1.44451	1.44451	2353.8	1629.48	0.00129969	0.00381326
RBA50	RBA50	0.0002079	0.000801444	1.44285	1.44285	4373.97	3031.48	7.05812e-05	0.000350261
TSA1	TSA1	0.0240527	0.0475702	1.4427	1.4427	12730	8823.77	0.0106368	0.0224573
TRE2	TRE2	4.57898e-06	3.37994e-05	1.4426	1.4426	1731.24	1200.08	1.10252e-05	7.59838e-05
SNX4	SNX4	0.00265521	0.00707427	1.44243	1.44243	1958.66	1357.89	0.00590056	0.0136015
SPT5	SPT5	0.00643729	0.0152654	1.4413	1.4413	3652.01	2533.82	0.0260592	0.0489171
TGL3	TGL3	8.29053e-07	8.73546e-06	1.44028	1.44028	1601.7	1112.08	2.59961e-06	2.43519e-05
IFM1	IFM1	4.14178e-05	0.000209452	1.44025	1.44025	989.937	687.338	7.21766e-05	0.000357129
SOK2	SOK2	0.00609034	0.0145659	1.43959	1.43959	2853.71	1982.3	0.0052068	0.0122703
CDC37	CDC37	0.000176518	0.000696562	1.43915	1.43915	1848.54	1284.46	0.000178509	0.000742396
YOR019W	---	0.00178001	0.0050218	1.43826	1.43826	956.194	664.825	0.00271881	0.00701139
GYP1	GYP1	0.000128015	0.000529239	1.43786	1.43786	1200.64	835.019	0.000540108	0.00183219
ARE1	ARE1	0.000580402	0.00192159	1.43753	1.43753	1772.38	1232.93	0.000690333	0.00223193
REB1	REB1	0.00252468	0.00678271	1.43649	1.43649	1489.24	1036.72	0.0027003	0.00697432
ENT5	ENT5	0.000228356	0.000865497	1.43518	1.43518	2175.12	1515.57	0.000976261	0.00298491
STP3	STP3	5.09412e-07	5.9836e-06	1.43284	1.43284	3052.23	2130.19	2.45873e-06	2.33234e-05
NAB2	NAB2	0.00328271	0.00854391	1.43222	1.43222	3228.41	2254.13	0.000448655	0.00157988
DMA1	DMA1	0.00349506	0.00902355	1.43059	1.43059	1208.05	844.445	0.0188286	0.0369998
SPT16	SPT16	0.000404518	0.00141268	1.43049	1.43049	3384.84	2366.21	0.00200742	0.00543412
MRL1	MRL1	0.0022861	0.0062084	1.42935	1.42935	1021.94	714.969	0.000519815	0.00177763
KHA1	KHA1	0.00176753	0.00499494	1.42851	1.42851	1512.84	1059.03	0.000394661	0.00141109
UBP12	UBP12	0.00359574	0.00923759	1.42817	1.42817	1350.64	945.716	0.00851546	0.0185109
YML020W	---	0.00735801	0.0171247	1.42789	1.42789	1076.37	753.814	0.0223102	0.0427834
YKR023W	---	0.000189524	0.000738628	1.42786	1.42786	1133.97	794.172	0.00127761	0.00375991
ECM30	ECM30	0.000817569	0.0025779	1.42736	1.42736	1920.6	1345.57	0.00537122	0.0125807
YCF1	YCF1	1.12042e-05	7.09883e-05	1.42678	1.42678	3400.14	2383.09	1.62843e-05	0.000103955
DHH1	DHH1	0.0146884	0.0312262	1.42649	1.42649	1025.41	718.833	0.014708	0.0298336
RPB2	RPB2	0.000107627	0.000461531	1.42543	1.42543	5214.75	3658.37	0.000681114	0.00220953
YCK1	YCK1	4.34592e-05	0.000218233	1.42502	1.42502	2346.89	1646.92	3.40166e-05	0.000190662
PFK2	PFK2	0.00855727	0.0195918	1.42331	1.42331	6871.23	4827.64	0.0115126	0.0240508
GPI13	GPI13	4.09173e-05	0.000207318	1.42258	1.42258	1808.9	1271.56	1.54375e-05	9.98824e-05
YMR265C	---	0.0110567	0.0243723	1.42142	1.42142	1629.71	1146.54	0.000432918	0.00153165
RAD51	RAD51	6.45879e-05	0.000303991	1.42109	1.42109	2570.17	1808.6	9.77368e-05	0.000450898
MNR2	MNR2	0.000300267	0.0010915	1.42093	1.42093	2618.52	1842.82	0.00192634	0.00525465
TMA108	TMA108	7.99579e-08	1.50132e-06	1.42006	1.42006	1493.23	1051.53	2.68428e-07	4.4111e-06
UBX7	UBX7	6.87832e-07	7.56616e-06	1.41964	1.41964	1598.12	1125.73	4.26343e-07	6.24625e-06
ECM5	ECM5	0.000308349	0.00111787	1.41955	1.41955	1083.27	763.106	0.00351203	0.00874318
DBF4	DBF4	0.000920764	0.00284485	1.41722	1.41722	2065.11	1457.16	0.00267001	0.00690399
SPT23	SPT23	2.53872e-05	0.000140315	1.41642	1.41642	2028.46	1432.11	0.000254759	0.000986043
IWR1	IWR1	0.00392668	0.00995151	1.41388	1.41388	2473.84	1749.69	0.018705	0.0367675
ERG9	ERG9	0.000442923	0.00153175	1.41355	1.41355	3660.19	2589.36	0.000106108	0.000483247
KIN4	KIN4	0.000762192	0.00242708	1.41354	1.41354	1551.56	1097.64	0.00250506	0.00653754
SEC3	SEC3	0.000405068	0.00141299	1.4135	1.4135	1984.95	1404.28	0.00148985	0.0042728
HOL1	HOL1	2.48301e-07	3.50842e-06	1.41348	1.41348	1488.5	1053.08	9.27495e-07	1.08379e-05
MSC7	MSC7	1.76593e-06	1.58023e-05	1.41282	1.41282	2449.21	1733.56	2.72973e-05	0.000158799
VPS8	VPS8	0.00012189	0.000509118	1.41064	1.41064	1489.99	1056.25	0.000194638	0.000797202
PAN3	PAN3	0.00517816	0.012644	1.40883	1.40883	1160.28	823.581	0.0254061	0.0479042
RCO1	RCO1	7.74534e-05	0.00035346	1.40862	1.40862	1012.93	719.096	0.000260561	0.00100504
RSP5	RSP5	9.26276e-05	0.000406502	1.4082	1.4082	2741.16	1946.57	0.000110682	0.000499697
HRB1	HRB1	0.00194933	0.00542436	1.408	1.408	3155.16	2240.89	0.0231301	0.0441551
STE20	STE20	0.00103689	0.0031549	1.4077	1.4077	3190.79	2266.67	0.00797112	0.0175079
SVL3	SVL3	0.00231301	0.00626889	1.40592	1.40592	2426.57	1725.97	0.00704198	0.0157593
MET10	MET10	0.00225904	0.0061572	1.40465	1.40465	1771.45	1261.14	0.00805631	0.0176491
FAA4	FAA4	0.00974829	0.0219393	1.40359	1.40359	9778.63	6966.88	0.00402731	0.00981967
FUM1	FUM1	0.0139086	0.0297745	1.40314	1.40314	4817.72	3433.53	0.0174515	0.0346863
JSN1	JSN1	0.00282757	0.00748623	1.40304	1.40304	1856.59	1323.26	0.00465352	0.0111183
MNN1	MNN1	0.000101868	0.000440754	1.40226	1.40226	2146.98	1531.09	0.00160055	0.00450609
ARP8	ARP8	0.000683274	0.00220805	1.40104	1.40104	1449.09	1034.29	0.00351926	0.00874661
PBA1	PBA1	0.00966195	0.0217668	1.40056	1.40056	1501.66	1072.19	0.00885641	0.0191657
TLG2	TLG2	0.00126715	0.00375202	1.40011	1.40011	1706.66	1218.95	0.00017812	0.000741691
SET5	SET5	3.52783e-06	2.73873e-05	1.39977	1.39977	1196.99	855.134	6.74767e-06	5.25043e-05
APA1	APA1	0.000957087	0.00293692	1.39955	1.39955	2942.78	2102.67	0.00383692	0.00943376
CHD1	CHD1	0.00107313	0.00325164	1.39875	1.39875	1930.89	1380.44	0.000610128	0.00202696
SGE1	SGE1	5.33598e-06	3.84623e-05	1.39847	1.39847	2156.38	1541.96	1.39141e-07	2.72768e-06
GLO3	GLO3	0.000457482	0.00157324	1.39842	1.39842	4417.69	3159.06	0.00210246	0.00565513
APL1	APL1	1.45244e-05	8.81381e-05	1.39781	1.39781	1292.65	924.771	0.000127835	0.000564681
NTE1	NTE1	0.000597415	0.00196731	1.39739	1.39739	1856.85	1328.8	0.00316974	0.00801515
BUG1	BUG1	1.57602e-05	9.41983e-05	1.39628	1.39628	2339.22	1675.32	3.20827e-06	2.87481e-05
ATP14	ATP14	0.0161176	0.0336606	1.39627	1.39627	1933.37	1384.67	0.0136783	0.0279442
YLH47	YLH47	0.000509967	0.00172414	1.39625	1.39625	3314.26	2373.69	0.00338669	0.00845921
FLC3	FLC3	0.00319349	0.00834063	1.39622	1.39622	1224.85	877.264	0.0165591	0.0331378
UCC1	UCC1	2.15862e-09	1.10449e-07	1.39354	1.39354	3408.61	2446	6.21975e-10	6.31858e-08
YDR239C	---	0.00111096	0.00334377	1.38795	1.38795	957.455	689.832	0.00677831	0.015245
RIF1	RIF1	0.00203608	0.00562211	1.38743	1.38743	1514.74	1091.76	0.00567569	0.0131754
RTF1	RTF1	0.000381764	0.00134644	1.38724	1.38724	2744.83	1978.63	0.000519443	0.00177726
IES2	IES2	1.73531e-05	0.000102271	1.38503	1.38503	1323.33	955.457	4.59181e-05	0.000243832
RSC1	RSC1	0.00181179	0.00509019	1.38454	1.38454	1195.57	863.517	0.0083199	0.0181735
NST1	NST1	8.20369e-05	0.000369457	1.383	1.383	3170.63	2292.57	0.000446158	0.00157273
EAF3	EAF3	0.000156205	0.00062798	1.38289	1.38289	4160.54	3008.59	0.000204869	0.000830043
FMP52	FMP52	8.56819e-05	0.000381977	1.38091	1.38091	2947.2	2134.25	0.00101768	0.00310033
RTT106	RTT106	0.00072792	0.00233425	1.37991	1.37991	1886.57	1367.17	0.000546943	0.00185073
PLC1	PLC1	0.00028491	0.00104128	1.37975	1.37975	1731.22	1254.74	0.000190724	0.000784978
MCM1	MCM1	0.000226503	0.000860172	1.3772	1.3772	2308.25	1676.04	0.00189179	0.00518554
IDH1	IDH1	0.000991384	0.00303115	1.37666	1.37666	5154.29	3744.07	1.68862e-06	1.7254e-05
COG3	COG3	8.49177e-05	0.000379824	1.37343	1.37343	1083.14	788.637	0.000267393	0.00102496
MGR3	MGR3	0.000317237	0.0011464	1.37285	1.37285	1101.16	802.101	0.00298011	0.00760108
CUE3	CUE3	0.000232532	0.000879843	1.37134	1.37134	1035.95	755.428	0.000595247	0.00198375
VPS35	VPS35	0.000568265	0.00188974	1.37063	1.37063	1984.48	1447.86	0.00108441	0.00327116
SLN1	SLN1	0.00108528	0.00328257	1.37022	1.37022	1558.73	1137.58	0.0021696	0.00579648
YTA12	YTA12	0.000832388	0.00261729	1.3701	1.3701	2658.62	1940.46	0.00562069	0.0130679
CCS1	CCS1	0.00509694	0.0124863	1.36921	1.36921	2972.03	2170.62	0.00180046	0.0049715
RFA1	RFA1	0.000178319	0.000701845	1.36897	1.36897	1327.56	969.749	0.000192023	0.000788402
MSN5	MSN5	0.00408963	0.0103296	1.36812	1.36812	2363.97	1727.9	0.00569558	0.0132056
HST1	HST1	0.000265173	0.000982433	1.36663	1.36663	2102.93	1538.77	0.00189814	0.00519872
LSB6	LSB6	0.000290588	0.00106031	1.36611	1.36611	1248.82	914.142	0.00133027	0.00388106
GRR1	GRR1	0.000380655	0.00134463	1.36583	1.36583	1379.19	1009.79	0.00103748	0.00315003
SBE2	SBE2	0.00091139	0.00281718	1.3653	1.3653	1357.52	994.305	0.0016279	0.00457383
ARG5,6	ARG5,6	0.00102964	0.00313536	1.36436	1.36436	1911.54	1401.06	0.00212887	0.00571023
MAS1	MAS1	5.81989e-06	4.14636e-05	1.36271	1.36271	1714.35	1258.04	7.30983e-05	0.000360633
TFC6	TFC6	0.0118921	0.0260017	1.36257	1.36257	1110.71	815.159	0.0235947	0.0449576
VTC2	VTC2	0.000120364	0.000503681	1.35988	1.35988	1834.94	1349.34	0.000149718	0.000643253
PIN4	PIN4	0.0017636	0.0049859	1.35943	1.35943	1473.45	1083.87	0.00061326	0.00203402
NPC2	NPC2	0.0186136	0.0380843	1.35853	1.35853	1696.3	1248.63	0.00263606	0.00683452
IRA2	IRA2	0.000348105	0.00124331	1.35734	1.35734	2709.79	1996.4	4.53607e-05	0.000241996
SSY1	SSY1	0.00217622	0.00595792	1.35616	1.35616	1550.06	1142.98	0.0025519	0.00664694
SKI2	SKI2	5.25053e-05	0.000255675	1.35613	1.35613	1601.33	1180.81	0.000221478	0.000885125
TIF4632	TIF4632	0.000185372	0.000723702	1.35368	1.35368	1933.11	1428.03	0.000343531	0.00125893
CTH1	CTH1	0.00109723	0.0033113	1.35362	1.35362	2354.27	1739.24	7.4304e-05	0.000364981
KOG1	KOG1	0.00116644	0.00348435	1.35112	1.35112	1185.2	877.195	0.0174364	0.0346778
MOT3	MOT3	2.15294e-05	0.000122317	1.3509	1.3509	1733.67	1283.34	0.000264984	0.00101861
RRT6	RRT6	0.0249015	0.0489336	1.35065	1.35065	1020.7	755.708	0.000725537	0.00232461
APL5	APL5	0.000274063	0.00100763	1.35045	1.35045	1747.67	1294.14	4.596e-05	0.000243844
TFG2	TFG2	2.15423e-05	0.000122317	1.3498	1.3498	2521.64	1868.15	1.05798e-05	7.38178e-05
LYS14	LYS14	0.000372719	0.00131936	1.3491	1.3491	1253.31	929	4.28256e-05	0.000230657
NUP159	NUP159	8.19548e-05	0.000369457	1.34673	1.34673	2148.37	1595.24	0.00021511	0.00086428
CTR9	CTR9	0.0166447	0.0345902	1.34524	1.34524	2003.55	1489.36	0.00862977	0.0187293
MRN1	MRN1	0.00285608	0.00754399	1.34401	1.34401	1571.11	1168.98	0.0045839	0.0109864
OAF3	OAF3	0.000160766	0.000641355	1.34348	1.34348	1050.76	782.121	0.00112483	0.0033675
SRP1	SRP1	7.01122e-05	0.000324786	1.34199	1.34199	4653.62	3467.7	0.000479119	0.00166374
IML1	IML1	0.00180906	0.00508791	1.34187	1.34187	998.585	744.177	0.0251023	0.047424
SPT2	SPT2	0.0041581	0.0104673	1.34168	1.34168	1620.53	1207.84	0.0062826	0.0142775
TRP5	TRP5	0.0070145	0.0164329	1.34059	1.34059	3610.34	2693.1	0.012777	0.0263338
UBP3	UBP3	0.0025662	0.00686622	1.34029	1.34029	2667.7	1990.39	0.00268933	0.0069513
SNT1	SNT1	0.00124977	0.00370543	1.3402	1.3402	2723.04	2031.81	0.00147848	0.00424379
YKE4	YKE4	0.000751484	0.00239751	1.34014	1.34014	1869.38	1394.91	7.58542e-06	5.72919e-05
SEC1	SEC1	0.000156801	0.000630003	1.3397	1.3397	1105.45	825.152	6.74518e-05	0.000338029
RPT1	RPT1	9.48742e-05	0.000415013	1.3392	1.3392	5462.51	4078.93	3.99782e-05	0.000218104
PEX28	PEX28	0.000543854	0.00181841	1.33865	1.33865	1375.65	1027.64	0.000397582	0.00142078
LYP1	LYP1	0.000930303	0.00286776	1.33821	1.33821	4662.68	3484.26	0.000318724	0.00118019
YKR016W	---	0.00217301	0.00595358	1.3371	1.3371	1677.25	1254.39	0.0110573	0.0232434
BDF2	BDF2	0.000843584	0.00264634	1.33651	1.33651	10089.1	7548.88	0.0010758	0.00324955
PRE7	PRE7	0.000808668	0.00255341	1.33563	1.33563	5880.1	4402.48	0.00632394	0.0143436
CUB1	CUB1	0.00037295	0.00131949	1.33456	1.33456	2493.31	1868.27	0.00158609	0.00447658
BNI5	BNI5	0.00338565	0.00878136	1.33263	1.33263	1640.23	1230.82	0.00441203	0.0106159
SNF12	SNF12	0.00682874	0.0160589	1.3318	1.3318	874.48	656.613	0.016256	0.032657
ACS2	ACS2	0.00786617	0.0181759	1.33133	1.33133	5156.94	3873.51	0.000131492	0.000577437
VPS53	VPS53	0.003632	0.00932363	1.33121	1.33121	1081.1	812.118	0.00644711	0.0145778
SHE10	SHE10	2.67876e-06	2.20638e-05	1.33018	1.33018	2387.36	1794.77	1.10076e-05	7.594e-05
ERG12	ERG12	9.28544e-06	6.07104e-05	1.32993	1.32993	1698.5	1277.14	9.39596e-05	0.000436453
RPN7	RPN7	6.51516e-08	1.30556e-06	1.32795	1.32795	3172.62	2389.1	1.66321e-07	3.10313e-06
PAF1	PAF1	0.000495823	0.00168705	1.32749	1.32749	2170.05	1634.7	0.000938491	0.00289432
CSR1	CSR1	0.0136856	0.0294089	1.32699	1.32699	1917.85	1445.27	0.0141082	0.0287181
MKK2	MKK2	0.000229308	0.000868618	1.3259	1.3259	1185.05	893.77	0.00118115	0.0035066
YNL144C	---	0.00482192	0.0118815	1.32518	1.32518	1218.76	919.693	0.000107174	0.000487116
NMD2	NMD2	0.00172925	0.00491761	1.32499	1.32499	2613.22	1972.25	0.00157544	0.0044577
VPS16	VPS16	0.000705222	0.00227246	1.32467	1.32467	1268.76	957.794	0.00506697	0.01197
OTU2	OTU2	0.00027467	0.00100931	1.32321	1.32321	2005.63	1515.73	0.000246396	0.000961384
IRR1	IRR1	0.0164169	0.0341904	1.32184	1.32184	994.09	752.051	0.00232774	0.00615565
HOG1	HOG1	2.38259e-05	0.000133433	1.31873	1.31873	4563.15	3460.26	8.18397e-05	0.00039335
SNF2	SNF2	0.00353866	0.00911522	1.31827	1.31827	2920.74	2215.58	0.00838765	0.0182979
MKS1	MKS1	7.2001e-05	0.000332169	1.31767	1.31767	1385.49	1051.46	3.12186e-05	0.000177943
RAD5	RAD5	0.00176246	0.00498479	1.31764	1.31764	1195.47	907.287	0.00048718	0.00168653
SMC1	SMC1	0.0243046	0.047984	1.31473	1.31473	1049.83	798.513	0.00810411	0.0177309
YKL075C	---	0.000765602	0.0024345	1.31339	1.31339	1027.04	781.974	0.00469819	0.0112165
STR2	STR2	7.27865e-06	4.94567e-05	1.31312	1.31312	2045.2	1557.51	2.41032e-05	0.00014343
HSE1	HSE1	0.000449429	0.00155107	1.31282	1.31282	1833.16	1396.35	0.000896845	0.00278496
SER3	SER3	0.000123064	0.000512756	1.31101	1.31101	3239.75	2471.19	1.53463e-05	9.95664e-05
TAF8	TAF8	0.0033621	0.0087337	1.3066	1.3066	1274.39	975.349	0.0056767	0.0131754
MTH1	MTH1	0.00182564	0.00511846	1.30646	1.30646	3479.08	2662.98	0.000343963	0.00125983
PSY4	PSY4	0.00370102	0.00946844	1.30547	1.30547	1198.18	917.815	0.0126426	0.0261047
SWI3	SWI3	0.00508039	0.0124503	1.30541	1.30541	1854.17	1420.37	0.0254459	0.047939
EAR1	EAR1	1.88723e-05	0.000109223	1.30531	1.30531	2535.95	1942.8	0.00011079	0.000499848
VHR1	VHR1	0.00173305	0.00492637	1.30485	1.30485	2176.84	1668.28	0.00787168	0.0173177
CHS1	CHS1	0.00994534	0.0223456	1.30362	1.30362	4405.33	3379.31	0.000378425	0.00136168
NPR3	NPR3	0.00421586	0.010589	1.30264	1.30264	1206.85	926.465	0.0127199	0.0262322
NUP2	NUP2	0.0064788	0.0153267	1.30132	1.30132	2444.32	1878.34	0.00398331	0.00973347
RSM22	RSM22	0.0010929	0.00330412	1.30124	1.30124	1655.94	1272.59	0.00243278	0.00638096
IDI1	IDI1	0.00211703	0.00582184	1.29947	1.29947	9456.12	7276.91	2.4536e-06	2.33075e-05
TAM41	TAM41	0.0103049	0.0229851	1.29943	1.29943	3116.48	2398.34	0.000757463	0.00241544
IES1	IES1	0.0063933	0.015167	1.29862	1.29862	2240.43	1725.24	0.00368067	0.00909594
PTA1	PTA1	0.00487667	0.0119858	1.29758	1.29758	1457.67	1123.38	0.00807244	0.0176787
ROY1	ROY1	0.00240975	0.00650759	1.29442	1.29442	954.197	737.161	0.000186758	0.000770534
ASI3	ASI3	0.000877323	0.00273188	1.29415	1.29415	1269.37	980.851	0.0114534	0.023942
OCH1	OCH1	0.00026284	0.000975398	1.29394	1.29394	2446.91	1891.05	7.77992e-07	9.61728e-06
TAP42	TAP42	8.10222e-05	0.000367018	1.29341	1.29341	1197.34	925.718	6.62838e-05	0.000333344
SSL1	SSL1	0.00034575	0.00123555	1.2933	1.2933	1665.83	1288.04	0.00227871	0.00604257
RRN3	RRN3	0.00782143	0.0180849	1.29263	1.29263	2496.07	1930.99	0.000844194	0.00264457
PAR32	PAR32	0.0023736	0.00641765	1.28923	1.28923	4550.58	3529.68	0.000250974	0.000976428
NCE103	NCE103	0.0143268	0.0305439	1.2888	1.2888	6084.48	4721.05	0.000133514	0.000584142
RPT3	RPT3	0.000476886	0.00162836	1.28843	1.28843	4519.63	3507.86	0.00141891	0.00408845
ROG1	ROG1	1.11524e-05	7.07263e-05	1.2882	1.2882	1199.43	931.093	1.15917e-05	7.94826e-05
KRE1	KRE1	0.00542468	0.0131745	1.28761	1.28761	4231.21	3286.1	0.00600067	0.0137617
VMS1	VMS1	0.00757201	0.0175623	1.28424	1.28424	1717.47	1337.34	0.0178141	0.0352938
DEP1	DEP1	0.00432197	0.0108113	1.28356	1.28356	1833.74	1428.63	0.000350983	0.00128276
YLR278C	---	0.00182189	0.00511006	1.2833	1.2833	1100.88	857.855	0.000545327	0.00184618
CUS1	CUS1	0.00234407	0.0063429	1.28301	1.28301	1029.13	802.126	0.000863614	0.0026954
ISW2	ISW2	0.000292898	0.00106672	1.28256	1.28256	1895.92	1478.23	0.00141484	0.0040802
SYH1	SYH1	0.00895634	0.0203674	1.28221	1.28221	3763.5	2935.17	0.00400338	0.00977188
RME2	---	0.00139575	0.00408908	1.28215	1.28215	1835.44	1431.54	0.0171401	0.0341488
NUP116	NUP116	0.00941572	0.0212688	1.27878	1.27878	2722.41	2128.91	0.000593832	0.00198159
ALG1	ALG1	0.000331362	0.00118823	1.27771	1.27771	1630.03	1275.74	2.81095e-05	0.000162904
MPS1	MPS1	0.00930877	0.0210695	1.27655	1.27655	934.108	731.742	0.00413867	0.0100585
NSI1	NSI1	0.00297736	0.00782151	1.2756	1.2756	1476.49	1157.49	0.0145066	0.0294581
ABZ1	ABZ1	0.00194856	0.00542436	1.27109	1.27109	1533.17	1206.19	0.00213139	0.00571473
ARG81	ARG81	0.0063579	0.0150936	1.27102	1.27102	1405.15	1105.53	0.0252115	0.0475904
YGL114W	---	0.00131134	0.0038676	1.26962	1.26962	1929.74	1519.93	0.0199822	0.0389719
FIP1	FIP1	0.00672382	0.0158343	1.2674	1.2674	1131.32	892.629	0.021077	0.0408125
LCB4	LCB4	0.0021402	0.0058712	1.26688	1.26688	2160.2	1705.14	0.02231	0.0427834
GIS3	GIS3	6.0994e-05	0.000288685	1.26542	1.26542	1880.87	1486.36	3.22112e-05	0.000182206
UTR1	UTR1	0.00114858	0.0034386	1.26503	1.26503	1401.22	1107.65	0.00235494	0.00621542
UMP1	UMP1	7.83146e-05	0.00035686	1.2643	1.2643	1480.43	1170.94	9.33433e-05	0.000434787
ULP1	ULP1	0.00107627	0.00325825	1.2631	1.2631	1740.96	1378.32	0.00925628	0.0198972
CRM1	CRM1	0.00145371	0.00423023	1.26309	1.26309	3222.26	2551.09	0.00195738	0.00531784
NIS1	NIS1	0.00224546	0.00612514	1.26137	1.26137	875.307	693.932	0.00212307	0.00570147
KRE2	KRE2	2.30163e-06	1.94802e-05	1.26127	1.26127	9753.35	7732.98	2.41885e-08	7.85428e-07
MDM34	MDM34	0.00280604	0.00743799	1.26088	1.26088	1566.27	1242.2	0.00111585	0.00334551
MEP1	MEP1	8.55648e-05	0.000381935	1.26041	1.26041	890.079	706.179	3.79833e-07	5.752e-06
MDY2	MDY2	0.00284066	0.00751501	1.25988	1.25988	1133.61	899.775	0.0149526	0.0302608
SOG2	SOG2	0.000259834	0.000965302	1.25938	1.25938	1385.7	1100.3	0.000611537	0.00203056
SGM1	SGM1	0.00809686	0.0186388	1.25807	1.25807	1555.77	1236.63	0.00489055	0.011602
STE23	STE23	0.00531877	0.0129639	1.25573	1.25573	1540.61	1226.87	0.00114209	0.0034101
SNF1	SNF1	4.07455e-05	0.000206603	1.25536	1.25536	1587.46	1264.54	1.04129e-07	2.23976e-06
SWC4	SWC4	0.00549661	0.0133348	1.25503	1.25503	1082.18	862.269	0.00689959	0.0154611
RTN1	RTN1	0.0108058	0.0239601	1.25349	1.25349	8146.02	6498.66	0.000857269	0.00267807
ANY1	ANY1	0.00704985	0.01651	1.25139	1.25139	2293.27	1832.58	0.00369249	0.0091185
RIM20	RIM20	0.0151674	0.0320027	1.24832	1.24832	1289.84	1033.26	0.00123105	0.00364089
UFD2	UFD2	0.000125221	0.000519818	1.24808	1.24808	1322.5	1059.62	0.000209777	0.000845689
EPS1	EPS1	5.07962e-05	0.000249511	1.24749	1.24749	1187.77	952.133	1.70974e-05	0.000107858
SCT1	SCT1	0.0020089	0.00556299	1.24742	1.24742	3090.53	2477.55	0.00382231	0.00940469
APA2	APA2	0.0157385	0.0330015	1.24674	1.24674	1033.65	829.087	0.00129128	0.00379352
SEC23	SEC23	0.0112504	0.024759	1.24523	1.24523	4641.43	3727.38	0.0034994	0.00871817
DCP2	DCP2	0.000451151	0.00155467	1.24478	1.24478	2161.72	1736.62	0.00178294	0.00492917
RGT1	RGT1	8.41971e-05	0.000377711	1.24207	1.24207	1335.72	1075.4	0.000715549	0.00229806
MFT1	MFT1	0.00167076	0.00477885	1.2419	1.2419	1040.77	838.052	0.000311585	0.00116011
VPS45	VPS45	0.00113387	0.0034006	1.24134	1.24134	1388.16	1118.28	0.00691005	0.0154794
NBA1	NBA1	0.00433995	0.0108509	1.24113	1.24113	1140.41	918.851	0.0142541	0.0289889
SOV1	SOV1	0.000870227	0.00271447	1.24049	1.24049	1110.02	894.824	0.00494204	0.0117118
RSC2	RSC2	0.0214612	0.0430499	1.23833	1.23833	1952.52	1576.74	0.00394354	0.00965024
STS1	STS1	9.41986e-06	6.12343e-05	1.23739	1.23739	3926.49	3173.19	8.83956e-06	6.47532e-05
ECM32	ECM32	0.000507872	0.00171938	1.2373	1.2373	2047.22	1654.58	0.000266958	0.00102438
KRE9	KRE9	7.61487e-05	0.000348447	1.23712	1.23712	3492.29	2822.93	0.000223654	0.000891712
DCW1	DCW1	0.0035019	0.00903777	1.23423	1.23423	2556.76	2071.54	0.00548928	0.0128074
ULS1	ULS1	0.000889679	0.00276525	1.23416	1.23416	1805.23	1462.72	0.00482948	0.0114813
CCR4	CCR4	0.00535398	0.0130309	1.23388	1.23388	1591.05	1289.47	0.000409674	0.00146013
KAP120	KAP120	0.0180728	0.0371354	1.23365	1.23365	1370.98	1111.32	0.0147156	0.0298358
SIN3	SIN3	0.000691087	0.0022301	1.23335	1.23335	2627.1	2130.05	0.00620284	0.0141247
COG8	COG8	0.00165624	0.00474397	1.2323	1.2323	1173.24	952.069	0.0016786	0.00469453
PSR2	PSR2	0.00181631	0.00510077	1.2305	1.2305	1472.53	1196.7	0.00316049	0.00800609
YEH2	YEH2	0.00226757	0.00617297	1.23046	1.23046	1877.25	1525.65	0.0175992	0.0349294
PLB3	PLB3	0.000396898	0.00138894	1.22479	1.22479	3083.68	2517.71	9.02002e-05	0.000422477
CDC24	CDC24	0.00112144	0.00337081	1.22448	1.22448	1403.28	1146.01	0.00150395	0.00430227
UBP6	UBP6	0.0168956	0.0350685	1.22395	1.22395	3123.21	2551.76	0.0050063	0.0118433
RTG2	RTG2	0.00194884	0.00542436	1.22391	1.22391	2856.91	2334.24	0.0132782	0.0272091
UBP5	UBP5	0.0246413	0.0485211	1.22269	1.22269	1480.5	1210.86	0.0079928	0.0175385
HEH2	HEH2	0.00344115	0.00890821	1.22158	1.22158	1568.01	1283.6	0.0083317	0.0181934
SPT6	SPT6	0.015755	0.0330156	1.21896	1.21896	2933.07	2406.21	0.00196449	0.005335
MDM32	MDM32	0.000360059	0.0012819	1.21891	1.21891	1648.19	1352.18	9.82205e-05	0.000452511
TAF12	TAF12	0.0138189	0.0296294	1.21675	1.21675	2053.74	1687.89	0.00151255	0.00432139
YRF1-8	YRF1-8	0.0203457	0.0411545	1.21532	1.21532	2376.6	1955.54	0.00341114	0.00851399
XDJ1	XDJ1	0.0161018	0.0336404	1.21374	1.21374	1696.59	1397.82	0.0258432	0.0485657
TCO89	TCO89	0.00832145	0.0191037	1.21203	1.21203	912.186	752.612	0.0036161	0.00896261
CCM1	CCM1	0.00342066	0.00886536	1.21141	1.21141	1520.52	1255.17	0.00430835	0.0104221
CLF1	CLF1	0.0185931	0.038054	1.21128	1.21128	1440.87	1189.54	0.00228877	0.00606686
STE13	STE13	0.000349089	0.00124617	1.20997	1.20997	1279.28	1057.28	0.000245125	0.000956979
THP3	THP3	0.000288687	0.00105451	1.20857	1.20857	1645.01	1361.13	9.19536e-05	0.000429201
DNF3	DNF3	0.001113	0.00334841	1.20823	1.20823	1343.08	1111.6	0.00636328	0.0144172
SEC2	SEC2	0.00198586	0.00550144	1.20338	1.20338	1068.28	887.732	4.22114e-05	0.000228442
YJR015W	---	0.00310128	0.00812177	1.20262	1.20262	1752.08	1456.89	0.00134933	0.0039248
SLU7	SLU7	0.000403266	0.00140976	1.20151	1.20151	1363.67	1134.96	0.000356528	0.00129881
SEC18	SEC18	0.0174195	0.0360342	1.20031	1.20031	2057.78	1714.38	0.000231931	0.000916058
VPH1	VPH1	0.000761138	0.00242487	1.19995	1.19995	7562.09	6302	3.14829e-05	0.000179048
SEC16	SEC16	0.0110364	0.0243436	1.19895	1.19895	1995.02	1663.97	0.00140336	0.00405576
APL4	APL4	0.00174406	0.00494932	1.19833	1.19833	2043.24	1705.07	0.000251697	0.000978114
JID1	JID1	0.0203677	0.041174	1.19829	1.19829	1065.42	889.113	0.00423817	0.0102818
BUR2	BUR2	0.00732318	0.0170672	1.19806	1.19806	1376.65	1149.06	0.000876994	0.00273085
BNI1	BNI1	0.0142683	0.030433	1.19314	1.19314	2190.02	1835.51	0.0213581	0.0412351
CRZ1	CRZ1	0.00252271	0.00678271	1.19093	1.19093	1367.62	1148.37	0.000418722	0.00148845
WAR1	WAR1	0.0063505	0.0150813	1.18808	1.18808	965.77	812.881	0.0145187	0.0294737
AAP1	AAP1	0.00930236	0.0210621	1.18642	1.18642	1385.51	1167.81	0.00575458	0.0133195
REH1	REH1	0.000134883	0.000552789	1.1855	1.1855	2926.89	2468.91	5.70744e-06	4.5619e-05
TRK1	TRK1	0.0106176	0.0235892	1.18487	1.18487	2015.45	1700.99	0.016771	0.0335122
VPS9	VPS9	0.00941137	0.0212661	1.18468	1.18468	1308.51	1104.53	0.0154064	0.0310797
YEL1	YEL1	0.00108188	0.00327375	1.17975	1.17975	1295.91	1098.46	9.80732e-06	6.97983e-05
UBP13	UBP13	0.0086577	0.0197882	1.17947	1.17947	1530.16	1297.33	0.00128365	0.00377273
PBS2	PBS2	0.0108144	0.0239713	1.17577	1.17577	1875.82	1595.4	0.00264897	0.00685746
MNL1	MNL1	0.000598214	0.00196821	1.17185	1.17185	1153.96	984.733	1.40839e-05	9.29839e-05
MSC6	MSC6	0.00336539	0.00873889	1.17026	1.17026	1541.86	1317.53	0.00460559	0.0110238
YPR097W	---	0.0176184	0.0363922	1.16979	1.16979	1585.4	1355.29	0.000865719	0.00270072
BEM1	BEM1	0.00366538	0.00939507	1.16824	1.16824	2427.6	2078	0.00772261	0.0170453
VPS5	VPS5	0.0164237	0.0341942	1.16819	1.16819	1331.69	1139.96	0.00097103	0.00297296
YIL108W	---	0.00226245	0.00616164	1.16637	1.16637	1552.7	1331.23	2.35936e-05	0.000140894
APC2	APC2	0.00572932	0.0138051	1.1651	1.1651	992.491	851.852	0.00711981	0.0159018
RPT5	RPT5	0.00336207	0.0087337	1.16386	1.16386	3748.33	3220.59	7.88394e-05	0.000382255
PAP1	PAP1	0.0155164	0.0325965	1.16333	1.16333	1171.14	1006.71	0.00632443	0.0143436
TIM44	TIM44	0.0189609	0.038748	1.15828	1.15828	3321.78	2867.84	0.00498796	0.011804
QDR3	QDR3	0.0131913	0.0284918	1.15335	1.15335	1630.78	1413.95	0.0018667	0.00512299
SUB1	SUB1	0.00348236	0.00899765	1.15146	1.15146	2636.59	2289.77	0.00157126	0.00445176
MYO2	MYO2	0.00323707	0.00844139	1.1482	1.1482	3283.8	2859.95	0.00215065	0.00575722
PHO86	PHO86	0.00092758	0.00286067	1.14797	1.14797	3024.63	2634.78	9.08671e-05	0.000425306
CRT10	CRT10	0.00585719	0.0140932	1.1456	1.1456	980.237	855.655	0.00345211	0.00860671
GTS1	GTS1	0.00832623	0.0191082	1.1433	1.1433	1650.4	1443.55	2.95545e-07	4.75002e-06
AEP1	AEP1	0.00946666	0.0213767	1.14112	1.14112	1284.99	1126.07	0.0147496	0.0298886
FPS1	FPS1	0.013484	0.0290321	1.13774	1.13774	2979.76	2619.01	0.000706949	0.00227476
TEL1	TEL1	0.0241033	0.0476563	1.12867	1.12867	1014.2	898.576	0.0111394	0.0233797
RPN10	RPN10	0.024033	0.0475504	1.12788	1.12788	2592.75	2298.79	0.00853613	0.0185499
CWC15	CWC15	0.0247364	0.0486516	1.12613	1.12613	988.293	877.602	0.0175318	0.0348162
MRP20	MRP20	0.00858992	0.0196466	1.11264	1.11264	1650.16	1483.1	0.000252574	0.000980957
SEC10	SEC10	0.00097707	0.00299552	1.09109	1.09109	1230.82	1128.06	1.33088e-05	8.91745e-05
MET12	MET12	0.0066693	0.0157168	1.08656	1.08656	1757.77	1617.74	0.00265162	0.00686171
RPN11	RPN11	0.0245079	0.0483148	1.06971	1.06971	4103.62	3836.19	9.07678e-06	6.57774e-05
GYP6	GYP6	0.00887396	0.020218	0.911516	-1.09707	1717.12	1883.8	5.14998e-06	4.19072e-05
ECM14	ECM14	0.00343803	0.00890355	0.907687	-1.1017	2351.14	2590.26	0.00720093	0.0160618
RPS6B	RPS6B	0.00293249	0.00771864	0.872157	-1.14658	32528.1	37296.1	0.0216376	0.0416829
PFS2	PFS2	0.00369653	0.0094611	0.869019	-1.15072	884.135	1017.39	0.000389972	0.00139802
COY1	COY1	0.0193619	0.0394242	0.864751	-1.1564	1169.56	1352.48	0.000276737	0.00105479
MTM1	MTM1	0.00124121	0.00368373	0.859543	-1.16341	2130.72	2478.9	7.30972e-05	0.000360633
RPN9	RPN9	0.000594564	0.00196078	0.859303	-1.16373	3179.87	3700.53	0.000442094	0.00156248
SSO2	SSO2	0.0106635	0.0236602	0.859217	-1.16385	1143.53	1330.9	2.06344e-06	2.03156e-05
PRE1	PRE1	0.0018355	0.00513971	0.858442	-1.1649	2634.65	3069.11	1.41764e-05	9.33209e-05
YEA6	YEA6	0.00532671	0.0129786	0.857825	-1.16574	957.938	1116.7	0.0170957	0.0340704
BEM2	BEM2	0.00244259	0.00658669	0.855506	-1.1689	1967.08	2299.32	1.23813e-05	8.41278e-05
CAJ1	CAJ1	0.00100213	0.00305847	0.849941	-1.17655	1956.45	2301.87	5.72645e-06	4.57169e-05
VPS20	VPS20	0.0135155	0.0290806	0.848982	-1.17788	1079.55	1271.58	0.000235092	0.000924758
YND1	YND1	0.011645	0.0255192	0.843227	-1.18592	1300.12	1541.84	3.49886e-05	0.000194693
RNQ1	RNQ1	0.0021042	0.00579361	0.842861	-1.18644	2199.47	2609.53	8.84506e-05	0.000417467
CDC11	CDC11	0.0157908	0.0330804	0.838122	-1.19314	1842.14	2197.94	1.39356e-05	9.24567e-05
SWT1	SWT1	0.003977	0.0100677	0.829923	-1.20493	875.769	1055.24	0.000459714	0.00160876
MCA1	MCA1	2.9964e-05	0.000159982	0.827902	-1.20787	2597.47	3137.42	7.39628e-06	5.61917e-05
PEX6	PEX6	0.00139038	0.00407756	0.82592	-1.21077	823.266	996.787	0.00110137	0.00331492
YDR261W-B	---	0.0240319	0.0475504	0.825382	-1.21156	1252.59	1517.58	0.000609254	0.00202505
RPL32	RPL32	0.00019018	0.00074033	0.824846	-1.21235	34860.6	42263.1	0.000737491	0.00235955
OCA4	OCA4	0.000368188	0.00130469	0.822507	-1.21579	1524.84	1853.89	1.3092e-06	1.40577e-05
IST1	IST1	0.00666193	0.0157104	0.822307	-1.21609	1383.18	1682.07	0.00461766	0.0110457
RTT102	RTT102	0.0025296	0.00679051	0.822045	-1.21648	1649.78	2006.93	0.000705025	0.00227074
SAM35	SAM35	0.0152557	0.0321488	0.820334	-1.21902	1044.87	1273.71	0.00171504	0.00477076
YNG2	YNG2	0.00259129	0.00692584	0.816673	-1.22448	1452.28	1778.29	0.00418068	0.0101533
COG4	COG4	0.0251221	0.0493239	0.816124	-1.2253	1179.75	1445.55	0.000564167	0.00189949
MET7	MET7	0.000785853	0.00249302	0.814866	-1.2272	1019.23	1250.79	0.000186321	0.000769669
SAC6	SAC6	0.00515158	0.0126012	0.814808	-1.22728	4684.56	5749.27	0.000140519	0.000608764
ALO1	ALO1	0.00246233	0.0066363	0.811272	-1.23263	2064.62	2544.92	3.70751e-05	0.000204246
TIM21	TIM21	0.00113585	0.00340504	0.810901	-1.2332	1431.18	1764.92	0.0021006	0.00565236
KTR6	KTR6	0.0032997	0.00858482	0.810839	-1.23329	2421.45	2986.35	1.17096e-06	1.28388e-05
RIM2	RIM2	0.00139382	0.00408587	0.809946	-1.23465	1104.85	1364.11	0.000531397	0.00180627
SAP30	SAP30	0.00205728	0.00567138	0.808755	-1.23647	1164.1	1439.37	0.00191729	0.00523629
ERG27	ERG27	0.00529473	0.01291	0.808022	-1.23759	4343.84	5375.89	0.00132342	0.00386774
AIM25	AIM25	0.0190409	0.0388879	0.80753	-1.23834	1218.21	1508.56	0.0127649	0.026317
SEC15	SEC15	0.00644327	0.0152693	0.805803	-1.241	830.725	1030.93	0.000677535	0.00219898
NFU1	NFU1	0.00448317	0.0111702	0.805643	-1.24125	1679.69	2084.91	8.35968e-08	1.93409e-06
PTC2	PTC2	0.00133928	0.00393968	0.805243	-1.24186	1610.95	2000.58	3.20936e-06	2.87481e-05
CSG2	CSG2	5.17064e-05	0.000253245	0.804898	-1.24239	2641.93	3282.32	0.000169863	0.000714354
TOS3	TOS3	0.0161637	0.033736	0.803356	-1.24478	1288.28	1603.62	1.88262e-05	0.00011644
MRP13	MRP13	0.000645585	0.00210033	0.802696	-1.2458	1714.62	2136.07	0.000217924	0.000874024
MCK1	MCK1	0.000822737	0.00258936	0.802436	-1.2462	1467.59	1828.91	2.20455e-06	2.13623e-05
AEP2	AEP2	0.0134844	0.0290321	0.802132	-1.24668	1030.09	1284.18	0.0055295	0.0128825
MRP7	MRP7	0.00289407	0.00763837	0.801649	-1.24743	1865	2326.45	0.00164781	0.00461628
TAD1	TAD1	0.0128854	0.0278845	0.801441	-1.24775	1569.38	1958.2	0.00141284	0.00407791
POL31	POL31	0.00619804	0.0147921	0.801092	-1.2483	1019.22	1272.28	0.00184132	0.00506156
CDC3	CDC3	0.00282124	0.00747241	0.800332	-1.24948	2495.86	3118.53	2.99625e-06	2.72364e-05
PXL1	PXL1	0.00960863	0.0216756	0.799739	-1.25041	684.81	856.292	0.000280317	0.00106303
BCS1	BCS1	1.6783e-06	1.5215e-05	0.799037	-1.25151	1364.63	1707.84	8.8366e-08	2.00951e-06
PTC3	PTC3	0.00252629	0.00678433	0.797696	-1.25361	2451.69	3073.46	9.66902e-05	0.000447292
ICL2	ICL2	0.0016909	0.00482406	0.797625	-1.25372	1259.57	1579.15	4.65002e-05	0.000246324
IES3	IES3	0.0014365	0.00418556	0.797259	-1.2543	1447.78	1815.95	0.011995	0.0249504
ARG8	ARG8	0.0245781	0.0484107	0.795767	-1.25665	1568.72	1971.33	0.00842632	0.0183644
OXA1	OXA1	0.00384308	0.00978739	0.794645	-1.25842	1396.71	1757.66	0.00441421	0.0106174
ARP9	ARP9	0.000632257	0.00206392	0.79445	-1.25873	2332.6	2936.12	0.00050519	0.00173641
SWA2	SWA2	6.17979e-06	4.3387e-05	0.793307	-1.26055	879.051	1108.09	1.61037e-06	1.65547e-05
TOM40	TOM40	0.00116375	0.00347787	0.792216	-1.26228	2142.16	2704.01	3.69618e-06	3.22533e-05
ATP4	ATP4	0.0170523	0.035341	0.792169	-1.26236	6971.41	8800.41	0.00384682	0.00944779
VBA1	VBA1	0.00274143	0.00728103	0.791262	-1.2638	1067.41	1349	0.00440113	0.0106004
KIN28	KIN28	0.000446375	0.00154132	0.790724	-1.26466	1436.33	1816.48	0.000363173	0.00131804
PDP3	PDP3	8.90143e-05	0.000393457	0.790518	-1.26499	968.634	1225.31	4.12412e-05	0.000224089
QRI1	QRI1	2.22043e-05	0.000125338	0.790045	-1.26575	1024.83	1297.18	2.86163e-07	4.64603e-06
YPR114W	---	0.0110001	0.0242872	0.789759	-1.26621	1033.02	1308.02	5.79334e-05	0.000297101
TRP3	TRP3	0.00191763	0.00534973	0.789352	-1.26686	1476.57	1870.61	8.19319e-05	0.00039335
CHS6	CHS6	0.000858297	0.00268253	0.789008	-1.26741	763.057	967.108	0.00577233	0.0133469
CDC28	CDC28	4.33018e-06	3.2316e-05	0.78694	-1.27074	1149.4	1460.59	1.15043e-07	2.41304e-06
KIP2	KIP2	0.00476341	0.011776	0.78682	-1.27094	586.315	745.17	0.000120737	0.000538611
SEN2	SEN2	0.000896301	0.00277816	0.78679	-1.27099	1801.41	2289.56	6.88503e-05	0.000343946
CDC20	CDC20	0.00730707	0.0170414	0.785992	-1.27228	639.504	813.627	0.000330469	0.00121701
CST26	CST26	0.00106739	0.00323715	0.785419	-1.2732	1486.67	1892.83	0.00584899	0.0134918
BSP1	BSP1	0.00560566	0.0135546	0.782087	-1.27863	793.153	1014.15	0.00247958	0.00647857
ARP4	ARP4	1.03365e-05	6.61108e-05	0.781284	-1.27994	1248.16	1597.58	3.36556e-08	9.96972e-07
MRPL40	MRPL40	0.00022611	0.000859395	0.781177	-1.28012	1483.32	1898.82	5.06477e-05	0.00026538
UBC1	UBC1	0.00416861	0.0104899	0.780935	-1.28052	3310	4238.51	0.0206767	0.0401064
SAM37	SAM37	0.000119074	0.000500353	0.779719	-1.28251	1273.9	1633.8	7.47583e-06	5.66051e-05
ARH1	ARH1	0.000451163	0.00155467	0.779616	-1.28268	961.675	1233.52	0.0044418	0.0106723
IOC2	IOC2	0.00390365	0.00990431	0.778723	-1.28415	1008.1	1294.55	0.000285319	0.00107897
NSE5	NSE5	0.000113498	0.000481812	0.778404	-1.28468	1125.69	1446.15	0.000178284	0.000741917
SMF2	SMF2	0.00334021	0.00868353	0.777784	-1.2857	1120.96	1441.23	1.68817e-05	0.000106759
NAT2	NAT2	1.48122e-06	1.37799e-05	0.776824	-1.28729	2529.77	3256.55	2.6614e-06	2.48962e-05
MRP51	MRP51	4.47336e-07	5.376e-06	0.776321	-1.28813	2114.75	2724.07	8.53102e-07	1.02356e-05
CTF3	CTF3	0.0144852	0.0308428	0.776037	-1.2886	631.886	814.248	0.00361752	0.00896284
ERP4	ERP4	0.0214289	0.0429979	0.775917	-1.2888	1309.66	1687.88	0.0140659	0.0286407
MSB4	MSB4	2.74992e-05	0.000149541	0.77447	-1.2912	1373.56	1773.54	4.22501e-05	0.000228469
GFD1	GFD1	0.000787637	0.00249751	0.773638	-1.29259	2054.72	2655.92	0.0017898	0.00494611
MIX23	MIX23	0.0156697	0.0328777	0.773314	-1.29314	1132.1	1463.96	0.00122942	0.0036387
RPS1B	RPS1B	0.000939884	0.00289202	0.768583	-1.3011	45442.1	59124.5	0.00985348	0.0210336
CDC12	CDC12	0.000514006	0.00173296	0.7679	-1.30225	1865.74	2429.67	7.64459e-06	5.75602e-05
MAP2	MAP2	0.000993194	0.00303531	0.767759	-1.30249	3005.9	3915.16	4.34402e-06	3.67992e-05
TPO5	TPO5	0.0128632	0.0278456	0.767674	-1.30264	1168.22	1521.77	0.00373563	0.00921154
MRPL3	MRPL3	0.000652936	0.00212118	0.766778	-1.30416	1602.79	2090.28	0.000278564	0.0010592
ZRT2	ZRT2	0.00174245	0.00494932	0.76637	-1.30485	1399.09	1825.61	0.000206442	0.000834417
STT3	STT3	0.00154896	0.00446508	0.765298	-1.30668	2970.44	3881.42	0.000128305	0.000566388
YKL077W	---	7.18629e-08	1.37887e-06	0.765153	-1.30693	2666.84	3485.36	4.07356e-08	1.14637e-06
YKT6	YKT6	0.000184254	0.000721004	0.764503	-1.30804	2927.32	3829.05	0.00174312	0.00483294
RPS8B	RPS8B	0.000165984	0.000658479	0.763698	-1.30942	28855.1	37783.3	0.000122075	0.000543144
EEB1	EEB1	0.00644775	0.0152693	0.762605	-1.31129	1301.66	1706.85	0.0194449	0.0380448
APM1	APM1	0.00181176	0.00509019	0.760165	-1.3155	1121.06	1474.76	0.0137128	0.0279977
MUM2	MUM2	0.00168731	0.00481661	0.759727	-1.31626	1728.56	2275.24	0.00263518	0.00683452
FUN26	FUN26	0.00162998	0.00467867	0.759201	-1.31717	886.681	1167.91	0.000838153	0.0026293
BCH1	BCH1	0.00921004	0.0208881	0.758888	-1.31772	950.241	1252.15	0.000193418	0.000793648
HAT1	HAT1	0.00178521	0.00503436	0.75806	-1.31916	895.019	1180.67	0.00182959	0.00503546
RPL2A	RPL2A	7.73781e-05	0.000353355	0.758051	-1.31917	23311.7	30752.2	0.000456964	0.00160246
RML2	RML2	0.0018929	0.00528729	0.757968	-1.31932	2651.55	3498.23	0.00598249	0.0137354
MRM1	MRM1	0.000125716	0.000521109	0.75697	-1.32106	1673.95	2211.38	0.00106989	0.00323457
HRT1	HRT1	0.000461698	0.00158612	0.756532	-1.32182	737.7	975.107	0.00110411	0.00332167
BUD4	BUD4	0.00143505	0.00418313	0.754932	-1.32462	877.174	1161.92	0.00042844	0.0015182
RRP7	RRP7	6.54676e-06	4.5554e-05	0.754929	-1.32463	2862.43	3791.66	1.06916e-05	7.43678e-05
OCA1	OCA1	0.0015271	0.00442092	0.754422	-1.32552	851.608	1128.82	0.0127017	0.0262107
EMP47	EMP47	0.000270821	0.00100062	0.753936	-1.32637	2202.3	2921.07	0.000957081	0.00294222
PRI2	PRI2	8.12138e-05	0.000367393	0.753711	-1.32677	1540.7	2044.15	0.000654216	0.00214182
SSH1	SSH1	0.0108514	0.0240139	0.753486	-1.32716	3677.7	4880.91	0.00523207	0.0123256
MRPL24	MRPL24	0.0173178	0.0358347	0.752974	-1.32807	1323.69	1757.94	0.0011356	0.00339523
HDA1	HDA1	0.00625345	0.0148822	0.75271	-1.32853	641.422	852.15	0.00963334	0.0206289
RPL11A	RPL11A	0.000598274	0.00196821	0.750859	-1.33181	36555.2	48684.5	0.00537853	0.0125915
GVP36	GVP36	4.13319e-06	3.11906e-05	0.750131	-1.3331	3645.62	4859.97	5.96805e-06	4.71993e-05
TOM71	TOM71	0.0010536	0.00320109	0.74954	-1.33415	1127.6	1504.39	2.33116e-05	0.000139456
GCN5	GCN5	2.88527e-06	2.3422e-05	0.749298	-1.33458	1062.58	1418.1	2.11289e-06	2.06818e-05
VAM3	VAM3	0.000329126	0.00118236	0.749294	-1.33459	925.036	1234.54	0.00210743	0.00566625
SYN8	SYN8	7.42082e-05	0.000340491	0.749145	-1.33486	1606.05	2143.85	0.000244408	0.000955837
PEX7	PEX7	0.00600193	0.0143799	0.746656	-1.3393	959.717	1285.35	0.0181407	0.0358356
LEM3	LEM3	0.000555309	0.00184939	0.746559	-1.33948	1432.95	1919.41	0.00339395	0.0084742
PUP3	PUP3	0.00452292	0.0112505	0.745431	-1.34151	3890.5	5219.13	0.0181044	0.035785
IMO32	IMO32	0.000669619	0.002166	0.744583	-1.34303	1532.6	2058.34	0.00471292	0.0112437
CAB4	CAB4	0.0005189	0.00174535	0.744402	-1.34336	1111.88	1493.65	0.00725263	0.0161611
OST3	OST3	9.98943e-05	0.000433603	0.741734	-1.34819	818.696	1103.76	7.41608e-07	9.2715e-06
RPS1A	RPS1A	0.000166886	0.000661474	0.739981	-1.35139	34680	46866.1	0.000638431	0.00210032
YIL161W	---	0.00226249	0.00616164	0.739548	-1.35218	831.456	1124.28	0.00413181	0.0100491
PMT3	PMT3	0.000725663	0.00232833	0.738762	-1.35362	842.185	1140	0.00155601	0.00441753
YBR016W	---	0.000220579	0.000839791	0.737441	-1.35604	1127.41	1528.81	8.71183e-06	6.40956e-05
DLD2	DLD2	0.000220502	0.000839791	0.73717	-1.35654	1864.31	2529.01	3.698e-05	0.000203888
RPS0A	RPS0A	0.000587738	0.00194017	0.737106	-1.35666	18264	24777.9	0.00112325	0.00336427
BUD7	BUD7	4.02757e-06	3.05002e-05	0.736765	-1.35728	1349.83	1832.1	7.82176e-05	0.000380059
RPS13	RPS13	2.04029e-05	0.00011688	0.735952	-1.35878	30257.2	41113.1	0.000276694	0.00105479
RRN9	RRN9	2.2611e-05	0.000127368	0.735695	-1.35926	1180.92	1605.18	5.98471e-05	0.000304602
KTR5	KTR5	0.0100584	0.0225621	0.734595	-1.36129	971.86	1322.99	0.0163254	0.032738
CAB2	CAB2	1.78522e-06	1.59279e-05	0.731954	-1.36621	934.414	1276.6	5.43627e-07	7.38764e-06
MNT2	MNT2	0.00146051	0.00424454	0.731322	-1.36739	1202.23	1643.91	0.0193699	0.0379201
ODC1	ODC1	0.00478303	0.0118115	0.730386	-1.36914	2414.54	3305.84	0.000101426	0.000466007
CDC31	CDC31	0.000690645	0.00222974	0.730056	-1.36976	1582.06	2167.04	0.00153481	0.00437388
ERG26	ERG26	0.00789396	0.0182339	0.729507	-1.37079	2583.29	3541.14	0.0199759	0.038971
DID2	DID2	0.000201695	0.000780658	0.729419	-1.37095	1603.78	2198.72	0.000168818	0.000710402
THI22	THI22	0.000514945	0.00173463	0.729361	-1.37106	847.776	1162.35	0.00022309	0.000889988
TOM20	TOM20	4.39668e-06	3.27039e-05	0.729161	-1.37144	1750.49	2400.69	7.33927e-06	5.58844e-05
SWD1	SWD1	0.00195802	0.00544442	0.728725	-1.37226	971.902	1333.7	0.0155417	0.0313246
HHO1	HHO1	0.0203149	0.0411291	0.727904	-1.37381	1590.15	2184.56	0.000155782	0.000663398
TAF14	TAF14	9.88048e-05	0.000429702	0.727777	-1.37405	3018.01	4146.88	0.000560958	0.00189057
NHP10	NHP10	0.000641398	0.00209073	0.72717	-1.37519	961.262	1321.92	0.00434675	0.0104943
NCA2	NCA2	0.0149116	0.0316046	0.726902	-1.3757	623.767	858.117	0.00247177	0.00646499
KAR5	KAR5	0.00629065	0.0149655	0.726446	-1.37656	610.23	840.021	0.000251507	0.000977938
RPS15	RPS15	1.39708e-05	8.56183e-05	0.726427	-1.3766	32889.3	45275.5	2.71651e-05	0.000158303
NPT1	NPT1	9.08794e-06	5.96253e-05	0.726229	-1.37698	5019.26	6911.4	2.20834e-05	0.000133094
PRI1	PRI1	0.00309302	0.00810643	0.725888	-1.37762	705.259	971.581	0.00426676	0.0103475
BUD17	BUD17	5.69695e-05	0.000272501	0.725575	-1.37822	1591.75	2193.78	4.48642e-05	0.000239915
WWM1	WWM1	0.000104789	0.000451657	0.725171	-1.37899	1188.63	1639.11	1.69606e-06	1.73039e-05
OST1	OST1	7.9666e-07	8.48682e-06	0.72377	-1.38165	3412.29	4714.6	1.19651e-06	1.30764e-05
SLC1	SLC1	6.76931e-05	0.000315964	0.723122	-1.38289	1459.05	2017.72	5.4202e-06	4.3842e-05
PIN2	PIN2	8.70779e-07	9.05339e-06	0.723033	-1.38306	817.072	1130.06	1.72883e-05	0.000108821
GPI17	GPI17	2.6973e-07	3.72547e-06	0.722801	-1.38351	2151.91	2977.19	1.61029e-07	3.02949e-06
RSC9	RSC9	0.00430161	0.0107724	0.72059	-1.38775	1057.17	1467.09	0.000356042	0.00129844
CBP3	CBP3	1.76826e-05	0.000103941	0.720114	-1.38867	1100.42	1528.12	2.27912e-06	2.19276e-05
COX13	COX13	0.0149179	0.0316046	0.720022	-1.38885	4757.92	6608.03	0.000824241	0.00259289
YJR084W	---	1.78128e-05	0.000104434	0.719543	-1.38977	655.344	910.778	2.40031e-05	0.00014296
PPX1	PPX1	0.00428693	0.0107444	0.71757	-1.39359	1737.42	2421.26	0.0170299	0.0339593
TAF6	TAF6	1.43573e-05	8.73598e-05	0.717054	-1.39459	2026.59	2826.27	0.000224782	0.000894624
SAM50	SAM50	8.18477e-05	0.000369457	0.716994	-1.39471	1038.69	1448.67	3.60857e-05	0.000199686
RPS8A	RPS8A	9.36758e-06	6.10112e-05	0.716269	-1.39612	36498	50955.8	9.99607e-06	7.06947e-05
YDR415C	---	6.46723e-06	4.51703e-05	0.7159	-1.39684	749.555	1047.01	8.24444e-06	6.15026e-05
HSL1	HSL1	0.00346879	0.00896944	0.715428	-1.39776	1989.96	2781.49	0.00655474	0.0147964
YGR235C	---	0.000329289	0.00118236	0.714909	-1.39878	1960.78	2742.7	0.000241706	0.000946915
CRN1	CRN1	6.76185e-05	0.000315917	0.713839	-1.40088	3060.51	4287.4	3.09191e-05	0.000176822
OMA1	OMA1	2.13582e-05	0.000121811	0.713745	-1.40106	2285.75	3202.47	9.53946e-06	6.8324e-05
SKI8	SKI8	0.00348137	0.00899765	0.713586	-1.40137	929.605	1302.72	0.000714106	0.00229452
TOM70	TOM70	0.000123062	0.000512756	0.713217	-1.4021	3170.16	4444.88	8.8502e-07	1.04683e-05
TAF3	TAF3	1.30943e-06	1.24386e-05	0.711695	-1.4051	1073.91	1508.95	8.86041e-06	6.48356e-05
YIF1	YIF1	3.6701e-06	2.8329e-05	0.710159	-1.40814	1072.55	1510.29	1.77103e-07	3.25988e-06
AME1	AME1	8.96453e-07	9.24373e-06	0.709545	-1.40935	833.276	1174.38	1.6209e-05	0.000103578
COS9	COS9	0.00181875	0.0051055	0.708912	-1.41061	680.179	959.468	0.00554839	0.0129176
MCM21	MCM21	0.000308039	0.00111734	0.708868	-1.4107	695.176	980.684	0.000129247	0.000569073
PAN5	PAN5	7.99779e-05	0.000363262	0.708534	-1.41137	1054.58	1488.39	2.92762e-06	2.67236e-05
RSM24	RSM24	6.89144e-05	0.000320336	0.708501	-1.41143	1370.32	1934.11	8.88011e-05	0.000418829
DST1	DST1	0.00620031	0.0147923	0.708236	-1.41196	1944.5	2745.55	0.0205543	0.0399148
ATP7	ATP7	0.0124332	0.0270447	0.708	-1.41243	10977.5	15504.9	0.0017326	0.00481564
CWH41	CWH41	0.00646622	0.0153023	0.707553	-1.41332	1257.65	1777.46	0.0063655	0.0144174
ARP6	ARP6	1.09666e-05	6.97441e-05	0.707467	-1.41349	676.665	956.461	4.82447e-07	6.81683e-06
IES6	IES6	0.0128075	0.0277433	0.706279	-1.41587	2473.08	3501.57	0.0158368	0.0318622
REV7	REV7	0.000248935	0.000931987	0.705992	-1.41645	869.621	1231.77	3.49645e-05	0.000194693
YKL068W-A	---	0.00252414	0.00678271	0.704533	-1.41938	726.363	1030.99	0.0174613	0.0346863
DSF2	DSF2	0.00456339	0.0113313	0.704464	-1.41952	623.244	884.706	0.00810338	0.0177309
FDC1	FDC1	2.96624e-06	2.38301e-05	0.703965	-1.42053	670.042	951.812	1.21416e-07	2.51546e-06
ALE1	ALE1	0.000737488	0.00235619	0.703899	-1.42066	1878.41	2668.57	2.8349e-07	4.61372e-06
ALG5	ALG5	0.0026658	0.00709968	0.703826	-1.42081	1226.88	1743.16	0.00457853	0.0109808
HEM12	HEM12	1.3375e-05	8.23474e-05	0.702903	-1.42267	1955.47	2782	6.72613e-06	5.23971e-05
GPA1	GPA1	7.85006e-06	5.26508e-05	0.701941	-1.42462	1803.54	2569.36	1.36277e-07	2.69405e-06
PRE5	PRE5	6.92179e-06	4.76067e-05	0.70154	-1.42544	3310.03	4718.23	3.39719e-05	0.00019057
PMT4	PMT4	0.00285466	0.00754317	0.699821	-1.42894	1971.98	2817.84	0.00132932	0.00387997
CKB1	CKB1	3.17631e-08	7.8295e-07	0.699213	-1.43018	1830.93	2618.55	1.27669e-07	2.5897e-06
SPT21	SPT21	0.00447532	0.0111577	0.698188	-1.43228	620.641	888.931	0.000841029	0.0026371
NAM9	NAM9	1.20857e-07	2.00289e-06	0.696281	-1.4362	2026.34	2910.23	2.63333e-07	4.34854e-06
PET54	PET54	0.012768	0.0276748	0.69627	-1.43623	1730.08	2484.79	0.00737949	0.0164005
VAC17	VAC17	0.000584239	0.00193166	0.695827	-1.43714	599.373	861.382	3.96135e-05	0.000216464
RPL42A	RPL42A	0.00369675	0.0094611	0.695544	-1.43772	33697.4	48447.6	0.0174429	0.0346803
RPL2B	RPL2B	0.000210784	0.000809343	0.693972	-1.44098	50957.2	73428.3	0.00270753	0.00698763
TIM22	TIM22	0.00230222	0.00624465	0.692826	-1.44336	797.81	1151.53	0.00706406	0.015793
RPB3	RPB3	0.000525135	0.00176344	0.692491	-1.44406	1615.44	2332.8	0.00139599	0.00403843
PUP1	PUP1	0.00154548	0.00445885	0.692128	-1.44482	3110.36	4493.9	0.00911525	0.0196252
GGA2	GGA2	9.73932e-05	0.000423975	0.692032	-1.44502	1381.26	1995.95	1.28063e-07	2.5897e-06
DIA1	DIA1	0.00758358	0.0175831	0.691944	-1.4452	2171.19	3137.8	0.000779694	0.00247465
RRP42	RRP42	0.00201424	0.00557549	0.691745	-1.44562	2188.43	3163.64	0.00394961	0.00966159
DYN3	DYN3	0.00203745	0.00562359	0.691615	-1.44589	1447.26	2092.58	0.00959852	0.0205609
UPS1	UPS1	0.00118403	0.0035322	0.69069	-1.44783	1094.08	1584.04	1.29828e-05	8.76858e-05
BUD8	BUD8	0.000152379	0.000614063	0.690307	-1.44863	796.499	1153.83	0.00111705	0.00334719
ARL3	ARL3	0.000382907	0.00134977	0.690228	-1.4488	1645.57	2384.09	0.000226022	0.000899029
YOL057W	---	0.00010102	0.000438016	0.689963	-1.44935	1349.89	1956.47	2.04567e-05	0.000124697
GSH2	GSH2	0.00114676	0.00343468	0.688319	-1.45282	1453.78	2112.08	0.000132969	0.000583164
GTR2	GTR2	3.79135e-05	0.000194029	0.688005	-1.45348	800.253	1163.15	5.23637e-05	0.000272889
BRR1	BRR1	9.6879e-07	9.86909e-06	0.687912	-1.45367	1326.38	1928.12	6.96559e-06	5.37051e-05
MHR1	MHR1	3.59322e-08	8.38474e-07	0.687864	-1.45377	1046.33	1521.13	6.05635e-09	2.7286e-07
LIP5	LIP5	0.000886011	0.00275639	0.687498	-1.45455	1775.64	2582.75	1.54393e-05	9.98824e-05
LCL3	LCL3	0.000271135	0.0010009	0.686978	-1.45565	677.387	986.039	0.00131472	0.00384779
RPL19A	RPL19A	3.18783e-06	2.52411e-05	0.68571	-1.45834	23089.6	33672.6	4.42684e-06	3.73269e-05
PET100	PET100	0.00713222	0.0166566	0.68556	-1.45866	808.669	1179.57	1.57531e-05	0.000101524
PHB1	PHB1	0.0116522	0.0255268	0.685061	-1.45972	2444.81	3568.74	0.0243212	0.0461939
CAF120	CAF120	0.00314406	0.00822742	0.684878	-1.46011	880.618	1285.8	0.000306716	0.00114577
DAM1	DAM1	0.00111782	0.00336143	0.684272	-1.46141	506.462	740.147	6.05155e-05	0.000307079
FCY1	FCY1	0.00167125	0.00477885	0.684215	-1.46153	2673.26	3907.05	0.000794642	0.00251265
YNL040W	---	5.93903e-06	4.20904e-05	0.684027	-1.46193	717.565	1049.03	5.11342e-07	7.13554e-06
MNN11	MNN11	5.02519e-05	0.000247558	0.683594	-1.46286	1790.41	2619.12	0.000476126	0.0016559
MAM33	MAM33	0.00515317	0.0126012	0.68218	-1.46589	1997.31	2927.84	0.00364408	0.00902533
CKA2	CKA2	0.000244882	0.000919362	0.681434	-1.46749	2417.41	3547.53	0.000957508	0.00294222
FAR8	FAR8	0.00174364	0.00494932	0.680883	-1.46868	1185.47	1741.08	0.0120002	0.0249535
LSM3	LSM3	0.00246913	0.00665198	0.680656	-1.46917	856.853	1258.86	0.0172051	0.034258
PNT1	PNT1	1.09222e-06	1.08323e-05	0.679977	-1.47064	805.762	1184.98	3.04098e-06	2.76059e-05
RAD6	RAD6	2.31054e-06	1.95311e-05	0.679742	-1.47115	2212.06	3254.27	8.93355e-06	6.5147e-05
NPL6	NPL6	2.20061e-05	0.00012448	0.678876	-1.47302	1368.38	2015.65	5.27631e-06	4.28319e-05
YGR017W	---	6.14786e-05	0.000290571	0.678696	-1.47341	1460.48	2151.88	4.43749e-05	0.000238052
RRG9	RRG9	9.47146e-06	6.14507e-05	0.677722	-1.47553	1013	1494.71	1.99346e-05	0.000121734
RAM2	RAM2	6.61451e-07	7.35987e-06	0.677573	-1.47586	969.394	1430.69	7.89026e-07	9.6779e-06
TPM1	TPM1	0.000196368	0.000761718	0.675257	-1.48092	4471.48	6621.9	0.000121101	0.000539522
RXT2	RXT2	7.61216e-07	8.19977e-06	0.673196	-1.48545	1340.14	1990.72	1.42874e-05	9.38686e-05
SCS3	SCS3	0.0139512	0.0298502	0.673127	-1.4856	1575.96	2341.25	0.0170751	0.0340392
ARC1	ARC1	2.91592e-05	0.0001568	0.672425	-1.48715	5629.28	8371.6	9.37499e-06	6.75759e-05
NUP49	NUP49	3.17815e-07	4.15993e-06	0.672011	-1.48807	1227.04	1825.92	3.38981e-07	5.23908e-06
MNN10	MNN10	0.00256695	0.00686622	0.671125	-1.49004	2322.82	3461.08	0.0102124	0.0216757
SNF4	SNF4	4.41251e-06	3.27856e-05	0.670943	-1.49044	1661.45	2476.29	1.44155e-05	9.43431e-05
VPS71	VPS71	8.16609e-06	5.46077e-05	0.670823	-1.49071	847.318	1263.1	4.14906e-05	0.000225082
RPD3	RPD3	1.22604e-07	2.01476e-06	0.670506	-1.49141	1655.18	2468.56	3.20751e-07	5.04977e-06
ISC1	ISC1	4.27063e-05	0.000215092	0.668687	-1.49547	870.888	1302.38	6.68423e-07	8.58275e-06
YOR342C	---	0.000600277	0.00197383	0.668272	-1.4964	1387.46	2076.19	0.000177838	0.000740972
TUB4	TUB4	0.00128381	0.00379469	0.667064	-1.49911	511.581	766.915	0.000381398	0.00136972
PNG1	PNG1	0.000160422	0.000641206	0.665186	-1.50334	640.7	963.188	0.000218995	0.000877278
RRT2	RRT2	0.000590955	0.00194983	0.664895	-1.504	1220.54	1835.69	0.00293085	0.00749241
ILV6	ILV6	2.87737e-07	3.89454e-06	0.664712	-1.50441	2608.39	3924.09	2.95441e-07	4.75002e-06
RPS27B	RPS27B	0.0010945	0.00330602	0.664218	-1.50553	37581.9	56580.7	0.000489001	0.0016911
KCH1	KCH1	0.000369397	0.00130829	0.664154	-1.50567	924.844	1392.51	0.00156893	0.00444861
YMR226C	---	0.000819627	0.00258318	0.664009	-1.506	3788.32	5705.22	0.00154289	0.0043932
ATP12	ATP12	0.00201943	0.00558527	0.662813	-1.50872	714.699	1078.28	0.00244267	0.00639697
DGK1	DGK1	6.72837e-07	7.44974e-06	0.662479	-1.50948	1410.5	2129.13	4.67607e-06	3.89423e-05
PUS5	PUS5	0.00217861	0.00596203	0.662327	-1.50983	604.284	912.365	0.00703408	0.0157468
MRPL17	MRPL17	1.51456e-05	9.14966e-05	0.661175	-1.51246	1181.14	1786.43	2.51477e-06	2.37217e-05
SEC20	SEC20	6.86185e-06	4.73391e-05	0.661162	-1.51249	699.456	1057.92	8.83755e-06	6.47532e-05
BLI1	BLI1	0.00386377	0.00982156	0.660421	-1.51419	695.068	1052.46	0.0158019	0.0318016
PRP42	PRP42	1.53499e-06	1.4163e-05	0.659956	-1.51525	1024.93	1553.03	1.1424e-05	7.8572e-05
COX4	COX4	0.0108286	0.0239911	0.659492	-1.51632	4636.57	7030.52	0.000472042	0.00164339
UNG1	UNG1	4.23205e-07	5.15014e-06	0.659193	-1.51701	874.717	1326.95	8.82338e-06	6.47532e-05
ATX2	ATX2	0.00513685	0.012575	0.658535	-1.51852	616.279	935.833	0.00410757	0.0100009
RER2	RER2	0.00154801	0.00446425	0.658283	-1.5191	1090.13	1656.02	0.01025	0.0217221
MRP1	MRP1	5.41997e-05	0.000262412	0.65752	-1.52087	2797.98	4255.35	1.59226e-05	0.00010212
CTR2	CTR2	0.00145586	0.00423348	0.657467	-1.52099	1172.42	1783.24	2.56212e-06	2.4101e-05
PPG1	PPG1	2.45638e-05	0.000136615	0.657408	-1.52113	890.932	1355.22	0.000103371	0.000473336
MCY1	MCY1	1.67542e-06	1.52094e-05	0.657152	-1.52172	1217.3	1852.39	9.60633e-06	6.87301e-05
YHM2	YHM2	0.000551359	0.00183895	0.657118	-1.5218	3449.98	5250.16	0.00581605	0.0134296
ARG4	ARG4	0.00542026	0.0131685	0.656381	-1.52351	1066.57	1624.92	0.000296688	0.00111324
SUB2	SUB2	3.66837e-07	4.65324e-06	0.656114	-1.52412	7757.96	11824.1	6.80968e-08	1.64259e-06
MOB1	MOB1	0.000249707	0.000933842	0.656057	-1.52426	1836.94	2799.97	2.11941e-05	0.000128612
MRPS5	MRPS5	7.80055e-05	0.000355739	0.655597	-1.52533	1026.82	1566.24	0.000209857	0.000845689
IRC21	IRC21	0.00411871	0.0103759	0.655258	-1.52612	1171.39	1787.68	0.000239563	0.000940704
HAC1	HAC1	0.00021515	0.000823767	0.653785	-1.52956	8745.74	13377.1	0.000105368	0.000480663
BET3	BET3	0.00122943	0.00365154	0.653191	-1.53095	2341.21	3584.27	0.0115818	0.0241803
YTH1	YTH1	0.000838216	0.00263317	0.652873	-1.53169	718.039	1099.81	0.00747137	0.0165665
YGR122W	---	0.000345535	0.00123544	0.652612	-1.5323	745.936	1143	0.000656533	0.00214628
AIM24	AIM24	1.83548e-05	0.000106952	0.652451	-1.53268	1228.41	1882.75	2.73745e-05	0.000159111
BRL1	BRL1	0.000936556	0.00288309	0.651641	-1.53459	555.574	852.576	0.00105497	0.00319374
BET1	BET1	0.00261968	0.00698787	0.649879	-1.53875	926.793	1426.1	0.00551661	0.0128569
FYV4	FYV4	0.000196463	0.000761718	0.648694	-1.54156	697.567	1075.34	0.000719248	0.00230774
SAW1	SAW1	5.74443e-05	0.00027419	0.64841	-1.54223	783.424	1208.22	0.000124192	0.000551836
GCS1	GCS1	3.14274e-07	4.1253e-06	0.647704	-1.54392	1592.13	2458.12	1.41985e-08	5.1562e-07
NSL1	NSL1	2.11932e-06	1.81648e-05	0.646125	-1.54769	658.027	1018.42	1.38532e-05	9.20392e-05
MRPS35	MRPS35	1.18357e-06	1.14524e-05	0.644615	-1.55131	2700.87	4189.9	1.84935e-07	3.3625e-06
GIN4	GIN4	0.00366951	0.00940207	0.643732	-1.55344	1296.44	2013.95	0.00222785	0.00592972
ICT1	ICT1	0.000250003	0.000934434	0.643699	-1.55352	2212.46	3437.1	0.000127818	0.000564681
CDC50	CDC50	1.70415e-07	2.59815e-06	0.642772	-1.55576	1071.44	1666.91	8.20707e-07	9.96952e-06
YKR070W	---	0.000997924	0.00304839	0.641759	-1.55822	899.616	1401.8	0.00124519	0.00367716
SIC1	SIC1	0.0111969	0.0246493	0.641067	-1.5599	1883.85	2938.62	0.0132178	0.02711
HCM1	HCM1	0.00297355	0.00781452	0.640588	-1.56107	503.016	785.241	0.00103421	0.00314218
RFC2	RFC2	1.64322e-06	1.50384e-05	0.640448	-1.56141	2593.22	4049.07	1.5873e-05	0.000101907
WSS1	WSS1	8.82502e-05	0.000390847	0.639623	-1.56342	815.191	1274.49	0.000278835	0.0010592
HRT3	HRT3	0.000525324	0.00176344	0.63943	-1.56389	1240.25	1939.62	0.00438251	0.0105712
PET8	PET8	2.9276e-05	0.000157178	0.639008	-1.56492	849.234	1328.99	0.00014158	0.000612185
AIM45	AIM45	0.000779532	0.0024753	0.638673	-1.56575	1943.03	3042.3	0.00110759	0.00332917
YMR209C	---	0.000226667	0.000860172	0.638593	-1.56594	786.253	1231.23	0.00134317	0.00391192
CDC33	CDC33	0.00162057	0.0046556	0.638413	-1.56638	13322.4	20868.1	0.00337036	0.00842917
MRP49	MRP49	8.92194e-05	0.000394052	0.638306	-1.56665	727.712	1140.07	0.000204457	0.000828875
ASP3-3	ASP3-3	0.0110176	0.02431	0.638067	-1.56723	3558.32	5576.72	0.0107757	0.0226937
HIS2	HIS2	0.00011434	0.000484474	0.638045	-1.56729	804.005	1260.11	0.000133538	0.000584142
GTT3	GTT3	0.00277789	0.00736915	0.637674	-1.5682	543.946	853.015	0.00389203	0.0095484
CAB1	CAB1	1.39824e-05	8.56183e-05	0.636171	-1.57191	1340.61	2107.32	0.000107038	0.000486825
HFI1	HFI1	0.000310262	0.00112333	0.634975	-1.57487	982.247	1546.91	0.00182278	0.00502084
ADH4	ADH4	0.000433641	0.0015035	0.634664	-1.57564	858.989	1353.45	0.000469804	0.00163813
NSE3	NSE3	0.00413399	0.0104105	0.63431	-1.57652	1183.4	1865.66	0.00867573	0.0188109
BOS1	BOS1	0.00291275	0.00767566	0.633366	-1.57887	2061.67	3255.1	0.0054134	0.0126644
YPR147C	---	0.00153176	0.00442957	0.633026	-1.57971	1326.96	2096.21	0.00520025	0.0122591
COX5A	COX5A	0.00686931	0.0161334	0.632818	-1.58023	2900.25	4583.08	0.0036663	0.00907373
RPL24A	RPL24A	6.95823e-08	1.34659e-06	0.631645	-1.58317	28104.4	44494	6.58357e-07	8.51829e-06
CLB5	CLB5	0.000193669	0.000753044	0.631499	-1.58354	1023.6	1620.9	0.000954846	0.00293805
ALG8	ALG8	1.82005e-06	1.61532e-05	0.630661	-1.58564	882.071	1398.64	5.30014e-06	4.29738e-05
SUI1	SUI1	0.000932007	0.0028704	0.630417	-1.58625	12281.3	19481.2	0.00243733	0.00639042
DUG1	DUG1	6.93524e-05	0.000321708	0.629954	-1.58742	1993.05	3163.8	5.87601e-05	0.000300201
HIS5	HIS5	0.000273259	0.00100577	0.629871	-1.58763	2077.26	3297.92	0.00313235	0.0079414
RPL18A	RPL18A	2.65982e-11	7.48519e-09	0.629617	-1.58827	25697.7	40814.8	6.09449e-11	1.49055e-08
ASP3-2	ASP3-2	0.0100484	0.0225472	0.62959	-1.58833	3516.42	5585.26	0.0101978	0.0216591
WSC2	WSC2	4.60166e-05	0.00022937	0.628997	-1.58983	934.206	1485.23	0.000175066	0.000731127
ASP3-4	ASP3-4	0.0113358	0.0249225	0.628855	-1.59019	3497.62	5561.88	0.0111766	0.0234432
PDR17	PDR17	0.00188872	0.00527778	0.627662	-1.59321	889.699	1417.48	0.00203297	0.00549226
YNL108C	---	0.00263316	0.00702106	0.627448	-1.59376	946.351	1508.25	0.0200183	0.0390085
COG5	COG5	0.000106732	0.000458567	0.626634	-1.59583	593.542	947.19	0.000703473	0.00226682
CKB2	CKB2	3.6444e-05	0.000187752	0.626061	-1.59729	940.384	1502.06	0.000367271	0.00132863
CBP4	CBP4	0.0101836	0.0227597	0.625443	-1.59887	1898.29	3035.11	0.000310418	0.0011564
BFR1	BFR1	0.000612398	0.00200974	0.625105	-1.59973	2596.94	4154.4	0.000650365	0.00213231
MRPS18	MRPS18	0.0162407	0.0338863	0.625057	-1.59985	3283.62	5253.32	0.00309807	0.00786927
INO4	INO4	3.43302e-06	2.67435e-05	0.623755	-1.60319	656.142	1051.92	1.52389e-07	2.91569e-06
ASP3-1	ASP3-1	0.00764092	0.0176978	0.623626	-1.60352	3494.95	5604.23	0.0100699	0.0214212
CBS2	CBS2	2.84712e-05	0.000153712	0.623149	-1.60475	689.708	1106.81	8.69004e-05	0.00041175
TAF13	TAF13	0.00109338	0.00330412	0.622765	-1.60574	1095.17	1758.56	0.00525794	0.0123779
RPS3	RPS3	0.00036697	0.00130174	0.622073	-1.60753	62017.2	99694.4	0.00366013	0.00906176
YVC1	YVC1	8.99153e-05	0.000395885	0.621791	-1.60826	625.23	1005.53	0.000117331	0.000526547
ACP1	ACP1	5.43322e-05	0.000262677	0.619871	-1.61324	1344.12	2168.38	7.16758e-05	0.000355171
RKM1	RKM1	3.20298e-06	2.53017e-05	0.618282	-1.61738	558.772	903.749	5.53536e-06	4.4454e-05
RFC3	RFC3	4.20163e-05	0.00021225	0.617246	-1.6201	1101.72	1784.89	0.000230545	0.000912721
RIB7	RIB7	2.96729e-06	2.38301e-05	0.617188	-1.62025	650.253	1053.58	1.0356e-05	7.26716e-05
RPL13B	RPL13B	4.41058e-05	0.000221151	0.616078	-1.62317	40698.2	66060.1	0.000410428	0.00146157
RPL19B	RPL19B	0.000327557	0.001179	0.616019	-1.62333	52044.1	84484.5	0.00471871	0.0112536
ALT1	ALT1	0.00434101	0.0108509	0.615747	-1.62404	1653.15	2684.79	0.000302383	0.00113272
MET31	MET31	0.000132779	0.000546024	0.615658	-1.62428	850.413	1381.31	0.00110906	0.00333136
RPL28	RPL28	0.00131227	0.00386767	0.615161	-1.62559	40414.8	65697.9	0.0149557	0.0302608
RPL27A	RPL27A	0.000292976	0.00106672	0.615004	-1.62601	39370.2	64016.1	0.00175203	0.00484968
HMO1	HMO1	7.08401e-08	1.36701e-06	0.614955	-1.62613	5511.36	8962.21	7.82426e-07	9.62569e-06
SPO12	SPO12	0.000385595	0.00135712	0.614445	-1.62748	663.693	1080.15	0.000336153	0.00123524
RPL20B	RPL20B	1.2527e-06	1.20368e-05	0.614071	-1.62848	20557.2	33476.9	6.76629e-06	5.25282e-05
CDC5	CDC5	5.82964e-07	6.67345e-06	0.613658	-1.62957	784.245	1277.98	3.13119e-08	9.52614e-07
SKG6	SKG6	0.000226696	0.000860172	0.613089	-1.63109	1132.96	1847.96	0.000417929	0.00148641
MRPL7	MRPL7	5.77828e-08	1.18983e-06	0.612708	-1.6321	1031.58	1683.65	3.66393e-08	1.07592e-06
VRG4	VRG4	2.39565e-05	0.000133994	0.611652	-1.63492	2468.93	4036.49	9.72514e-05	0.00044958
MRPL10	MRPL10	8.13711e-05	0.000367612	0.611593	-1.63507	2241.3	3664.7	0.000261612	0.00100794
YDR286C	---	0.0163791	0.0341433	0.611584	-1.6351	561.852	918.683	0.00213878	0.00573228
MSS18	MSS18	0.000969217	0.0029728	0.610495	-1.63801	783.351	1283.14	0.00553957	0.0129015
YHR045W	---	0.000627916	0.00205174	0.610066	-1.63917	1491.12	2444.2	2.03388e-05	0.000124091
ALG7	ALG7	3.59526e-06	2.78149e-05	0.609831	-1.6398	636.984	1044.53	1.7693e-05	0.00011075
TED1	TED1	3.14912e-06	2.49932e-05	0.609325	-1.64116	1602.3	2629.63	3.22998e-06	2.8888e-05
IAH1	IAH1	0.00114584	0.00343345	0.609042	-1.64192	735.601	1207.8	0.00384674	0.00944779
SCS7	SCS7	0.00082124	0.00258585	0.608487	-1.64342	1952.2	3208.28	0.000511727	0.00175531
RPL17A	RPL17A	7.34825e-07	7.94087e-06	0.608218	-1.64415	16148.7	26550.8	7.65664e-06	5.75868e-05
NTC20	NTC20	0.000283264	0.00103751	0.607509	-1.64607	600.252	988.055	0.00227126	0.006026
SCS2	SCS2	3.35782e-08	8.0421e-07	0.607486	-1.64613	4513.47	7429.76	8.71102e-08	1.98764e-06
SNU23	SNU23	2.22135e-05	0.000125338	0.607307	-1.64661	850.418	1400.31	0.000180801	0.000750728
RPP1A	RPP1A	6.7793e-05	0.000316211	0.607277	-1.6467	23949.7	39437.8	0.000523404	0.00178629
MLF3	MLF3	8.72971e-05	0.000388153	0.606398	-1.64908	1472.28	2427.9	2.91012e-06	2.66327e-05
SPE3	SPE3	0.00922144	0.0209069	0.605281	-1.65212	3301.54	5454.56	0.0259218	0.0486912
LAP3	LAP3	0.00195996	0.00544531	0.603828	-1.6561	2479.56	4106.4	3.15972e-06	2.84543e-05
LNP1	LNP1	6.82138e-05	0.000317954	0.603795	-1.65619	878.464	1454.9	0.000757073	0.00241534
YFR006W	---	0.000657791	0.00213387	0.603238	-1.65772	2571.92	4263.52	0.00334305	0.00836877
RPS20	RPS20	8.56158e-05	0.000381935	0.603022	-1.65832	46146	76524.7	0.000900936	0.0027951
HPM1	HPM1	0.00174383	0.00494932	0.602804	-1.65892	979.389	1624.72	0.00868462	0.0188241
CWC21	CWC21	2.15489e-05	0.000122317	0.602715	-1.65916	954.318	1583.36	3.89904e-05	0.000213751
BNA4	BNA4	0.000160742	0.000641355	0.602426	-1.65995	819.104	1359.67	0.00064248	0.00210918
YMR130W	---	7.44313e-08	1.42008e-06	0.600706	-1.66471	691.256	1150.74	3.22381e-07	5.06363e-06
PLP1	PLP1	8.77161e-05	0.00038976	0.600353	-1.66569	701.352	1168.23	0.00098393	0.003007
SKP1	SKP1	0.000152714	0.000615045	0.600167	-1.6662	3368.27	5612.22	0.00113505	0.0033951
TPM2	TPM2	0.00010944	0.000467525	0.599825	-1.66715	1640.45	2734.88	0.000103221	0.00047297
RPL15A	RPL15A	0.00154092	0.0044495	0.599652	-1.66763	75598.4	126071	0.0102451	0.0217185
YMD8	YMD8	1.01661e-06	1.02023e-05	0.59929	-1.66864	1219.9	2035.57	4.80039e-08	1.26668e-06
RHO1	RHO1	0.00106479	0.00323071	0.598642	-1.67045	6056.21	10116.6	0.00592098	0.0136439
PDB1	PDB1	0.002849	0.00753413	0.59743	-1.67384	3315.25	5549.19	0.000694857	0.00224334
SWP1	SWP1	9.17348e-11	1.40813e-08	0.595017	-1.68063	2041.52	3431.04	2.13342e-10	3.41075e-08
PCL10	PCL10	3.33923e-08	8.0421e-07	0.593997	-1.68351	1237.21	2082.85	2.23481e-07	3.84069e-06
KTR1	KTR1	5.84131e-06	4.15724e-05	0.593913	-1.68375	4326.23	7284.28	7.03685e-05	0.000349462
RSM7	RSM7	1.50521e-06	1.39454e-05	0.593674	-1.68443	2381.16	4010.88	1.5626e-06	1.6162e-05
SAD1	SAD1	4.41929e-05	0.000221424	0.593137	-1.68595	605.995	1021.68	0.000151788	0.000650494
ALK1	ALK1	3.29617e-05	0.000172844	0.591151	-1.69162	630.81	1067.09	4.08873e-07	6.0591e-06
RSM25	RSM25	3.87407e-07	4.82636e-06	0.591037	-1.69194	646.602	1094.01	6.06656e-07	8.09083e-06
AGE2	AGE2	2.54988e-06	2.12354e-05	0.590154	-1.69447	1597.12	2706.28	1.65309e-05	0.000105284
MRPS16	MRPS16	0.00613598	0.0146699	0.587484	-1.70217	2183.56	3716.79	0.0140522	0.0286215
BER1	BER1	0.000201982	0.000781322	0.587294	-1.70273	1235.42	2103.57	0.00116606	0.00347401
BIM1	BIM1	9.62263e-08	1.68371e-06	0.586888	-1.7039	833.658	1420.47	5.90996e-07	7.91982e-06
YLR283W	---	0.000855224	0.00267521	0.586397	-1.70533	895.231	1526.66	0.00615585	0.0140462
AVT1	AVT1	4.48918e-05	0.000224592	0.586392	-1.70534	1072.4	1828.8	3.89469e-06	3.36809e-05
UBC9	UBC9	3.14726e-06	2.49932e-05	0.585081	-1.70916	1301.29	2224.11	4.90402e-06	4.03924e-05
RPL23B	RPL23B	1.37407e-05	8.43585e-05	0.584519	-1.71081	29533.3	50525.8	0.000136116	0.00059388
RDS3	RDS3	0.00117622	0.00351046	0.583995	-1.71234	867.167	1484.89	0.00277207	0.00713239
MRPS17	MRPS17	1.56307e-06	1.43632e-05	0.583472	-1.71388	1530.4	2622.92	2.68338e-07	4.4111e-06
CPR2	CPR2	0.00198318	0.00549627	0.583025	-1.71519	2140.19	3670.83	0.00175169	0.00484968
SEC62	SEC62	1.2555e-06	1.20449e-05	0.582704	-1.71614	4073.77	6991.14	1.43613e-05	9.42625e-05
IMP2	---	0.00129534	0.0038254	0.582037	-1.71811	898.271	1543.32	0.000443523	0.0015659
PMT2	PMT2	5.58081e-05	0.000267325	0.581892	-1.71853	2688.45	4620.2	0.000107479	0.000487845
HEK2	HEK2	6.55292e-08	1.30556e-06	0.580965	-1.72127	1525.87	2626.44	2.06005e-09	1.25347e-07
WBP1	WBP1	2.63134e-09	1.27856e-07	0.580373	-1.72303	2981.1	5136.52	1.13337e-08	4.45045e-07
NPY1	NPY1	7.87301e-07	8.42699e-06	0.580294	-1.72326	1468.35	2530.36	7.70985e-06	5.79225e-05
YCL057C-A	---	4.51516e-05	0.000225391	0.579342	-1.72609	1087.86	1877.74	0.000110066	0.000497915
CDC8	CDC8	3.84076e-06	2.92949e-05	0.57786	-1.73052	1197.7	2072.64	1.38018e-05	9.18399e-05
TUB1	TUB1	0.00046796	0.00160355	0.577221	-1.73244	3134.4	5430.16	9.01907e-05	0.000422477
UBS1	UBS1	1.77599e-05	0.000104305	0.576889	-1.73344	1400.76	2428.13	0.000126805	0.000561234
NPL3	NPL3	0.00143236	0.00417774	0.576	-1.73611	2544.88	4418.19	6.99712e-05	0.000348257
BDS1	BDS1	0.000131232	0.000540452	0.575146	-1.73869	423.623	736.549	1.78416e-05	0.000111267
FOL2	FOL2	5.50479e-07	6.3446e-06	0.574849	-1.73959	2469.21	4295.4	8.25021e-06	6.15026e-05
RHB1	RHB1	0.000107883	0.000462304	0.574718	-1.73998	524.632	912.851	0.00131086	0.00384093
RPL42B	RPL42B	0.000870942	0.00271451	0.574585	-1.74039	53360.7	92868.1	0.00224395	0.00596443
YJR142W	---	0.00920256	0.0208781	0.574323	-1.74118	799.938	1392.84	0.0144096	0.0292875
COX18	COX18	1.44707e-08	4.58851e-07	0.57372	-1.74301	763.601	1330.97	5.41056e-08	1.3738e-06
ERG20	ERG20	1.0635e-09	6.71295e-08	0.573456	-1.74381	5208.49	9082.62	9.05515e-09	3.76157e-07
SSP120	SSP120	0.00148877	0.00431367	0.573256	-1.74442	3267.81	5700.44	0.00947279	0.0203065
DFM1	DFM1	0.000399869	0.00139861	0.572679	-1.74618	799.045	1395.27	0.00466281	0.011136
CUE1	CUE1	0.0037347	0.00954377	0.572664	-1.74622	2960.9	5170.38	0.00931731	0.0200029
MET16	MET16	0.000125764	0.000521109	0.571371	-1.75018	936.728	1639.44	0.000274719	0.00104887
SNF11	SNF11	0.000505717	0.00171466	0.570022	-1.75432	862.089	1512.38	0.00510207	0.0120487
ATG5	ATG5	0.000989656	0.00302861	0.569566	-1.75572	1576.75	2768.34	0.000956366	0.00294139
RRG7	RRG7	2.91421e-06	2.36002e-05	0.569344	-1.75641	644.234	1131.54	1.62099e-05	0.000103578
RPL13A	RPL13A	0.000208142	0.000801444	0.567067	-1.76346	10589.7	18674.5	0.00243926	0.00639261
GET3	GET3	8.26696e-07	8.72423e-06	0.566973	-1.76375	5089.68	8976.93	7.10139e-06	5.46674e-05
SVP26	SVP26	3.96639e-05	0.000201572	0.566587	-1.76495	1258.48	2221.16	0.000280254	0.00106303
TIM17	TIM17	1.5452e-08	4.76543e-07	0.566441	-1.76541	1783.44	3148.51	4.55735e-08	1.22631e-06
RPL11B	RPL11B	6.14213e-07	6.93232e-06	0.56643	-1.76544	17191.6	30350.8	6.91908e-06	5.35297e-05
EPT1	EPT1	0.00281998	0.00747202	0.564705	-1.77083	543.296	962.088	0.0257862	0.048472
MEH1	MEH1	5.34116e-05	0.00025934	0.563973	-1.77313	1951.2	3459.74	0.000171977	0.000722345
HRI1	HRI1	7.19299e-07	7.81052e-06	0.563208	-1.77554	1866.66	3314.34	5.44248e-06	4.39695e-05
YNL100W	---	2.65499e-05	0.000145669	0.562983	-1.77625	1762.46	3130.57	0.000105399	0.000480663
CBP6	CBP6	0.00220342	0.00602262	0.562967	-1.7763	816.485	1450.32	1.92549e-05	0.000118225
YGL220W	---	2.72657e-05	0.00014887	0.562385	-1.77814	1385.84	2464.22	0.000141095	0.000610871
LRG1	LRG1	7.5593e-06	5.11066e-05	0.562067	-1.77915	547.751	974.53	3.8899e-07	5.8383e-06
LSM4	LSM4	5.08122e-06	3.6862e-05	0.562	-1.77936	2017.98	3590.7	6.54752e-05	0.000329769
RPN13	RPN13	0.000421719	0.00146628	0.561923	-1.7796	2763.54	4918	0.0027074	0.00698763
MEP2	MEP2	0.0020544	0.00566575	0.560811	-1.78313	912.156	1626.49	0.000184826	0.000764898
RSM10	RSM10	0.00223736	0.00610798	0.560806	-1.78315	2031	3621.57	0.00197053	0.00534711
IPA1	IPA1	0.000622346	0.00203649	0.560794	-1.78319	848.302	1512.68	0.00654425	0.0147826
NIF3	NIF3	8.12675e-08	1.52045e-06	0.56067	-1.78358	1619.59	2888.68	5.04619e-07	7.07095e-06
TIP1	TIP1	0.0243532	0.048066	0.560293	-1.78478	5276.95	9418.19	0.00890408	0.0192504
AIM36	AIM36	9.50487e-08	1.66743e-06	0.55998	-1.78578	891.702	1592.38	2.29292e-07	3.90843e-06
HHT1	HHT1	3.81491e-06	2.91569e-05	0.559778	-1.78642	13023	23264.6	1.08507e-05	7.51645e-05
CDC43	CDC43	9.55202e-05	0.000417298	0.559427	-1.78754	700.696	1252.52	0.000792295	0.0025064
IRC25	IRC25	7.22679e-05	0.000332945	0.559123	-1.78852	569.639	1018.81	0.000391176	0.00140067
HUT1	HUT1	0.000160539	0.000641206	0.558521	-1.79044	1355.8	2427.49	0.00150357	0.00430227
ORM2	ORM2	3.65685e-07	4.65324e-06	0.558499	-1.79051	2502.36	4480.52	3.39986e-07	5.24261e-06
SDH3	SDH3	0.0074073	0.0172157	0.558455	-1.79065	3516.64	6297.09	0.000172249	0.000723041
GPI12	GPI12	0.000851076	0.00266365	0.557705	-1.79306	712.274	1277.15	0.0112396	0.0235674
ATP11	ATP11	9.5153e-06	6.16168e-05	0.557698	-1.79309	1575.11	2824.32	1.76552e-05	0.000110615
CDC36	CDC36	0.000111823	0.000476202	0.555245	-1.80101	965.563	1738.98	0.00110965	0.00333136
RMD6	RMD6	0.00164246	0.00471247	0.554641	-1.80297	509.719	919.008	0.0186119	0.0366165
COQ2	COQ2	0.00015852	0.00063554	0.554579	-1.80317	557.396	1005.08	0.00138996	0.0040254
MRPS28	MRPS28	1.5138e-05	9.14966e-05	0.554443	-1.80361	1205.85	2174.88	1.68703e-05	0.000106759
GPI11	GPI11	0.000280568	0.00102875	0.553868	-1.80548	1183.56	2136.9	0.000579543	0.00194159
YLR460C	---	0.000314325	0.00113648	0.553734	-1.80592	468.11	845.37	0.000400834	0.00143013
URA5	URA5	0.0038239	0.0097459	0.553719	-1.80597	3668.77	6625.69	0.0207636	0.0402635
TLG1	TLG1	0.000147618	0.000598089	0.553657	-1.80617	711.4	1284.91	0.000811811	0.00255974
RNA1	RNA1	0.000263889	0.000978214	0.553151	-1.80782	3399.21	6145.18	0.00294945	0.00753426
HEM13	HEM13	0.000269957	0.000998516	0.552903	-1.80863	593.533	1073.48	0.000142354	0.000614741
OCA2	OCA2	6.01435e-05	0.000285259	0.552576	-1.80971	762.545	1379.98	0.000202494	0.000823236
HLR1	HLR1	8.79314e-05	0.000390459	0.552406	-1.81026	592.892	1073.29	0.00157669	0.00445779
ALG6	ALG6	5.12524e-08	1.09544e-06	0.552287	-1.81065	1043.72	1889.82	1.6181e-07	3.03573e-06
CHZ1	CHZ1	0.00146748	0.00426112	0.552145	-1.81112	1317.7	2386.51	0.00376105	0.00926746
MGM101	MGM101	2.50756e-10	2.60387e-08	0.551078	-1.81463	2315.71	4202.14	4.05363e-09	2.05101e-07
RPS11A	RPS11A	1.93766e-06	1.70182e-05	0.550964	-1.815	11480.2	20836.5	1.3859e-05	9.20392e-05
SEH1	SEH1	8.87464e-09	3.1547e-07	0.550533	-1.81642	1427	2592.03	5.7943e-08	1.44943e-06
THG1	THG1	0.00016033	0.000641206	0.550352	-1.81702	4025.19	7313.84	0.000258119	0.000996193
PPT2	PPT2	0.00127134	0.00376189	0.548898	-1.82183	593.43	1081.13	0.00181739	0.00501007
SPO73	SPO73	0.00408645	0.0103254	0.54882	-1.82209	957.857	1745.3	0.00791668	0.0173997
RPL21A	RPL21A	5.34681e-05	0.000259428	0.548805	-1.82214	25311.2	46120.5	0.000285012	0.00107842
HBN1	HBN1	2.18353e-05	0.000123721	0.548464	-1.82327	293.338	534.836	9.64339e-09	3.92358e-07
RCF1	RCF1	0.00359261	0.00923307	0.548386	-1.82353	658.68	1201.13	0.011331	0.0237008
MSK1	MSK1	8.45308e-07	8.83543e-06	0.547905	-1.82513	1798.97	3283.36	6.96142e-07	8.83183e-06
DSE3	DSE3	5.07637e-07	5.97314e-06	0.547544	-1.82634	786.889	1437.12	9.04863e-07	1.06471e-05
KTR3	KTR3	5.24314e-10	3.93469e-08	0.547381	-1.82688	1500.37	2741	3.54403e-09	1.89216e-07
MRPL16	MRPL16	0.00102803	0.00313327	0.546949	-1.82832	2596.06	4746.43	0.00194706	0.00529432
SEC72	SEC72	0.000586412	0.00193769	0.546271	-1.83059	1037.59	1899.41	0.00623614	0.0141862
PHO3	PHO3	0.000123008	0.000512756	0.545676	-1.83259	1181.07	2164.42	4.27203e-05	0.000230458
EUG1	EUG1	1.75947e-08	5.06106e-07	0.545388	-1.83356	653.156	1197.6	9.02016e-08	2.02399e-06
RPS23B	RPS23B	5.99319e-06	4.2341e-05	0.544449	-1.83672	20374.3	37422	1.9368e-05	0.000118812
TMA20	TMA20	0.00196386	0.00545167	0.544431	-1.83678	1448.17	2659.97	0.00760385	0.0168382
VHT1	VHT1	8.82001e-05	0.000390847	0.5435	-1.83993	1093.48	2011.92	9.14827e-07	1.07169e-05
MET22	MET22	2.3639e-08	6.24935e-07	0.543418	-1.8402	1379.92	2539.34	3.2852e-07	5.12431e-06
RRT5	RRT5	0.00893344	0.0203222	0.543234	-1.84083	389.283	716.603	0.00217918	0.00581977
MRX8	MRX8	1.19916e-05	7.51326e-05	0.541437	-1.84694	873.922	1614.08	4.06996e-05	0.000221503
ATP5	ATP5	0.00012851	0.000530536	0.540748	-1.84929	9512.58	17591.5	0.000287171	0.00108296
YPD1	YPD1	8.2053e-05	0.000369457	0.540561	-1.84993	1075.36	1989.34	0.000939431	0.0028959
TRP4	TRP4	4.23928e-06	3.18843e-05	0.539619	-1.85316	794.225	1471.83	1.06534e-06	1.20122e-05
ESS1	ESS1	0.00138252	0.00406157	0.539172	-1.85469	1618.1	3001.08	0.00857342	0.0186189
RPL18B	RPL18B	1.48097e-06	1.37799e-05	0.539134	-1.85483	3072.04	5698.1	1.83847e-05	0.000114127
RPL35A	RPL35A	1.73365e-07	2.63126e-06	0.53886	-1.85577	22527.5	41805.8	9.50231e-07	1.10083e-05
PAM16	PAM16	0.00021819	0.000833516	0.538703	-1.85631	1602.25	2974.27	0.00031534	0.00116951
YKR051W	---	8.46499e-05	0.000378877	0.538621	-1.85659	743.698	1380.74	0.000566558	0.0019028
RPS18B	RPS18B	4.59954e-07	5.48857e-06	0.538487	-1.85705	23670	43956.5	2.223e-06	2.15103e-05
SER2	SER2	1.88552e-05	0.000109218	0.53692	-1.86248	754.097	1404.49	9.39236e-05	0.000436453
HEM25	HEM25	0.00502796	0.0123352	0.536665	-1.86336	654.542	1219.65	0.0235971	0.0449576
END3	END3	0.000283457	0.00103765	0.535862	-1.86615	2476.96	4622.38	0.0033748	0.00843575
AXL2	AXL2	3.91377e-05	0.000199349	0.535294	-1.86813	753.173	1407.03	0.00010442	0.000477815
RNH1	RNH1	0.000276318	0.00101482	0.53502	-1.86909	628.283	1174.32	0.00320258	0.00808303
RPL35B	RPL35B	2.95445e-06	2.38096e-05	0.53251	-1.8779	18478	34699.9	2.29525e-05	0.000137552
YGL041W-A	---	1.16644e-06	1.13354e-05	0.532154	-1.87916	519.492	976.207	3.58482e-06	3.1522e-05
CPR3	CPR3	1.29851e-06	1.23697e-05	0.531476	-1.88155	2048.58	3854.51	2.0618e-06	2.03156e-05
RPL30	RPL30	1.34972e-06	1.27675e-05	0.531434	-1.8817	17483.9	32899.4	8.96659e-06	6.5147e-05
RPS23A	RPS23A	2.95769e-06	2.38096e-05	0.531309	-1.88214	13394.1	25209.6	2.09679e-05	0.000127468
ZIM17	ZIM17	2.07045e-06	1.78593e-05	0.530845	-1.88379	599.117	1128.61	5.83635e-06	4.64843e-05
PSF1	PSF1	1.94248e-06	1.70383e-05	0.530527	-1.88492	674.335	1271.07	2.21298e-05	0.000133094
YMR099C	---	0.000927559	0.00286067	0.530047	-1.88662	2064	3893.99	0.00352437	0.00875455
LSC1	LSC1	0.00925031	0.0209583	0.52969	-1.8879	2748.95	5189.73	0.0201049	0.039166
GRX5	GRX5	0.000176564	0.000696562	0.529356	-1.88909	897.983	1696.37	5.61234e-06	4.4912e-05
FMN1	FMN1	6.41856e-05	0.000302519	0.529126	-1.88991	892.866	1687.43	0.000173001	0.000725095
YLR050C	---	5.49091e-06	3.93272e-05	0.527417	-1.89603	590.272	1119.17	1.81861e-05	0.000113102
YPT10	YPT10	6.66219e-05	0.000312475	0.527308	-1.89643	685.444	1299.89	0.000240009	0.000941907
CUS2	CUS2	2.06534e-07	3.05906e-06	0.527228	-1.89671	780.448	1480.28	1.28636e-06	1.38787e-05
RPL43A	RPL43A	1.17629e-06	1.14148e-05	0.526931	-1.89778	22694.3	43068.7	5.77973e-06	4.60877e-05
RPL20A	RPL20A	2.82622e-05	0.000152951	0.525903	-1.90149	13136.2	24978.3	0.000263832	0.00101476
GON7	GON7	0.000164136	0.000652103	0.524894	-1.90514	985.556	1877.63	0.000748127	0.00238905
TSC3	TSC3	0.000583397	0.00193056	0.524866	-1.90525	1497.16	2852.46	0.000229108	0.00090863
CAF16	CAF16	1.60385e-08	4.90155e-07	0.524636	-1.90608	1081.26	2060.97	6.22323e-08	1.53938e-06
DCP1	DCP1	3.26599e-09	1.50058e-07	0.523943	-1.90861	1305.73	2492.13	2.41726e-08	7.85428e-07
FSH2	FSH2	6.53104e-05	0.00030713	0.523853	-1.90893	840.477	1604.41	0.000446435	0.00157289
ADK1	ADK1	5.31243e-08	1.12125e-06	0.523821	-1.90905	5189.82	9907.62	1.5928e-07	3.00497e-06
YPL099C	---	7.37208e-07	7.95383e-06	0.522686	-1.9132	548.426	1049.25	1.92384e-06	1.92214e-05
MRPL11	MRPL11	6.78954e-07	7.50517e-06	0.522506	-1.91385	1481.79	2835.92	1.05548e-06	1.1981e-05
ATG27	ATG27	8.32641e-08	1.54496e-06	0.522261	-1.91475	1813.91	3473.19	5.30735e-07	7.27097e-06
RDI1	RDI1	0.000119259	0.000500353	0.521737	-1.91667	1353.36	2593.96	0.000848936	0.00265573
FMC1	FMC1	0.00125524	0.00371838	0.521224	-1.91856	1033.95	1983.7	0.00147248	0.00423198
PMI40	PMI40	7.24106e-06	4.93257e-05	0.521019	-1.91932	3008.26	5773.8	9.86833e-06	7.01586e-05
LAC1	LAC1	0.000659489	0.00213733	0.519837	-1.92368	1293.95	2489.14	0.00058496	0.00195682
BUB3	BUB3	1.82861e-05	0.000106653	0.519697	-1.9242	684.15	1316.44	0.000128788	0.000567779
RPL37B	RPL37B	3.87033e-06	2.94703e-05	0.519305	-1.92565	19565.6	37676.5	2.21241e-05	0.000133094
RSM18	RSM18	3.55805e-06	2.75902e-05	0.518709	-1.92786	1324.55	2553.55	8.63696e-06	6.37503e-05
VMA6	VMA6	3.41156e-07	4.43109e-06	0.518519	-1.92857	7031.51	13560.8	2.38705e-06	2.28389e-05
LIP1	LIP1	0.000143006	0.000582461	0.517469	-1.93248	1119.04	2162.52	0.000309576	0.0011539
RPS12	RPS12	0.00046925	0.00160716	0.517429	-1.93263	59630.8	115244	0.000685426	0.00221819
RPL7A	RPL7A	3.19181e-05	0.000168418	0.516539	-1.93596	11738.9	22726.1	0.000164687	0.00069649
MRPS9	MRPS9	1.78882e-05	0.000104785	0.516185	-1.93729	2284.05	4424.88	4.86263e-05	0.00025598
CDC6	CDC6	0.000182439	0.00071556	0.516156	-1.9374	495.26	959.515	0.00187399	0.00513883
RPL33B	RPL33B	3.04429e-06	2.43039e-05	0.515696	-1.93913	6803.87	13193.6	2.36903e-05	0.000141346
DUR3	DUR3	0.0242423	0.0478891	0.514904	-1.94211	715.344	1389.28	0.010709	0.0225886
YRA1	YRA1	5.25941e-07	6.14569e-06	0.51457	-1.94337	3813.55	7411.14	4.06785e-06	3.47571e-05
MDM12	MDM12	1.30185e-05	8.02988e-05	0.51453	-1.94352	605.3	1176.41	0.00021634	0.000868703
RPS7A	RPS7A	1.47221e-07	2.32321e-06	0.514378	-1.9441	12954.8	25185.3	1.03833e-06	1.18557e-05
GPM3	GPM3	9.99026e-08	1.73903e-06	0.514241	-1.94461	773.733	1504.61	6.64968e-07	8.57099e-06
SHE3	SHE3	9.73522e-09	3.3041e-07	0.514124	-1.94506	871.074	1694.29	5.80867e-09	2.65079e-07
RPS14A	RPS14A	7.80298e-12	2.92785e-09	0.513991	-1.94556	15980.2	31090.4	1.86814e-11	6.03811e-09
RPL40A	RPL40A	1.07196e-07	1.83757e-06	0.511274	-1.9559	18096.2	35394.2	5.52046e-07	7.47198e-06
VPH2	VPH2	4.80389e-05	0.000238396	0.51121	-1.95615	893.487	1747.79	0.000170272	0.000715632
PHO13	PHO13	3.94149e-09	1.70343e-07	0.511139	-1.95642	2630.16	5145.69	3.76444e-08	1.08479e-06
NAT3	NAT3	0.00394522	0.00999475	0.509959	-1.96094	1165.1	2284.7	0.0195769	0.038281
TFB4	TFB4	2.05941e-07	3.05698e-06	0.509901	-1.96116	743.313	1457.76	5.65377e-07	7.60669e-06
RMP1	RMP1	2.51218e-07	3.5275e-06	0.509593	-1.96235	575.935	1130.19	3.29024e-06	2.9317e-05
RAX2	RAX2	1.93149e-07	2.88613e-06	0.509547	-1.96253	1031.49	2024.33	8.55401e-07	1.02356e-05
CDC10	CDC10	3.05131e-08	7.60462e-07	0.50921	-1.96383	1853.6	3640.15	2.31485e-07	3.91794e-06
FAA3	FAA3	4.19163e-07	5.11939e-06	0.509104	-1.96423	596.353	1171.38	1.90556e-07	3.43204e-06
RPS17A	RPS17A	5.11005e-08	1.09544e-06	0.50882	-1.96533	24768.2	48677.7	3.51782e-07	5.38761e-06
GPI8	GPI8	2.21324e-06	1.88264e-05	0.508814	-1.96535	822.289	1616.09	2.14215e-05	0.000129642
IZH4	IZH4	0.000537468	0.00179973	0.508525	-1.96647	851.144	1673.75	1.40278e-05	9.27948e-05
YMR178W	---	0.00104913	0.00318895	0.507962	-1.96865	2209.08	4348.91	0.0054957	0.012817
COQ3	COQ3	0.002032	0.00561543	0.507632	-1.96993	432.591	852.175	0.00498561	0.0118026
PTC7	PTC7	1.24005e-06	1.19477e-05	0.507583	-1.97012	819.605	1614.72	2.50542e-06	2.36666e-05
RPS16B	RPS16B	8.80163e-08	1.58947e-06	0.507533	-1.97031	15756.1	31044.5	4.35712e-07	6.3697e-06
SUC2	SUC2	0.000126059	0.000522014	0.507517	-1.97038	4651.61	9165.41	0.000189054	0.000778578
TAN1	TAN1	2.82462e-07	3.83853e-06	0.507394	-1.97086	1683.12	3317.18	7.02329e-07	8.86641e-06
VMA10	VMA10	0.000165044	0.000655324	0.507198	-1.97162	7306.49	14405.6	0.00117343	0.00349134
GAS3	GAS3	2.34549e-06	1.98018e-05	0.506866	-1.97291	776.416	1531.8	2.10073e-07	3.65678e-06
SMD3	SMD3	0.00110961	0.0033412	0.506832	-1.97304	669.534	1321.02	0.00886995	0.0191889
MRPL15	MRPL15	3.84218e-07	4.81085e-06	0.506543	-1.97417	1303.53	2573.38	6.57937e-07	8.51829e-06
YPL225W	---	0.00168132	0.00480356	0.506337	-1.97497	3789.6	7484.34	0.0104996	0.0221885
MRPL13	MRPL13	4.82034e-08	1.03683e-06	0.505185	-1.97947	1413.59	2798.16	3.58261e-08	1.05664e-06
ICP55	ICP55	1.87144e-11	5.49553e-09	0.504998	-1.98021	861.451	1705.85	6.35761e-11	1.49055e-08
SDD2	SDD2	0.000753859	0.00240395	0.504287	-1.983	3443.24	6827.95	0.00316645	0.00801281
MED4	MED4	1.10399e-05	7.00786e-05	0.503585	-1.98576	1162.31	2308.06	0.000207441	0.000837952
DBR1	DBR1	2.08118e-12	1.27582e-09	0.502412	-1.9904	786.543	1565.53	1.70284e-11	6.03811e-09
VPS75	VPS75	6.78091e-11	1.23779e-08	0.502304	-1.99083	790.349	1573.45	2.17149e-10	3.41075e-08
SEC13	SEC13	3.46687e-08	8.19779e-07	0.500906	-1.99638	2520.49	5031.86	1.94908e-07	3.50109e-06
LDB7	LDB7	1.66525e-05	9.83998e-05	0.500592	-1.99764	1317.48	2631.85	6.49715e-05	0.000327476
DIB1	DIB1	0.000101119	0.000438074	0.500057	-1.99977	1240.98	2481.68	0.000133182	0.000583721
YIP4	YIP4	0.000518712	0.00174535	0.499868	-2.00053	1235.27	2471.2	0.0033283	0.00833495
RPB4	RPB4	6.06146e-06	4.26449e-05	0.499454	-2.00219	3251.13	6509.37	2.9245e-05	0.000168533
MET14	MET14	3.59735e-05	0.000185895	0.498914	-2.00435	744.388	1492.02	5.96557e-06	4.71993e-05
RPL24B	RPL24B	3.02846e-09	1.44903e-07	0.498769	-2.00494	14315	28700.7	1.67314e-08	5.9192e-07
MRPL36	MRPL36	8.9759e-05	0.000395713	0.498735	-2.00507	2555.9	5124.76	6.0202e-05	0.000305873
PAM17	PAM17	1.88326e-05	0.000109218	0.498662	-2.00537	997.338	2000.03	8.64082e-05	0.000410409
MRPL19	MRPL19	5.51257e-06	3.94406e-05	0.49839	-2.00646	717.641	1439.92	7.15927e-06	5.50099e-05
MTC3	MTC3	0.000115555	0.000488398	0.498275	-2.00692	933.251	1872.96	0.000663925	0.0021673
YPR063C	---	7.01246e-06	4.80071e-05	0.498081	-2.0077	1013.56	2034.93	2.19646e-05	0.000132573
BRR6	BRR6	0.000195191	0.00075809	0.49775	-2.00904	793.791	1594.76	0.00192787	0.0052567
EXG2	EXG2	6.69822e-05	0.00031373	0.497611	-2.0096	535.948	1077.04	0.000101769	0.000467265
LSM12	LSM12	1.73159e-06	1.55781e-05	0.497601	-2.00964	1404.65	2822.85	8.32505e-06	6.1792e-05
ARD1	ARD1	3.32839e-05	0.000173994	0.497119	-2.01159	945.372	1901.7	0.000265958	0.00102178
TIF11	TIF11	0.000103295	0.000446356	0.496858	-2.01265	8582.1	17272.8	8.40831e-05	0.000401474
DLS1	DLS1	1.43884e-05	8.74703e-05	0.496341	-2.01474	1062.1	2139.85	0.000166161	0.000701406
NEJ1	NEJ1	3.61326e-05	0.000186432	0.495813	-2.01689	633.812	1278.33	0.000459005	0.00160711
INH1	INH1	0.00462404	0.0114692	0.49568	-2.01743	1373.6	2771.14	0.0259711	0.0487653
MRP21	MRP21	3.52131e-05	0.000182805	0.495471	-2.01828	1746.1	3524.13	2.626e-05	0.000154092
RPB7	RPB7	2.35746e-06	1.98532e-05	0.49502	-2.02012	800.145	1616.39	3.26874e-05	0.000184746
TSC10	TSC10	4.41673e-08	9.74855e-07	0.494118	-2.02381	965.563	1954.12	1.04578e-08	4.15482e-07
MAL12	MAL12	0.000990164	0.00302879	0.493839	-2.02495	434.488	879.816	2.91556e-05	0.000168162
YFR011C	---	3.25883e-05	0.000171418	0.493359	-2.02692	1844.27	3738.18	0.000118263	0.000530024
ADE13	ADE13	8.26677e-10	5.58338e-08	0.490907	-2.03705	2778.78	5660.51	1.99521e-09	1.24775e-07
DIC1	DIC1	3.97579e-06	3.01713e-05	0.490713	-2.03785	985.682	2008.67	3.76725e-05	0.000207123
RPL9B	RPL9B	0.00442243	0.0110422	0.489271	-2.04386	4303.77	8796.28	0.018084	0.0357551
SRP21	SRP21	9.99e-09	3.35684e-07	0.489155	-2.04434	1605.46	3282.11	5.38493e-08	1.37244e-06
PIR1	PIR1	0.000647107	0.00210427	0.488918	-2.04533	2241.74	4585.1	3.33281e-05	0.000187601
ACB1	ACB1	5.20798e-06	3.76129e-05	0.488556	-2.04685	2355.12	4820.58	1.48403e-05	9.66553e-05
YOR111W	---	6.63112e-07	7.36621e-06	0.48769	-2.05048	555.987	1140.04	5.51158e-06	4.44099e-05
RPL12B	RPL12B	1.70653e-11	5.35325e-09	0.487291	-2.05216	15293.5	31384.8	4.28238e-11	1.15693e-08
LSM1	LSM1	3.48351e-08	8.19779e-07	0.48727	-2.05225	1371.98	2815.64	2.27558e-07	3.89096e-06
YNR021W	---	4.16637e-06	3.14059e-05	0.487205	-2.05253	1744.55	3580.74	5.85707e-06	4.65643e-05
SCW11	SCW11	0.000148743	0.000601921	0.487169	-2.05267	501.743	1029.92	1.74608e-05	0.00010963
SPO7	SPO7	3.53665e-07	4.54447e-06	0.486508	-2.05547	921.341	1893.78	1.075e-06	1.20808e-05
FAP7	FAP7	0.000145071	0.000589405	0.486475	-2.05561	1235.55	2539.8	0.00137706	0.00399685
SOL3	SOL3	1.25941e-07	2.04965e-06	0.486066	-2.05733	1601.87	3295.58	4.1516e-07	6.12225e-06
YMR122W-A	---	0.000865099	0.00270128	0.485733	-2.05874	1306.51	2689.76	0.00202567	0.00547694
YOR131C	---	0.000143071	0.000582461	0.485567	-2.05945	1579.07	3252.02	0.00133179	0.0038838
SDC1	SDC1	7.32399e-07	7.94001e-06	0.485411	-2.06011	851.254	1753.68	6.78342e-06	5.25704e-05
COX9	COX9	0.00043559	0.00150871	0.485021	-2.06177	1835.78	3784.95	0.000198696	0.000811362
ORT1	ORT1	6.22071e-07	7.00245e-06	0.484687	-2.06319	738.706	1524.09	1.41716e-05	9.33209e-05
ATP18	ATP18	3.9946e-05	0.000202854	0.484662	-2.06329	634.308	1308.76	0.000188036	0.000775332
MRP10	MRP10	5.37558e-06	3.86652e-05	0.484551	-2.06376	775.082	1599.59	7.1066e-06	5.46674e-05
SMD1	SMD1	0.00346178	0.00895476	0.48416	-2.06543	494.856	1022.09	0.0222742	0.0427508
RPL33A	RPL33A	1.20909e-08	3.98353e-07	0.483542	-2.06807	13101.4	27094.6	6.47438e-08	1.59011e-06
RFA3	RFA3	3.69509e-05	0.000189834	0.48337	-2.06881	1664.99	3444.55	0.000461655	0.00161388
ERP3	ERP3	0.0017744	0.0050098	0.483044	-2.0702	763.421	1580.44	0.0138454	0.0282428
YPR010C-A	---	0.00255212	0.00684281	0.482811	-2.07121	1311.36	2716.1	9.43745e-05	0.000437778
RPL31A	RPL31A	7.06109e-07	7.72629e-06	0.482282	-2.07348	24987.8	51811.7	5.54452e-06	4.44747e-05
YIP1	YIP1	0.000160482	0.000641206	0.482049	-2.07448	710.87	1474.68	0.00122789	0.00363577
PER1	PER1	1.32978e-09	7.87839e-08	0.481772	-2.07567	695.991	1444.65	1.04408e-09	8.92626e-08
YBR262C	---	0.000269521	0.000997449	0.481072	-2.07869	1929.81	4011.47	0.00049155	0.00169557
URA4	URA4	2.08565e-10	2.47132e-08	0.480696	-2.08032	1875.3	3901.22	1.49132e-10	2.87782e-08
MRPL6	MRPL6	0.000256268	0.000953627	0.480234	-2.08232	1189.27	2476.43	0.000315667	0.00116951
YFH1	YFH1	7.25958e-06	4.93768e-05	0.479706	-2.08461	1015.63	2117.18	2.31271e-07	3.91794e-06
ATP15	ATP15	0.00463707	0.0114974	0.479291	-2.08641	1732.67	3615.07	0.0162804	0.0326936
SPC2	SPC2	3.74499e-05	0.000192055	0.47878	-2.08864	2117.08	4421.81	0.000180968	0.000750771
RPL36B	RPL36B	2.02259e-06	1.75135e-05	0.478649	-2.08921	28117.4	58743.1	1.57836e-05	0.000101598
ATP17	ATP17	0.000474282	0.00162192	0.47842	-2.09021	3135.78	6554.45	0.000758797	0.00241855
OPI3	OPI3	0.000317416	0.00114643	0.478281	-2.09082	3004.23	6281.32	0.000430456	0.00152374
TIM9	TIM9	7.15263e-05	0.000330257	0.47814	-2.09144	863.288	1805.51	4.19092e-06	3.56539e-05
PAN6	PAN6	0.000138483	0.000566169	0.47801	-2.092	969.565	2028.33	0.000671826	0.00218675
CDC42	CDC42	9.71618e-07	9.88299e-06	0.477567	-2.09395	3249.06	6803.36	4.99456e-06	4.09384e-05
COX6	COX6	0.000870526	0.00271447	0.477419	-2.0946	3015.8	6316.88	2.11326e-05	0.000128354
IMG1	IMG1	2.65739e-06	2.19896e-05	0.477419	-2.0946	924.798	1937.08	4.40697e-06	3.72058e-05
RHO2	RHO2	1.35872e-05	8.35012e-05	0.477406	-2.09465	725.395	1519.45	0.000181367	0.000751964
CPS1	CPS1	0.000116349	0.000490831	0.476995	-2.09646	621.895	1303.78	0.00053122	0.00180627
RDL2	RDL2	2.51855e-08	6.49247e-07	0.476648	-2.09798	1614.48	3387.16	5.29012e-08	1.35853e-06
MLC1	MLC1	3.37223e-06	2.63669e-05	0.476316	-2.09944	1538.26	3229.48	1.08752e-05	7.52571e-05
MMF1	MMF1	0.000719327	0.00231349	0.476114	-2.10034	4010.9	8424.24	0.00059536	0.00198375
EMC4	EMC4	6.97751e-07	7.66278e-06	0.475386	-2.10355	1734.77	3649.18	4.06088e-06	3.47571e-05
ALG14	ALG14	2.47027e-06	2.06744e-05	0.47433	-2.10824	973.83	2053.06	4.1387e-05	0.000224701
YCR023C	---	7.68774e-10	5.27291e-08	0.474295	-2.10839	576.515	1215.52	2.91047e-09	1.59815e-07
HTB1	HTB1	8.59886e-08	1.56533e-06	0.474211	-2.10877	3775.49	7961.63	5.53663e-09	2.59683e-07
BOL1	BOL1	0.000116017	0.000490043	0.473174	-2.11339	896.897	1895.49	0.000669018	0.00217866
TOS1	TOS1	0.000360238	0.0012819	0.47294	-2.11443	3629.35	7674.01	4.82402e-05	0.000254148
DPP1	DPP1	8.4493e-05	0.000378426	0.472842	-2.11487	762.395	1612.37	0.000596816	0.00198762
GPI15	GPI15	1.14892e-05	7.25237e-05	0.472725	-2.1154	1002.61	2120.92	8.07496e-05	0.000389457
MDE1	MDE1	1.09966e-06	1.08902e-05	0.472216	-2.11768	1798.25	3808.1	4.48169e-06	3.75777e-05
YDR524C-B	---	1.99436e-06	1.7403e-05	0.472107	-2.11817	4327.29	9165.92	9.39242e-06	6.76294e-05
PSF3	PSF3	3.39799e-05	0.000177284	0.471927	-2.11897	1068.66	2264.46	0.000116158	0.000521628
MSW1	MSW1	8.15981e-07	8.63814e-06	0.471626	-2.12032	630.737	1337.37	1.03918e-06	1.18557e-05
TRS20	TRS20	3.8464e-07	4.81085e-06	0.471292	-2.12183	824.321	1749.07	1.6738e-06	1.71546e-05
NKP1	NKP1	0.000260685	0.000967931	0.471017	-2.12307	753.491	1599.71	0.00175362	0.00485209
ABF2	ABF2	9.92503e-06	6.39634e-05	0.470978	-2.12324	2388.48	5071.32	2.16504e-05	0.00013091
PAC10	PAC10	3.82595e-05	0.000195465	0.470924	-2.12349	726.651	1543.03	0.00013605	0.00059388
VMA4	VMA4	3.74496e-06	2.87426e-05	0.470234	-2.1266	7481.42	15910	2.53396e-05	0.000149609
RPL23A	RPL23A	1.63476e-07	2.50936e-06	0.469852	-2.12833	12602.4	26822	6.96974e-07	8.83183e-06
TDA2	TDA2	0.00042182	0.00146628	0.469303	-2.13082	691.072	1472.55	0.0005913	0.00197412
RPS7B	RPS7B	8.19671e-07	8.66363e-06	0.469126	-2.13162	2035.61	4339.15	7.46449e-06	5.65827e-05
STE14	STE14	0.000521617	0.00175361	0.46894	-2.13247	717.471	1529.99	0.00633652	0.0143662
ADE1	ADE1	3.58529e-05	0.000185414	0.468289	-2.13543	1321.9	2822.82	9.15542e-05	0.000427633
snR19	---	0.0045242	0.0112505	0.468112	-2.13624	1077.23	2301.21	0.00991703	0.0211317
SEC65	SEC65	5.94972e-06	4.21171e-05	0.467732	-2.13797	1520.64	3251.1	3.16511e-05	0.000179726
RPS24A	RPS24A	8.75787e-08	1.58581e-06	0.467683	-2.1382	15847.7	33885.7	4.56733e-07	6.54941e-06
MRPL33	MRPL33	2.33878e-05	0.000131197	0.467645	-2.13837	1554.35	3323.78	1.9617e-05	0.000120121
ERV1	ERV1	2.71559e-06	2.234e-05	0.467433	-2.13934	811.726	1736.56	1.0141e-05	7.13459e-05
MRPL9	MRPL9	1.90801e-06	1.67796e-05	0.466778	-2.14235	2846.18	6097.5	5.01869e-06	4.10859e-05
RPL6A	RPL6A	7.04597e-06	4.81178e-05	0.466726	-2.14259	11762.7	25202.6	5.25625e-05	0.000273714
SEC4	SEC4	3.69851e-06	2.8452e-05	0.466404	-2.14407	4066.39	8718.61	1.98264e-05	0.000121183
TIM12	TIM12	0.00824682	0.0189452	0.466342	-2.14435	369.524	792.387	0.0193247	0.0378425
SWS2	SWS2	6.00646e-06	4.23904e-05	0.46587	-2.14652	1031.58	2214.31	3.0366e-05	0.000173954
AMN1	AMN1	1.08859e-07	1.86134e-06	0.465835	-2.14668	1774.05	3808.32	1.19189e-08	4.54804e-07
VMA22	VMA22	3.88024e-07	4.82636e-06	0.465704	-2.14729	779.696	1674.23	1.51689e-06	1.57617e-05
RPS19A	RPS19A	2.91735e-07	3.92505e-06	0.464629	-2.15225	13668.1	29417.1	1.98226e-06	1.96308e-05
WIP1	WIP1	0.00121007	0.00359878	0.464592	-2.15243	761.769	1639.65	0.00504824	0.0119341
VMA5	VMA5	9.2877e-14	1.04549e-10	0.464207	-2.15421	3775.36	8132.91	1.30082e-13	1.2551e-10
ERV15	ERV15	5.39379e-05	0.000261332	0.463555	-2.15724	737.938	1591.91	0.000766107	0.00243842
MRPL27	MRPL27	5.15979e-06	3.73518e-05	0.462719	-2.16114	1238.78	2677.17	5.11447e-06	4.17692e-05
HTD2	HTD2	0.00212726	0.00584283	0.462571	-2.16183	338.137	730.995	0.0206719	0.0401064
URH1	URH1	2.18857e-05	0.000123903	0.462299	-2.1631	777.892	1682.66	9.29704e-05	0.000433349
BUD16	BUD16	2.66515e-07	3.69087e-06	0.462202	-2.16355	655.058	1417.25	6.12452e-07	8.11079e-06
SRP14	SRP14	9.45021e-06	6.13718e-05	0.46136	-2.1675	2080.43	4509.33	7.52458e-05	0.000368535
YPT6	YPT6	6.60382e-08	1.31183e-06	0.461271	-2.16792	1067.14	2313.48	3.70283e-07	5.61999e-06
HEM15	HEM15	0.00180287	0.00507569	0.460848	-2.16991	1003.77	2178.09	0.00531548	0.0124785
SAM4	SAM4	0.00317641	0.00830565	0.460453	-2.17178	1778.24	3861.94	0.0220279	0.0423262
HHF1	HHF1	6.78654e-10	4.72539e-08	0.460146	-2.17323	4666.43	10141.2	5.80027e-09	2.65079e-07
RPS18A	RPS18A	3.53573e-11	8.84455e-09	0.459033	-2.17849	15719.8	34245.5	1.79987e-10	3.23468e-08
MRP17	MRP17	1.65759e-05	9.8119e-05	0.458941	-2.17893	713.828	1555.38	4.51554e-05	0.000241281
TRI1	TRI1	5.87284e-05	0.000279332	0.45859	-2.1806	504.824	1100.82	0.0003303	0.00121701
GRX7	GRX7	6.3611e-05	0.000300116	0.45852	-2.18093	1256.08	2739.43	0.000625738	0.00206662
MRPL1	MRPL1	9.67561e-10	6.40677e-08	0.45781	-2.18431	1102.81	2408.88	3.55796e-09	1.89216e-07
RPS31	RPS31	6.06127e-06	4.26449e-05	0.456752	-2.18937	100852	220803	2.78922e-05	0.000161842
YDL177C	---	0.000125037	0.000519373	0.455659	-2.19463	705.423	1548.14	0.00160568	0.00451866
TYW3	TYW3	3.53804e-05	0.000183532	0.455536	-2.19522	1196.76	2627.14	0.000177606	0.000740463
GDT1	GDT1	8.08768e-07	8.60223e-06	0.455176	-2.19695	1899.89	4173.98	2.49559e-07	4.16178e-06
YNR061C	---	0.00191032	0.00533153	0.455074	-2.19745	768.962	1689.75	0.0178131	0.0352938
RPL6B	RPL6B	5.95527e-06	4.21171e-05	0.454802	-2.19876	7931.56	17439.6	5.88401e-05	0.000300382
PET123	PET123	1.57823e-06	1.44632e-05	0.454631	-2.19958	1641.39	3610.38	3.57109e-06	3.1446e-05
LOT6	LOT6	0.000596616	0.00196563	0.454435	-2.20054	444.631	978.428	0.00319328	0.0080656
LSM6	LSM6	0.000253482	0.000944822	0.453608	-2.20455	2204.78	4860.53	0.000486431	0.00168531
CIA1	CIA1	5.64826e-07	6.48781e-06	0.4531	-2.20702	726.355	1603.08	4.09459e-06	3.49177e-05
YER156C	---	0.00821319	0.0188808	0.453088	-2.20708	2096.09	4626.23	0.0196948	0.0385003
RIB3	RIB3	1.00386e-06	1.01044e-05	0.453049	-2.20727	3552.19	7840.62	4.96e-06	4.07541e-05
IZH2	IZH2	2.98633e-06	2.39545e-05	0.452122	-2.21179	2479.91	5485.04	4.92238e-06	4.04942e-05
YER010C	---	0.000497928	0.0016925	0.451815	-2.2133	1054.64	2334.24	0.00298531	0.00761147
RPS16A	RPS16A	2.94852e-10	2.76588e-08	0.451662	-2.21405	8846.98	19587.6	2.2932e-09	1.33721e-07
SDO1	SDO1	0.000137905	0.000564151	0.451566	-2.21451	1336.68	2960.1	0.000509361	0.00174897
YLR126C	---	0.0013891	0.00407704	0.451519	-2.21475	751.79	1665.02	0.00115468	0.00344315
ERP5	ERP5	0.00195897	0.00544479	0.450629	-2.21912	2133.2	4733.84	0.016305	0.0327196
RPS25A	RPS25A	1.56223e-06	1.43632e-05	0.450508	-2.21972	40840.7	90654.8	6.21223e-06	4.89014e-05
MAK3	MAK3	7.06306e-07	7.72629e-06	0.45015	-2.22148	945.793	2101.06	2.72269e-06	2.5317e-05
YSY6	YSY6	2.55586e-05	0.000141147	0.449507	-2.22466	865.174	1924.72	9.36606e-05	0.000435664
RPS17B	RPS17B	2.12318e-06	1.81749e-05	0.449262	-2.22587	11775.3	26210.2	1.54742e-05	0.000100012
HMRA2	HMRA2	8.52655e-08	1.56066e-06	0.449161	-2.22637	532.123	1184.7	1.08656e-06	1.20957e-05
MRPL8	MRPL8	1.97248e-10	2.42221e-08	0.448395	-2.23017	835.974	1864.37	3.79553e-10	5.02648e-08
ATG17	ATG17	0.000104626	0.00045124	0.44729	-2.23569	446.836	998.985	0.00117983	0.00350574
MRX14	MRX14	7.3073e-05	0.000335967	0.44634	-2.24045	1031.51	2311.03	0.000473928	0.0016491
HTZ1	HTZ1	8.99352e-09	3.18022e-07	0.444704	-2.24869	528.791	1189.09	7.26003e-09	3.14322e-07
RPL27B	RPL27B	2.45466e-07	3.47563e-06	0.444397	-2.25024	7967.54	17928.9	3.04941e-06	2.76452e-05
RSM19	RSM19	0.00373192	0.00954026	0.444374	-2.25036	1679.66	3779.84	0.00222674	0.00592972
MRPL38	MRPL38	1.17798e-07	1.97421e-06	0.444131	-2.25159	725.457	1633.43	4.1013e-07	6.06131e-06
ERV41	ERV41	8.28083e-06	5.51565e-05	0.443862	-2.25295	1980.98	4463.06	4.97487e-05	0.000261481
BUD32	BUD32	5.29251e-09	2.14046e-07	0.443638	-2.25409	1272.37	2868.04	3.80166e-08	1.08584e-06
RPS26A	RPS26A	2.87758e-05	0.000154862	0.443511	-2.25473	58719.2	132396	0.000277257	0.00105617
TAH1	TAH1	1.77955e-05	0.000104423	0.443423	-2.25518	645.207	1455.06	6.44269e-05	0.000325216
PTH2	PTH2	0.000314303	0.00113648	0.443158	-2.25653	1344.73	3034.44	0.00119866	0.00355701
LSM7	LSM7	2.84555e-06	2.32393e-05	0.443054	-2.25706	1319.65	2978.52	3.76894e-05	0.000207123
HIS1	HIS1	9.33232e-05	0.000409289	0.443034	-2.25716	2485.13	5609.34	0.000958024	0.00294247
RBL2	RBL2	5.89683e-06	4.18353e-05	0.442774	-2.25849	1053.84	2380.09	2.64723e-05	0.000154533
COA1	COA1	0.00285362	0.00754317	0.442134	-2.26176	2063.23	4666.53	0.00976274	0.0208597
EGD2	EGD2	5.10215e-10	3.9159e-08	0.441273	-2.26617	8428.25	19099.9	2.4529e-09	1.39217e-07
COX7	COX7	0.000405061	0.00141299	0.441145	-2.26683	905.373	2052.32	9.7946e-05	0.000451554
PPM1	PPM1	0.000654816	0.00212626	0.441067	-2.26723	889.948	2017.72	0.00593569	0.0136685
VMA8	VMA8	2.30447e-05	0.000129595	0.440805	-2.26858	6633.27	15048.1	0.000167944	0.000708051
MRPL49	MRPL49	1.76647e-06	1.58023e-05	0.440544	-2.26992	1205.12	2735.51	1.16407e-06	1.2798e-05
TOA2	TOA2	3.39921e-05	0.000177284	0.44046	-2.27035	1657.38	3762.85	0.000133904	0.000585365
ATP16	ATP16	2.45761e-05	0.000136615	0.43982	-2.27366	4419.76	10049	0.000109954	0.000497741
SGF11	SGF11	4.66696e-05	0.000232111	0.43963	-2.27464	681.739	1550.71	0.000231879	0.000916058
FMP32	FMP32	3.69868e-06	2.8452e-05	0.439491	-2.27536	487.025	1108.16	8.26519e-06	6.15026e-05
CPR8	CPR8	2.12262e-09	1.09437e-07	0.43942	-2.27572	1225.75	2789.47	2.64976e-08	8.40717e-07
snR86	---	7.06589e-05	0.000327094	0.438359	-2.28123	2320.61	5293.84	7.89929e-05	0.000382724
HEM4	HEM4	3.96173e-09	1.70343e-07	0.438325	-2.28141	572.559	1306.24	2.63616e-09	1.47146e-07
RPE1	RPE1	3.47796e-09	1.56601e-07	0.436716	-2.28982	1549.32	3547.67	6.72139e-09	2.94781e-07
ELF1	ELF1	6.84876e-08	1.33304e-06	0.436319	-2.2919	2764.88	6336.83	4.09083e-07	6.0591e-06
VOA1	VOA1	6.49668e-07	7.25266e-06	0.43619	-2.29258	5322.83	12203	4.47841e-06	3.75777e-05
NAT5	NAT5	0.000886984	0.00275815	0.435749	-2.2949	1617.18	3711.27	0.00332264	0.00832384
CMC2	CMC2	0.00422483	0.0106076	0.434968	-2.29902	925.93	2128.73	0.00256294	0.00667055
IGO2	IGO2	0.00391157	0.00991694	0.433321	-2.30776	1604.94	3703.82	0.0255676	0.048128
VMA3	VMA3	5.78877e-05	0.000276111	0.43297	-2.30963	7883.94	18209	0.0003655	0.00132435
RPS24B	RPS24B	7.34831e-07	7.94087e-06	0.432709	-2.31102	5375.88	12423.8	9.72214e-06	6.92651e-05
YRA2	YRA2	2.511e-07	3.5275e-06	0.43263	-2.31144	1122.48	2594.56	1.92896e-06	1.9244e-05
GIM3	GIM3	3.55309e-05	0.000184031	0.432432	-2.3125	1048.44	2424.53	0.000232981	0.000919132
CBR1	CBR1	1.95473e-06	1.71236e-05	0.430959	-2.32041	7077.05	16421.6	1.30524e-05	8.78359e-05
RPL25	RPL25	0.000184219	0.000721004	0.430844	-2.32103	65845.9	152830	0.00131488	0.00384779
COA3	COA3	0.000479254	0.00163561	0.430666	-2.32198	1050.31	2438.81	0.000733303	0.00234727
YHI9	YHI9	7.1506e-07	7.78954e-06	0.430637	-2.32214	928.65	2156.46	4.0506e-06	3.47571e-05
BOL3	BOL3	0.000212662	0.000815626	0.430341	-2.32374	753.411	1750.73	2.78753e-06	2.57904e-05
RPS19B	RPS19B	2.65484e-07	3.68946e-06	0.430338	-2.32375	26820.5	62324.1	8.84162e-07	1.04683e-05
SRD1	SRD1	4.249e-05	0.000214478	0.430225	-2.32437	1017.6	2365.28	0.000553503	0.00187012
YPR139C	---	4.43473e-11	9.66199e-09	0.429515	-2.32821	1374.9	3201.06	2.90286e-10	4.08457e-08
CLN2	CLN2	1.16529e-06	1.13354e-05	0.42865	-2.3329	645.424	1505.71	4.78764e-07	6.77898e-06
RVS161	RVS161	1.53453e-05	9.22902e-05	0.428338	-2.3346	2353.24	5493.88	0.00012439	0.000552353
FSH3	FSH3	8.16616e-09	2.98131e-07	0.428267	-2.33499	673.482	1572.58	5.0099e-08	1.30644e-06
CAB5	CAB5	0.000210552	0.000808912	0.427062	-2.34158	1433.37	3356.34	0.000845079	0.00264611
THO1	THO1	4.78672e-06	3.52173e-05	0.427049	-2.34165	1117.35	2616.44	1.07784e-05	7.48171e-05
CBC2	CBC2	1.52605e-07	2.38035e-06	0.426939	-2.34226	2803.68	6566.93	1.16535e-06	1.2798e-05
MDM35	MDM35	0.00448923	0.0111759	0.426854	-2.34272	726.806	1702.7	0.00597771	0.0137354
RPL16A	RPL16A	2.49168e-10	2.60387e-08	0.426102	-2.34686	9910.28	23258	1.17313e-09	9.12266e-08
PAM18	PAM18	0.000283264	0.00103751	0.426051	-2.34714	1258.63	2954.17	0.00116056	0.00345915
HTA1	HTA1	3.33733e-09	1.51712e-07	0.426036	-2.34722	3564.44	8366.52	2.17868e-09	1.29116e-07
YJR112W-A	---	3.4377e-05	0.000178877	0.425521	-2.35006	651.443	1530.93	0.000191908	0.000788402
ERV14	ERV14	4.97293e-06	3.62321e-05	0.424174	-2.35752	2532.28	5969.9	3.08584e-05	0.000176625
MGE1	MGE1	6.47842e-07	7.24424e-06	0.424138	-2.35772	3484.16	8214.68	2.84273e-06	2.61934e-05
SEC28	SEC28	4.31545e-08	9.574e-07	0.424092	-2.35798	2880	6790.98	7.2983e-07	9.17927e-06
YIP3	YIP3	0.00140905	0.00411802	0.424031	-2.35832	1445.97	3410.05	0.0105366	0.0222579
KEG1	KEG1	5.21717e-05	0.000254601	0.424002	-2.35848	678.901	1601.17	0.000108094	0.000490307
SRP102	SRP102	1.96346e-06	1.71576e-05	0.423115	-2.36343	1243.4	2938.67	1.66191e-05	0.000105541
RPS30B	RPS30B	2.01564e-06	1.74983e-05	0.423052	-2.36378	16207.3	38310.4	7.29799e-06	5.56956e-05
PFY1	PFY1	0.000435277	0.0015084	0.422828	-2.36503	4308.43	10189.6	0.00222068	0.00591889
MPD2	MPD2	7.10319e-06	4.84595e-05	0.421265	-2.3738	1328.32	3153.17	5.35482e-05	0.000277776
HOM2	HOM2	3.62458e-10	3.13851e-08	0.420335	-2.37905	3244.34	7718.47	1.33672e-09	9.9211e-08
SCW4	SCW4	5.43898e-08	1.14439e-06	0.420233	-2.37963	2919.19	6946.59	8.70707e-09	3.65264e-07
ADE8	ADE8	1.41056e-05	8.60608e-05	0.41927	-2.3851	1356.51	3235.4	8.03099e-05	0.000387992
LAG1	LAG1	3.93433e-09	1.70343e-07	0.418996	-2.38666	1110.63	2650.69	2.18515e-08	7.27021e-07
CIR1	CIR1	7.44063e-05	0.000341168	0.418807	-2.38773	1436.56	3430.12	0.000633274	0.00208752
SAR1	SAR1	2.94289e-06	2.37871e-05	0.418709	-2.38829	5041.21	12039.9	2.57344e-05	0.000151402
MRPS12	MRPS12	0.00141308	0.00412801	0.418662	-2.38856	2531.93	6047.66	0.00565243	0.0131281
SUR7	SUR7	3.17558e-09	1.47916e-07	0.417751	-2.39377	658.476	1576.24	6.69598e-09	2.94781e-07
IMP1	IMP1	0.000463276	0.00158992	0.417591	-2.39469	1265.14	3029.62	0.0024162	0.00634487
GYP8	GYP8	0.000891496	0.00276708	0.417176	-2.39707	535.15	1282.79	0.00533909	0.0125296
GUK1	GUK1	4.54377e-07	5.43161e-06	0.41684	-2.399	4157.87	9974.72	3.12961e-06	2.82586e-05
IRC22	IRC22	7.18534e-07	7.81052e-06	0.416153	-2.40296	2968.84	7134.02	3.5963e-06	3.15447e-05
MLC2	MLC2	5.34087e-05	0.00025934	0.415381	-2.40743	1341.58	3229.76	0.000240443	0.000943062
MEP3	MEP3	4.04122e-08	9.1592e-07	0.415325	-2.40776	813.204	1958	2.71265e-08	8.56134e-07
MPC2	MPC2	2.93135e-05	0.000157183	0.415293	-2.40794	5903.45	14215.1	0.000269865	0.00103384
YLR118C	---	0.000804467	0.0025434	0.415028	-2.40948	1227.52	2957.68	0.00526533	0.0123909
SMX2	SMX2	0.000218175	0.000833516	0.414689	-2.41144	469.682	1132.61	0.00149275	0.00427931
RPS22A	RPS22A	3.88042e-06	2.95139e-05	0.414552	-2.41224	12478.9	30102.1	2.64616e-05	0.000154533
RPL38	RPL38	3.03404e-07	4.04834e-06	0.413245	-2.41987	19651.9	47555.1	1.17562e-06	1.2869e-05
ISF1	ISF1	3.63233e-07	4.64636e-06	0.412946	-2.42162	780.287	1889.56	2.53104e-08	8.14029e-07
SEC53	SEC53	0.000119466	0.000500542	0.412436	-2.42462	5399.95	13092.8	0.0016842	0.00470433
COX14	COX14	1.05956e-07	1.82558e-06	0.411895	-2.4278	421.73	1023.88	3.9162e-07	5.85177e-06
YUH1	YUH1	0.000794276	0.00251738	0.411716	-2.42886	1007.24	2446.44	0.00457992	0.0109808
CCW12	CCW12	2.14032e-07	3.12218e-06	0.410956	-2.43335	92868.1	225981	8.10976e-07	9.86907e-06
HOM6	HOM6	3.198e-10	2.8799e-08	0.41095	-2.43338	3953.39	9620.12	1.77142e-09	1.16211e-07
POC4	POC4	2.50322e-05	0.00013858	0.410939	-2.43345	643.454	1565.81	0.000168254	0.000708912
SCP1	SCP1	1.61988e-05	9.63937e-05	0.410513	-2.43598	704.113	1715.2	0.000201694	0.000821123
RSM26	RSM26	2.17098e-06	1.85137e-05	0.41039	-2.4367	2257.4	5500.62	1.07117e-05	7.44308e-05
ARC19	ARC19	0.000273838	0.00100736	0.410135	-2.43822	1156.35	2819.44	0.00134529	0.00391474
FAU1	FAU1	1.36777e-06	1.29021e-05	0.409995	-2.43905	1112.32	2713	1.3501e-05	9.01938e-05
ARF1	ARF1	3.98494e-09	1.70343e-07	0.409913	-2.43954	7868	19194.3	2.96641e-08	9.06567e-07
MRS1	MRS1	3.04495e-07	4.04834e-06	0.409861	-2.43985	535.122	1305.62	2.23796e-06	2.15931e-05
CCE1	CCE1	1.21711e-08	3.99048e-07	0.40969	-2.44087	418.493	1021.49	3.82632e-08	1.08584e-06
GET1	GET1	3.75322e-07	4.72053e-06	0.409458	-2.44225	1659.77	4053.57	2.02119e-06	1.9987e-05
POP7	POP7	5.02045e-06	3.64996e-05	0.409237	-2.44357	611.479	1494.19	3.99511e-05	0.000218104
SBH2	SBH2	4.80393e-05	0.000238396	0.408905	-2.44556	4510.1	11029.7	0.000115118	0.000517646
YDL157C	---	9.41996e-06	6.12343e-05	0.408695	-2.44681	1688.58	4131.64	9.90084e-05	0.00045583
RPL26A	RPL26A	5.3249e-07	6.17945e-06	0.407853	-2.45186	3284.15	8052.28	4.00378e-06	3.4404e-05
NSG1	NSG1	3.93653e-06	2.9907e-05	0.407334	-2.45499	1808.83	4440.65	2.89966e-05	0.00016753
TRS33	TRS33	2.18077e-08	5.92586e-07	0.407252	-2.45548	1140.18	2799.7	2.05408e-07	3.60918e-06
YOL019W	---	3.0268e-07	4.04812e-06	0.406904	-2.45758	1132.94	2784.28	8.41166e-07	1.01794e-05
MMR1	MMR1	8.5445e-09	3.08708e-07	0.406527	-2.45986	753.924	1854.55	1.99618e-08	6.80919e-07
IMG2	IMG2	8.71485e-06	5.74245e-05	0.405585	-2.46557	960.376	2367.88	2.23859e-05	0.000134395
BNA6	BNA6	0.00175664	0.00497041	0.404098	-2.47465	1296.28	3207.84	0.00575858	0.0133242
SEC66	SEC66	0.000139743	0.000570392	0.403861	-2.4761	1816.09	4496.82	0.00196888	0.00534479
COQ5	COQ5	0.00937631	0.0212082	0.403062	-2.48101	2181.68	5412.77	0.0239802	0.0455908
NIT3	NIT3	7.86642e-08	1.48407e-06	0.402644	-2.48358	1996.22	4957.77	5.29965e-07	7.27097e-06
CMD1	CMD1	1.01524e-06	1.02023e-05	0.402475	-2.48463	3466.08	8611.93	1.18663e-05	8.10363e-05
MRPL32	MRPL32	1.04113e-06	1.03867e-05	0.402233	-2.48612	834.782	2075.37	2.70134e-06	2.52001e-05
CTS1	CTS1	1.58948e-07	2.44541e-06	0.401086	-2.49323	1936.32	4827.68	2.30866e-09	1.33721e-07
RPL21B	RPL21B	1.28759e-11	4.3482e-09	0.399799	-2.50126	13038.2	32611.8	6.62075e-11	1.49055e-08
MCD1	MCD1	3.54595e-07	4.54447e-06	0.399742	-2.50161	556.408	1391.92	3.9912e-07	5.93757e-06
TOH1	TOH1	8.39352e-06	5.57422e-05	0.399491	-2.50318	2775.11	6946.6	0.000200028	0.000816306
FMP41	FMP41	0.000121511	0.000508164	0.398342	-2.51041	719.738	1806.84	0.000488244	0.00168935
TPT1	TPT1	5.34268e-10	3.96532e-08	0.397524	-2.51557	955.069	2402.54	5.02735e-09	2.39118e-07
HAM1	HAM1	0.000812872	0.00256429	0.396681	-2.52092	477.285	1203.2	0.00241103	0.00633377
XPT1	XPT1	0.000405237	0.00141299	0.396571	-2.52162	779.414	1965.38	0.000741673	0.00237069
DLT1	DLT1	6.3504e-11	1.22545e-08	0.396258	-2.52361	580.814	1465.75	4.59831e-10	5.62109e-08
ATX1	ATX1	0.000692501	0.0022336	0.396077	-2.52476	812.906	2052.39	0.000589116	0.0019678
SPC19	SPC19	5.18894e-08	1.10208e-06	0.395676	-2.52732	484.215	1223.77	4.66931e-07	6.68147e-06
MRPL31	MRPL31	8.06521e-05	0.000366054	0.395261	-2.52997	1551.23	3924.58	0.000172423	0.000723322
MRPL37	MRPL37	1.13892e-06	1.11969e-05	0.395212	-2.53028	1242.74	3144.48	1.729e-06	1.75604e-05
PKR1	PKR1	0.00185737	0.00519663	0.395158	-2.53063	1074.46	2719.07	0.0122574	0.0253946
RBD2	RBD2	2.34089e-10	2.60387e-08	0.394957	-2.53192	1080.74	2736.35	1.18862e-09	9.12266e-08
MED11	MED11	6.85986e-05	0.000319307	0.394928	-2.53211	674.535	1707.99	0.000315647	0.00116951
snR83	---	0.00175029	0.00495867	0.39488	-2.53242	337.757	855.342	0.00294341	0.00752167
CHS2	CHS2	9.55814e-09	3.29366e-07	0.394556	-2.5345	523.962	1327.98	1.92839e-09	1.21723e-07
KIN3	KIN3	3.16546e-08	7.8295e-07	0.394355	-2.53579	402.314	1020.18	1.2622e-07	2.58331e-06
GRX3	GRX3	2.34569e-07	3.34943e-06	0.394148	-2.53712	2517.56	6387.36	1.3959e-06	1.47773e-05
HNT1	HNT1	2.47756e-05	0.00013761	0.394016	-2.53797	2282.58	5793.11	0.000279377	0.00106066
SHR3	SHR3	1.18085e-05	7.43285e-05	0.393497	-2.54132	4385.95	11146.1	6.32836e-05	0.000320163
TIM10	TIM10	1.42296e-07	2.26133e-06	0.39343	-2.54175	1883.58	4787.59	4.41468e-07	6.41573e-06
LIP2	LIP2	9.38451e-08	1.65491e-06	0.393311	-2.54252	443.093	1126.57	3.31065e-07	5.1521e-06
YPL108W	---	7.58946e-05	0.00034752	0.393115	-2.54379	440.797	1121.29	0.000617616	0.0020458
QRI5	QRI5	1.42973e-05	8.70733e-05	0.39284	-2.54557	1444.93	3678.16	6.43524e-05	0.000325083
FUR1	FUR1	0.00134823	0.00396427	0.392549	-2.54745	1909.82	4865.16	0.0129052	0.0265817
ERP6	ERP6	5.89713e-08	1.2033e-06	0.39188	-2.5518	939.988	2398.66	3.44557e-07	5.28896e-06
TFB5	TFB5	5.48087e-05	0.000264062	0.390926	-2.55803	383.044	979.837	0.000277435	0.00105626
RPP2A	RPP2A	9.30022e-09	3.2546e-07	0.390699	-2.55952	15467.5	39589.3	5.24689e-08	1.35258e-06
SRB6	SRB6	8.45464e-06	5.5983e-05	0.390069	-2.56365	680.332	1744.13	8.3064e-05	0.000398448
STE4	STE4	5.92631e-09	2.32668e-07	0.388801	-2.57201	1786.18	4594.07	3.77444e-08	1.08479e-06
RPS10A	RPS10A	1.65758e-08	4.99158e-07	0.388626	-2.57317	13516.3	34779.8	7.70668e-08	1.83926e-06
ATP20	ATP20	8.07009e-05	0.000366054	0.387761	-2.57891	1987.97	5126.79	5.54511e-05	0.00028668
YLR146W-A	---	1.21219e-05	7.57365e-05	0.386543	-2.58703	545.361	1410.87	3.56342e-05	0.000197922
SRB2	SRB2	1.13802e-05	7.20356e-05	0.386081	-2.59013	554.36	1435.87	0.00011875	0.000531857
MAK31	MAK31	0.000419575	0.00145997	0.38598	-2.59081	837.867	2170.75	0.00169684	0.00472792
SWI5	SWI5	1.05658e-08	3.53276e-07	0.385546	-2.59372	337.929	876.494	1.55104e-09	1.1088e-07
EMC10	EMC10	8.32891e-05	0.000374274	0.384278	-2.60228	3214.76	8365.72	0.000387175	0.00138873
EGD1	EGD1	4.37511e-09	1.81285e-07	0.38352	-2.60742	8584.75	22384.1	2.84703e-08	8.82056e-07
SPT4	SPT4	7.94586e-05	0.000361146	0.383373	-2.60843	881.256	2298.69	0.000888779	0.00276245
NNT1	NNT1	2.14119e-05	0.000121936	0.38193	-2.61828	1224.79	3206.85	0.00023042	0.000912721
YLR046C	---	5.22414e-05	0.000254757	0.381388	-2.622	444.824	1166.33	0.000458846	0.00160711
SBH1	SBH1	2.86278e-05	0.000154312	0.38118	-2.62344	512.582	1344.73	0.00036954	0.00133535
EMP24	EMP24	6.0291e-07	6.85532e-06	0.381134	-2.62375	3451.49	9055.85	7.62492e-06	5.74762e-05
GGC1	GGC1	1.83844e-08	5.17367e-07	0.380991	-2.62474	785.925	2062.84	9.97145e-08	2.19372e-06
RPS11B	RPS11B	1.34425e-08	4.30287e-07	0.380618	-2.62731	8216.14	21586.3	7.9863e-08	1.886e-06
COA6	COA6	3.15644e-05	0.000167204	0.380275	-2.62968	391.565	1029.69	9.00013e-05	0.000422131
TAF9	TAF9	8.38882e-07	8.79784e-06	0.37905	-2.63817	896.687	2365.61	3.86351e-06	3.3497e-05
EFM6	EFM6	2.61182e-08	6.68191e-07	0.378367	-2.64294	575.218	1520.27	1.46132e-07	2.81993e-06
ICY1	ICY1	8.36922e-05	0.000375836	0.378247	-2.64378	359.779	951.174	0.000782682	0.0024818
LSC2	LSC2	0.000633927	0.00206838	0.378209	-2.64404	4531.35	11981.1	0.00273131	0.00703557
RPB10	RPB10	0.000423236	0.00147044	0.377894	-2.64625	517.47	1369.35	0.00367252	0.00908247
MVB12	MVB12	8.50541e-05	0.000380182	0.37723	-2.6509	390.577	1035.38	0.000434149	0.00153521
HNT2	HNT2	9.72568e-09	3.3041e-07	0.377042	-2.65222	412.18	1093.19	4.76525e-08	1.26668e-06
RER1	RER1	2.27865e-09	1.14279e-07	0.376956	-2.65283	1477.39	3919.26	1.42761e-08	5.1562e-07
RPS25B	RPS25B	8.26202e-06	5.50856e-05	0.376797	-2.65395	5696.57	15118.4	9.482e-05	0.000439242
RPB11	RPB11	9.4868e-08	1.66743e-06	0.376586	-2.65544	963.304	2557.99	1.01966e-06	1.17322e-05
YOP1	YOP1	0.00229215	0.00622235	0.376112	-2.65878	3778.52	10046.3	0.00739666	0.0164332
RPL43B	RPL43B	1.14175e-06	1.12084e-05	0.375678	-2.66185	11623.5	30939.9	4.5504e-06	3.80836e-05
RPL8A	RPL8A	6.48366e-09	2.48811e-07	0.374543	-2.66992	5971.71	15944	3.18999e-08	9.58004e-07
THI80	THI80	3.96584e-09	1.70343e-07	0.374495	-2.67026	578.468	1544.66	2.18146e-08	7.27021e-07
GIC2	GIC2	2.52537e-07	3.53866e-06	0.373992	-2.67385	1287.8	3443.39	1.65933e-07	3.10313e-06
MIM2	MIM2	1.25265e-05	7.76894e-05	0.373657	-2.67625	453.283	1213.1	8.69344e-05	0.00041175
PPA2	PPA2	1.38076e-09	8.03934e-08	0.373624	-2.67648	780.201	2088.2	3.80841e-09	1.96351e-07
RPS26B	RPS26B	8.11876e-06	5.4345e-05	0.373575	-2.67684	15623.6	41821.8	4.79858e-05	0.0002532
YKE2	YKE2	0.000392778	0.00137881	0.373389	-2.67817	642.921	1721.86	0.0033218	0.00832384
TIM8	TIM8	1.12142e-06	1.10571e-05	0.373219	-2.67939	540.175	1447.34	2.72395e-06	2.5317e-05
MPC1	MPC1	2.08325e-07	3.07212e-06	0.37294	-2.6814	822.818	2206.3	2.98458e-06	2.71669e-05
RPL17B	RPL17B	2.80276e-07	3.8165e-06	0.371196	-2.694	5483.35	14772.1	2.40633e-06	2.29553e-05
RSM27	RSM27	2.41775e-05	0.000134955	0.370992	-2.69547	1038.17	2798.37	8.35321e-05	0.000399841
YBR096W	---	4.98622e-05	0.000245817	0.370844	-2.69655	834.27	2249.65	0.000553332	0.00187012
snR31	---	2.13719e-05	0.000121811	0.370754	-2.69721	379.263	1022.95	5.34611e-05	0.000277538
HTL1	HTL1	1.99567e-05	0.000114811	0.370137	-2.7017	695.436	1878.86	9.46018e-05	0.000438532
MRPL39	MRPL39	3.75968e-05	0.000192662	0.370061	-2.70226	833.587	2252.57	3.18369e-05	0.000180392
BET5	BET5	4.20603e-08	9.40646e-07	0.369604	-2.7056	768.775	2080	1.35444e-07	2.69056e-06
RPS28A	RPS28A	5.96797e-07	6.79724e-06	0.36888	-2.71091	12592.7	34137.6	3.10078e-06	2.80357e-05
YLR036C	---	1.55133e-07	2.40866e-06	0.36784	-2.71858	453.8	1233.69	8.10276e-07	9.86907e-06
BUD9	BUD9	3.71664e-08	8.53816e-07	0.367759	-2.71917	360.993	981.602	1.30878e-07	2.623e-06
PHS1	PHS1	4.26104e-06	3.19767e-05	0.367652	-2.71997	543.526	1478.37	7.24165e-06	5.54537e-05
IES4	IES4	1.222e-07	2.01303e-06	0.367518	-2.72096	592.025	1610.87	7.61448e-07	9.43636e-06
PNP1	PNP1	2.86952e-06	2.33503e-05	0.36746	-2.72138	874.956	2381.09	1.44923e-05	9.47542e-05
RPS30A	RPS30A	1.83965e-06	1.62844e-05	0.367423	-2.72166	11491.2	31275.2	8.95211e-06	6.5147e-05
SVS1	SVS1	3.05721e-06	2.43208e-05	0.36712	-2.7239	1244.5	3389.89	2.99779e-05	0.000172169
MZM1	MZM1	1.39022e-06	1.30591e-05	0.366156	-2.73108	474.42	1295.68	3.78456e-06	3.29819e-05
PRO3	PRO3	1.26243e-12	8.52647e-10	0.365963	-2.73252	1632.63	4461.21	1.52483e-12	7.92209e-10
MRPL20	MRPL20	1.77594e-08	5.06106e-07	0.365692	-2.73454	1351.26	3695.08	4.33906e-08	1.20101e-06
SOP4	SOP4	2.72566e-05	0.00014887	0.365563	-2.73551	2779.23	7602.61	0.000159976	0.00067912
LSM2	LSM2	1.23681e-05	7.69902e-05	0.365304	-2.73744	1012.89	2772.74	7.95234e-05	0.000384743
YPL199C	---	6.0411e-08	1.22527e-06	0.365296	-2.73751	915.57	2506.38	7.03705e-07	8.86721e-06
RPB8	RPB8	0.00109946	0.00331654	0.36445	-2.74386	1567.16	4300.07	0.00834324	0.0182127
PAA1	PAA1	1.24835e-05	7.74943e-05	0.364123	-2.74632	4446.79	12212.3	8.90661e-05	0.000419493
SFT2	SFT2	0.000101484	0.000439372	0.363575	-2.75047	967.773	2661.83	0.000616094	0.00204176
GAL80	GAL80	1.50628e-07	2.36339e-06	0.362309	-2.76008	1297.91	3582.34	1.16174e-08	4.48501e-07
RPL37A	RPL37A	6.82061e-07	7.51491e-06	0.361745	-2.76438	8723.53	24115.1	5.60383e-06	4.48971e-05
ERD2	ERD2	2.34617e-05	0.000131502	0.361595	-2.76552	1674.37	4630.51	0.000280875	0.00106455
COX12	COX12	4.55378e-06	3.36502e-05	0.360967	-2.77034	1715.98	4753.85	6.78729e-06	5.25704e-05
YPR011C	---	0.00140174	0.00410198	0.360174	-2.77643	564.304	1566.75	0.00312131	0.00791773
AIM34	AIM34	9.64873e-09	3.3041e-07	0.359959	-2.77809	431.188	1197.88	2.65136e-08	8.40717e-07
ASC1	ASC1	2.31847e-07	3.33169e-06	0.35956	-2.78118	13087.4	36398.5	5.07517e-07	7.09683e-06
TVP38	TVP38	7.42669e-12	2.92785e-09	0.359198	-2.78398	873.258	2431.13	2.594e-11	7.29994e-09
YIL002W-A	---	1.03218e-05	6.60792e-05	0.359079	-2.78491	712.87	1985.28	3.94267e-05	0.000215618
COX8	COX8	4.07993e-06	3.08576e-05	0.358223	-2.79156	911.372	2544.15	3.78945e-06	3.29819e-05
ENV10	ENV10	6.84595e-06	4.72777e-05	0.355911	-2.80969	1199.89	3371.31	6.75028e-05	0.000338029
ADD66	ADD66	2.25136e-05	0.000126926	0.355751	-2.81096	907.015	2549.58	0.00036786	0.00133005
CTF8	CTF8	3.04997e-06	2.43186e-05	0.354462	-2.82118	584.428	1648.78	1.85819e-05	0.00011514
BNA1	BNA1	0.00178924	0.00504363	0.353908	-2.82559	1234.32	3487.68	0.0104044	0.0220217
[truncated: 211 more rows]
