# Supplementary material for: Mitochondrial protein import stress causes lysosomal damage and progressive tissue atrophy
Source: EMBO Rep. 2026 Apr 27;27(11):2973–3000. doi: 10.1038/s44319-026-00774-9 (PMC13260833; doi:10.1038/s44319-026-00774-9)
Supplement: Supplementary file 7 — Dataset EV4 [file 44319_2026_774_MOESM7_ESM.xls]

## Sheet: Sheet1
Dataset EV4. Tandem Mass Tag (TMT)-based quantitative mass spectrometry analysis showing the level of cytosolic proteins in Ant1Tg/+ muscle compared with the wild type at two months of age.

## Sheet: Proteomics_annotated_proteins f
Protein	Abundance Ratio: (Tg) / (WT)	Log2(Ratio) (Tg vs. WT)	pvalue
Blvra	1.363	0.45	8.40316e-06
Nqo1	2.859	1.52	3.11398e-05
Nudt2	1.221	0.29	3.29567e-05
Ddah2	1.554	0.64	4.9733e-05
Nt5c	1.778	0.83	5.20633e-05
Mthfd2	3.418	1.77	5.71644e-05
Prune1	1.244	0.31	5.80549e-05
Edf1	1.992	0.99	5.86671e-05
Il5ra	1.683	0.75	6.45193e-05
Xpo1	1.485	0.57	7.3457e-05
Actb	1.85	0.89	7.43771e-05
Dpp7	1.49	0.57	7.61911e-05
Anxa7	1.713	0.78	8.55142e-05
Zbtb8os	1.341	0.42	8.63759e-05
Adal	1.398	0.48	9.3434e-05
NEDD8	1.422	0.51	9.90636e-05
Gsto1	2.881	1.53	0.000102933
Ywhae	1.32	0.4	0.000103261
Aldh18a1	2.944	1.56	0.000106509
Ctsc	1.485	0.57	0.000122599
Ppil1	1.476	0.56	0.000122893
Pfn1	1.572	0.65	0.000123447
Hyou1	1.619	0.7	0.000127357
Ctsz	1.925	0.95	0.000129384
Gsr	1.661	0.73	0.000132693
Dhdh	1.627	0.7	0.000135326
Hspa5	2.003	1	0.000137191
Mup6	2.132	1.09	0.000146336
Psat1	6.876	2.78	0.000148925
Impdh2	1.685	0.75	0.00014927
Acp1	1.361	0.45	0.00015127
Pepd	1.297	0.37	0.000159306
Mif	2.017	1.01	0.000161519
Casp8	1.47	0.56	0.000162889
Akr1a1	1.77	0.82	0.000163513
Nif3l1	1.434	0.52	0.000176227
Timm8b	1.895	0.92	0.00017636
Ptrhd1	1.2	0.26	0.000182443
Glod4	1.437	0.52	0.000184241
Sugt1	1.342	0.42	0.000187367
Cyb5r1	1.914	0.94	0.000196088
Arhgdia	1.626	0.7	0.000200924
Tubb5	1.521	0.6	0.000201777
Nedd4	1.386	0.47	0.00020968
Gstm2	1.605	0.68	0.000212062
Anxa5	1.612	0.69	0.000236879
Tigar	1.262	0.34	0.000241542
Adh5	1.208	0.27	0.000242013
Pnp	1.561	0.64	0.000247381
Ywhaz	1.591	0.67	0.000254722
Gnpda2	1.649	0.72	0.000262681
Mapk12	1.469	0.55	0.000269113
Pacsin2	2.129	1.09	0.000271534
Serpinc1	1.583	0.66	0.000272378
Lap3	1.65	0.72	0.00027427
Set	1.936	0.95	0.000278603
Rbbp9	1.484	0.57	0.000281089
Ywhab	1.417	0.5	0.000281886
Ran	1.392	0.48	0.000286237
Eif4e	1.794	0.84	0.000287783
Txn	1.306	0.39	0.000292455
Psph	2.066	1.05	0.000303358
Spart	3.404	1.77	0.000303366
Dynll1	1.939	0.96	0.000303648
Col7a1	2.104	1.07	0.000317291
Msn	1.518	0.6	0.000331491
Erp44	1.742	0.8	0.000335646
Nagk	1.727	0.79	0.000351537
Ephx1	1.682	0.75	0.000377437
Inmt	1.74	0.8	0.000379152
Ppp6r1	1.574	0.65	0.000389435
Acot2	4.758	2.25	0.000395685
Bcam	1.845	0.88	0.000404407
Gclm	2.093	1.07	0.000405764
Armt1	1.221	0.29	0.000454149
Hint1	1.549	0.63	0.000464631
Fnta	1.296	0.37	0.000464929
Vbp1	1.329	0.41	0.000478907
Gars1	3.758	1.91	0.000479343
Map3k21	3.846	1.94	0.000485405
Npc2	1.845	0.88	0.000485647
Gadd45gip1	1.831	0.87	0.000486736
Sod1	1.269	0.34	0.000525374
Serpinb6	1.481	0.57	0.000525414
Ap1g1	1.442	0.53	0.000541777
Polr2h	1.47	0.56	0.000548132
Pin1	1.444	0.53	0.000553434
Thnsl2	1.734	0.79	0.000558016
Sfn	1.239	0.31	0.000561298
F2	1.581	0.66	0.000574466
Nit2	1.244	0.31	0.000580831
Blvrb	1.692	0.76	0.000602008
Gstp1	1.366	0.45	0.000607423
Cp	1.606	0.68	0.000613343
Yars1	1.8	0.85	0.000613601
Esd	1.404	0.49	0.000617766
Jpt1	1.647	0.72	0.000620724
S100a11	1.649	0.72	0.000633177
Idh1	1.636	0.71	0.000633665
Gss	1.686	0.75	0.000641954
F13a1	1.614	0.69	0.00064313
Nans	1.296	0.37	0.000650121
Npm1	1.958	0.97	0.000655981
Wdr1	1.297	0.37	0.000656577
Atic	1.49	0.58	0.000673781
Scrn2	1.158	0.21	0.000683574
Clic4	1.993	1	0.000685873
Pzp	1.554	0.64	0.000695062
Ywhah	1.337	0.42	0.000698293
Cpq	1.733	0.79	0.000703924
Gpx3	1.706	0.77	0.000712453
Erap1	1.522	0.61	0.000719168
S100a13	1.876	0.91	0.000742578
Mtap	1.386	0.47	0.000757275
Gc	1.682	0.75	0.000757731
Cfl1	1.605	0.68	0.000770402
Rbbp7	1.529	0.61	0.000780937
Hagh	1.478	0.56	0.00078566
Dbi	1.237	0.31	0.000785672
Eml2	1.373	0.46	0.000791761
Akt1s1	1.327	0.41	0.000795141
Khk	1.333	0.41	0.000804656
Pfdn2	1.513	0.6	0.000810283
Cap2	1.635	0.71	0.000814552
Carnmt1	1.34	0.42	0.000815374
Chmp4b	1.338	0.42	0.000828454
Lsm2	1.578	0.66	0.000837241
Flnc	2.914	1.54	0.000840086
Drg2	1.414	0.5	0.000843155
Rnpep	1.214	0.28	0.00086099
Sms	1.389	0.47	0.000866653
Glo1	1.163	0.22	0.000872467
Ufm1	1.515	0.6	0.000877752
Dazap1	3.448	1.79	0.00088761
Hspb7	4.21	2.07	0.000888734
Rac1	1.582	0.66	0.000924329
Mesd	2.019	1.01	0.000928334
Pir	1.871	0.9	0.000931095
Nudt16	1.628	0.7	0.000933389
KRT7	1.461	0.55	0.000955783
Lum	1.858	0.89	0.000968358
Eno3	0.835	-0.26	0.000974034
Mdp1	1.311	0.39	0.000975684
Hnrnpk	1.879	0.91	0.000976194
Pfkp	1.741	0.8	0.000979168
Ptges3	1.505	0.59	0.00100273
Iars2	1.751	0.81	0.00102964
Xirp1	1.512	0.6	0.00103372
Cfl2	1.569	0.65	0.00103865
Gdi1	1.367	0.45	0.00103884
Sec13	1.62	0.7	0.00104243
Pgls	1.412	0.5	0.00104349
Cotl1	1.759	0.81	0.00104752
Asns	1.647	0.72	0.00105645
Fn3k	1.223	0.29	0.00106762
Nfs1	1.834	0.87	0.00107338
Ttr	1.455	0.54	0.00108604
Adipoq	1.679	0.75	0.0010873
Clta	1.66	0.73	0.00109831
Nap1l1	1.578	0.66	0.00110014
P4hb	1.986	0.99	0.00110608
Bola2	1.455	0.54	0.00111081
Chchd4	2.586	1.37	0.00111168
Zng1	1.549	0.63	0.00111394
Fdxr	2.022	1.02	0.00111686
Hdgf	1.481	0.57	0.00112668
Fabp4	2.008	1.01	0.00113047
Ywhag	1.248	0.32	0.00113813
Rab14	1.823	0.87	0.00115113
Htra2	1.617	0.69	0.00115669
Ppid	1.5	0.59	0.00117993
Pkia	1.709	0.77	0.00119496
Rad23b	1.449	0.53	0.00119698
Fga	1.996	1	0.00119827
Ranbp1	1.675	0.74	0.00120012
Sec23a	1.751	0.81	0.00120237
Dhx15	1.605	0.68	0.00120878
Anxa1	1.927	0.95	0.00122283
Gpt2	2.494	1.32	0.00122373
Adprs	1.504	0.59	0.00122861
Hebp1	2.433	1.28	0.00123251
Fkbp7	1.761	0.82	0.00124447
Fdx2	2.442	1.29	0.00124769
Sod3	1.833	0.87	0.00125769
Septin8	1.583	0.66	0.0012678
Uap1l1	1.77	0.82	0.00128332
Rab12	1.586	0.67	0.00128489
Akap12	1.548	0.63	0.00129207
Aldh7a1	1.439	0.52	0.0013117
Impa1	1.273	0.35	0.00133199
Ckm	0.872	-0.2	0.00134133
Cpn2	1.507	0.59	0.0013476
Hspa9	2.797	1.48	0.00134922
Creld2	1.532	0.62	0.00135073
Sae1	1.691	0.76	0.00135382
Nln	1.703	0.77	0.00136475
H2ac20	1.632	0.71	0.00136646
Fgg	1.818	0.86	0.00137608
Txndc17	1.334	0.42	0.00142883
Phgdh	2.673	1.42	0.0014364
Akr1b7	1.153	0.21	0.00144644
Cox17	2.326	1.22	0.00146571
Cbr3	1.689	0.76	0.00147944
Bola1	1.505	0.59	0.00150028
Pgm1	0.8	-0.32	0.00151585
Ctsh	1.607	0.68	0.00151652
Pdia4	1.568	0.65	0.00151895
Ppp3cb	1.205	0.27	0.00153915
Coro7	1.632	0.71	0.00154921
Kctd12	1.511	0.6	0.0015647
Coa6	2.071	1.05	0.00156894
Diablo	3.864	1.95	0.00156923
Setd7	1.244	0.31	0.00157131
Hars1	1.464	0.55	0.00158481
Dnah17	1.496	0.58	0.00158709
Psap	1.978	0.98	0.00159523
Gstm4	1.234	0.3	0.00159609
Adss2	1.749	0.81	0.00159929
Ctsd	2.623	1.39	0.00160393
Hsp90b1	1.782	0.83	0.00160565
Hnrnpa0	2.107	1.08	0.00161156
Ipo4	1.675	0.74	0.00161486
Hnrnpul1	1.607	0.68	0.00162909
Cpne1	1.344	0.43	0.00164117
Crk	1.533	0.62	0.00164575
Upf1	1.566	0.65	0.00164707
Pitrm1	1.917	0.94	0.00165115
Shmt1	1.454	0.54	0.00165503
Dync1li2	2.118	1.08	0.00165549
Fkbp14	1.95	0.96	0.00165679
Serpina1b	1.558	0.64	0.00167081
Wfs1	2.436	1.28	0.00168316
Pdia3	1.527	0.61	0.0017105
Sdhaf4	2.369	1.24	0.00174381
Rida	1.515	0.6	0.00174512
Gpx1	1.504	0.59	0.00176396
Sumo1	1.683	0.75	0.001783
Pck2	3.236	1.69	0.00180845
Dnah2	0.841	-0.25	0.0018112
Rnmt	2.049	1.03	0.00181891
Tmsb4x	1.551	0.63	0.00181995
Uggt1	2.227	1.15	0.0018237
Crip1	1.681	0.75	0.00182877
Aldh1l2	2.122	1.09	0.00184827
Rdx	1.265	0.34	0.00187689
Ttll12	1.271	0.35	0.00187715
Zyx	1.674	0.74	0.00188273
Lpp	1.526	0.61	0.00188781
Nfu1	2.096	1.07	0.00189838
Fubp1	1.842	0.88	0.00189976
Btd	1.401	0.49	0.00190142
Hrg	1.878	0.91	0.00190468
Aldh1b1	2.58	1.37	0.00191727
Calu	2.332	1.22	0.00192738
Rhoa	1.82	0.86	0.00194531
Epn1	1.794	0.84	0.00195519
Cutc	1.362	0.45	0.00197984
Pgm2l1	1.374	0.46	0.00198619
Ywhaq	1.676	0.74	0.00198835
S100b	1.495	0.58	0.0020194
Npepl1	1.173	0.23	0.00201977
Cpped1	1.207	0.27	0.00203143
Dpysl2	1.653	0.72	0.00203212
Lamb2	1.399	0.48	0.00203404
Tmpo	2.464	1.3	0.00213459
As3mt	1.687	0.75	0.00213558
Flna	1.625	0.7	0.00213925
Fgb	1.945	0.96	0.00215297
Rap1b	1.862	0.9	0.00217286
Herc4	1.577	0.66	0.0022199
Cad	1.641	0.71	0.00222107
Spr	1.283	0.36	0.00223346
Gnpda1	1.47	0.56	0.00224195
Gstz1	1.701	0.77	0.00224797
Tpr	1.78	0.83	0.00227143
Pkm	0.83	-0.27	0.00227611
Ctsb	2.168	1.12	0.00228489
Trap1	2.564	1.36	0.00231157
Rps7	1.319	0.4	0.00233275
Adh1	1.585	0.66	0.00234849
Naa15	1.514	0.6	0.00234942
Clpp	1.925	0.94	0.00234966
Epb41l2	1.639	0.71	0.0023745
Rab11b	1.569	0.65	0.0024027
Cstb	1.549	0.63	0.00241246
Stard10	1.371	0.46	0.00241397
Atp5if1	2.085	1.06	0.00242653
Ramac	1.824	0.87	0.00243291
Zfand6	1.279	0.36	0.0024441
Eif4a1	1.681	0.75	0.00244804
Eif5	2.412	1.27	0.00245097
Aldh2	2.18	1.12	0.00245348
Col1a2	1.671	0.74	0.00245979
Iffo1	1.715	0.78	0.00250655
Csde1	1.406	0.49	0.00252434
Itih2	1.557	0.64	0.0025251
Cygb	1.333	0.41	0.0025428
Lzic	1.452	0.54	0.0025449
Wars1	1.696	0.76	0.00254673
Ogn	1.78	0.83	0.00263953
Fth1	1.708	0.77	0.00264112
Ctsl	2.705	1.44	0.00264445
Ahcyl1	1.573	0.65	0.00264453
Eif4ebp1	2.299	1.2	0.00265173
Eif4h	1.877	0.91	0.00265884
Sirt2	1.6	0.68	0.00266353
Ppp3ca	1.392	0.48	0.00267201
Gstt1	1.521	0.61	0.00268477
Rexo2	1.77	0.82	0.0026951
Mapre3	1.526	0.61	0.00273368
Pdap1	1.534	0.62	0.00273919
Eif1	1.575	0.66	0.00274162
Dph5	1.977	0.98	0.00274219
Dpt	1.499	0.58	0.00276458
Niban1	2.176	1.12	0.00277213
Cnpy2	2.044	1.03	0.00277397
Orm1	1.459	0.55	0.00277718
Tf	1.393	0.48	0.00278613
Kat6a	2.633	1.4	0.00279641
Gmps	1.444	0.53	0.00282417
Oat	1.437	0.52	0.00282419
Gbe1	2.112	1.08	0.00284717
Aprt	1.545	0.63	0.00286394
Rab5a	1.603	0.68	0.00288413
Mecr	2.439	1.29	0.00289148
Gpld1	1.702	0.77	0.00289349
Gnai2	1.655	0.73	0.00289666
Orc2	1.841	0.88	0.0029059
Serpinh1	1.793	0.84	0.00291582
Sars1	2.579	1.37	0.00291871
Selenow	1.591	0.67	0.00295081
Pc	1.965	0.97	0.0029588
Prr33	1.942	0.96	0.00297059
Pgm3	1.675	0.74	0.00298464
Fabp5	1.85	0.89	0.00300902
Qdpr	1.177	0.24	0.00301498
Gfer	2.192	1.13	0.00303483
Pex14	2.417	1.27	0.00307966
Actr10	1.31	0.39	0.00308777
Acyp1	1.231	0.3	0.00309372
Nme1	1.51	0.59	0.00316247
Ces1c	1.478	0.56	0.0031719
Pafah1b2	1.483	0.57	0.00318922
Rras	1.774	0.83	0.0031989
Lars1	2.397	1.26	0.0032024
Ddah1	1.42	0.51	0.00320979
Txnrd1	1.44	0.53	0.00322344
Hmgn2	1.891	0.92	0.00323285
Iscu	1.861	0.9	0.00324995
Hspe1	2.583	1.37	0.00325387
Kif3c	2.955	1.56	0.00326749
Hnrnph1	1.734	0.79	0.00326906
Nsfl1c	1.326	0.41	0.00327431
Xdh	1.695	0.76	0.00328614
Uchl3	1.55	0.63	0.00330194
Mcam	1.674	0.74	0.00330577
Pdia6	1.776	0.83	0.00335564
Hspa4	1.613	0.69	0.00336243
Nherf2	2.264	1.18	0.0033707
Pgam1	1.599	0.68	0.00337873
Ensa	1.403	0.49	0.00340995
Bphl	1.565	0.65	0.0034217
Rbm24	1.695	0.76	0.00342785
Yap1	1.542	0.62	0.00343087
Cd93	1.614	0.69	0.00346974
Ube2l3	1.208	0.27	0.00347929
Naxe	1.377	0.46	0.00348822
Pcbp2	1.896	0.92	0.00350789
Nt5dc3	1.499	0.58	0.00353001
Dcn	1.731	0.79	0.00353216
Hibch	1.653	0.73	0.00355071
Mmab	2.441	1.29	0.00355316
Bzw2	1.995	1	0.00355645
Clu	1.74	0.8	0.0035782
Babam1	1.601	0.68	0.00358147
Aifm1	2.267	1.18	0.00358815
Tsn	1.59	0.67	0.00360702
Spryd4	2.085	1.06	0.00361657
Glrx	1.31	0.39	0.00361818
Lypla2	1.672	0.74	0.00366274
Ppa1	1.418	0.5	0.00369237
Calr	1.677	0.75	0.00371201
Thop1	1.457	0.54	0.00371249
Plcd1	1.529	0.61	0.00371786
Pea15	1.59	0.67	0.00375673
Pdpr	1.722	0.78	0.00376196
Ogt	1.623	0.7	0.00378947
Nutf2	1.245	0.32	0.00379984
Rheb	1.393	0.48	0.00380662
Cbr1	1.328	0.41	0.00382021
Mrpl43	1.72	0.78	0.00382944
Szrd1	1.373	0.46	0.00384752
Rsu1	1.346	0.43	0.0038595
Ncl	1.547	0.63	0.00387196
Cfi	1.758	0.81	0.00389954
Map2k1	1.469	0.56	0.00390247
Mat2a	1.373	0.46	0.0039116
Iars1	2.168	1.12	0.00392196
Atp6v1g1	1.723	0.78	0.00392293
Fmod	2.085	1.06	0.00393638
Fbxo6	1.58	0.66	0.00395337
Ndufs7	1.475	0.56	0.00397385
Ptpa	1.441	0.53	0.00398128
Eci2	1.77	0.82	0.0039971
Taldo1	1.487	0.57	0.00401544
Urod	1.603	0.68	0.00403054
Pdp1	2.105	1.07	0.0040347
Nudt12	1.573	0.65	0.00404512
Ppat	1.702	0.77	0.0040587
Ak3	1.715	0.78	0.00405986
Txndc5	1.735	0.79	0.00409841
Arpp19	1.669	0.74	0.0041095
Tuba8	1.281	0.36	0.00412381
Gda	1.577	0.66	0.00412995
Fkbp4	1.552	0.63	0.00413605
Rab18	1.767	0.82	0.0041543
Uchl1	1.538	0.62	0.00416372
Prxl2b	1.335	0.42	0.00420513
Ganab	1.787	0.84	0.00420773
Aars1	2.15	1.1	0.0042393
Ybx3	1.996	1	0.00424567
Mgll	1.488	0.57	0.00424716
Hnrnpa1	1.658	0.73	0.00425265
Pmpca	1.868	0.9	0.0042597
Galk1	1.989	0.99	0.00427897
Bpnt1	1.238	0.31	0.0043056
Alb	1.568	0.65	0.00436768
Rprd1b	1.654	0.73	0.00439768
Lyrm4	1.957	0.97	0.00440259
Ahcy	1.392	0.48	0.00444277
Erp29	1.989	0.99	0.00446659
Cpox	1.925	0.94	0.00449047
G3bp1	1.989	0.99	0.00449609
Cbfb	1.298	0.38	0.00450706
Dpep1	1.774	0.83	0.00451055
Slmap	2.061	1.04	0.00451725
Get3	1.474	0.56	0.00453785
Clybl	2.01	1.01	0.00455523
Septin2	1.696	0.76	0.00455676
Afm	1.438	0.52	0.00457411
Enoph1	1.306	0.39	0.00458037
Wdr77	1.919	0.94	0.00458536
Strap	1.386	0.47	0.00459392
Sumo2	1.48	0.57	0.00459853
Pebp1	1.172	0.23	0.00462211
Ppp1r2	1.321	0.4	0.00462288
Poldip2	2.265	1.18	0.00464679
Serping1	1.705	0.77	0.00464964
Ube2h	1.457	0.54	0.00468671
Ldha	0.776	-0.37	0.00470782
Nars1	2.445	1.29	0.0047107
Atg16l1	1.855	0.89	0.00472146
Gfm1	1.813	0.86	0.00472791
Timm9	2.1	1.07	0.00476872
Fscn1	1.443	0.53	0.00478036
Cat	1.94	0.96	0.00479908
Ado	1.375	0.46	0.00481105
Nae1	1.399	0.48	0.00483054
Rps27l	1.274	0.35	0.00483784
Ppp3r1	1.265	0.34	0.00484264
Rpl5	1.394	0.48	0.00486703
Myl9	1.58	0.66	0.00487928
Masp1	1.864	0.9	0.00489246
Tsfm	1.912	0.93	0.00492142
Ctsa	2.176	1.12	0.00492721
Ces2c	1.712	0.78	0.00494039
Stt3b	1.528	0.61	0.00494091
Eno2	1.943	0.96	0.00494102
Lars2	1.598	0.68	0.00499601
Tollip	1.434	0.52	0.00503611
Ociad1	1.63	0.7	0.00503926
Acaca	2.415	1.27	0.00504075
Psme3	1.724	0.79	0.00504396
Myl6	1.666	0.74	0.00505003
Ak2	2.075	1.05	0.00506311
Scpep1	1.727	0.79	0.00507765
Rnf185	3.978	1.99	0.00507882
Bckdha	1.838	0.88	0.00516759
Rnf123	1.524	0.61	0.00517899
Gria2	1.613	0.69	0.00518194
Skic8	1.72	0.78	0.00519928
Actr2	1.64	0.71	0.00522185
Oxsr1	1.264	0.34	0.0052239
Fermt2	1.603	0.68	0.00526325
Rtcb	1.439	0.52	0.00527123
Naxd	1.277	0.35	0.00528568
Rps6ka3	1.416	0.5	0.00529256
Phykpl	1.596	0.67	0.00529501
Tom1l2	1.47	0.56	0.0053399
Cdv3	1.457	0.54	0.0053743
Cbx3	1.475	0.56	0.00538836
Ckb	1.35	0.43	0.00540281
Cacng1	1.62	0.7	0.00543383
Atp6v1e1	1.617	0.69	0.00545908
Tpd52l2	1.625	0.7	0.00548218
Camlg	1.601	0.68	0.00550657
Iah1	1.864	0.9	0.00552495
Pitpnb	1.294	0.37	0.00554034
Actr3	1.514	0.6	0.0055414
Zwint	1.548	0.63	0.00555638
Ube2d3	1.524	0.61	0.00556451
Stbd1	3.207	1.68	0.00557038
Pals2	1.907	0.93	0.00559927
Hectd1	1.515	0.6	0.00562374
Eps15	1.521	0.61	0.00562407
Plbd2	1.701	0.77	0.00568718
Agt	1.469	0.56	0.00569349
Pfdn5	1.53	0.61	0.00569661
Pabpc1	1.498	0.58	0.00574076
Ptgr3	2.095	1.07	0.00581157
Serpind1	1.626	0.7	0.00581407
Pcp4l1	1.582	0.66	0.00581787
Epdr1	1.675	0.74	0.00582243
Sptbn1	1.468	0.55	0.00588821
Pdcd5	1.282	0.36	0.00592297
Gnb2	1.723	0.79	0.00593923
Ppm1b	1.575	0.66	0.00594082
Ctbp1	1.528	0.61	0.00594502
Fkbp1a	1.505	0.59	0.00597617
Arcn1	2.054	1.04	0.00599442
Cyth2	1.455	0.54	0.00604564
Twf2	2.036	1.03	0.006059
Txndc12	1.611	0.69	0.00607515
Cd34	1.592	0.67	0.00608991
Gnai3	1.594	0.67	0.00609214
Gpd1l	1.462	0.55	0.00614236
Grpel1	2.297	1.2	0.00619876
Ptms	1.436	0.52	0.00622359
Smap	1.499	0.58	0.0062263
Rwdd1	1.354	0.44	0.00622815
Stat3	1.465	0.55	0.00622881
Dcps	1.755	0.81	0.00625345
Adprh	1.308	0.39	0.00625803
Efhd1	1.711	0.77	0.00626162
Mpst	1.848	0.89	0.00626397
Ppm1g	1.703	0.77	0.00627078
Gtpbp1	1.498	0.58	0.00629047
Ddi2	1.609	0.69	0.00632586
Pls1	1.621	0.7	0.0063685
Denr	1.319	0.4	0.00640981
Vapa	2.022	1.02	0.0064308
Ilk	2.112	1.08	0.0064344
Pmpcb	1.883	0.91	0.00644934
Gpx4	1.503	0.59	0.0064772
Chmp5	1.373	0.46	0.00651491
Anxa3	1.779	0.83	0.00651709
Mtfr1l	2.104	1.07	0.00659605
Cacybp	1.427	0.51	0.00663162
Pcmt1	1.575	0.66	0.00666134
Hook2	2.58	1.37	0.00667319
Marcks	1.752	0.81	0.0066948
Ppt1	3.084	1.62	0.00670949
Uprt	1.645	0.72	0.00671534
Akr7a2	1.467	0.55	0.00672898
Ide	1.425	0.51	0.00675286
Txnrd2	1.437	0.52	0.00680683
Mrpl38	2.497	1.32	0.00683265
Sdf2	2.34	1.23	0.0068387
Ehd1	1.706	0.77	0.00684932
Ftl1	1.573	0.65	0.00685892
Uba1	1.41	0.5	0.00688483
Me3	1.774	0.83	0.00689941
Dstn	1.829	0.87	0.00690114
Otub1	1.381	0.47	0.00694143
Fus	1.642	0.72	0.00696658
Hsd17b10	1.685	0.75	0.00700249
Mrps9	2.022	1.02	0.00701058
Cct6a	1.398	0.48	0.00702641
Ankrd2	1.919	0.94	0.00702852
Casq1	1.647	0.72	0.00703816
Sh3bgrl	1.594	0.67	0.00714439
Lonp1	1.842	0.88	0.00716019
Eif3k	1.97	0.98	0.00718056
Pdxk	1.316	0.4	0.00719901
Mettl26	1.19	0.25	0.00720242
Stat5b	1.362	0.45	0.00722136
C4b	1.626	0.7	0.00722936
Hsp90aa1	1.634	0.71	0.00723832
Epm2aip1	1.534	0.62	0.00724403
Prmt1	1.459	0.54	0.00726378
Acaa1a	1.78	0.83	0.00731355
Magohb	1.825	0.87	0.00732556
Hint2	1.603	0.68	0.00735128
Uba3	1.464	0.55	0.00735495
Thap4	1.803	0.85	0.00738318
Eif1ax	1.676	0.74	0.00739797
C1qbp	1.837	0.88	0.007422
Dnajc8	1.451	0.54	0.00743562
Casq2	2.005	1	0.00743777
Cmbl	0.719	-0.48	0.00747279
Nudc	1.602	0.68	0.0074852
Pter	1.414	0.5	0.00748927
Tars1	2.273	1.18	0.0074909
Akr1e2	1.19	0.25	0.00751345
Acox3	2.122	1.09	0.00753015
Tiprl	1.402	0.49	0.00754163
Lactb2	1.3	0.38	0.00755427
Glrx5	2.142	1.1	0.00760106
Pfdn6	1.526	0.61	0.00761792
Fah	1.707	0.77	0.00768065
Fkbp3	1.676	0.75	0.00771161
Akt2	1.175	0.23	0.00775136
Cltb	1.648	0.72	0.00777475
Xpnpep1	1.705	0.77	0.00778437
Tagln2	2.071	1.05	0.00784707
Psmb8	1.524	0.61	0.00786281
Iba57	1.988	0.99	0.00786331
Snrpa	1.841	0.88	0.00787319
Apoe	1.381	0.47	0.00788766
Vtn	1.641	0.71	0.00788829
Cdc42	1.609	0.69	0.00789378
Selenop	1.586	0.67	0.00794332
Isoc2a	2.394	1.26	0.00799163
Psmd5	1.526	0.61	0.00800776
Serhl	1.151	0.2	0.00801924
H6pd	2.014	1.01	0.0080211
Nudcd2	1.399	0.48	0.00804454
Cse1l	1.327	0.41	0.00805529
Shmt2	5.776	2.53	0.00805579
Hdhd5	1.657	0.73	0.00807972
Mrpl12	2.277	1.19	0.00809947
Hbb-b1	1.635	0.71	0.00810522
Uso1	1.399	0.48	0.00818332
Copb1	1.49	0.58	0.0081989
Pgam2	0.752	-0.41	0.00821433
Tpi1	0.915	-0.13	0.00823676
Sco1	3.018	1.59	0.00823691
Pgm2	1.826	0.87	0.00823786
Fahd1	1.632	0.71	0.00824127
Trnt1	1.809	0.86	0.00824818
Arhgap1	1.949	0.96	0.00826482
Cars1	2.217	1.15	0.00827949
Snrpg	1.974	0.98	0.00829131
Gdi2	1.373	0.46	0.0083125
Dnph1	2.678	1.42	0.00831451
Prkag1	1.355	0.44	0.00833591
Atg4b	1.279	0.35	0.00834358
H2-Q10	1.477	0.56	0.00836156
Abhd11	1.818	0.86	0.00839091
Ace	1.792	0.84	0.00844399
Canx	2.056	1.04	0.00854811
Fam118a	1.773	0.83	0.00858016
G6pdx	1.729	0.79	0.00860369
Rbbp4	1.552	0.63	0.0086219
Abraxas2	1.438	0.52	0.00863266
Slk	1.488	0.57	0.00864737
Samhd1	1.633	0.71	0.00864902
Kyat3	1.711	0.77	0.00866838
Dpysl3	1.627	0.7	0.00869171
Slc3a2	2.093	1.07	0.00872366
Mri1	1.94	0.96	0.00873154
Psmd9	1.349	0.43	0.00879345
Sirt3	2.47	1.3	0.00880073
Acy1	1.443	0.53	0.00883498
Mydgf	1.981	0.99	0.00884527
Ipo5	1.835	0.88	0.00885275
Eif4b	1.631	0.71	0.00886019
Rras2	1.35	0.43	0.008874
Eloc	1.45	0.54	0.00889951
Nme2	1.52	0.6	0.00892755
Rps28	2.004	1	0.00902177
Ptgr1	1.602	0.68	0.00902912
Pdlim7	2.109	1.08	0.00906553
Hnrnpa2b1	1.854	0.89	0.00908752
Hmgcl	1.671	0.74	0.00911477
Rmdn1	1.943	0.96	0.00914427
Ube2k	1.42	0.51	0.0091531
Ipo9	1.508	0.59	0.00916438
Gsta4	1.41	0.5	0.00919792
Kng1	1.46	0.55	0.00921069
Prkcsh	1.859	0.89	0.00928785
Pbld1	1.402	0.49	0.00932695
Gmpr	1.283	0.36	0.00934183
Vta1	1.484	0.57	0.00936077
Ube2r2	1.26	0.33	0.00937255
Ppp1r7	1.432	0.52	0.00940193
Cct5	1.41	0.5	0.00940859
Sord	1.421	0.51	0.00941447
Tcap	3.156	1.66	0.0094438
Serpina1d	1.447	0.53	0.00944535
Cdc37	1.435	0.52	0.00947025
Col1a1	1.645	0.72	0.00949241
Gsta1	1.917	0.94	0.00952188
Chchd2	1.7	0.77	0.00957869
Ubr4	1.542	0.63	0.00963672
Aip	1.41	0.5	0.00964043
Cnbp	1.362	0.45	0.0096495
Vcl	1.35	0.43	0.00965508
Ttc19	1.437	0.52	0.00965961
Gspt1	1.432	0.52	0.00967403
Uba52	1.195	0.26	0.00969525
Faf1	1.248	0.32	0.00970863
RTRAF	1.434	0.52	0.00972056
Rab2a	1.625	0.7	0.00975356
Uap1	1.365	0.45	0.00984645
Dtd1	1.492	0.58	0.00984794
Hsph1	1.789	0.84	0.00986424
Irf3	1.976	0.98	0.00986819
Mrps16	1.534	0.62	0.00988144
Isyna1	1.6	0.68	0.00988823
Psmb4	1.556	0.64	0.00992005
Lta4h	1.129	0.18	0.00993979
Ppm1f	1.319	0.4	0.00994962
Pbdc1	1.347	0.43	0.00995401
Kpnb1	1.612	0.69	0.009988
Fdps	1.329	0.41	0.0100251
Tst	1.5	0.58	0.0100263
Mbl2	1.897	0.92	0.0100774
Bola3	1.664	0.73	0.0100781
Myl12b	1.818	0.86	0.0101071
Ahsp	1.53	0.61	0.0101132
Camk2g	1.695	0.76	0.0101419
Abat	1.942	0.96	0.0101781
Oga	1.891	0.92	0.0102529
Gmfb	1.401	0.49	0.0102663
Cep97	1.592	0.67	0.0102757
Cap1	1.615	0.69	0.0102859
Hk2	1.631	0.71	0.0103217
Tubb4b	1.199	0.26	0.0103312
Dnajb11	2.027	1.02	0.0103382
Arpc5l	1.588	0.67	0.0103526
Acot4	1.34	0.42	0.0104016
Etf1	1.399	0.48	0.0104294
F10	1.609	0.69	0.0104305
Pm20d2	1.362	0.45	0.0104393
Cttn	2.047	1.03	0.0104686
Man2c1	1.559	0.64	0.0105341
Gtf2a1	1.543	0.63	0.0105588
Gripap1	1.371	0.46	0.0105617
Dbt	1.91	0.93	0.0105787
Ppia	1.546	0.63	0.0105946
Ighg2b	1.949	0.96	0.0106241
Otulin	1.427	0.51	0.0106334
Arpc2	1.718	0.78	0.0106362
Mrps31	1.828	0.87	0.0106499
Tuba1a	1.287	0.36	0.0106668
Ptma	1.414	0.5	0.0106901
Tln1	1.596	0.67	0.0106914
Pfas	1.87	0.9	0.0107564
Acot9	2.402	1.26	0.0108082
Gimap4	1.571	0.65	0.0108114
Tagln	2.063	1.04	0.0108441
Nit1	1.35	0.43	0.0108594
Appl1	1.65	0.72	0.0108762
Ipo7	1.573	0.65	0.0108785
Ahsa1	1.65	0.72	0.0108872
Acot7	1.905	0.93	0.0109058
Isca2	1.827	0.87	0.0109181
Blmh	1.147	0.2	0.0109839
Map2k2	1.518	0.6	0.0110217
Pitpna	1.206	0.27	0.0110369
Pdk2	1.941	0.96	0.0110483
Cyb5r3	1.381	0.47	0.0110549
Sri	1.6	0.68	0.0110778
Ppp2r2a	1.367	0.45	0.0110932
Apoa1	1.345	0.43	0.0111278
Ethe1	1.767	0.82	0.0111279
Ehd2	1.693	0.76	0.011128
Picalm	1.663	0.73	0.0111331
Cd9	1.692	0.76	0.0111618
Anp32e	1.296	0.37	0.011193
Nipsnap2	1.929	0.95	0.0112187
Ggps1	1.413	0.5	0.0112621
Postn	2.144	1.1	0.0112861
Lnpk	1.922	0.94	0.0113083
Ankfy1	1.713	0.78	0.0113513
Pgd	1.487	0.57	0.0113892
Pdcl3	1.488	0.57	0.011392
Mup2	1.783	0.83	0.0114005
Lsm6	1.404	0.49	0.0114423
Cdnf	1.68	0.75	0.0115007
Rad23a	1.267	0.34	0.0115182
Actn4	1.88	0.91	0.0115281
Comp	1.381	0.47	0.0115366
Fam185a	1.448	0.53	0.0115397
Grb2	1.136	0.18	0.0115527
Anp32a	1.405	0.49	0.011556
Pabpn1	1.974	0.98	0.0115563
Nenf	1.58	0.66	0.0115717
Plin3	1.992	0.99	0.0117717
Nploc4	1.63	0.7	0.0118227
Scp2	2.09	1.06	0.0118471
Itih1	1.756	0.81	0.0118478
Nudt9	1.503	0.59	0.0118674
Trmt112	1.851	0.89	0.0119153
Wbp2	1.402	0.49	0.0119562
Ambp	1.485	0.57	0.0119846
Psmb3	1.507	0.59	0.0120041
Rcn3	2.06	1.04	0.0120084
Unc45b	1.495	0.58	0.0120176
Mmut	1.982	0.99	0.012056
Nrap	1.672	0.74	0.0121135
Nherf1	1.987	0.99	0.0121201
Snx5	1.49	0.58	0.0121487
Dctpp1	1.566	0.65	0.0121599
Eif3m	1.399	0.48	0.0121895
Sgta	1.364	0.45	0.012274
Gpcpd1	1.299	0.38	0.0122922
Coq8a	1.689	0.76	0.0123044
Myg1	2.292	1.2	0.0123133
Cfb	1.462	0.55	0.0123394
Lsm4	1.421	0.51	0.0123704
Dynlrb1	1.797	0.85	0.0124098
Tgfbi	1.358	0.44	0.0124137
Msra	1.32	0.4	0.0124585
Mapk1	1.235	0.3	0.0124659
Hint3	1.538	0.62	0.0124898
Kpna3	1.431	0.52	0.0125141
Elob	1.464	0.55	0.0125844
Prep	1.31	0.39	0.012626
Prdx3	1.867	0.9	0.012686
Rtn3	1.687	0.75	0.0126871
Comt	1.566	0.65	0.0126931
Vwa5a	1.497	0.58	0.012727
Wdr44	1.559	0.64	0.0127386
Arpc4	1.794	0.84	0.012786
Qrsl1	1.757	0.81	0.0128135
Dpp3	1.207	0.27	0.0128213
Arf3	1.446	0.53	0.0129022
Ubxn1	1.74	0.8	0.0129209
Lrpap1	1.527	0.61	0.0129236
Ccdc25	1.452	0.54	0.0130119
Mbp	1.702	0.77	0.0130618
Rcn2	2.001	1	0.013068
Sh3bgrl3	1.482	0.57	0.0130841
Carhsp1	1.469	0.55	0.0130906
Capzb	1.466	0.55	0.0130917
Nhlrc2	1.624	0.7	0.0131116
Hba	1.682	0.75	0.0131888
Kpna4	1.368	0.45	0.0132018
Sart3	2.131	1.09	0.0132124
Fam136a	1.753	0.81	0.0132343
Eif3i	1.668	0.74	0.0132925
Apoa4	1.343	0.43	0.0132977
Eif3d	1.685	0.75	0.0132989
Eif2s2	1.569	0.65	0.01332
Gapdhs	1.555	0.64	0.0133259
Cyb5a	1.669	0.74	0.013343
Aldh6a1	2.027	1.02	0.0133487
Cct4	1.375	0.46	0.0133593
Septin11	1.546	0.63	0.0133757
Ufd1	1.534	0.62	0.0133927
Nudt8	1.945	0.96	0.0134143
Ube2v1	1.439	0.53	0.013467
Napa	1.228	0.3	0.0134965
Coro1a	1.659	0.73	0.0135588
Pls3	1.843	0.88	0.0135591
Nudt19	1.474	0.56	0.0135701
Hibadh	1.922	0.94	0.0136068
Got1	1.635	0.71	0.0136111
Sucla2	2.011	1.01	0.0136333
Rab1b	1.64	0.71	0.0136606
Ube3a	1.486	0.57	0.0136949
Dguok	1.768	0.82	0.0137092
C3	1.635	0.71	0.01372
Fahd2	1.569	0.65	0.0137541
Hpx	1.347	0.43	0.0137991
Opa1	1.577	0.66	0.0138459
Mrpl54	1.501	0.59	0.0138483
Gfm2	1.853	0.89	0.013849
Ca2	1.538	0.62	0.013861
Col24a1	1.565	0.65	0.0138616
Brcc3	1.507	0.59	0.0139442
Tnpo1	1.731	0.79	0.0139579
Cd163	1.897	0.92	0.0139853
Inpp1	1.473	0.56	0.0139943
Bcap31	1.753	0.81	0.0140119
Clip1	1.697	0.76	0.0140461
Hypk	1.64	0.71	0.0141023
Khsrp	1.459	0.54	0.0141065
Cmpk2	1.592	0.67	0.0141125
Timm44	2.014	1.01	0.0141211
Psma3	1.643	0.72	0.0141518
Hk1	1.49	0.58	0.0142106
Ubqln2	1.435	0.52	0.0142117
Scrn3	1.175	0.23	0.0142448
Psma5	1.535	0.62	0.0142727
Acss2	2.126	1.09	0.0142819
Actc1	2.604	1.38	0.0143245
Prdx1	1.403	0.49	0.0143307
Fxn	1.554	0.64	0.0143485
Tmed2	1.707	0.77	0.0143486
Mrpl55	2.475	1.31	0.0143632
Txn2	1.826	0.87	0.0143749
Itgb1	1.554	0.64	0.0144009
Septin7	1.657	0.73	0.0144081
Mrpl47	2.389	1.26	0.0144124
Trappc5	1.734	0.79	0.0144577
Hnrnpf	1.614	0.69	0.0144928
Mtm1	1.943	0.96	0.0145436
Kera	1.969	0.98	0.0145789
Apip	1.469	0.55	0.0146046
Cops6	1.507	0.59	0.014636
Nadk2	1.861	0.9	0.0146773
Asl	1.657	0.73	0.0147345
Nudt3	1.215	0.28	0.0147405
Setmar	1.456	0.54	0.0147587
Lrrc17	1.791	0.84	0.014776
Acat1	2.434	1.28	0.0148028
Creg1	1.863	0.9	0.014811
Rab7a	1.367	0.45	0.0148592
Actl6a	1.332	0.41	0.014936
Mars2	1.564	0.65	0.0149409
Gstm5	1.141	0.19	0.0149456
Pcca	1.656	0.73	0.0149721
Tufm	1.853	0.89	0.0149794
Atp6v1b2	1.569	0.65	0.0149795
Hsd17b4	1.799	0.85	0.0150328
Mob2	1.673	0.74	0.015042
Eci1	1.737	0.8	0.0150609
Nrdc	1.263	0.34	0.0150949
Jpt2	1.296	0.37	0.0152351
Aldh9a1	1.542	0.62	0.015277
Sec22b	2.191	1.13	0.0152849
Eif4g1	1.556	0.64	0.015293
Mrpl28	2.022	1.02	0.015431
Psmb2	1.515	0.6	0.0154539
Pmm2	1.474	0.56	0.0154599
Mknk1	1.61	0.69	0.0155763
Atp6v1a	1.448	0.53	0.015598
Ppp5c	1.373	0.46	0.0156164
Acat2	1.667	0.74	0.0156533
Rab1A	1.665	0.74	0.0156558
Plod1	1.714	0.78	0.0156648
Cd36	1.395	0.48	0.0156952
Mrpl24	1.95	0.96	0.0157176
Itih4	1.586	0.67	0.0157236
Serpinf2	1.401	0.49	0.015741
Eif4a2	1.435	0.52	0.0157849
Pdk1	1.472	0.56	0.0157887
Ube2d1	1.249	0.32	0.0158008
Fetub	1.564	0.65	0.0158322
Cct2	1.459	0.55	0.015836
Hscb	1.556	0.64	0.0158924
Vps29	1.497	0.58	0.0159077
Dars2	1.906	0.93	0.01591
Ublcp1	1.271	0.35	0.0159522
Eef2	1.261	0.33	0.0159609
Gdpgp1	1.42	0.51	0.0159841
Ampd1	0.541	-0.89	0.0160265
Arfgap2	1.929	0.95	0.0160288
Cavin2	1.723	0.78	0.0160908
Psmb7	1.57	0.65	0.0160934
Nnt	1.522	0.61	0.0161224
Psmb1	1.596	0.67	0.0161653
Fbp2	0.745	-0.42	0.0161696
Sec23ip	1.744	0.8	0.0161947
Tgm2	1.538	0.62	0.0162403
Uba2	1.605	0.68	0.0162406
Tars2	0.803	-0.32	0.0162735
Atl2	1.541	0.62	0.0163864
Prkg1	1.95	0.96	0.0164307
Npepps	1.329	0.41	0.0164494
Ndufab1	1.624	0.7	0.0165262
Sncg	1.794	0.84	0.0165359
Arpc1b	2.041	1.03	0.016583
Pdcd6ip	1.568	0.65	0.016605
Ddb1	1.415	0.5	0.0166052
Psma4	1.516	0.6	0.0166451
Pygm	0.761	-0.39	0.0167237
Flad1	1.28	0.36	0.0167428
Cct3	1.459	0.54	0.0167957
Eif3l	1.704	0.77	0.0168429
Dusp3	1.279	0.36	0.0168679
Hspa2	1.544	0.63	0.0168948
S100a10	1.35	0.43	0.0169202
Mix23	1.49	0.57	0.0169297
Camk2a	1.714	0.78	0.0169484
Gpi	0.924	-0.11	0.0169777
Nid1	1.605	0.68	0.0169832
Psma7	1.508	0.59	0.0169879
Actr1a	1.815	0.86	0.0170206
Capza2	1.39	0.48	0.0170387
Dctn5	1.69	0.76	0.0171239
Ubqln1	1.197	0.26	0.0172708
Sec31a	1.917	0.94	0.0172748
Ppp2ca	1.458	0.54	0.0172827
Dnajb4	1.68	0.75	0.0173105
Csrnp1	0.845	-0.24	0.017353
Bcap29	1.872	0.9	0.0173846
Inhca	1.417	0.5	0.0173871
Dohh	1.478	0.56	0.0174043
Gatb	1.625	0.7	0.0174236
Psmb6	1.643	0.72	0.017435
Anp32b	1.543	0.63	0.0174408
Tor1aip2	1.928	0.95	0.0174696
Tnnt3	1.691	0.76	0.0175499
Gls	1.985	0.99	0.0175998
Vars1	1.788	0.84	0.0176246
Lsm8	1.22	0.29	0.0176927
Abhd14b	1.509	0.59	0.0177238
Ca1	1.536	0.62	0.0177281
Vps25	1.686	0.75	0.0177309
Mapk3	1.508	0.59	0.0177463
Tpmt	1.558	0.64	0.0177985
Lztfl1	1.327	0.41	0.0178431
Aarsd1	1.412	0.5	0.0178701
Bgn	1.846	0.88	0.0178891
Nampt	1.369	0.45	0.0178989
Bckdhb	1.933	0.95	0.0179124
Psma1	1.469	0.55	0.0179736
Ssbp1	1.805	0.85	0.0180337
Scarb2	1.63	0.71	0.0180436
Sars2	1.242	0.31	0.018068
Mien1	1.547	0.63	0.0180761
Ddx19a	1.463	0.55	0.0180762
Acacb	1.601	0.68	0.0180918
Tcp1	1.344	0.43	0.0182444
Mat2b	1.429	0.51	0.0182733
Slirp	1.828	0.87	0.0183241
Sephs1	1.299	0.38	0.0183748
Naa50	1.504	0.59	0.0184266
Selenof	1.811	0.86	0.018469
Rpa1	1.833	0.87	0.0184711
Trim28	1.568	0.65	0.0185143
Hgs	2.346	1.23	0.0185263
Nap1l4	1.466	0.55	0.0186017
Timm10	2.699	1.43	0.0186653
Mcee	1.291	0.37	0.0187417
Rabgap1	1.561	0.64	0.0187423
Abce1	1.452	0.54	0.0187488
Ctps1	1.351	0.43	0.0187634
Arih2	1.255	0.33	0.0187841
Psma6	1.55	0.63	0.0187849
Eif3h	1.575	0.66	0.0187977
Ptgr2	1.368	0.45	0.0188791
Cct8	1.448	0.53	0.0189676
Ndrg2	1.115	0.16	0.0189682
Hprt1	1.563	0.64	0.0190068
Ranbp3	1.844	0.88	0.0190551
Ogfr	1.462	0.55	0.0191295
Dnpep	1.302	0.38	0.019162
Tbcb	1.437	0.52	0.0191845
Tpm4	1.629	0.7	0.019247
Prmt5	1.592	0.67	0.0194028
Gaa	1.629	0.7	0.0194325
Ppic	1.377	0.46	0.0195189
Pura	1.446	0.53	0.0195508
Uqcrb	1.66	0.73	0.0197484
Mrpl40	2.112	1.08	0.0197656
Padi2	1.489	0.57	0.0197957
Il27	1.416	0.5	0.0198779
Sod2	1.761	0.82	0.0199392
Kif13a	1.39	0.48	0.0199603
Ggct	1.26	0.33	0.0199845
Lrpprc	1.557	0.64	0.0200218
Mbnl1	1.592	0.67	0.0200386
Oxct1	1.762	0.82	0.0200843
Thtpa	1.552	0.63	0.020103
Arfgap1	1.649	0.72	0.0201471
Spag9	1.313	0.39	0.0201913
Eea1	1.513	0.6	0.0202105
Psmb5	1.554	0.64	0.020241
Ate1	1.307	0.39	0.0202426
Psme2	1.485	0.57	0.0203408
Rab10	1.589	0.67	0.0203723
Serpina6	1.383	0.47	0.0203977
Cdkn1b	1.476	0.56	0.0204711
Hmbs	1.417	0.5	0.0205568
Vwa8	1.675	0.74	0.0205837
Auh	1.55	0.63	0.0206108
Coa7	1.391	0.48	0.0206135
Eif3g	1.627	0.7	0.0206252
Eif3b	1.629	0.7	0.0207382
Abcb9	1.833	0.87	0.0207613
Mustn1	1.179	0.24	0.0207771
Tbca	1.413	0.5	0.020805
Mrpl39	2.152	1.11	0.0208134
Hmgn5	1.398	0.48	0.0208143
Cops3	1.43	0.52	0.0208231
Eif2s3x	1.568	0.65	0.0208479
Timm8a1	2.12	1.08	0.0208526
Pkig	1.649	0.72	0.0208741
Hnrnpu	1.467	0.55	0.0210155
Mrpl50	2.413	1.27	0.0210281
Pygl	1.886	0.92	0.0210372
Arhgap33	1.703	0.77	0.0210765
Rbfox2	1.761	0.82	0.0210798
Srl	1.829	0.87	0.0211629
Tsnax	1.494	0.58	0.0211702
Cnn3	2.318	1.21	0.0211804
Cmpk1	1.367	0.45	0.0212522
Hikeshi	1.185	0.24	0.0212639
Fdx1	1.708	0.77	0.021291
Acad9	1.691	0.76	0.0213026
Adss1	1.179	0.24	0.021349
Crat	1.629	0.7	0.0213612
Acsf3	2.041	1.03	0.0214246
Eif3c	1.83	0.87	0.0214772
Lpl	1.626	0.7	0.0215162
Rack1	1.515	0.6	0.0215911
Cds2	2.138	1.1	0.0216154
Lamp2	1.594	0.67	0.0216278
Mapre2	1.331	0.41	0.0216346
Acox1	1.725	0.79	0.0216379
Kif2a	1.89	0.92	0.0217504
H1-4	1.363	0.45	0.021782
Pcbp1	1.707	0.77	0.0217834
Prdx6	1.251	0.32	0.021807
Hnrnpd	1.433	0.52	0.0218271
Hspb6	2.749	1.46	0.0218296
Bckdk	2.011	1.01	0.0219466
Ppa2	1.439	0.53	0.0219585
Phyhd1	1.868	0.9	0.0221286
Otud6b	1.505	0.59	0.022169
Snrpb	1.629	0.7	0.0221787
Acta1	2.622	1.39	0.0223391
Fem1al	1.694	0.76	0.0223626
Bcat2	1.715	0.78	0.0223645
Brox	1.231	0.3	0.0223982
Pafah1b1	1.526	0.61	0.022416
Eef1b	1.923	0.94	0.0224665
Fhod1	1.36	0.44	0.0225296
Arl6ip5	2.343	1.23	0.0225756
Tuba4a	1.182	0.24	0.0226054
Pcyt2	1.299	0.38	0.0226216
Rrm2b	1.756	0.81	0.0226346
Usp15	1.465	0.55	0.0226391
Tubb2a	1.59	0.67	0.0226561
Nucb1	1.551	0.63	0.0227479
Txnl1	1.567	0.65	0.0227939
St13	1.55	0.63	0.0228445
Eif2b1	1.421	0.51	0.0229128
Vps35	1.416	0.5	0.0229159
Hspb1	2.139	1.1	0.0229332
Dctn1	1.605	0.68	0.0229439
Myom3	2.252	1.17	0.0229843
Eif5a	1.419	0.5	0.0229876
Nubp1	1.823	0.87	0.0230168
Dctn2	1.684	0.75	0.023028
Echs1	2.03	1.02	0.0230615
Cs	1.525	0.61	0.0230952
Kcmf1	1.526	0.61	0.0231476
Gnl1	1.427	0.51	0.0231934
Nudt15	1.084	0.12	0.0232062
Psme1	1.423	0.51	0.0232132
Slc44a2	1.394	0.48	0.0232255
Nt5c2	1.429	0.52	0.0232607
Scrn1	1.746	0.8	0.0233509
Tnpo3	1.515	0.6	0.023387
Lypla1	1.228	0.3	0.0234375
Mug1	1.314	0.39	0.0234726
Hdac1	1.285	0.36	0.0235435
Gsdma	1.664	0.73	0.0235534
Tpm3	2.124	1.09	0.023585
Ppif	1.764	0.82	0.0236863
Glrx3	1.387	0.47	0.023717
Hsp90ab1	1.574	0.65	0.0237736
Atpaf1	1.657	0.73	0.0240328
Gbp6	1.509	0.59	0.0240702
Eif3a	1.854	0.89	0.0241207
Tmed10	1.607	0.68	0.0241358
Mrpl45	1.692	0.76	0.0242134
Parvb	1.79	0.84	0.0242869
Rfk	1.453	0.54	0.0242883
Alad	1.294	0.37	0.0243795
Eif6	1.651	0.72	0.0244072
Suclg1	1.801	0.85	0.0244506
Mrpl57	2.028	1.02	0.0244874
Tsc22d3	1.433	0.52	0.0245572
Hsd17b8	1.406	0.49	0.0245638
Smyd5	1.561	0.64	0.0246097
Pak2	1.891	0.92	0.024612
Mthfd1	1.675	0.74	0.0246229
Mrps23	2.626	1.39	0.0247053
Ddx39b	1.681	0.75	0.024716
Tatdn1	1.291	0.37	0.0247801
Psmb10	1.646	0.72	0.0247932
Cdh23	1.475	0.56	0.0248831
Dnajc24	1.175	0.23	0.0249067
Crym	1.417	0.5	0.0249131
Pccb	1.657	0.73	0.0249512
Iqgap1	1.281	0.36	0.0250409
Rps21	1.676	0.74	0.0250822
Cops8	1.427	0.51	0.0251857
Vamp3	1.447	0.53	0.0252231
Plaa	1.698	0.76	0.0253135
Rpsa	1.567	0.65	0.0253959
Acot13	1.929	0.95	0.0254022
Acadsb	1.512	0.6	0.0254424
Actn3	1.523	0.61	0.0255473
Rbp4	1.501	0.59	0.0255548
Idh3g	1.89	0.92	0.0256697
Prkab2	1.235	0.3	0.0257719
Cst3	1.19	0.25	0.0258559
Ostf1	1.53	0.61	0.0260821
Tomm70	1.437	0.52	0.0261617
Trappc3	1.696	0.76	0.0261834
Ryr1	1.359	0.44	0.0261958
Mtdh	1.725	0.79	0.026218
Sqor	1.468	0.55	0.0262369
Aldh4a1	1.613	0.69	0.0262837
Gart	1.326	0.41	0.0265062
Mlec	1.792	0.84	0.0265432
Dnaja2	2.013	1.01	0.0265737
Rps16	1.668	0.74	0.0266042
H2bc3	1.977	0.98	0.0267507
Sdha	1.547	0.63	0.0268196
Paip1	1.299	0.38	0.0268239
Dnah12	1.608	0.69	0.0268676
Hnrnpab	1.524	0.61	0.0268868
Acot8	1.609	0.69	0.0269012
Idh2	2.041	1.03	0.0269182
Btf3	1.69	0.76	0.0269273
Crip2	1.955	0.97	0.0269671
Actr1b	1.586	0.67	0.0270257
Igh-1a	1.864	0.9	0.0272181
Ube2n	1.325	0.41	0.0272181
Etfa	2.048	1.03	0.0272348
Dhrs11	1.585	0.66	0.0273438
Prdx2	1.392	0.48	0.0273452
Cltc	1.597	0.68	0.027376
Stub1	2.283	1.19	0.0273942
Lrrc47	1.563	0.64	0.0274246
Mrpl13	1.962	0.97	0.0275433
Csrp3	2.002	1	0.0276149
Eif4g2	1.874	0.91	0.0277099
Taco1	1.646	0.72	0.0277178
Lrrc57	1.684	0.75	0.0278517
Map2k6	0.787	-0.35	0.02786
Aco2	1.671	0.74	0.0278608
Slc12a2	1.833	0.87	0.0279544
Mrpl19	1.391	0.48	0.0280035
Lmcd1	1.716	0.78	0.0281445
Ube2m	1.607	0.68	0.0281714
Arf5	1.667	0.74	0.0282023
Acp6	1.431	0.52	0.0283908
Aldoa	0.857	-0.22	0.0285142
Gstk1	1.685	0.75	0.0286377
Ppp6r3	1.542	0.63	0.0286492
Nt5c3a	1.2	0.26	0.0286666
Csrp1	2.107	1.08	0.0286676
Lcp1	1.734	0.79	0.0286685
Aldh1a1	1.587	0.67	0.0286758
Fbxo7	1.44	0.53	0.0286917
Parp3	1.661	0.73	0.0286991
Puf60	2.079	1.06	0.0287014
Jsrp1	1.542	0.62	0.0287048
Oxnad1	1.499	0.58	0.0287363
Cndp2	1.565	0.65	0.0287569
Pfdn1	1.617	0.69	0.0287862
Clic1	1.525	0.61	0.0288483
Pbxip1	1.483	0.57	0.0288524
Fbxo22	1.569	0.65	0.0288544
Msrb2	1.606	0.68	0.028864
Cavin3	1.872	0.9	0.0288979
Vps26b	1.664	0.73	0.0289361
Syncrip	1.375	0.46	0.0289363
Wdsub1	1.647	0.72	0.0289491
Capn3	1.825	0.87	0.0289625
Sf3b3	1.434	0.52	0.0290297
Prelp	1.344	0.43	0.0292841
Cryl1	1.199	0.26	0.0294331
Phospho1	1.67	0.74	0.0294376
Lyrm7	1.332	0.41	0.0295348
Vwde	2.947	1.56	0.0295814
Grhpr	1.093	0.13	0.0296575
Uqcrh	1.606	0.68	0.029659
Bsdc1	1.468	0.55	0.029761
Ube2i	1.478	0.56	0.0297972
Ndufaf3	2.031	1.02	0.0298078
Map4	1.943	0.96	0.0298277
Etfb	2.074	1.05	0.0298593
Czib	1.188	0.25	0.0298696
Clns1a	1.3	0.38	0.0298856
Eif3e	1.629	0.7	0.0299028
Lancl1	1.236	0.31	0.0299199
Sptan1	1.772	0.83	0.0300533
Ppcs	1.525	0.61	0.0300676
Hspa8	1.487	0.57	0.0302071
Snx2	1.293	0.37	0.0302708
Kif5b	1.434	0.52	0.0302955
Lgmn	2.617	1.39	0.0303032
Plpbp	1.342	0.42	0.0303236
Ssb	1.51	0.59	0.0303663
Hif1an	1.301	0.38	0.0304313
Usp5	1.408	0.49	0.0305276
Pdhb	1.712	0.78	0.0307086
Rnf181	1.353	0.44	0.0307714
Uqcrc1	1.728	0.79	0.0308163
Usp47	1.334	0.42	0.0309241
Atp2b1	2.387	1.26	0.0309828
Ppp1r14b	1.478	0.56	0.0310408
Slc25a4	2.014	1.01	0.0311288
Isoc1	1.294	0.37	0.0311606
Vapb	1.745	0.8	0.031172
Mtor	1.594	0.67	0.0312201
Thumpd1	1.558	0.64	0.0312285
Efemp1	2.128	1.09	0.0312755
Sirt5	1.473	0.56	0.0313139
Psma2	1.484	0.57	0.0313393
Klc1	1.652	0.72	0.0314879
Cryz	1.449	0.54	0.0314965
Atp6v1f	1.629	0.7	0.0315319
Capn2	1.388	0.47	0.0318189
Atp5me	1.57	0.65	0.0320309
Gorasp2	1.891	0.92	0.032131
Hnmt	0.574	-0.8	0.0321343
Flot2	2.092	1.06	0.0321573
Sepsecs	1.518	0.6	0.0321795
Rev3l	1.234	0.3	0.0324105
Cdipt	1.331	0.41	0.0325165
Ppp6c	1.552	0.63	0.0325193
Metap2	1.514	0.6	0.0325912
Ppp1r14c	0.683	-0.55	0.0327386
Rps12	1.523	0.61	0.0327687
Myl11	1.983	0.99	0.0327778
Usp7	1.462	0.55	0.0329546
Gclc	1.448	0.53	0.032969
Immt	1.541	0.62	0.0329778
Art3	1.739	0.8	0.0330457
Eif2a	1.308	0.39	0.0331532
Itih3	1.545	0.63	0.0331688
Eif2s1	1.613	0.69	0.0333113
Rabep1	1.506	0.59	0.033475
Ybx1	1.402	0.49	0.0334875
Rps13	1.543	0.63	0.0337136
Usp9x	1.572	0.65	0.0337156
Timp1	1.152	0.2	0.0338373
Gyg1	1.291	0.37	0.0338859
Timm13	1.557	0.64	0.0339858
Hmgb1	1.296	0.37	0.0340324
Plg	1.42	0.51	0.0340771
Mybpc2	2.148	1.1	0.0340832
Copb2	1.514	0.6	0.0341901
Ufc1	1.214	0.28	0.0342758
Cdc37l1	1.575	0.66	0.0343294
Slc4a1	2.047	1.03	0.0344199
Cbr2	1.665	0.74	0.0345916
Got2	1.52	0.6	0.0347257
Cops2	1.293	0.37	0.0347714
Ugdh	1.541	0.62	0.0348267
Ces1f	2.507	1.33	0.0349043
Eif4e3	1.077	0.11	0.0349387
Hdhd2	1.192	0.25	0.0349948
Scfd1	2.134	1.09	0.0352054
Huwe1	1.495	0.58	0.0352731
Cops5	1.499	0.58	0.0352786
Fasn	2.225	1.15	0.0353105
Gstm1	1.174	0.23	0.0354248
Nudt7	1.603	0.68	0.0355061
Hnrnpa3	1.523	0.61	0.0356729
Neil3	1.577	0.66	0.0357619
Coq9	1.52	0.6	0.0359045
Aco1	1.354	0.44	0.0359669
Cul3	1.522	0.61	0.0360655
Adprhl1	1.556	0.64	0.0360692
Msi2	1.804	0.85	0.0362225
Slc16a1	1.539	0.62	0.0363495
Gps1	1.52	0.6	0.036396
Erh	1.775	0.83	0.0364001
Ppme1	1.681	0.75	0.0364799
Septin9	1.873	0.91	0.0367634
Atp5f1b	1.655	0.73	0.0367734
Psmc3	1.494	0.58	0.0369289
Rplp2	1.532	0.62	0.0370687
Cops7a	1.536	0.62	0.0373344
Mccc2	1.603	0.68	0.0374086
Gsn	1.422	0.51	0.0375835
Cryab	1.874	0.91	0.0376044
Cluh	1.731	0.79	0.0376291
Trip10	1.318	0.4	0.0376503
Usp14	1.43	0.52	0.037657
Tbcd	1.526	0.61	0.0378208
Atpaf2	1.689	0.76	0.0378283
Aldh5a1	1.512	0.6	0.0378548
Nmral1	1.425	0.51	0.0379238
Psmd14	1.631	0.71	0.0381278
Ttc38	1.494	0.58	0.0381524
Xpo7	1.483	0.57	0.038199
Acly	1.767	0.82	0.0384276
Ppp1cb	1.5	0.58	0.038472
Cyrib	1.311	0.39	0.0384976
Cpt2	1.666	0.74	0.0385777
Psmc5	1.699	0.76	0.0386016
Hcfc1	1.412	0.5	0.0386158
Gcat	1.587	0.67	0.0386318
Hadhb	2.029	1.02	0.038685
Strn3	2.094	1.07	0.038706
Amdhd2	1.703	0.77	0.0388204
Ddt	1.409	0.49	0.0388976
Arl3	1.518	0.6	0.0389203
Capn1	1.322	0.4	0.0390046
Usp24	1.497	0.58	0.0390621
Uqcrfs1	1.64	0.71	0.039209
Asrgl1	1.127	0.17	0.0393022
Cand1	1.502	0.59	0.0393339
Smtnl1	2.309	1.21	0.0393511
Add1	1.744	0.8	0.0395537
Psmd6	1.599	0.68	0.0396004
Rps8	1.518	0.6	0.0396022
Fmc1	1.444	0.53	0.039699
Echdc1	1.384	0.47	0.0397306
Rpl10a	1.491	0.58	0.0399543
Itpa	1.397	0.48	0.0399666
Cacnb1	1.449	0.53	0.0401606
Gsk3a	1.389	0.47	0.0401648
Cct7	1.34	0.42	0.0401978
Rabggtb	1.178	0.24	0.0402184
Arfgef1	1.533	0.62	0.0402267
Acss1	1.885	0.91	0.040289
Acadm	1.749	0.81	0.0403123
Rps3	1.553	0.64	0.0403848
Apoh	1.986	0.99	0.0404907
Phb2	1.71	0.77	0.0405076
Osbp	1.286	0.36	0.0405918
Atp5f1e	1.701	0.77	0.0406824
Tpm2	2.13	1.09	0.0407446
Adhfe1	1.79	0.84	0.0407897
Tmed4	1.856	0.89	0.0408059
Gmppa	1.766	0.82	0.0409986
Eif3f	1.759	0.81	0.0410615
Vps26a	1.594	0.67	0.041088
Rtn2	1.403	0.49	0.0411166
Tacc2	1.29	0.37	0.041261
Cav1	1.664	0.74	0.0413915
Skp1	1.448	0.53	0.0414845
Cfd	1.618	0.69	0.0417782
Dnm2	3.332	1.74	0.0417859
Psmc2	1.666	0.74	0.0418451
Ldhb	1.603	0.68	0.0418909
Caprin1	1.563	0.64	0.0419235
Prmt3	1.215	0.28	0.0420343
Hdlbp	1.402	0.49	0.0420659
Rps11	1.488	0.57	0.0420785
Amacr	1.404	0.49	0.0421998
Gfus	1.727	0.79	0.0424023
Asb14	1.267	0.34	0.0424886
Gnao1	1.671	0.74	0.0425038
Gpr160	1.277	0.35	0.0425038
Anpep	1.423	0.51	0.0425124
Cdh13	1.561	0.64	0.042637
Ubr3	1.398	0.48	0.0427194
Eef2k	1.209	0.27	0.042826
Rps17	1.314	0.39	0.0428725
Gns	1.905	0.93	0.0429255
Psmc6	1.668	0.74	0.0429819
Ppp4c	1.98	0.99	0.0431117
Kif1b	1.408	0.49	0.0431887
Rabggta	1.419	0.5	0.0432396
Crkl	1.188	0.25	0.0432654
Mtres1	1.462	0.55	0.0434192
Gnas	2.114	1.08	0.0436178
Psmc1	1.707	0.77	0.0436991
Pdha1	1.737	0.8	0.0437828
Brca2	1.609	0.69	0.0438069
Gnpnat1	1.707	0.77	0.0438743
Gon7	1.287	0.36	0.0439535
Psmd12	1.703	0.77	0.044024
Psmd11	1.63	0.71	0.0440499
Hadha	1.631	0.71	0.0441392
Hook3	1.351	0.43	0.044212
Kifbp	0.293	-1.77	0.0443569
Chmp2b	2.416	1.27	0.0444594
Ago2	1.571	0.65	0.044512
Pdlim5	1.992	0.99	0.0448169
Rps10	1.598	0.68	0.0448297
Tkt	1.605	0.68	0.0448683
Map1s	1.869	0.9	0.0450012
Ptpn11	1.459	0.54	0.0450236
Eef1e1	1.386	0.47	0.0450952
Eif2b5	1.849	0.89	0.0451087
Mrpl3	2.181	1.13	0.0451632
Selenoo	1.571	0.65	0.0453647
Sparc	1.767	0.82	0.0454198
Mpz	1.575	0.66	0.0455848
Usp28	3.094	1.63	0.0456809
Sra1	1.363	0.45	0.0459836
Ptpn21	1.469	0.56	0.0460187
Tbrg4	1.53	0.61	0.0460204
Cops7b	1.362	0.45	0.0460578
Psmd3	1.756	0.81	0.0462066
Mcts2	1.31	0.39	0.0462665
Ndufb5	1.478	0.56	0.0464015
Dbnl	1.504	0.59	0.0464159
Pdxp	1.484	0.57	0.0464494
Rps2	1.479	0.56	0.0464977
Ndufv2	1.698	0.76	0.0467635
Ppp1ca	1.506	0.59	0.0469953
Ank2	1.938	0.95	0.047002
Hspd1	1.914	0.94	0.0471036
Cops4	1.447	0.53	0.0471242
Mybph	2.245	1.17	0.0471517
Ppp2r1a	1.486	0.57	0.0472017
Uckl1	1.397	0.48	0.0474612
Mrpl49	1.645	0.72	0.0475486
Dynll2	1.193	0.25	0.0477395
Trim54	1.769	0.82	0.0477563
Ighm	1.326	0.41	0.047964
Qtrt1	1.513	0.6	0.0480113
Dpp9	1.274	0.35	0.048065
Ifit3	1.526	0.61	0.0481617
Mccc1	1.65	0.72	0.0482312
Wdr26	1.318	0.4	0.0483429
Rps9	1.473	0.56	0.0485047
Fut1	0.779	-0.36	0.0487696
Pcna	1.369	0.45	0.0488185
Trim16	1.782	0.83	0.049
Naca	1.682	0.98	0.0490987
Mrpl16	1.422	0.51	0.0491498
Adk	1.184	0.24	0.0492057
Copa	1.699	0.76	0.0492526
Atg7	1.441	0.53	0.0493014
Rps26	1.443	0.53	0.0493241
Ivd	1.575	0.66	0.0494106
Idh3a	1.65	0.72	0.0496015
Etfrf1	1.507	0.59	0.0496314
Atp1b1	1.715	0.78	0.0498335
Rps4x	1.405	0.49	0.0498429
Stip1	1.642	0.72	0.0498747
Aldh1l1	1.241	0.31	0.0498761
Pdlim3	1.627	0.7	0.0501017
Cav3	1.809	0.86	0.0501064
Psmd2	1.665	0.74	0.0501244
Capns1	1.395	0.48	0.050179
Nomo1	1.432	0.52	0.0502411
Nucks1	1.092	0.13	0.0503575
Ankrd28	1.588	0.67	0.0504666
Dnaja4	1.547	0.63	0.0505848
Mob4	1.23	0.3	0.0507097
Myl1	1.774	0.83	0.051013
Psmd4	1.832	0.87	0.0511331
Btf3l4	2.119	1.08	0.0511694
Trdn	1.69	0.76	0.0512063
Acad10	1.576	0.66	0.0512382
Mars1	1.785	0.84	0.0512719
Pfkl	1.343	0.43	0.0515328
Rps3a	1.359	0.44	0.0515454
Psmd8	1.946	0.96	0.0516255
Vars2	1.391	0.48	0.0517239
Cox6b1	1.348	0.43	0.0518184
Mlycd	1.519	0.6	0.051837
Acad8	1.463	0.55	0.0518861
Ddx1	1.49	0.58	0.0518911
Swap70	1.71	0.77	0.052009
Decr1	1.443	0.53	0.0520919
Bag6	1.693	0.76	0.0521187
Rcan1	1.333	0.41	0.052249
Myl3	1.719	0.78	0.0524324
Stim1	1.931	0.95	0.0524485
Smpx	1.642	0.72	0.0526268
Psmc4	1.72	0.78	0.0526935
Entpd2	1.639	0.71	0.0527553
Ube3c	1.639	0.71	0.0528039
Adsl	1.445	0.53	0.0529263
Pgm5	1.421	0.51	0.0530345
Psmd1	1.765	0.82	0.0530617
Cox7a2	1.471	0.56	0.0531482
Vps37c	1.594	0.67	0.0532216
Gbp2	1.474	0.56	0.0532715
Ech1	1.791	0.84	0.0534212
S100a6	1.505	0.59	0.0537475
Cope	1.714	0.78	0.0537985
Pdhx	1.477	0.56	0.0538722
Igbp1	1.434	0.52	0.0539355
Tpm1	1.907	0.93	0.0539665
Gapdh	0.774	-0.37	0.0541026
Csnk2a1	1.481	0.57	0.0547426
Phpt1	1.072	0.1	0.054747
Arhgdib	1.54	0.62	0.0548042
Carm1	1.282	0.36	0.05497
Ccs	1.681	0.75	0.0551222
Nucb2	1.702	0.77	0.0554391
Ube2d2	1.283	0.36	0.0556
Vps36	1.77	0.82	0.0556082
Anxa11	1.579	0.66	0.0556956
Cul4a	1.598	0.68	0.0557861
Prdx4	1.536	0.62	0.0557869
Camk1	1.273	0.35	0.0558793
Htatsf1	1.346	0.43	0.0560222
Psmd13	1.664	0.73	0.0561126
Pdlim1	2.259	1.18	0.0563145
Dync1i2	1.659	0.73	0.0563259
Cast	1.537	0.62	0.0565093
Ykt6	1.276	0.35	0.0565328
Pank4	1.305	0.38	0.056602
Kyat1	1.28	0.36	0.0566285
Ogdh	1.553	0.63	0.0566875
Nasp	1.323	0.4	0.0567569
Rps6	1.537	0.62	0.0568613
Il1rap	1.348	0.43	0.0568624
Cpne3	1.348	0.43	0.0569521
Ndufv1	1.494	0.58	0.0570885
Klhl31	1.512	0.6	0.0571145
Atp6v1c1	1.288	0.37	0.0574269
Psme4	1.487	0.57	0.0576203
Atxn10	2.045	1.03	0.0577146
Mrpl1	3.368	1.75	0.0579012
Parva	1.309	0.39	0.0579579
Chkb	1.578	0.66	0.0579791
Sdhb	1.537	0.62	0.0581331
Cd47	1.33	0.41	0.0582123
Dusp29	0.713	-0.49	0.0585354
Scn4a	1.363	0.45	0.0585524
Fh	1.389	0.47	0.0587994
Atp1a2	1.464	0.55	0.0588821
Cacna2d1	1.512	0.6	0.0589292
Phb1	1.7	0.77	0.0589648
Psmd7	1.517	0.6	0.0591453
Rps25	1.593	0.67	0.0594036
Mypn	2.176	1.12	0.059499
Acap2	1.764	0.82	0.0596241
Thrsp	1.593	0.67	0.0596353
Tln2	1.399	0.48	0.0599515
Dlat	1.458	0.54	0.0599974
Mrpl18	2.254	1.17	0.0601212
Myo9b	1.31	0.39	0.0601315
Acads	1.477	0.56	0.0602654
Ears2	1.971	0.98	0.0606963
Sec16a	1.633	0.71	0.06071
Adrm1	1.764	0.82	0.0609407
Ap1b1	1.488	0.57	0.0612803
Tmlhe	1.549	0.63	0.0614611
Hspb2	1.165	0.22	0.0617253
Cul2	1.486	0.57	0.0618933
Rps18	1.613	0.69	0.0619382
Hsdl2	1.477	0.56	0.0620578
Pa2g4	1.402	0.49	0.0623615
Armh3	1.459	0.54	0.0625969
Ap1m1	1.294	0.37	0.0626158
Ahsg	1.438	0.52	0.0627518
Gmpr2	1.489	0.57	0.0629022
Ppp1cc	1.224	0.29	0.0633257
Pacsin3	1.372	0.46	0.0633299
Haus1	3.083	1.62	0.0633593
Cul1	1.487	0.57	0.0635545
Klhl40	1.688	0.76	0.0638262
Rbm12	1.459	0.54	0.0639067
Gabarap	1.221	0.29	0.0645004
Ube2o	1.454	0.54	0.0645491
Dctn3	1.581	0.66	0.0646974
Snrpd3	1.955	0.97	0.0648013
Urm1	1.24	0.31	0.064805
Bag3	1.446	0.53	0.0649476
Fxr1	1.466	0.55	0.0652876
Fis1	1.806	0.85	0.0653137
Stx7	1.557	0.64	0.0654425
Eef1d	1.562	0.64	0.0656219
Clec10a	1.469	0.56	0.0658897
Ins1	1.473	0.56	0.0658923
Mvp	1.239	0.31	0.0660634
Eno1	1.576	0.66	0.0663634
Gys1	0.834	-0.26	0.0664077
Ppp2cb	1.216	0.28	0.0668136
Nsf	1.584	0.66	0.067069
Sar1b	1.443	0.53	0.0675014
Dnajb2	1.285	0.36	0.0682442
Tecr	1.38	0.46	0.068331
Ddx6	1.253	0.33	0.0689009
Nudcd1	1.307	0.39	0.0692944
Mb	0.571	-0.81	0.0693109
Reep5	1.664	0.73	0.069436
Eef1akmt1	1.178	0.24	0.0695035
Mtr	1.708	0.77	0.0695862
Ndufa2	1.494	0.58	0.0696528
Sgcd	1.474	0.56	0.0697062
Myoc	1.436	0.52	0.0698651
Des	2.231	1.16	0.0699419
Znrd2	1.515	0.6	0.0701423
Eif2b2	1.949	0.96	0.0702681
Col15a1	1.427	0.51	0.0703568
Uqcrc2	1.465	0.55	0.070374
Rps14	1.465	0.55	0.0705799
ALB	1.307	0.81	0.0708154
Cfh	1.399	0.48	0.0708159
Gpihbp1	1.636	0.71	0.070929
Ndufs1	1.499	0.58	0.071028
Lrrd1	0.761	-0.39	0.0711831
Ank1	1.631	0.71	0.0713042
Anxa2	1.494	0.58	0.0714019
Dcxr	2.201	1.14	0.0715158
Ubap2l	1.989	0.99	0.0715947
Apex1	1.424	0.51	0.0715973
Ehd4	1.635	0.71	0.0716466
Gatd3	1.379	0.46	0.0716911
Map2k4	1.352	0.44	0.071711
Ear2	1.758	0.81	0.0717122
Atp5f1c	1.693	0.76	0.0717227
Tbce	1.416	0.5	0.0718746
Klc2	1.536	0.62	0.0720226
Smyd1	1.566	0.65	0.0725223
Myl4	1.611	0.69	0.0726393
Rpl6	1.229	0.3	0.0729591
Hspg2	1.481	0.57	0.0732107
Cdo1	1.206	0.27	0.0735508
Tnpo2	1.325	0.41	0.0740322
Zfand5	2.34	1.23	0.0741124
LRG1	1.511	0.6	0.0741594
Otol1	1.621	0.7	0.0742607
Igkc	1.525	0.61	0.0742682
Suclg2	1.387	0.47	0.074497
Ubr1	1.259	0.33	0.0745556
Rpl31	1.287	0.36	0.0747699
Ndufs6	1.235	0.3	0.0749359
Gmppb	1.426	0.51	0.0750465
Twf1	2.097	1.07	0.075279
Stac3	1.412	0.5	0.0755122
Myot	1.978	0.98	0.075563
Ddx4	1.629	0.7	0.0757175
Prmt7	0.428	-1.23	0.0759511
Cars2	1.354	0.44	0.0759997
Me1	1.165	0.22	0.0760826
Inppl1	1.341	0.42	0.0762806
Rps15a	1.319	0.4	0.0766943
Ugp2	1.508	0.59	0.0767169
Evpl	0.759	-0.4	0.0769511
Mtpn	1.321	0.4	0.0771782
Col4a1	1.488	0.57	0.0774427
Acsf2	2.242	1.16	0.077526
Cyc1	1.489	0.57	0.0781011
Ldb3	2.219	1.15	0.0781684
Dcaf6	1.305	0.38	0.0782647
Mapk9	1.235	0.3	0.0783298
Rps24	1.431	0.52	0.0784013
Pclo	0.819	-0.29	0.0785938
Cycs	1.302	0.38	0.0787975
Mdh2	1.378	0.46	0.078916
Kpna1	1.279	0.35	0.0790786
Homer1	1.59	0.67	0.0791277
Dync1li1	1.597	0.68	0.0791943
Tcea1	1.912	0.93	0.0792174
Ppm1a	1.247	0.32	0.0792464
Rpl27	1.28	0.36	0.0793004
Chchd3	1.529	0.61	0.0798915
Sar1a	1.865	0.9	0.0798981
Rpl8	1.432	0.52	0.080068
Hadh	1.498	0.58	0.0802014
Atp5f1a	1.688	0.76	0.0803934
Pygb	1.487	0.57	0.0808115
Stmn1	1.674	0.74	0.0810477
Bsg	1.495	0.58	0.0820835
Hspa1a	1.619	0.7	0.0821999
Rps20	1.656	0.73	0.0822216
Atp5pf	1.501	0.59	0.0823123
Lims1	1.66	0.73	0.0825968
Prpsap1	1.37	0.45	0.0826578
Rpia	1.045	0.06	0.0827426
Camsap1	2.079	1.06	0.0828242
Tpp2	1.251	0.32	0.0829398
Mapt	1.452	0.54	0.0835909
Rtn4	1.323	0.4	0.0836195
Neu2	1.09	0.12	0.0839464
Coro1b	1.517	0.6	0.0840107
Ear1	1.94	0.96	0.0840647
Apoa2	1.091	0.13	0.084206
Vat1l	2.848	1.51	0.0842964
Rpl7	1.91	0.93	0.0842995
Rpl30	1.185	0.24	0.0847471
Snta1	1.778	0.83	0.0849619
Fkbp2	1.488	0.57	0.0850002
Wdfy1	1.466	0.55	0.0851132
Rnh1	1.149	0.2	0.0855624
Zer1	1.417	0.5	0.0856483
Siae	1.485	0.57	0.0856693
Nxn	1.347	0.43	0.0858315
Spag7	1.45	0.54	0.086262
Serbp1	1.09	0.12	0.0863016
Tbc1d1	1.391	0.48	0.0870938
Supt5h	1.666	0.74	0.0880379
Mrps21	2.062	1.04	0.0888365
Cox5a	1.327	0.41	0.0890073
Acadl	1.514	0.6	0.0892586
Bccip	1.229	0.3	0.0893339
Atp5f1d	1.394	0.48	0.0894598
Pon1	1.365	0.45	0.0894762
Dcaf11	1.248	0.32	0.0895044
Dhrs4	1.247	0.32	0.0895511
Prg4	1.472	0.56	0.089552
Hddc2	2.055	1.04	0.0901596
Slc7a5	1.153	0.2	0.0904921
Usp4	1.147	0.2	0.0909054
Cuta	1.278	0.35	0.0912753
Tmem38a	1.573	0.65	0.0915554
Synpo2	1.778	0.83	0.0915606
Aldh16a1	1.334	0.42	0.0917942
Supv3l1	1.337	0.42	0.0918397
Myh11	1.483	0.57	0.091871
Mrps11	1.465	0.55	0.092092
Cavin1	1.984	0.99	0.0922854
Nrbp1	1.778	0.83	0.0923599
Fkbp5	1.598	0.68	0.0930514
Qki	1.851	0.89	0.0934461
L2hgdh	1.27	0.35	0.0940893
Dysf	1.455	0.54	0.0941532
Jph2	1.818	0.86	0.0941985
Rfx2	1.9	0.93	0.0945899
Ppp2r2d	1.508	0.59	0.0949486
Nt5c1a	1.442	0.53	0.0952122
Kars1	1.352	0.44	0.0952551
Rars1	1.392	0.48	0.095369
Mstn	1.496	0.58	0.096005
Chil4	1.68	0.75	0.0960497
Plcg1	1.655	0.73	0.0960994
Tmem109	1.491	0.58	0.0961405
Chordc1	1.235	0.3	0.0962172
Serpina3n	2.365	1.24	0.0964014
Serpina1a	1.245	0.32	0.0964148
Myom1	2.049	1.03	0.0964175
Hopx	1.534	0.62	0.0964363
Rpl19	1.209	0.27	0.0964443
Rragd	0.921	-0.12	0.0964691
Aven	1.375	0.46	0.0965606
Dync1h1	1.528	0.61	0.096926
Cert1	1.437	0.52	0.0971549
Dmd	1.785	0.84	0.0976308
Sypl2	1.486	0.57	0.0985914
Memo1	1.138	0.19	0.0986337
Sptb	1.511	0.6	0.0989333
Ank3	2.688	1.43	0.0993679
Nudt4	1.094	0.13	0.0995449
Fxyd1	1.573	0.65	0.0995518
Atp9b	1.415	0.5	0.0996369
Sspn	1.758	0.81	0.100171
Klhl41	1.482	0.57	0.100644
RtcA	1.215	0.28	0.100867
Tspan8	1.649	0.72	0.101668
Vim	2.593	1.37	0.102214
Tppp3	1.322	0.4	0.102468
Pin4	1.376	0.46	0.102659
Ndufa10	1.348	0.43	0.103083
Ubl4a	1.587	0.67	0.103412
Bles03	1.304	0.38	0.104528
Ppip5k1	1.276	0.35	0.104633
Mtfp1	1.365	0.45	0.104798
Mrpl37	2.173	1.12	0.104802
Cul5	1.351	0.43	0.104903
Eef1g	1.587	0.67	0.10521
Atp2a1	1.625	0.7	0.105458
Commd1	1.461	0.55	0.105466
Dag1	1.327	0.41	0.105561
Rpe	1.224	0.29	0.106107
Dlst	1.365	0.45	0.106128
Nefm	1.676	0.74	0.106148
Uchl5	1.43	0.52	0.106375
Mapk14	1.085	0.12	0.106469
Tpt1	1.24	0.31	0.106853
Speg	1.082	0.11	0.106867
Nebl	2.041	1.03	0.107319
Lamp1	1.311	0.39	0.108635
Acaa2	1.552	0.63	0.110123
Ccdc93	1.292	0.37	0.110213
Rpl4	1.361	0.44	0.110759
Lgals3	1.237	0.31	0.110894
Tnni2	1.73	0.79	0.111118
Nmnat3	1.864	0.9	0.111654
Ezr	1.347	0.43	0.112043
Lamc1	1.462	0.55	0.112088
Snx3	1.181	0.24	0.112271
Emc4	1.657	0.73	0.112275
Prkca	0.677	-0.56	0.112339
Ndufaf7	1.258	0.33	0.112647
Pex19	1.372	0.46	0.112748
Prps1	1.4	0.49	0.114133
Jph1	1.991	0.99	0.114223
Sh3kbp1	1.418	0.5	0.115177
Qars1	1.276	0.35	0.115363
Eif2b4	1.788	0.84	0.115826
Sdhaf2	1.497	0.58	0.115887
Acy3	1.16	0.21	0.11595
Osbpl1a	1.091	0.13	0.116779
Uqcrq	1.334	0.42	0.119192
Synpo	1.755	0.81	0.119594
Rpl35a	1.24	0.31	0.120073
Ndufa6	1.263	0.34	0.120287
Ppp1r3a	1.667	0.74	0.121148
Pgp	1.114	0.16	0.121217
Trim42	1.789	0.84	0.121605
Jade1	1.469	0.55	0.121844
Atox1	1.108	0.15	0.122046
Gpc1	1.565	0.65	0.123274
Myh7	1.243	0.31	0.123658
Ndufa5	1.573	0.65	0.123913
Bag2	1.199	0.26	0.12402
Ktn1	2.408	1.27	0.124206
Cmya5	1.926	0.95	0.124289
Nmt1	1.443	0.53	0.124603
Coq6	1.487	0.57	0.125212
Fgf1	1.39	0.47	0.126184
Ndufb10	1.359	0.44	0.12633
Hs1bp3	1.498	0.58	0.126424
Synj2bp	1.187	0.25	0.126703
Cox5b	1.302	0.38	0.127202
Etfdh	1.444	0.53	0.127353
Csnk2b	1.365	0.45	0.127437
Sqstm1	1.465	0.55	0.128037
Eif5b	1.359	0.44	0.128269
Pptc7	1.36	0.44	0.128489
Atp1a1	1.629	0.7	0.128712
Hspb3	1.188	0.25	0.129473
Habp2	1.264	0.34	0.129799
Tnnc2	1.453	0.54	0.129963
Galt	1.333	0.41	0.131473
Abcf2	1.726	0.79	0.131574
Dld	1.298	0.38	0.131965
Aars2	1.825	0.87	0.132168
Lancl2	1.206	0.27	0.132256
Prdx5	1.243	0.31	0.132417
Eps15l1	1.448	0.53	0.133344
Rnf7	1.262	0.34	0.133488
Bpgm	1.094	0.13	0.134102
Pithd1	1.244	0.32	0.134227
Haghl	1.329	0.41	0.134709
Myl2	1.488	0.57	0.134829
Cdc34	1.247	0.32	0.135135
Glul	1.344	0.43	0.136021
Fmo1	1.85	0.89	0.136038
Myh4	1.232	0.3	0.136369
Atp2a2	1.341	0.42	0.136835
Sgcg	1.207	0.27	0.136891
Eif3j2	1.257	0.33	0.137492
Nt5c3b	1.576	0.66	0.139043
Hhatl	1.356	0.44	0.139848
Yrdc	1.593	0.67	0.140025
Gk	1.818	0.86	0.141175
Mybpc3	1.299	0.38	0.141294
Tnnc1	1.593	0.67	0.141509
Isca1	1.597	0.68	0.142314
Dglucy	1.216	0.28	0.142906
Tceal5	1.186	0.25	0.143202
Sgcb	1.531	0.61	0.143566
Slc25a12	1.402	0.49	0.145048
Sacm1l	1.69	0.76	0.145687
Dtna	2.156	1.11	0.14612
Rgs13	0.924	-0.11	0.146161
Ephx2	1.204	0.27	0.146545
Ncdn	1.219	0.29	0.146751
Eipr1	1.07	0.1	0.147586
S100a4	1.331	0.41	0.148391
Dppa4	2.02	1.01	0.148574
Ccdc91	1.11	0.15	0.148624
Hspa4l	1.293	0.37	0.148631
Atp5mf	1.283	0.36	0.148737
Rpl15	1.149	0.2	0.150603
Akr1b8	1.068	0.09	0.150782
Ndufv3	1.554	0.64	0.150935
Slc41a3	1.365	0.45	0.15145
Gphn	1.185	0.24	0.152134
Sgca	1.252	0.32	0.152464
Acsl1	1.213	0.28	0.152893
Fgfr2	2.301	1.2	0.153017
Tstd3	1.126	0.17	0.153072
Plin1	1.623	0.7	0.153076
Suox	1.126	0.17	0.156554
Dffa	1.451	0.54	0.157442
Selenbp1	1.152	0.2	0.158026
H2az2	1.814	0.86	0.15819
Lamtor5	1.164	0.22	0.158398
A1bg	2.931	1.55	0.158592
Efl1	1.371	0.46	0.158878
Rptor	1.368	0.45	0.159944
Gfap	1.305	0.38	0.160462
Ark2n	1.354	0.44	0.161161
Mapre1	0.41	-1.29	0.16133
Rpl23	1.122	0.17	0.16138
Rrbp1	1.711	0.78	0.161438
Ppp1r1a	1.263	0.34	0.161545
Prkar1a	1.096	0.13	0.161805
Reep1	1.216	0.28	0.161869
Srp9	1.302	0.38	0.162591
Ndufs3	1.337	0.42	0.163485
Mavs	1.795	0.84	0.163939
Stk38l	1.17	0.23	0.164354
Afg3l2	1.428	0.51	0.164955
Ak1	1.051	0.07	0.164982
Cavin4	1.872	0.9	0.165249
Alyref	1.541	0.62	0.165885
Zyg11b	1.54	0.62	0.165888
Apeh	1.09	0.12	0.166859
Sorbs1	1.212	0.28	0.167025
Fam234a	1.543	0.63	0.167416
Samm50	1.286	0.36	0.167571
Rpl14	1.31	0.39	0.167813
Pip4k2b	1.359	0.44	0.168037
Rpl10	1.18	0.24	0.168692
Clic5	1.175	0.23	0.169258
Map1b	0.93	-0.11	0.16941
Fsd2	2.193	1.13	0.169468
Lrba	1.615	0.69	0.169626
Zfyve19	1.239	0.31	0.170243
Amd1	0.806	-0.31	0.171368
Mylk	1.152	0.2	0.171635
Dnajb5	1.393	0.48	0.171692
Crot	1.117	0.16	0.17339
Cab39	1.3	0.38	0.173548
Ces1d	1.246	0.32	0.174077
Mdh1	1.102	0.14	0.175284
Rpl37	1.171	0.23	0.175291
Synrg	1.321	0.4	0.176351
Phkb	1.298	0.38	0.176803
Cdk5	1.205	0.27	0.177507
Myh9	1.348	0.43	0.179288
Slc25a5	1.511	0.6	0.179709
Prkar2a	1.355	0.44	0.180526
Ctnna1	1.267	0.34	0.181304
Rbpms	0.499	-1	0.181322
Rufy1	1.107	0.15	0.181817
Stk39	1.171	0.23	0.182132
Gbp7	1.068	0.1	0.18382
Serpina3m	1.904	0.93	0.184391
[truncated: 310 more rows]
