# Supplementary material for: Mitochondrial protein import stress causes lysosomal damage and progressive tissue atrophy
Source: EMBO Rep. 2026 Apr 27;27(11):2973–3000. doi: 10.1038/s44319-026-00774-9 (PMC13260833; doi:10.1038/s44319-026-00774-9)
Supplement: Supplementary file 8 — Dataset EV5 [file 44319_2026_774_MOESM8_ESM.xls]

## Sheet: Sheet1
Dataset EV5. RNA-seq analysis data showing the transcriptome of Ant1Tg/+ skeletal muscle compared with wild type at two months of age.

## Sheet: gene_list
Gene Symbol	pvalue	FDR	Ratio (Tg vs WT)	Fold change (Tg vs WT)	LSMean(Tg) (Tg vs WT)	LSMean(WT) (Tg vs WT)	Log2Ratio
Trib3	4.22853e-06	0.00111492	65.3113	65.3113	9.33267	0.142895	6.02926
Mthfd2	5.19849e-10	4.11201e-06	58.6835	58.6835	9.87136	0.168213	5.87488
Psat1	6.31075e-06	0.00131363	24.0676	24.0676	3.38849	0.140791	4.58902
Prg4	0.353565	0.548695	20.9692	20.9692	10.1716	0.485072	4.3902
Ankrd1	0.000345282	0.0124518	15.4115	15.4115	12.2848	0.797118	3.94594
Arhgap33	9.7168e-05	0.0067421	14.9025	14.9025	2.86474	0.192232	3.89748
Asns	0.000383599	0.0128575	12.1332	12.1332	3.40056	0.280269	3.60089
Nog	1.04589e-06	0.000542659	8.03421	8.03421	11.9995	1.49355	3.00616
Pycr1	5.06543e-06	0.00114479	7.38427	7.38427	4.03779	0.54681	2.88445
Atf5	4.19158e-07	0.000368393	7.08788	7.08788	121.58	17.1533	2.82535
Phyhd1	3.18261e-05	0.00381431	7.01202	7.01202	3.16172	0.450901	2.80983
Acot2	0.00198204	0.0256149	6.33378	6.33378	11.1545	1.76111	2.66307
Spp1	0.0482307	0.156419	6.24304	6.24304	2.14967	0.34433	2.64225
Chac1	0.00396878	0.0359188	5.99978	5.99978	30.4847	5.08097	2.58491
Comp	0.293651	0.490556	5.79698	5.79698	4.24111	0.731607	2.5353
Pck2	1.34624e-06	0.000560462	5.79459	5.79459	2.87534	0.496211	2.53471
Chad	0.327955	0.524246	5.33065	5.33065	11.155	2.09262	2.41431
Cyb5r1	5.93404e-09	2.34691e-05	5.28175	5.28175	48.0098	9.08976	2.40102
Gadd45a	0.000186937	0.00969988	5.08955	5.08955	54.9043	10.7877	2.34754
5430430B14Rik	0.000712313	0.016537	4.47105	4.47105	1.44171	0.322454	2.16061
Nupr1	0.000215536	0.0106115	4.46167	4.46167	5.05264	1.13245	2.15758
2410006H16Rik	0.000108284	0.00713773	4.38747	4.38747	7.69098	1.75294	2.13339
Eif4ebp1	0.000247701	0.011083	4.32986	4.32986	7.55373	1.74457	2.11432
Arhgef2	4.53701e-06	0.00111725	4.27229	4.27229	2.7469	0.642958	2.09501
Scg2	0.0131849	0.0702308	4.12187	4.12187	2.22648	0.540163	2.0433
Ttr	0.41788	0.609183	3.92305	3.92305	4.3149	1.09988	1.97198
6330403K07Rik	0.0123993	0.0675939	3.89971	3.89971	3.89683	0.99926	1.96337
Rnf185	2.28483e-05	0.00311604	3.77814	3.77814	2.32939	0.616543	1.91768
Gars	5.22162e-07	0.00041303	3.77008	3.77008	4.46417	1.18411	1.91459
Ghitm	1.03555e-06	0.000542659	3.62425	3.62425	89.7704	24.7694	1.85768
Extl1	2.08794e-05	0.00293121	3.61249	3.61249	5.0003	1.38417	1.85299
Phf10	3.07713e-08	6.08503e-05	3.58229	3.58229	10.046	2.80435	1.84088
Eif3c	1.32578e-07	0.000149813	3.52858	3.52858	24.8453	7.04117	1.81909
Stbd1	4.58208e-05	0.00496497	3.46605	3.46605	44.0937	12.7216	1.79329
Gm11224	1.73111e-05	0.0025836	3.42396	3.42396	3.5357	1.03264	1.77567
Srxn1	8.02157e-06	0.00152596	3.41438	3.41438	12.8981	3.77759	1.77162
Ctsl	0.00030229	0.0118834	3.23355	3.23355	34.8879	10.7893	1.69312
Mt2	0.0144878	0.0734664	3.18333	3.18333	33.9821	10.675	1.67054
Olig1	0.00281584	0.0301806	3.16013	3.16013	1.72288	0.545192	1.65998
Bc1	0.061326	0.182051	3.05968	3.05968	196.602	64.2559	1.61338
Gm7389	0.000312387	0.0119951	2.99578	2.99578	2.81017	0.938043	1.58293
Igf2	0.000450073	0.0134799	2.98671	2.98671	5.99033	2.00566	1.57856
Sst	0.0819822	0.218564	2.96879	2.96879	1.49613	0.503954	1.56987
Reep6	1.45967e-05	0.00230919	2.94261	2.94261	1.25554	0.426675	1.5571
Ddit3	0.00131697	0.0212839	2.91576	2.91576	4.58122	1.57119	1.54387
Xpot	1.95522e-05	0.00281197	2.90924	2.90924	2.56316	0.881042	1.54064
Cilp2	0.456677	0.641013	2.90749	2.90749	3.07592	1.05793	1.53978
Cdkn1a	0.000684824	0.0163161	2.88362	2.88362	16.9749	5.88667	1.52788
Slc3a2	6.28983e-05	0.00574841	2.84063	2.84063	5.06249	1.78217	1.50621
Uchl1	0.0081803	0.0550523	2.82859	2.82859	1.35405	0.478701	1.50009
Slc25a4	2.06902e-06	0.000743907	2.82427	2.82427	1733.83	613.904	1.49788
Nefl	0.0199971	0.0910076	2.75082	2.75082	4.85298	1.76419	1.45986
Rcc2	0.000791089	0.0170931	2.74245	2.74245	1.87254	0.682799	1.45546
Sars	9.49015e-07	0.000542659	2.73426	2.73426	9.91686	3.62689	1.45115
Cebpg	7.16884e-05	0.00602524	2.72628	2.72628	14.2923	5.24243	1.44694
Iars	3.83656e-06	0.00108383	2.70316	2.70316	4.17935	1.5461	1.43465
Mobp	0.00833677	0.0552804	2.68843	2.68843	1.30611	0.485828	1.42676
Nefh	0.102524	0.24957	2.66876	2.66876	1.4338	0.537251	1.41617
Nap1l5	0.0112331	0.0646176	2.65479	2.65479	8.10391	3.05257	1.4086
Ckmt1	0.0114427	0.064947	2.62775	2.62775	1.07148	0.407757	1.39383
Lars	1.20675e-06	0.000560462	2.60974	2.60974	1.88922	0.723914	1.3839
Tubb3	0.00630489	0.0472727	2.6011	2.6011	1.02301	0.393297	1.37912
Flnc	0.000180069	0.00967386	2.57454	2.57454	66.5005	25.83	1.36432
Gm4849	0.000213392	0.0106115	2.56418	2.56418	1.96787	0.767445	1.3585
Gm42047	0.00618854	0.0469332	2.55529	2.55529	1.18295	0.462943	1.35349
Angptl7	0.0642272	0.1881	2.55054	2.55054	4.09619	1.60601	1.3508
Gng3	0.0359219	0.129805	2.54453	2.54453	1.90266	0.747746	1.3474
Rps18-ps3	0.0867553	0.22648	2.54355	2.54355	3.42649	1.34713	1.34684
Spg20	1.06204e-07	0.000140012	2.53669	2.53669	3.00311	1.18387	1.34295
Map1a	0.00598505	0.0458782	2.53	2.53	3.85366	1.52319	1.33914
Tspyl4	0.00693809	0.0502107	2.51304	2.51304	7.83493	3.11771	1.32943
Gsto1	0.000316736	0.0120699	2.50185	2.50185	6.54671	2.61674	1.323
Wfs1	0.00203485	0.0260027	2.50046	2.50046	7.68666	3.07411	1.32219
Chchd10	2.41497e-06	0.000830538	2.48454	2.48454	141.616	56.9986	1.31298
Plp1	0.016899	0.0812099	2.45544	2.45544	5.78231	2.3549	1.29598
Efnb3	0.000222872	0.0106885	2.44437	2.44437	1.01314	0.414478	1.28946
Nab2	0.00399326	0.0360579	2.4416	2.4416	2.16139	0.885236	1.28782
Mars1	7.76589e-07	0.000511901	2.43695	2.43695	8.69609	3.56844	1.28507
Rrad	0.02292	0.0987458	2.4314	2.4314	1.2049	0.495556	1.28179
Fmod	0.29643	0.493738	2.41765	2.41765	20.4502	8.45871	1.27361
Rpsa-ps11	0.0531842	0.166411	2.41655	2.41655	1.30228	0.5389	1.27295
Hspa9	1.26183e-05	0.00212363	2.40496	2.40496	56.7304	23.5889	1.26601
Snhg12	0.00339086	0.0331796	2.39863	2.39863	4.68784	1.95438	1.26221
Rpl38-ps1	0.00256578	0.0288732	2.39029	2.39029	2.30629	0.964858	1.25718
Snai3	0.00322856	0.032491	2.38404	2.38404	1.49735	0.628072	1.25341
Arl14ep	3.07164e-05	0.00376787	2.38251	2.38251	2.1562	0.905012	1.25248
Kif5a	0.0312191	0.118666	2.37121	2.37121	1.36193	0.574363	1.24562
Nmrk2	0.0765232	0.209301	2.33649	2.33649	31.3131	13.4018	1.22435
Pcsk1n	0.0293708	0.114332	2.33635	2.33635	2.2257	0.95264	1.22426
Epop	0.0017607	0.0246658	2.28685	2.28685	1.48817	0.65075	1.19336
Gm13268	0.0502463	0.15981	2.28515	2.28515	2.88438	1.26223	1.19229
Ptgds	0.172231	0.346919	2.28484	2.28484	6.49695	2.8435	1.19209
Gm46379	0.0555141	0.171265	2.28211	2.28211	1.16603	0.510946	1.19037
Mettl1	6.3952e-05	0.00574841	2.26262	2.26262	5.14175	2.27248	1.17799
Gas5	0.000213541	0.0106115	2.24911	2.24911	14.0872	6.26344	1.16935
Pnmal2	0.0303422	0.116735	2.23607	2.23607	3.43371	1.5356	1.16096
Rps27	0.0107855	0.0631918	2.23509	2.23509	1.05652	0.472697	1.16033
Retreg1	0.00215961	0.0268252	2.23502	2.23502	1.82934	0.818492	1.16029
Atf4	4.4624e-06	0.00111725	2.22442	2.22442	119.641	53.7852	1.15343
Leprotl1	8.21473e-08	0.000129957	2.22007	2.22007	2.72823	1.2289	1.1506
Cars	1.33198e-06	0.000560462	2.21618	2.21618	1.66927	0.753218	1.14808
Gm15526	0.104412	0.251996	2.21561	2.21561	2.97413	1.34235	1.1477
Aplp1	0.0150332	0.0750713	2.20714	2.20714	2.52667	1.14477	1.14218
mt-Rnr1	0.00906559	0.0580957	2.20657	2.20657	1924.86	872.329	1.14181
Pdzd7	0.00592725	0.045708	2.20346	2.20346	1.97552	0.896554	1.13977
Aars	1.4732e-06	0.000582649	2.1975	2.1975	8.85919	4.03148	1.13586
Bex2	0.11229	0.264436	2.19533	2.19533	2.22909	1.01538	1.13444
Yars	2.52768e-06	0.000833082	2.18984	2.18984	3.12167	1.42552	1.13083
Gm17994	0.00479702	0.0407566	2.18675	2.18675	1.07822	0.493068	1.12879
Gm48690	0.0660217	0.190882	2.16133	2.16133	1.30724	0.60483	1.11192
Nars	4.15969e-07	0.000368393	2.15674	2.15674	11.9233	5.52837	1.10885
Clic4	0.00286821	0.0305351	2.1566	2.1566	2.66011	1.23348	1.10876
Gm9396	0.0721045	0.201509	2.15463	2.15463	2.10431	0.976646	1.10744
Gm47140	0.000391017	0.0130467	2.1495	2.1495	1.24711	0.580186	1.104
Gm14414	0.103732	0.250929	2.14362	2.14362	7.65252	3.56991	1.10005
Hspb7	0.00968865	0.0604199	2.14261	2.14261	115.553	53.9308	1.09937
Atp1a3	0.0447308	0.14904	2.14069	2.14069	2.79895	1.3075	1.09807
Gm7901	0.0471315	0.15399	2.13883	2.13883	3.84938	1.79976	1.09682
Rpl34-ps2	0.0107586	0.0631918	2.13588	2.13588	1.33487	0.624975	1.09483
Herpud1	1.40229e-05	0.0022809	2.13427	2.13427	20.752	9.72325	1.09374
Gm3511	0.0660535	0.190882	2.12968	2.12968	1.44093	0.676594	1.09063
Rpl15-ps2	0.0149719	0.074954	2.12952	2.12952	1.0059	0.472358	1.09053
Mfap4	0.00774257	0.0533018	2.12627	2.12627	6.87603	3.23385	1.08832
Nqo1	0.00779435	0.0535185	2.12352	2.12352	1.91938	0.903864	1.08646
Cox6a2	5.45385e-06	0.00119833	2.12105	2.12105	1065.28	502.243	1.08478
Ndrg4	0.042701	0.144184	2.11704	2.11704	1.43497	0.677821	1.08205
Ctxn1	0.386238	0.580384	2.11585	2.11585	1.771	0.837017	1.08124
Angptl6	8.20305e-05	0.00636795	2.11385	2.11385	1.37567	0.650788	1.07988
Gprasp2	0.0573744	0.175089	2.11139	2.11139	1.37335	0.650448	1.07819
Gm32391	0.0175028	0.0830021	2.10676	2.10676	1.11035	0.527045	1.07502
Gm10074	0.0297872	0.115329	2.08999	2.08999	3.23055	1.54572	1.0635
Dusp18	0.122147	0.277002	2.07731	2.07731	5.74964	2.76782	1.05472
Ctsk	0.40474	0.598522	2.07615	2.07615	1.20214	0.579025	1.05391
Eprs	3.02339e-06	0.0009566	2.07538	2.07538	7.12321	3.43224	1.05338
Rps15a-ps6	0.000231963	0.0107931	2.07523	2.07523	13.8195	6.65927	1.05327
Mbp	0.0148224	0.0744838	2.05495	2.05495	1.59087	0.774163	1.03911
Gm14044	0.0665707	0.191621	2.05108	2.05108	1.81529	0.885039	1.03639
Snhg8	0.00115378	0.0206014	2.05055	2.05055	15.3175	7.46998	1.03601
Col1a1	0.224299	0.412895	2.04733	2.04733	35.0074	17.099	1.03374
Gm11223	0.102741	0.249826	2.04609	2.04609	6.18089	3.02083	1.03287
Grb10	0.000207763	0.0106026	2.04088	2.04088	1.70278	0.834335	1.02919
Hspa9-ps1	0.000345884	0.0124518	2.03996	2.03996	3.69917	1.81336	1.02854
Gm3788	0.15345	0.321705	2.03696	2.03696	4.46022	2.18965	1.02642
Epb41l4aos	0.0118714	0.0660821	2.0277	2.0277	3.15747	1.55717	1.01984
Pfkfb4	0.00205736	0.0261215	2.00952	2.00952	2.27946	1.13433	1.00685
Gm13304	0.159739	0.330444	2.00795	2.00795	1.30126	0.648056	1.00572
Gm13378	0.0782652	0.212304	2.00685	2.00685	2.07492	1.03392	1.00493
Gm15484	0.0981246	0.243598	2.00668	2.00668	1.42707	0.711158	1.00481
Gm45094	0.0586529	0.177213	2.00278	2.00278	0.909258	0.453997	1.00201
Zcchc3	0.000576403	0.0153074	2.00264	2.00264	0.960284	0.479509	1.0019
Myc	0.0119714	0.0664052	1.99294	1.99294	2.02104	1.0141	0.9949
Sv2a	0.0994237	0.245303	1.99025	1.99025	1.12511	0.565313	0.99295
Slc25a39	0.0012612	0.021271	1.98479	1.98479	18.5761	9.35921	0.988986
Nt5c	0.000531405	0.0148471	1.98398	1.98398	4.72927	2.38373	0.988398
Myog	0.0309521	0.118106	1.98347	1.98347	7.19528	3.62762	0.988028
Rell2	0.0376281	0.133512	1.9829	1.9829	0.935393	0.47173	0.987611
Mif	3.62682e-05	0.00421885	1.9801	1.9801	34.1154	17.2291	0.985576
Rpl12-ps1	0.0884051	0.228898	1.97311	1.97311	1.92212	0.97416	0.980471
Bzw2	2.37603e-05	0.00318549	1.97229	1.97229	2.60418	1.32039	0.97987
Hmgb1-ps2	0.255272	0.450815	1.96966	1.96966	1.52535	0.774424	0.977949
Cilp	0.0519843	0.163562	1.96769	1.96769	3.7484	1.90497	0.976506
Gm20570	0.156385	0.325957	1.96679	1.96679	3.00092	1.5258	0.975839
Mt3	0.0805445	0.216122	1.95931	1.95931	3.56491	1.81947	0.970348
Gm37691	8.89668e-05	0.00670217	1.95804	1.95804	4.36808	2.23085	0.969408
Gm37599	0.0207791	0.0931761	1.95491	1.95491	1.60706	0.822065	0.967101
Cend1	0.0327281	0.12262	1.95192	1.95192	2.98733	1.53046	0.964893
Ifrd1	0.00202372	0.0259023	1.95018	1.95018	1.91123	0.980029	0.963604
Bex3	0.0366395	0.131437	1.93687	1.93687	3.25176	1.67888	0.953725
Abra	0.0101596	0.0619482	1.93557	1.93557	50.6031	26.1438	0.952757
Gm35857	0.472383	0.654335	1.92893	1.92893	1.02451	0.531128	0.947804
Pacsin2	6.27886e-05	0.00574841	1.92621	1.92621	1.17271	0.608818	0.945765
Hmox1	0.00478655	0.0407553	1.92336	1.92336	1.53707	0.799161	0.943628
Mif-ps	0.000720891	0.016537	1.92099	1.92099	35.3663	18.4104	0.941851
Gfap	0.0988846	0.24489	1.9201	1.9201	0.93427	0.486573	0.941182
Cdk5r1	0.219722	0.407311	1.91508	1.91508	1.121	0.585353	0.937407
Zcchc18	0.168437	0.341948	1.91365	1.91365	1.61738	0.84518	0.936326
Atp1b4	0.00456369	0.0393233	1.91314	1.91314	1.02361	0.535042	0.935946
Gm9118	0.000401158	0.0130712	1.91046	1.91046	21.4112	11.2073	0.933923
Cx3cl1	0.222709	0.410984	1.90576	1.90576	1.03888	0.545125	0.930368
Gm50041	0.531765	0.70081	1.9057	1.9057	1.18461	0.621616	0.930318
Gm11942	0.016882	0.0811771	1.90061	1.90061	4.60771	2.42433	0.926463
Dusp26	0.000325514	0.0121903	1.89877	1.89877	11.5957	6.10697	0.925065
Rabggtb	2.78776e-05	0.00350018	1.89269	1.89269	10.5022	5.54883	0.920435
Mafg	0.000268439	0.0112944	1.89242	1.89242	15.6805	8.28595	0.920234
Gm8930	0.0136085	0.0710518	1.8924	1.8924	0.86948	0.459458	0.920218
Shmt2	7.22506e-06	0.00146539	1.89151	1.89151	8.59726	4.54518	0.919538
Stmn3	0.09164	0.233981	1.87867	1.87867	1.24588	0.663172	0.909712
Col1a2	0.206509	0.392006	1.87218	1.87218	17.2595	9.21894	0.904718
Gm36371	0.0104683	0.062683	1.87204	1.87204	0.936455	0.500232	0.904612
n-R5-8s1	0.306237	0.503592	1.8672	1.8672	1.39755	0.748475	0.900873
Gm3531	0.000103973	0.00696971	1.8665	1.8665	131.387	70.392	0.900338
Tmem88b	0.0436626	0.146592	1.86182	1.86182	1.12139	0.602307	0.896716
Kcne1l	0.00185891	0.0249758	1.85416	1.85416	1.44558	0.779639	0.890767
Gm14845	0.0118673	0.0660821	1.85049	1.85049	3.55099	1.91894	0.887909
Stc2	0.0880888	0.22837	1.8501	1.8501	1.72969	0.934916	0.887602
Gm14438	0.116354	0.269505	1.8497	1.8497	2.22541	1.20312	0.887292
Gclm	0.000311013	0.0119951	1.84619	1.84619	1.01904	0.551966	0.884555
Rnf227	0.143181	0.307392	1.84307	1.84307	1.54373	0.837585	0.882113
Clec11a	0.349751	0.544902	1.84198	1.84198	0.997292	0.541424	0.881256
Lmod2	0.247777	0.442119	1.83577	1.83577	20.6599	11.2541	0.876383
Gnl3	0.00120976	0.0208285	1.83524	1.83524	5.91818	3.22475	0.875968
Eno2	0.0848988	0.223477	1.83468	1.83468	2.55667	1.39352	0.875532
Gm45221	0.0237396	0.100579	1.83161	1.83161	1.1086	0.60526	0.873113
Btf3	4.42708e-05	0.00486364	1.83121	1.83121	11.5833	6.32546	0.8728
Tars	0.000127713	0.00795443	1.83034	1.83034	4.27235	2.33418	0.872112
Atp1b1	0.0185838	0.0865707	1.8277	1.8277	12.2817	6.71973	0.870029
Cdk5r2	0.289845	0.486251	1.82737	1.82737	1.06392	0.582212	0.869771
Atxn2l	0.00045387	0.0134799	1.82692	1.82692	10.9301	5.98278	0.869417
Hfe	0.000243992	0.011083	1.82639	1.82639	4.43127	2.42625	0.868993
Vwa7	1.20563e-05	0.00207317	1.82478	1.82478	2.64418	1.44904	0.867726
S100a4	0.577249	0.732441	1.8247	1.8247	3.15938	1.73145	0.86766
Slc40a1	0.00370065	0.0348503	1.82297	1.82297	2.31793	1.27151	0.866292
Gm10156	0.0402704	0.139608	1.82146	1.82146	8.04448	4.4165	0.865095
Gyg	0.000428881	0.0132831	1.82054	1.82054	14.6562	8.05044	0.864368
Spock2	0.0376391	0.133512	1.8205	1.8205	1.63784	0.899668	0.864332
Tnmd	0.227477	0.417093	1.81891	1.81891	0.985574	0.541849	0.863074
Gm9892	4.20949e-06	0.00111492	1.81711	1.81711	107.254	59.0245	0.861647
Rpl38	0.000723563	0.0165387	1.81514	1.81514	2.29334	1.26345	0.860083
Thbs4	0.594769	0.745582	1.81342	1.81342	2.88653	1.59176	0.858716
Syp	0.117999	0.271328	1.80858	1.80858	1.79563	0.992843	0.854855
Gm25082	0.115823	0.268999	1.80822	1.80822	1.71521	0.948563	0.854569
Mknk1	7.65751e-05	0.00623037	1.80342	1.80342	1.28938	0.714961	0.850738
Gm7926	0.0189704	0.0877755	1.8013	1.8013	3.21769	1.78631	0.849042
Gm6155	0.048557	0.156762	1.80123	1.80123	0.898554	0.498857	0.848979
Gm16265	0.120322	0.274439	1.8003	1.8003	0.949223	0.527258	0.848238
Gm15710	0.0718983	0.201235	1.79991	1.79991	3.63923	2.0219	0.847923
Gm6361	0.00602951	0.0461252	1.79978	1.79978	13.4793	7.48941	0.847822
Gm43136	0.006703	0.0490479	1.79159	1.79159	1.87277	1.04531	0.841241
Slc20a1	0.140802	0.303638	1.78705	1.78705	3.33173	1.86437	0.837581
Hba-a1	0.529941	0.699397	1.78701	1.78701	74.525	41.7039	0.837544
Plet1os	0.0153895	0.0762726	1.78606	1.78606	0.835786	0.467949	0.836784
Sncb	0.0966311	0.241349	1.78412	1.78412	1.30474	0.731311	0.835209
1110038B12Rik	0.000112385	0.00728659	1.78201	1.78201	3.04544	1.70899	0.833505
Taf15	8.6969e-05	0.00661466	1.78155	1.78155	1.39833	0.784897	0.833131
Impdh2-ps	0.00106016	0.0199189	1.78053	1.78053	29.2348	16.4192	0.832306
Uggt1	9.92355e-06	0.00174434	1.77763	1.77763	1.29873	0.730597	0.829957
Gm10263	0.000252458	0.011083	1.77738	1.77738	99.0719	55.7404	0.829752
Cdpf1	0.000138374	0.00816817	1.77662	1.77662	4.52908	2.54926	0.829139
Chrnb1	0.000514456	0.0144364	1.77606	1.77606	4.06669	2.28972	0.828682
Gm10275	0.00168866	0.0241793	1.7743	1.7743	406.329	229.008	0.827251
Stmn1	0.179965	0.357669	1.7736	1.7736	1.2705	0.716339	0.826682
Stk40	0.00130232	0.0212839	1.77351	1.77351	5.32063	3.00006	0.826607
Clcn3	6.32896e-05	0.00574841	1.77149	1.77149	1.52857	0.862874	0.824962
Syt11	0.0115614	0.0652751	1.77042	1.77042	1.08549	0.613125	0.824088
Rpl12	0.0120773	0.0665261	1.76926	1.76926	2.3494	1.3279	0.82315
Dnaja3	4.19655e-05	0.00467531	1.76852	1.76852	2.59638	1.46811	0.822545
Bex1	0.00455116	0.0392581	1.76191	1.76191	13.6017	7.71989	0.817138
Gtpbp2	1.70771e-08	4.50267e-05	1.75872	1.75872	11.6481	6.62306	0.814524
Trex1	0.00132385	0.0212839	1.75796	1.75796	5.93774	3.37762	0.813906
Gm46610	0.122453	0.277299	1.75371	1.75371	1.02142	0.582435	0.810411
Slc22a17	0.0958328	0.240418	1.75365	1.75365	2.8068	1.60055	0.810357
AC160138.1	0.00734992	0.0519868	1.75094	1.75094	34.4178	19.6567	0.808133
Npm3-ps1	0.00391189	0.0356076	1.74679	1.74679	4.59854	2.63256	0.80471
Rpl38-ps2	0.00103969	0.0196746	1.74633	1.74633	135.117	77.3723	0.804324
Gm7363	0.0490017	0.157371	1.74469	1.74469	1.62444	0.931074	0.802971
Gm20430	0.220882	0.408601	1.74234	1.74234	1.31602	0.755317	0.801025
Gm7253	0.102185	0.24924	1.73557	1.73557	1.49094	0.859053	0.795408
Tex38	0.0232191	0.0994923	1.73546	1.73546	1.37123	0.790125	0.795319
Car2	0.0165601	0.0801212	1.73535	1.73535	1.15456	0.665318	0.795225
Eif2s2	5.94597e-06	0.00127115	1.73527	1.73527	8.63203	4.97446	0.79516
Plxna1	0.000549781	0.0149442	1.73512	1.73512	1.64154	0.946067	0.795038
Mt1	0.101799	0.248723	1.73474	1.73474	26.526	15.2911	0.794717
Tubb6	0.00826111	0.0551618	1.73355	1.73355	1.56812	0.90457	0.79373
Gm42595	0.0259378	0.105921	1.73191	1.73191	1.00253	0.578854	0.792367
Gm5456	0.00750583	0.0523554	1.72998	1.72998	5.90677	3.41435	0.790758
Gm20594	0.467515	0.649119	1.72902	1.72902	1.63934	0.948134	0.789955
Slc38a2	0.00313189	0.0319913	1.72848	1.72848	17.7977	10.2967	0.789501
Gm14681	0.000305648	0.0118834	1.72802	1.72802	54.1032	31.3094	0.78912
Rbm3-ps	0.0261975	0.106629	1.72619	1.72619	13.894	8.04895	0.787587
Tmem107	0.0434031	0.146093	1.72387	1.72387	0.91527	0.53094	0.785649
Gm6477	0.00376604	0.0350342	1.72173	1.72173	10.3087	5.98739	0.783862
Impdh2	0.000745677	0.0166619	1.72093	1.72093	4.47641	2.60116	0.783187
Fndc4	0.015302	0.0759819	1.72006	1.72006	1.15959	0.674157	0.782458
Vars	0.00080053	0.017114	1.71948	1.71948	3.7234	2.16542	0.781973
Gm8934	0.0480977	0.156179	1.7188	1.7188	1.1552	0.672095	0.781403
Anapc15-ps	0.175824	0.351789	1.71521	1.71521	1.19979	0.699501	0.778385
Gm2830	0.020202	0.0917322	1.71328	1.71328	2.4225	1.41396	0.776758
Slc17a7	0.259463	0.454434	1.70991	1.70991	1.1155	0.652375	0.773922
Hbb-bt	0.65284	0.78459	1.70896	1.70896	15.3461	8.97979	0.773115
Rps8	9.56347e-05	0.00672708	1.70873	1.70873	31.915	18.6776	0.772925
Gm13680	0.000893699	0.0181726	1.70807	1.70807	58.1287	34.0318	0.772367
Hgh1	0.00176185	0.0246658	1.70463	1.70463	1.24299	0.729189	0.769455
Gm3362	0.194345	0.376689	1.704	1.704	3.00699	1.76467	0.768924
Rpl31-ps12	0.254204	0.44943	1.70397	1.70397	2.8783	1.68917	0.7689
Zdhhc23	0.146964	0.312832	1.70046	1.70046	1.58642	0.932935	0.765929
Zdhhc12	0.00725764	0.0516723	1.69778	1.69778	1.01306	0.596696	0.763653
Cln8	0.000271899	0.0113413	1.69757	1.69757	1.52134	0.896185	0.76347
Evi2a	0.00763429	0.0530074	1.69585	1.69585	1.32565	0.781701	0.762008
Rpsa-ps12	0.0125894	0.0683949	1.69567	1.69567	1.64426	0.969681	0.761854
Mib1	0.000159783	0.00909267	1.6939	1.6939	0.899732	0.53116	0.760348
Rfesd	7.87658e-05	0.00623037	1.69384	1.69384	1.05202	0.621086	0.760295
Gm14277	0.0273416	0.109474	1.69228	1.69228	1.56531	0.924974	0.758968
Npm1	0.000429897	0.0132831	1.68908	1.68908	6.29461	3.72665	0.756239
Gm6451	0.0550085	0.1703	1.68838	1.68838	0.947307	0.561075	0.75564
Tubb4a	0.0796187	0.214212	1.68731	1.68731	3.18229	1.88601	0.754724
Derl1	0.00235805	0.0278195	1.68684	1.68684	5.20611	3.0863	0.754325
Ptrh1	0.0244955	0.102681	1.68528	1.68528	0.879555	0.521905	0.752986
Arl6ip5	2.50761e-05	0.00330587	1.6839	1.6839	6.71053	3.98512	0.751804
Gm16378	0.000750864	0.0166621	1.68291	1.68291	34.7361	20.6405	0.750958
Pnrc2	0.0011984	0.0208285	1.67902	1.67902	19.4725	11.5975	0.747621
Itga7	0.000123114	0.00785349	1.67741	1.67741	5.21978	3.11181	0.746235
Klhl22	2.65039e-05	0.00343682	1.67685	1.67685	1.39877	0.834163	0.745753
Gm15501	0.00033982	0.012387	1.67592	1.67592	47.9169	28.5914	0.744952
Gm47184	0.307081	0.503997	1.67523	1.67523	1.20257	0.717851	0.744363
Gm4754	0.022829	0.098639	1.67499	1.67499	3.31975	1.98195	0.744157
Gm10443	0.00024884	0.011083	1.67376	1.67376	187.949	112.291	0.74309
Kcna1	0.0595909	0.179294	1.67313	1.67313	1.22213	0.730443	0.742552
Pmm1	0.00281068	0.0301752	1.67021	1.67021	2.16332	1.29524	0.740025
Anxa7	0.00148296	0.0225249	1.66782	1.66782	2.58983	1.55283	0.737961
Riox1	0.0170097	0.0814942	1.66696	1.66696	1.76785	1.06052	0.737223
Ncdn	0.0710374	0.199682	1.66413	1.66413	4.581	2.75279	0.734768
Gm6900	0.00161955	0.0235924	1.66342	1.66342	17.3828	10.45	0.734154
Zscan29	0.00394565	0.0358276	1.66166	1.66166	0.958492	0.576828	0.732624
Tnfrsf12a	0.117925	0.271251	1.6616	1.6616	14.9262	8.98305	0.732572
Ppp1r15a	0.0109365	0.0636557	1.66147	1.66147	14.1678	8.52724	0.73246
Ctps	0.000804477	0.0171521	1.66102	1.66102	0.914078	0.550311	0.732069
Rrp9	0.000650349	0.0160514	1.65823	1.65823	1.97086	1.18853	0.729641
Mafk	0.0360811	0.130142	1.65603	1.65603	3.75632	2.26827	0.727728
Gm6286	0.0180777	0.0849643	1.65421	1.65421	9.90536	5.98796	0.726145
Rpl22-ps1	0.0130934	0.0698843	1.65334	1.65334	6.49617	3.92912	0.725382
Nfe2l1	4.16902e-05	0.00467531	1.6513	1.6513	78.594	47.5951	0.723606
Gm6745	0.194779	0.376976	1.65068	1.65068	3.7981	2.30093	0.723061
Gm12922	0.00141046	0.0220054	1.64897	1.64897	2.60609	1.58044	0.721562
Eif3s6-ps1	0.0185178	0.0863491	1.6473	1.6473	3.96397	2.40634	0.720107
Ipo5	2.11225e-05	0.00293121	1.64503	1.64503	6.8317	4.15294	0.718111
Brd3os	0.0400388	0.139334	1.64401	1.64401	1.34844	0.820214	0.717221
Mrto4-ps1	0.0128307	0.068986	1.64169	1.64169	5.5425	3.37609	0.715185
Pold2	0.00173493	0.024524	1.64096	1.64096	4.22392	2.57406	0.714538
Magee1	0.0963232	0.241036	1.64038	1.64038	2.01875	1.23066	0.714032
Gm5735	0.116539	0.269738	1.64026	1.64026	2.28418	1.39257	0.713923
Hba-a2	0.614165	0.758241	1.63834	1.63834	105.039	64.1126	0.712239
Nfkb2	0.0137517	0.0715631	1.6338	1.6338	2.27819	1.39441	0.708228
Eif1	0.000547335	0.0149442	1.63319	1.63319	261.238	159.955	0.707695
Gm6517	0.061176	0.181876	1.6321	1.6321	10.2782	6.29753	0.70673
Fn1	0.742556	0.842336	1.63158	1.63158	3.43305	2.10412	0.706273
Uap1l1	0.0109143	0.0636196	1.63112	1.63112	0.950012	0.582429	0.705864
Rps28	0.0023142	0.0275683	1.62889	1.62889	4.29008	2.63374	0.703893
Gm6421	0.166123	0.338931	1.62442	1.62442	1.68123	1.03497	0.699925
Rps8-ps2	0.0708459	0.199445	1.62314	1.62314	7.83577	4.82753	0.69879
mt-Rnr2	0.0645007	0.188549	1.62266	1.62266	1283.96	791.268	0.698361
Slc41a1	0.0114622	0.064947	1.62241	1.62241	4.77852	2.94532	0.69814
Srm	0.0292265	0.114164	1.62117	1.62117	2.62513	1.61928	0.697036
Rpl39-ps	0.0238364	0.100719	1.62009	1.62009	11.8702	7.32688	0.696073
Rpl36a-ps1	0.00725041	0.0516723	1.61969	1.61969	21.6182	13.3471	0.695721
Bgn	0.296359	0.493724	1.61848	1.61848	8.47124	5.23408	0.694635
Tcea2	0.000275288	0.0113413	1.61818	1.61818	0.809113	0.500015	0.694371
Ckap4	0.0322774	0.121463	1.61711	1.61711	2.06982	1.27995	0.693415
Rpl7a-ps5	0.0158325	0.0778339	1.61684	1.61684	3.73015	2.30707	0.693174
Rpl36a-ps2	0.000480426	0.0139147	1.61369	1.61369	174.229	107.969	0.690362
Nap1l3	0.0365257	0.131146	1.61277	1.61277	0.84847	0.526095	0.68954
Gm13889	0.018861	0.087502	1.61204	1.61204	4.29803	2.6662	0.688891
C1qbp	0.000167943	0.00948875	1.61089	1.61089	14.2867	8.86883	0.687861
A930005H10Rik	0.000286113	0.0116658	1.6108	1.6108	1.5564	0.966229	0.687779
Gm4997	0.0690432	0.196482	1.61077	1.61077	1.33924	0.83143	0.687747
Gm5910	0.00454192	0.0392212	1.61048	1.61048	2.37665	1.47574	0.687489
Cdk20	0.0122108	0.0670282	1.60749	1.60749	0.81325	0.505915	0.684806
Pwp2	0.00156714	0.023041	1.60659	1.60659	1.89168	1.17745	0.684006
Rps7	0.000819992	0.0173867	1.6065	1.6065	4.87884	3.03694	0.683918
Bloc1s2-ps	0.0237297	0.100579	1.60466	1.60466	7.08501	4.41526	0.68227
Gar1	0.0111034	0.0643285	1.60379	1.60379	1.24541	0.776542	0.681481
Rps13-ps1	0.000497064	0.0141431	1.60285	1.60285	144.745	90.3045	0.68064
Rps2-ps6	0.028725	0.112841	1.60152	1.60152	11.0549	6.90274	0.679444
Gabarapl1	0.0102119	0.0620895	1.60113	1.60113	7.77055	4.85316	0.679093
Nfu1	1.8745e-06	0.000706062	1.59959	1.59959	2.44961	1.5314	0.677705
Amigo1	0.00180624	0.0247939	1.5986	1.5986	11.8707	7.42567	0.67681
Naca	9.25088e-05	0.00671326	1.59827	1.59827	49.75	31.1274	0.676512
Lsm10	0.00528774	0.0426796	1.59748	1.59748	2.66872	1.67059	0.675795
Gm9794	0.000745015	0.0166619	1.59696	1.59696	385.633	241.479	0.675332
Gatm	0.00348907	0.0335574	1.59206	1.59206	0.781438	0.490834	0.670896
Rpsa-ps7	0.0034163	0.0332385	1.59166	1.59166	11.353	7.13281	0.670529
BC005537	0.000223572	0.0106885	1.59068	1.59068	8.06928	5.07283	0.669647
Nap1l2	0.0756524	0.207637	1.58937	1.58937	1.19749	0.753434	0.668457
Comtd1	0.0728517	0.202676	1.58881	1.58881	1.4909	0.938376	0.667947
Gm12444	0.190909	0.371303	1.58734	1.58734	0.924923	0.582689	0.666608
Ankrd33b	0.00110954	0.0201703	1.58639	1.58639	1.67845	1.05803	0.665748
Zfp346	0.000881539	0.0181116	1.58363	1.58363	0.862423	0.544587	0.663234
Sdf2l1	0.0634228	0.186547	1.582	1.582	1.99186	1.25908	0.66175
Gm12892	0.103666	0.250917	1.5818	1.5818	4.02959	2.54747	0.661565
Mapk8ip2	0.166567	0.339359	1.5813	1.5813	0.862297	0.545309	0.66111
Gm43079	0.159726	0.330444	1.58107	1.58107	0.940604	0.594915	0.660904
Septin5	0.317756	0.514418	1.58088	1.58088	1.58667	1.00366	0.660731
Rpl13	0.0016348	0.0237331	1.58024	1.58024	13.0123	8.23438	0.660142
Gm12112	0.00894774	0.0576826	1.57902	1.57902	8.02655	5.08326	0.659025
Serpinb6a	0.000965995	0.0189207	1.57873	1.57873	1.53652	0.973266	0.658765
Rps4x	0.0012061	0.0208285	1.57828	1.57828	34.4473	21.8258	0.658354
Atp6v1g2	0.162799	0.334392	1.57796	1.57796	1.94774	1.23434	0.658062
Irs2	0.588024	0.740065	1.57775	1.57775	3.31791	2.10293	0.657871
Gm5424	0.101057	0.247621	1.57738	1.57738	1.26222	0.800201	0.657527
Nol3	0.000101594	0.00686843	1.57709	1.57709	11.8646	7.52308	0.657266
Gm7511	0.0930716	0.235809	1.57653	1.57653	1.73693	1.10174	0.656748
Gm12362	0.0659612	0.190882	1.57627	1.57627	1.41832	0.899793	0.656513
Cst6	0.00148363	0.0225249	1.57583	1.57583	3.23	2.04971	0.656113
Ccn2	0.381529	0.575056	1.57556	1.57556	12.663	8.03713	0.655862
Meg3	0.154247	0.322691	1.57534	1.57534	6.62366	4.20458	0.655667
Mn1	0.0743038	0.205119	1.57453	1.57453	2.56742	1.6306	0.65492
Gstm2	0.000738529	0.0166236	1.57373	1.57373	15.5342	9.871	0.654184
Armcx5	0.00796012	0.0541864	1.57317	1.57317	1.41393	0.898776	0.653676
Sdad1	7.19401e-05	0.00602524	1.57064	1.57064	1.39971	0.89117	0.651354
Gm28651	0.0141677	0.0725821	1.57021	1.57021	2.63484	1.67802	0.650956
Hax1	0.000966368	0.0189207	1.56955	1.56955	5.59486	3.56463	0.650348
Eef2	0.000579907	0.0153074	1.56916	1.56916	293.564	187.084	0.649991
Gm4833	0.000884181	0.0181188	1.56894	1.56894	10.4938	6.68842	0.649793
Sfxn3	0.00554421	0.0440309	1.5685	1.5685	5.40336	3.44493	0.649383
Gm9616	0.000659895	0.0161104	1.56816	1.56816	102.127	65.1252	0.649076
Pvr	0.000372022	0.0128575	1.56618	1.56618	1.01303	0.646818	0.647249
Gm12115	0.111345	0.262985	1.56551	1.56551	3.57686	2.2848	0.646628
Tma16	0.000700202	0.016505	1.56548	1.56548	1.23566	0.789314	0.646607
Igkc	0.430596	0.618854	1.5644	1.5644	1.78532	1.14122	0.645608
Timm8a1	0.0461348	0.152027	1.56424	1.56424	2.56377	1.63899	0.645458
Rps5	0.000534945	0.0148471	1.56409	1.56409	66.1029	42.2627	0.645328
Particl	0.00614704	0.0467529	1.56386	1.56386	2.03566	1.30169	0.645115
Farsb	1.71396e-05	0.0025836	1.56331	1.56331	1.06426	0.680772	0.6446
Gm6252	0.146162	0.311971	1.56295	1.56295	2.6243	1.67906	0.644276
Gm7589	0.236627	0.428605	1.56243	1.56243	1.63375	1.04564	0.643796
Gtpbp6	0.00691253	0.0501174	1.56154	1.56154	2.0888	1.33765	0.642969
Timm10	0.00932261	0.0591829	1.56052	1.56052	5.4341	3.48224	0.642027
Ddx51	0.0175027	0.0830021	1.55887	1.55887	2.29807	1.47419	0.640503
Acss1	0.0588845	0.177739	1.55831	1.55831	1.08985	0.699384	0.63998
Cacng1	0.0113255	0.064729	1.55693	1.55693	14.7297	9.46068	0.638707
Gm12623	0.00223203	0.0271333	1.55688	1.55688	0.984241	0.632188	0.638658
Gm35638	0.0100649	0.061716	1.55662	1.55662	18.6806	12.0008	0.638413
Atic	0.00102803	0.0195488	1.55643	1.55643	1.83581	1.1795	0.638245
Tmem59l	0.17526	0.350875	1.55627	1.55627	1.59303	1.02362	0.638089
Polr1a	4.73353e-05	0.00505976	1.55473	1.55473	1.10217	0.708914	0.636665
Lmo4	0.013341	0.0705907	1.55453	1.55453	1.87707	1.20749	0.636475
Gm7591	0.0137159	0.071424	1.55423	1.55423	4.11511	2.64769	0.636201
Rps15a-ps5	0.00126882	0.0212839	1.55413	1.55413	23.1117	14.8712	0.636105
Cnp	0.00235827	0.0278195	1.55265	1.55265	1.68686	1.08644	0.634737
Rgs4	0.0260862	0.106362	1.55215	1.55215	2.12199	1.36713	0.634272
Trmt1	0.000602963	0.0156375	1.55198	1.55198	3.59831	2.31852	0.634112
Gm13194	0.287564	0.484324	1.5513	1.5513	0.934928	0.602672	0.633482
Vdac3-ps1	3.67996e-06	0.00107809	1.55008	1.55008	268.495	173.214	0.632344
Mir22hg	0.000326718	0.0121903	1.54989	1.54989	5.11179	3.29816	0.632166
Gm11518	5.51675e-05	0.00558588	1.54966	1.54966	127.548	82.3069	0.63195
Ndn	0.078696	0.212815	1.54937	1.54937	5.03726	3.25117	0.631678
Nfe2l2	0.0101475	0.0619482	1.54922	1.54922	1.72107	1.11093	0.631538
Trmt112-ps2	0.00649995	0.048096	1.54921	1.54921	22.8532	14.7515	0.631537
Pla2g7	0.000288695	0.0117106	1.54888	1.54888	1.65508	1.06857	0.631226
Pycr2	0.000460961	0.0135045	1.54856	1.54856	4.07408	2.63088	0.630926
Praf2	0.00406929	0.0365697	1.54837	1.54837	2.63159	1.69958	0.630753
Gm8508	0.0569311	0.174115	1.54708	1.54708	1.87158	1.20975	0.629549
Myh14	0.00235381	0.0278195	1.54676	1.54676	0.970151	0.627215	0.629249
Tmbim6	0.0012945	0.0212839	1.54647	1.54647	18.4815	11.9507	0.628983
Noc4l	0.000326231	0.0121903	1.54497	1.54497	3.90696	2.52883	0.627578
Gm11824	0.0124655	0.0678613	1.54484	1.54484	4.6503	3.01022	0.627457
Rnf208	0.177953	0.355098	1.54451	1.54451	2.00698	1.29943	0.627145
Art5	0.0189249	0.087747	1.54427	1.54427	1.9074	1.23515	0.626926
Aprt	0.0053908	0.0433599	1.54402	1.54402	6.89394	4.46493	0.626692
Rpl14-ps1	0.00298818	0.0313595	1.54389	1.54389	179.426	116.217	0.626566
Cln6	0.00256975	0.0288732	1.54388	1.54388	1.29441	0.838411	0.626564
Rps15a-ps4	0.0246134	0.102902	1.54337	1.54337	8.47587	5.49179	0.626085
Cd63-ps	0.00120697	0.0208285	1.5433	1.5433	41.606	26.959	0.626022
Gm12168	0.169529	0.343399	1.54296	1.54296	4.43122	2.87189	0.625702
Trmt61a	0.0220855	0.0966341	1.5424	1.5424	0.975504	0.632458	0.625178
Dok1	0.484985	0.664627	1.54205	1.54205	1.61632	1.04816	0.62485
Wdr77	0.000438388	0.0134405	1.54088	1.54088	4.3809	2.84311	0.623756
Rps18-ps5	0.000787897	0.0170931	1.54083	1.54083	98.1834	63.7211	0.623708
Gm9294	0.00311546	0.0318876	1.54016	1.54016	31.3638	20.364	0.623077
Sbsn	0.206171	0.391701	1.53959	1.53959	0.789563	0.512841	0.622542
Myl12a	0.0333911	0.124177	1.53956	1.53956	23.3199	15.1471	0.622521
Nnt	0.120025	0.274106	1.53871	1.53871	2.43377	1.58169	0.621722
Gm14270	8.21151e-05	0.00636795	1.53742	1.53742	17.4305	11.3375	0.620509
Dnph1	0.0399308	0.139128	1.53704	1.53704	2.05751	1.33862	0.620155
Snap25	0.141035	0.303974	1.537	1.537	0.873598	0.568378	0.62012
Peg13	0.00158646	0.0232299	1.53649	1.53649	11.5529	7.51901	0.619635
Napb	0.0106023	0.0631024	1.53648	1.53648	1.22848	0.799541	0.619633
Rps19-ps6	0.00777309	0.0534189	1.53611	1.53611	136.669	88.971	0.619283
Rpl14	0.0111226	0.0643285	1.53558	1.53558	18.2398	11.8781	0.618783
Rps18-ps6	0.00134243	0.0213387	1.53326	1.53326	131.72	85.9086	0.616604
Idh2	0.145731	0.311549	1.53215	1.53215	12.4116	8.10072	0.615562
Gm12918	0.00118218	0.0208285	1.53102	1.53102	440.124	287.472	0.614492
Gm13552	0.0515171	0.16261	1.53085	1.53085	11.304	7.38415	0.614329
Tcea1-ps1	0.000651392	0.0160514	1.53065	1.53065	13.4209	8.76814	0.614143
Rps18	0.00490356	0.0412629	1.5292	1.5292	16.4338	10.7467	0.612774
Atp6ap2	0.00630517	0.0472727	1.52876	1.52876	0.90161	0.589764	0.612366
Fam174c	0.0418192	0.142789	1.52831	1.52831	2.26327	1.4809	0.611934
Eef2-ps2	0.000549354	0.0149442	1.52797	1.52797	15.1281	9.90077	0.61162
Gm4739	0.183226	0.360975	1.52794	1.52794	4.49334	2.94078	0.611589
Nudt16	0.00971279	0.0604199	1.52761	1.52761	2.60329	1.70416	0.611275
Tgif1	0.199968	0.38364	1.52741	1.52741	0.97324	0.637182	0.611089
Kera	0.561066	0.721632	1.52693	1.52693	3.10076	2.03071	0.610638
Zfp870	0.00169041	0.0241793	1.52674	1.52674	0.939363	0.615275	0.610451
Rit1	0.00152645	0.0227859	1.52629	1.52629	1.46065	0.956995	0.610032
Trim63	0.03521	0.128346	1.52599	1.52599	23.7845	15.5863	0.609747
Rpl7a	0.000988769	0.0192166	1.52488	1.52488	24.3251	15.9522	0.608697
Wdr81	0.043553	0.14641	1.52405	1.52405	1.33398	0.875289	0.60791
Nrap	0.00545206	0.0436055	1.52355	1.52355	27.7318	18.2021	0.607433
Gm13370	0.00579156	0.045258	1.52293	1.52293	56.4143	37.0432	0.606853
Gm10240	0.00579156	0.045258	1.52293	1.52293	56.4143	37.0432	0.606853
Got1	0.00490026	0.0412629	1.52291	1.52291	18.5822	12.2018	0.606829
Gm6285	0.168221	0.341681	1.52291	1.52291	1.03564	0.680044	0.606827
Rpl7a-ps11	0.000324614	0.0121903	1.52272	1.52272	136.191	89.439	0.606654
Rtl8c	0.0262406	0.106661	1.52266	1.52266	4.9313	3.2386	0.606598
Myoz2	0.434933	0.623812	1.52263	1.52263	3.27421	2.15037	0.606561
Nat14	0.0490522	0.157469	1.52262	1.52262	0.951354	0.624814	0.606557
Gm11400	0.0267435	0.107874	1.52176	1.52176	1.78858	1.17534	0.605738
Afap1l1	0.00122767	0.0209737	1.52165	1.52165	1.49188	0.980434	0.605637
Sqstm1	0.000752008	0.0166621	1.52129	1.52129	49.6985	32.6687	0.605296
Wdr55	0.00013431	0.00810987	1.52082	1.52082	3.96672	2.60828	0.604849
Rps19	0.00972371	0.0604199	1.51933	1.51933	9.55559	6.28933	0.60344
Gaa	0.00120819	0.0208285	1.51889	1.51889	20.7816	13.6821	0.603013
Gm7434	0.0667911	0.192002	1.51888	1.51888	1.8916	1.24539	0.60301
Gm4613	0.17585	0.351789	1.51882	1.51882	2.06897	1.36222	0.602952
Map1lc3a	0.000621969	0.0157984	1.51746	1.51746	96.9071	63.8612	0.601663
Lonp1	0.00142729	0.0220937	1.51627	1.51627	10.1205	6.67458	0.600524
Gm8226	0.000392556	0.0130467	1.51432	1.51432	159.694	105.456	0.598666
Rpsa	0.00154115	0.0227859	1.51421	1.51421	43.9027	28.9937	0.598569
Gm5611	0.138158	0.29957	1.51397	1.51397	1.00837	0.666046	0.598335
Rpp38	0.000257808	0.011083	1.51393	1.51393	1.16968	0.772612	0.598303
Gm13123	0.0274306	0.10967	1.51386	1.51386	4.25246	2.80901	0.598236
Ninj1	0.0154289	0.0763245	1.51343	1.51343	1.74012	1.14979	0.597818
Spns2	0.0146531	0.0740614	1.51339	1.51339	0.952897	0.629646	0.59778
Gm48583	0.291711	0.48845	1.51258	1.51258	8.73233	5.77314	0.597012
Gm10163	0.0006315	0.0158224	1.51091	1.51091	50.3442	33.3205	0.595414
Rbm3	0.0114992	0.0649794	1.5109	1.5109	3.99286	2.64271	0.595404
Coro6	0.00972294	0.0604199	1.51062	1.51062	30.3075	20.063	0.595138
Gm12254	0.000228364	0.0106885	1.51052	1.51052	138.084	91.415	0.595047
Wfikkn2	4.09719e-05	0.00467531	1.50954	1.50954	1.73241	1.14764	0.59411
Fgfr3	0.0227228	0.0984718	1.50947	1.50947	0.752892	0.49878	0.59404
Gm20075	0.000610128	0.0157202	1.50945	1.50945	11.4007	7.55288	0.594021
Slc35b1	0.0022331	0.0271333	1.50933	1.50933	6.4371	4.26487	0.593909
Mrto4	0.000848625	0.0176184	1.50933	1.50933	4.35025	2.88224	0.593906
Rpl18a	0.00151905	0.022757	1.50845	1.50845	42.5436	28.2036	0.593064
Polr3d	7.77046e-05	0.00623037	1.5083	1.5083	5.0857	3.37182	0.592921
Tsen15	0.000632096	0.0158224	1.50791	1.50791	0.741623	0.491822	0.592551
Canx	0.00412059	0.0368292	1.50772	1.50772	4.49468	2.98111	0.592369
Gm9385	0.000399012	0.0130712	1.50751	1.50751	253.359	168.064	0.592171
Klf9	0.00516918	0.0423098	1.50719	1.50719	9.80882	6.50802	0.591862
Gpt2	0.00843803	0.0556671	1.50663	1.50663	9.96399	6.61341	0.591329
Prepl	0.00131566	0.0212839	1.50634	1.50634	1.82503	1.21156	0.591051
Cnpy3	0.0371626	0.132472	1.50633	1.50633	0.877641	0.582637	0.591034
Ttc9c	0.00185704	0.0249758	1.50619	1.50619	2.72295	1.80785	0.5909
Gpatch4	0.000154191	0.00883804	1.50559	1.50559	1.87609	1.24608	0.590331
Krtcap2	0.000540023	0.0148836	1.50545	1.50545	6.24196	4.14624	0.590194
Mfge8	0.0606643	0.181077	1.50491	1.50491	3.79763	2.52349	0.589679
Fbxl22	0.309823	0.506553	1.5046	1.5046	1.067	0.709157	0.589382
Avpi1	0.0151591	0.075618	1.50422	1.50422	1.37866	0.91653	0.589013
Tcp11l2	0.034555	0.126718	1.50386	1.50386	1.6457	1.09431	0.58867
Gadd45b	0.0334863	0.124355	1.50385	1.50385	9.87795	6.56844	0.588661
Gm10157	0.00197515	0.0256122	1.50308	1.50308	160.983	107.102	0.587922
Rpsa-ps10	0.000848319	0.0176184	1.50296	1.50296	210.354	139.96	0.587807
Trmt6	1.09767e-06	0.000542659	1.50244	1.50244	1.33163	0.88631	0.587312
Gm43597	0.00123819	0.0210625	1.50165	1.50165	2.58801	1.72344	0.58655
Dhps	0.00110238	0.0201703	1.50127	1.50127	5.50824	3.66905	0.586184
Pla2g12a	0.0938021	0.237066	1.50107	1.50107	3.6045	2.40129	0.585987
Cpe	0.00326154	0.0325377	1.50072	1.50072	3.54778	2.36405	0.585656
Rrp12	0.000739761	0.0166236	1.50018	1.50018	1.88258	1.2549	0.58514
Utp14a	0.0132267	0.0702641	1.50004	1.50004	0.760462	0.506962	0.584997
Taf9b	0.000358472	0.0125465	1.4996	1.4996	0.801384	0.534399	0.584576
Wdr46	0.00399284	0.0360579	1.49942	1.49942	1.29616	0.864442	0.584408
P4hb	0.0017214	0.024418	1.49896	1.49896	17.6172	11.7529	0.583964
Eif5	0.00096501	0.0189207	1.49889	1.49889	31.8549	21.2523	0.583898
Adamtsl4	0.0443009	0.147857	1.49827	1.49827	2.95072	1.96941	0.583301
Tnip1	0.0152571	0.0758759	1.49782	1.49782	0.827939	0.552761	0.582869
Rrs1	0.013935	0.0720382	1.49752	1.49752	10.2992	6.87749	0.582573
Hspb6	0.00798382	0.0542543	1.49723	1.49723	274.694	183.468	0.582296
Rps6-ps4	0.00212266	0.0265669	1.49613	1.49613	283.468	189.467	0.58124
Snhg11	0.303389	0.500768	1.49575	1.49575	6.60112	4.41326	0.580867
Gm7429	0.540911	0.707442	1.49542	1.49542	1.27898	0.855266	0.580553
Rpl39	0.00338107	0.0331796	1.4946	1.4946	19.6121	13.1219	0.579759
Tcea1	0.0022555	0.0272381	1.49385	1.49385	0.831406	0.556553	0.579035
Gm15427	0.000669263	0.0162121	1.49369	1.49369	259.658	173.837	0.578877
Nabp1	0.163521	0.3357	1.49353	1.49353	3.79599	2.54162	0.578726
Rps17	0.006623	0.0486336	1.49129	1.49129	16.428	11.016	0.576557
Ifi30	0.0896433	0.230625	1.4909	1.4909	1.94288	1.30316	0.576187
Gm8186	0.0292465	0.114185	1.49052	1.49052	15.2141	10.2072	0.575815
Rps15a	0.000304554	0.0118834	1.49043	1.49043	5.98913	4.01839	0.57573
Wars	0.00186292	0.0249758	1.49028	1.49028	1.69125	1.13486	0.575583
Rpl13a	0.00178291	0.0247882	1.49014	1.49014	59.9558	40.2349	0.575452
Ddo	0.0009017	0.0182416	1.48988	1.48988	1.02905	0.690694	0.575192
Gm5297	0.0461623	0.152027	1.48794	1.48794	1.22374	0.822435	0.573319
Esd	0.000406055	0.0130712	1.48777	1.48777	2.41328	1.62208	0.573151
St6galnac4	0.00168451	0.0241793	1.48699	1.48699	2.16795	1.45795	0.572393
Ifit3b	0.0350604	0.127919	1.48696	1.48696	1.70184	1.14451	0.572361
Mybbp1a	0.000564335	0.0150931	1.48679	1.48679	10.9926	7.39353	0.572199
Rpl32	0.00178513	0.0247882	1.4866	1.4866	43.1273	29.0108	0.572012
Sparc	0.240221	0.432639	1.48524	1.48524	23.7573	15.9956	0.570695
Rogdi	0.00881968	0.0571387	1.48517	1.48517	1.85224	1.24715	0.57063
Rpl23a	0.00215529	0.0268252	1.48492	1.48492	3.93682	2.65119	0.57039
Rplp1	0.00338349	0.0331796	1.48474	1.48474	214.783	144.66	0.570214
Ddx21	0.000736529	0.0166236	1.4844	1.4844	3.26314	2.19829	0.56988
Rpl22	0.000374029	0.0128575	1.48425	1.48425	14.5755	9.82011	0.569731
Ppp1r11	0.0022554	0.0272381	1.484	1.484	6.18953	4.17083	0.569495
Dnm2	8.87168e-06	0.00163198	1.48384	1.48384	0.900626	0.606956	0.569337
Rpl27-ps3	0.00340485	0.0332089	1.48331	1.48331	119.392	80.4906	0.568816
Phospho1	1.41295e-05	0.0022809	1.48324	1.48324	37.1023	25.0143	0.568756
Gm43726	0.164309	0.336531	1.48311	1.48311	1.18626	0.799843	0.568629
Mid1ip1	0.081599	0.217689	1.48252	1.48252	6.61073	4.45911	0.568053
Rps24-ps3	0.00190781	0.0252354	1.4822	1.4822	140.156	94.5595	0.56774
Eif4b	0.00307338	0.03182	1.48207	1.48207	13.2303	8.92691	0.567615
Rack1	0.00142658	0.0220937	1.48053	1.48053	55.5744	37.5369	0.566113
Plbd2	0.000100039	0.00686843	1.48041	1.48041	2.55995	1.72922	0.565992
Camk2n2	0.0774458	0.210978	1.48012	1.48012	1.51984	1.02683	0.565713
Zdhhc18	0.00482474	0.0408575	1.47921	1.47921	0.872512	0.589849	0.564829
Rps26-ps1	0.00131762	0.0212839	1.47898	1.47898	170.472	115.263	0.5646
Rps20	0.00276357	0.0299225	1.4787	1.4787	22.0327	14.9	0.564332
Vdac3	1.80568e-05	0.00264498	1.47845	1.47845	14.9624	10.1203	0.56409
Eef1e1	0.000239216	0.0110011	1.47839	1.47839	0.869578	0.588193	0.564026
Gm6665	0.00112827	0.0203294	1.47802	1.47802	35.7087	24.1599	0.563665
Nob1	0.000131402	0.00805727	1.47787	1.47787	1.94992	1.31941	0.563522
2410002F23Rik	0.0947911	0.238561	1.47684	1.47684	2.26648	1.53468	0.562512
Gm43034	0.196421	0.379079	1.47649	1.47649	1.17426	0.795305	0.562173
Rpl10a	0.014489	0.0734664	1.4762	1.4762	7.39487	5.0094	0.561887
Gm17541	0.259619	0.454434	1.47598	1.47598	1.16895	0.791985	0.561672
Gm37108	0.0514986	0.16261	1.47535	1.47535	0.803308	0.544486	0.561058
Gm43096	0.00494739	0.0415434	1.4753	1.4753	13.2016	8.94845	0.561008
Eif1-ps2	0.0471947	0.154111	1.47514	1.47514	12.3504	8.37233	0.560854
Ipo4	0.00163628	0.0237331	1.47504	1.47504	6.05348	4.10395	0.560751
Ppan	0.102039	0.249115	1.47481	1.47481	2.69882	1.82995	0.560529
Gm11478	0.00863724	0.05651	1.47439	1.47439	52.9225	35.8944	0.560121
Trp53inp1	0.083906	0.22169	1.4742	1.4742	1.97205	1.33771	0.559935
Ndrg3	0.00413421	0.0368477	1.47413	1.47413	1.04419	0.708344	0.559865
Gm7027	0.0162306	0.078957	1.47376	1.47376	14.1948	9.63173	0.559499
Slc16a1	0.0599997	0.179955	1.4733	1.4733	3.16737	2.14984	0.559052
Rpl18-ps2	0.000540007	0.0148836	1.47232	1.47232	42.8142	29.0795	0.558087
Rpl10-ps3	0.00313732	0.0319913	1.47111	1.47111	438.363	297.981	0.556909
Gm6204	0.00646403	0.0479198	1.47074	1.47074	54.495	37.0528	0.556541
Akt1	0.00146688	0.022408	1.47074	1.47074	3.88842	2.64386	0.556538
Mrps18b	0.00106349	0.0199342	1.47038	1.47038	6.38956	4.34552	0.556189
Gm12191	0.00379562	0.0350342	1.46883	1.46883	189.013	128.683	0.55467
Car11	0.0938072	0.237066	1.46838	1.46838	1.53705	1.04677	0.554223
Klhl33	0.0266469	0.107723	1.46815	1.46815	37.9196	25.8282	0.553998
Impact	0.182803	0.360759	1.46798	1.46798	0.986349	0.671911	0.553829
Rpl36al	0.00572	0.0448861	1.46761	1.46761	58.553	39.8968	0.553469
Nsmf	0.0527535	0.16539	1.46743	1.46743	2.54675	1.73551	0.553292
Gm3550	0.0653223	0.190243	1.46735	1.46735	1.06317	0.724556	0.553209
Rpl17-ps3	0.00242101	0.0280994	1.46722	1.46722	125.51	85.5424	0.55309
Ncl	0.000126372	0.00793338	1.46709	1.46709	13.9891	9.53521	0.552961
Rps11-ps2	0.288537	0.48506	1.46707	1.46707	1.19737	0.81617	0.552933
Gm11703	0.346812	0.542128	1.46683	1.46683	1.14002	0.777196	0.552706
Ckb	0.22307	0.411252	1.46683	1.46683	15.5028	10.5689	0.5527
Rpl34-ps1	0.00387248	0.0354001	1.4668	1.4668	112.634	76.7889	0.552669
Cad	0.0034915	0.0335574	1.46633	1.46633	0.868241	0.592118	0.55221
Xirp1	0.156791	0.326521	1.46591	1.46591	25.8223	17.6151	0.551799
Pld3	0.06344	0.186547	1.46482	1.46482	1.18012	0.805643	0.550725
Rps27rt	0.00345774	0.033518	1.46426	1.46426	383.595	261.971	0.550176
Exosc5	0.00230986	0.027558	1.46384	1.46384	1.49526	1.02147	0.549755
Rpl22l1	0.0105859	0.063053	1.46356	1.46356	8.47013	5.78734	0.549484
Tmem37	0.00319719	0.0322988	1.46346	1.46346	1.39168	0.950948	0.549388
Gm8960	0.0287512	0.112864	1.46345	1.46345	2.70602	1.84907	0.549369
Gm43712	0.0439695	0.147247	1.46332	1.46332	19.3152	13.1996	0.549245
Gm5781	0.0722341	0.20172	1.46263	1.46263	1.968	1.34552	0.548565
Dbn1	0.193778	0.375774	1.46225	1.46225	0.876869	0.59967	0.548194
Gm11539	0.0031162	0.0318876	1.46206	1.46206	6.38896	4.36985	0.547999
Amotl1	6.20966e-05	0.00574841	1.46169	1.46169	8.7949	6.01695	0.547635
Mxra8	0.0789295	0.213228	1.46162	1.46162	9.39769	6.42964	0.547568
Gm2000	0.000985001	0.0191905	1.46152	1.46152	277.304	189.737	0.547467
Pdcd2	0.00117627	0.0208285	1.46135	1.46135	1.13459	0.776401	0.547301
Ogt	0.000173142	0.00950298	1.4612	1.4612	7.24524	4.9584	0.547157
Znhit2	0.00622738	0.0470567	1.45828	1.45828	5.74984	3.94289	0.54427
Gm6394	0.0262898	0.106806	1.45816	1.45816	2.31742	1.58928	0.544148
Tbrg1	0.00107623	0.0200306	1.45775	1.45775	3.90887	2.68144	0.543745
Rps13	0.0120018	0.0664338	1.45768	1.45768	2.94217	2.01839	0.543672
Gm8606	0.11362	0.266212	1.45766	1.45766	0.88268	0.605547	0.543652
Snhg1	0.0547472	0.169797	1.4571	1.4571	2.82572	1.93927	0.543103
Gm2225	0.00292032	0.0309234	1.45615	1.45615	124.443	85.4602	0.542157
Gm6402	0.0127174	0.0687442	1.45518	1.45518	9.80105	6.73529	0.541195
Pcp4l1	0.0423365	0.143575	1.45494	1.45494	1.08159	0.743395	0.540956
Oga	0.00128976	0.0212839	1.45487	1.45487	2.72285	1.87154	0.540889
Gm10132	0.000396432	0.0130657	1.45481	1.45481	207.438	142.588	0.540828
Zfand5	0.00331227	0.0329146	1.45466	1.45466	22.0899	15.1856	0.540681
Slc9a8	0.000596492	0.0155206	1.45465	1.45465	0.996829	0.685269	0.540675
Psmb5	0.000175403	0.00950298	1.45419	1.45419	23.743	16.3273	0.540215
Rpl37rt	0.0114404	0.064947	1.45367	1.45367	11.385	7.83186	0.539703
Rps12-ps19	0.230402	0.420896	1.45316	1.45316	0.98684	0.6791	0.539193
Rpl6l	0.000703184	0.016505	1.45226	1.45226	73.2255	50.4217	0.538301
Dxo	0.0632672	0.186315	1.4521	1.4521	2.9659	2.04249	0.538143
Rpsa-ps2	0.00611967	0.0465896	1.45208	1.45208	51.8209	35.6873	0.538124
Gm9797	0.0917166	0.234025	1.45104	1.45104	7.3285	5.0505	0.537092
Gm11175	0.172163	0.346918	1.45074	1.45074	0.864442	0.595862	0.53679
Nr1d2	0.00671969	0.0491245	1.4505	1.4505	3.70789	2.55629	0.53655
Rpl27	0.0695605	0.197317	1.4504	1.4504	1.30982	0.903075	0.536448
Rps23-ps1	0.00192761	0.0254123	1.44863	1.44863	330.214	227.949	0.534688
Coa4	0.0125895	0.0683949	1.44842	1.44842	1.40077	0.967107	0.534476
Hspe1-rs1	0.0266402	0.107723	1.44809	1.44809	48.5791	33.5471	0.53415
Rpl21	0.00268134	0.0297648	1.44796	1.44796	13.4106	9.26174	0.53402
Hbegf	0.319378	0.516093	1.44788	1.44788	1.7266	1.1925	0.53394
Gm10131	0.000182002	0.00967386	1.44768	1.44768	23.8819	16.4967	0.533742
Ddost	0.0127217	0.0687442	1.44715	1.44715	6.12312	4.23114	0.533219
Rps15a-ps7	0.00714401	0.0513198	1.44647	1.44647	105.36	72.8395	0.532536
1810009A15Rik	0.00179141	0.0247882	1.44643	1.44643	4.1864	2.8943	0.532495
Tmem222	5.63809e-05	0.00558588	1.44617	1.44617	2.02462	1.39999	0.532236
Gm4609	0.0890179	0.229733	1.44564	1.44564	1.18385	0.818909	0.531711
Yrdc	0.00246606	0.0282703	1.44555	1.44555	2.13773	1.47883	0.531621
Rpl18	0.00336637	0.0331268	1.44533	1.44533	9.14757	6.32907	0.531395
Map4	0.000317389	0.0120699	1.44496	1.44496	6.12387	4.23808	0.531032
Gm10182	0.0189584	0.0877755	1.44496	1.44496	14.4207	9.98	0.531025
Rpl7-ps8	0.0367623	0.13146	1.4448	1.4448	12.616	8.73201	0.530865
Zwint	0.0183829	0.0860407	1.44461	1.44461	2.72119	1.88369	0.530676
Telo2	0.000673051	0.0162121	1.4442	1.4442	0.862231	0.59703	0.530271
Ccndbp1	0.000707768	0.0165146	1.44405	1.44405	2.78099	1.92583	0.53012
Gm6136	0.000290962	0.0117424	1.44388	1.44388	150.42	104.178	0.52995
Rpl34	0.00524865	0.0426796	1.44368	1.44368	10.9648	7.59502	0.52975
Rps7-ps3	0.00352419	0.0337486	1.44355	1.44355	205.686	142.486	0.529621
Clstn1	0.0171648	0.0819822	1.44339	1.44339	1.03724	0.718612	0.529461
Rpl23a-ps3	0.000545857	0.0149442	1.44316	1.44316	271.563	188.173	0.529228
Rps3a2	0.00140878	0.0220054	1.44244	1.44244	219.783	152.369	0.528508
Gpx4-ps2	0.000922027	0.0184639	1.44206	1.44206	301.481	209.063	0.528131
Rpl8	0.00119138	0.0208285	1.44158	1.44158	126.146	87.5052	0.527652
Pou6f1	0.00747481	0.0522402	1.44157	1.44157	1.22236	0.847939	0.527642
Rps12	0.0102084	0.0620895	1.44098	1.44098	3.87982	2.69248	0.527053
Exosc1	0.000891021	0.0181649	1.44087	1.44087	1.00511	0.697569	0.52694
Gm5786	0.132392	0.292192	1.44034	1.44034	2.31525	1.60743	0.526412
Gnl3l	0.00134615	0.0213387	1.44034	1.44034	1.78546	1.23962	0.526407
Ppp1r2-ps3	0.23877	0.430725	1.43996	1.43996	1.4105	0.979536	0.526032
Rps14	0.00208887	0.0263104	1.43798	1.43798	4.84038	3.36609	0.524046
Rpl35	0.0108169	0.0631918	1.43794	1.43794	8.63317	6.00385	0.524002
Banf1	0.000255275	0.011083	1.43746	1.43746	29.5461	20.5544	0.52352
Armcx2	0.00987832	0.0611405	1.43682	1.43682	2.11649	1.47304	0.522875
Gm44509	0.136627	0.297786	1.43656	1.43656	1.03313	0.719172	0.522618
Rpl23	0.00557485	0.0441546	1.43641	1.43641	8.40789	5.85339	0.522471
Rps11	0.00465279	0.0398356	1.4359	1.4359	73.1226	50.9244	0.52196
Gmppa	0.0135896	0.0710001	1.43589	1.43589	4.47526	3.11671	0.521947
Naa25	0.000136433	0.00816817	1.43569	1.43569	1.38833	0.96701	0.521746
Gm12430	0.109638	0.260823	1.4354	1.4354	1.95072	1.35901	0.52145
Cptp	0.00276795	0.0299225	1.4349	1.4349	2.37087	1.65229	0.520948
Rps25	0.00128182	0.0212839	1.43465	1.43465	22.7171	15.8347	0.520694
Nsa2	0.00253746	0.0286732	1.43392	1.43392	4.88894	3.40949	0.519965
Rps27a-ps2	0.00753176	0.0524901	1.43379	1.43379	109.057	76.0616	0.519839
Gm13611	0.0182841	0.0856795	1.43335	1.43335	57.0769	39.8206	0.519394
Rpl15-ps3	0.00138011	0.0217691	1.43327	1.43327	207.266	144.611	0.519308
Gsk3b	0.000448047	0.0134799	1.4332	1.4332	0.725383	0.50613	0.519235
Slc52a2	0.00277193	0.0299225	1.43238	1.43238	0.945701	0.660231	0.518414
Acy1	0.00120004	0.0208285	1.43232	1.43232	1.65818	1.15769	0.518355
Rps16-ps2	0.00725264	0.0516723	1.43161	1.43161	216.232	151.041	0.517636
Gm6344	0.00121543	0.0208547	1.43097	1.43097	86.6018	60.5197	0.516993
Gm20689	0.315017	0.511723	1.43091	1.43091	1.93352	1.35125	0.516933
M6pr-ps	0.168758	0.342452	1.43082	1.43082	1.54557	1.0802	0.516846
Bud31	0.00153301	0.0227859	1.4303	1.4303	3.98404	2.78546	0.516318
Snhg6	0.00581708	0.0452885	1.43008	1.43008	6.00827	4.20135	0.516098
Arl8a	0.0149859	0.074977	1.42997	1.42997	2.42795	1.6979	0.515986
Setd6	0.022804	0.0986218	1.42985	1.42985	2.8127	1.96714	0.51586
Rps24	0.00146969	0.022408	1.42834	1.42834	17.3366	12.1376	0.514343
Ifit3	0.129907	0.288506	1.42795	1.42795	1.5336	1.07398	0.513949
Oard1	0.0225666	0.097982	1.42747	1.42747	2.31459	1.62146	0.513465
Sat2	0.0277717	0.110655	1.4273	1.4273	1.64714	1.15403	0.513284
Gpx4	0.00195414	0.025522	1.42718	1.42718	6.76893	4.74287	0.513166
Rpl9-ps4	0.00135737	0.0214736	1.42686	1.42686	62.4507	43.7679	0.512847
Gpr157	0.0212776	0.0944776	1.42678	1.42678	4.33884	3.04101	0.512762
Abhd8	0.00897073	0.0577838	1.42677	1.42677	4.21396	2.95349	0.512753
Rps15	0.0010234	0.0195488	1.426	1.426	107.708	75.5313	0.511978
Gm7623	0.0401531	0.139548	1.42557	1.42557	2.34076	1.64198	0.511538
Eef2kmt	0.00379913	0.0350342	1.42484	1.42484	0.812769	0.570428	0.510802
Tsc22d4	0.00596659	0.0458746	1.42481	1.42481	2.31178	1.62251	0.510774
Ascc2	4.66108e-06	0.00111725	1.42461	1.42461	0.815657	0.572546	0.510571
D9Wsu149	0.000564799	0.0150931	1.42441	1.42441	7.20564	5.0587	0.51036
Rpl28-ps1	0.00539395	0.0433599	1.42378	1.42378	264.289	185.625	0.509728
Gm37581	0.180696	0.358117	1.42307	1.42307	0.769212	0.540528	0.509011
Rps12-ps3	0.00735439	0.0519868	1.4228	1.4228	166.962	117.347	0.508737
Rps12l1	0.00735126	0.0519868	1.42277	1.42277	114.477	80.4605	0.508703
Gm15421	0.0327509	0.12262	1.42259	1.42259	24.377	17.1357	0.508521
Rpl10a-ps1	0.00663222	0.0486336	1.4225	1.4225	240.273	168.91	0.508424
Polr2e	0.000416687	0.0130712	1.42196	1.42196	8.88098	6.24561	0.507878
Hprt	0.00620542	0.0470011	1.42129	1.42129	0.823479	0.579389	0.507199
Gm6863	0.00465839	0.0398356	1.4211	1.4211	111.62	78.5446	0.507005
P3h4	0.090203	0.231357	1.42109	1.42109	0.770161	0.54195	0.507001
Ppm1b	0.00334001	0.0330244	1.42037	1.42037	2.77621	1.95457	0.506265
Rcn1	0.0258266	0.105832	1.42011	1.42011	1.24266	0.875045	0.506007
Spsb2	0.124497	0.280881	1.41878	1.41878	0.974196	0.686644	0.504651
Gm10073	0.00181321	0.024814	1.41872	1.41872	171.491	120.877	0.50459
Gm4332	0.00422658	0.0374723	1.41793	1.41793	252.476	178.059	0.503789
Gm5551	0.0716391	0.200589	1.41769	1.41769	1.52929	1.07872	0.503542
Mak16	0.0054896	0.0437729	1.41739	1.41739	2.12683	1.50052	0.503237
Arl16	0.0898775	0.230897	1.41717	1.41717	1.18314	0.83486	0.503017
Surf2	0.00498862	0.041599	1.41677	1.41677	3.5037	2.47302	0.502606
Hgs	0.00423832	0.0374723	1.41666	1.41666	1.82987	1.29168	0.502497
Ran	0.000580559	0.0153074	1.41639	1.41639	20.7475	14.6481	0.502218
Pex12	0.00370711	0.0348503	1.41617	1.41617	1.50113	1.05999	0.501991
Gm5417	0.0403392	0.139704	1.41614	1.41614	6.25569	4.41742	0.501966
AI506816	0.0810031	0.216684	1.41607	1.41607	5.72541	4.04317	0.501892
Hint1	0.000623147	0.0157984	1.416	1.416	25.8952	18.2876	0.501817
Zswim7	0.00153737	0.0227859	1.4158	1.4158	1.20628	0.852016	0.501618
Slc38a7	0.0104353	0.0626734	1.41536	1.41536	0.787015	0.556054	0.501164
Ctu2	0.00170452	0.0242932	1.41478	1.41478	0.891983	0.630473	0.500582
Fkbp10	0.444619	0.631691	1.4146	1.4146	0.984745	0.696127	0.500399
Gm4204	0.00413663	0.0368477	1.41458	1.41458	41.8548	29.588	0.500379
Nip7	0.00699538	0.0504867	1.41387	1.41387	2.99957	2.12154	0.499645
Rcn3	0.412812	0.604645	1.41361	1.41361	2.13691	1.51167	0.499382
Gm5805	0.00288746	0.0306575	1.41344	1.41344	32.3589	22.8937	0.499214
Hmgb3	0.0550893	0.170387	1.4129	1.4129	1.54703	1.09493	0.498664
Spns1	0.00217181	0.0269214	1.41228	1.41228	4.83577	3.42408	0.498029
Rps4x-ps	0.0273616	0.109474	1.41207	1.41207	5.08176	3.5988	0.497811
Pusl1	0.00358337	0.0341911	1.41187	1.41187	1.77519	1.25734	0.497603
Tmem158	0.502138	0.677495	1.41183	1.41183	1.314	0.930707	0.497567
Arrdc2	0.196477	0.379079	1.41157	1.41157	26.3446	18.6633	0.497299
Trmt112	0.0106273	0.0631024	1.41138	1.41138	9.1129	6.45675	0.497103
Gm15500	0.00249832	0.0284341	1.41068	1.41068	314.885	223.215	0.496389
Rpl6	0.00241576	0.0280994	1.41053	1.41053	17.756	12.5882	0.496235
Gm15772	0.000617307	0.0157984	1.41052	1.41052	134.831	95.5896	0.496223
Rpl29	0.00132151	0.0212839	1.41044	1.41044	53.8017	38.1455	0.49614
Rpl17-ps8	0.00449743	0.0389646	1.40951	1.40951	113.562	80.5683	0.495193
Lmcd1	0.0862047	0.225809	1.40927	1.40927	2.66308	1.88969	0.494945
Dnajb9	0.0130094	0.0695297	1.40913	1.40913	8.36153	5.93381	0.494809
Clns1a	0.000413699	0.0130712	1.40911	1.40911	1.36778	0.970667	0.494783
Gm13436	0.00507927	0.0418947	1.40904	1.40904	88.0252	62.472	0.494708
Inafm1	0.00469833	0.0400904	1.40897	1.40897	8.45141	5.99828	0.494642
Hoxa4	0.126182	0.28323	1.40893	1.40893	1.06576	0.756434	0.494601
Ift22	0.0145237	0.0735956	1.40846	1.40846	0.892102	0.633388	0.49412
Rbis	0.00626848	0.0471776	1.40839	1.40839	0.886614	0.629521	0.49405
Avil	0.0747649	0.205844	1.40818	1.40818	0.810373	0.575474	0.493837
Tspan7	0.000217328	0.0106115	1.40795	1.40795	1.15929	0.823389	0.493591
Lyar	7.82085e-05	0.00623037	1.40785	1.40785	1.56911	1.11454	0.493494
Fbxl16	0.568401	0.726017	1.40784	1.40784	1.02789	0.730119	0.493482
Gm6974	0.0892031	0.229911	1.40755	1.40755	1.41107	1.0025	0.493191
Tmed3	0.0403814	0.139727	1.40742	1.40742	3.67282	2.60961	0.493052
Gm10059	0.384012	0.578	1.40654	1.40654	1.27374	0.905586	0.492148
Gm8430	0.0120117	0.0664421	1.40651	1.40651	164.828	117.19	0.492117
Gm2387	0.10461	0.252044	1.40607	1.40607	2.31473	1.64625	0.491665
Rps21	0.0144773	0.0734664	1.40582	1.40582	54.5053	38.7712	0.491412
Gm20900	0.0622495	0.184279	1.40478	1.40478	1.51797	1.08057	0.490343
Gm6195	0.349534	0.544843	1.40455	1.40455	2.31363	1.64725	0.490104
Tubb5	0.0743198	0.205119	1.40439	1.40439	12.9393	9.21345	0.489946
Gm12174	0.000187621	0.00969988	1.40413	1.40413	54.3362	38.6973	0.48968
Eef1b2	0.00195529	0.025522	1.40375	1.40375	40.2985	28.7077	0.489288
Nme6	0.0051227	0.0420338	1.40374	1.40374	1.74561	1.24354	0.489278
Gstm4	7.66632e-05	0.00623037	1.40283	1.40283	3.22616	2.29975	0.488341
Gm14586	0.00108073	0.0200671	1.4028	1.4028	241.325	172.031	0.488306
Gm5425	0.00182121	0.0248375	1.40248	1.40248	33.4586	23.8567	0.48798
Thyn1	0.00322372	0.0324836	1.40246	1.40246	1.74483	1.24412	0.487955
Rpl4	0.00145034	0.022276	1.40225	1.40225	109.889	78.3661	0.487746
Brms1	0.0139772	0.0721196	1.40208	1.40208	1.34478	0.95913	0.487568
Ubxn1	0.000339067	0.012387	1.40183	1.40183	25.463	18.1641	0.487313
Xpo5	0.00191599	0.0253013	1.40087	1.40087	0.715409	0.510689	0.486323
Nhp2	0.00325293	0.0325377	1.40085	1.40085	3.79896	2.71189	0.486305
Rpl26	0.00241872	0.0280994	1.40085	1.40085	17.7719	12.6865	0.486299
Tmpo	0.0027163	0.0298167	1.40062	1.40062	1.66831	1.19112	0.486064
Ier3	0.0919784	0.234542	1.4002	1.4002	3.454	2.46679	0.485633
Gm5837	0.00804748	0.0545745	1.40012	1.40012	8.04102	5.74309	0.485552
Gm7266	0.0240015	0.101254	1.39959	1.39959	11.2099	8.00942	0.485003
Pdxk	0.303118	0.500765	1.39954	1.39954	0.874003	0.624491	0.484957
Vgll2	0.178683	0.355926	1.39954	1.39954	13.0323	9.31182	0.484951
Gm3375	0.00440646	0.0385992	1.39946	1.39946	26.8032	19.1525	0.484875
Creld2	0.0257538	0.105715	1.39917	1.39917	1.05907	0.756927	0.484574
Zfp507	0.00130703	0.0212839	1.39916	1.39916	1.10884	0.792505	0.484558
Gm2614	0.0140579	0.0723472	1.399	1.399	40.138	28.6905	0.484394
Nme2	0.00220487	0.0271236	1.39888	1.39888	22.3627	15.9862	0.484271
Csf2ra	0.221456	0.409471	1.39849	1.39849	0.998127	0.713719	0.483867
Gm6218	0.0385122	0.135653	1.39843	1.39843	1.5161	1.08415	0.483808
Gm8670	0.182971	0.360782	1.3983	1.3983	1.09571	0.783601	0.483673
Rbx1-ps	0.00170167	0.0242932	1.39827	1.39827	26.3497	18.8446	0.483639
Rps11-ps1	0.0283539	0.112028	1.39809	1.39809	6.64959	4.75619	0.48346
4933431E20Rik	0.0117027	0.0656723	1.39789	1.39789	1.49677	1.07074	0.483249
Gm7895	0.00143213	0.0221252	1.39788	1.39788	20.5791	14.7216	0.483244
Zw10	0.00111004	0.0201703	1.39786	1.39786	0.77503	0.554439	0.483224
Wdr36	0.000751294	0.0166621	1.39784	1.39784	0.952241	0.681225	0.483195
0610010K14Rik	0.0017101	0.0243289	1.39734	1.39734	4.34121	3.10676	0.482684
Pitrm1	2.75431e-05	0.00350018	1.39724	1.39724	1.8206	1.303	0.482582
Paxx	0.0301965	0.116514	1.39712	1.39712	1.45272	1.03979	0.482456
C1qtnf6	0.15149	0.318948	1.39626	1.39626	1.39814	1.00134	0.481572
Ddx18	0.00647431	0.0479511	1.39609	1.39609	1.01992	0.730556	0.481393
Npm3	0.0309599	0.118106	1.39588	1.39588	4.44847	3.18686	0.481172
Eid1	0.00308452	0.0318513	1.39562	1.39562	17.2131	12.3337	0.480905
Gm7514	0.168884	0.342531	1.3955	1.3955	0.942889	0.675664	0.480782
Misp3	0.0465144	0.152715	1.39525	1.39525	1.53498	1.10015	0.480524
Trappc2l	0.0014879	0.0225466	1.39433	1.39433	4.04855	2.90358	0.479572
Atp6v0c-ps2	0.0122588	0.0671518	1.39398	1.39398	38.6918	27.7563	0.479211
Rps3a1	0.00309272	0.0318513	1.39398	1.39398	30.9661	22.2141	0.47921
Ilf3	0.00114916	0.0205653	1.39393	1.39393	1.00725	0.722596	0.479163
Cd63	0.0209516	0.0935254	1.39319	1.39319	4.68669	3.364	0.478392
Gm12734	0.0265712	0.107723	1.39297	1.39297	2.16921	1.55725	0.478163
Naa50	0.00644762	0.0478734	1.39227	1.39227	13.0707	9.38802	0.477444
Med11	0.0683892	0.195362	1.39185	1.39185	2.20103	1.58137	0.477004
Psmd8	0.00685258	0.0498656	1.39175	1.39175	19.9021	14.3001	0.476899
Dbp	0.101652	0.248707	1.39174	1.39174	2.78749	2.00287	0.476895
Ndfip1	0.00055451	0.0149699	1.3911	1.3911	1.49726	1.07631	0.476221
Rps23	0.0112871	0.0646799	1.39089	1.39089	9.75071	7.01041	0.476008
Dmwd	0.000767135	0.0168557	1.39072	1.39072	6.32868	4.55066	0.475828
Traf2	0.00541951	0.0435099	1.39034	1.39034	0.763272	0.548981	0.475442
Hdac11	0.0343551	0.126336	1.38975	1.38975	0.923005	0.664154	0.474821
H2ax	0.0326185	0.122339	1.38912	1.38912	5.88963	4.23984	0.474166
Rps6	0.00347663	0.0335574	1.389	1.389	11.0501	7.95545	0.474048
Rps3	0.00217482	0.0269214	1.38898	1.38898	43.3894	31.2383	0.474025
Zpr1	0.00185666	0.0249758	1.38812	1.38812	3.28166	2.3641	0.473136
Dpm2	0.0198044	0.0906033	1.38785	1.38785	3.6872	2.65678	0.472847
Set	0.000499291	0.0141555	1.38775	1.38775	3.93459	2.83523	0.472745
Gm28911	0.463394	0.645814	1.38736	1.38736	2.45345	1.76843	0.472347
Entpd6	0.0247361	0.103143	1.38733	1.38733	0.748829	0.539762	0.472315
Fbxo44	0.0221961	0.0968934	1.38733	1.38733	0.954178	0.687781	0.472309
Ankrd13b	0.000413721	0.0130712	1.38729	1.38729	1.26394	0.91108	0.472272
Gm6627	0.0397925	0.138905	1.38659	1.38659	2.28502	1.64794	0.471545
Eif2a	0.00112016	0.0202757	1.38651	1.38651	1.78559	1.28783	0.471463
Tmem248	0.00245512	0.0282268	1.38648	1.38648	2.06475	1.4892	0.471427
Cetn3	0.00546057	0.0436294	1.38645	1.38645	1.21885	0.879113	0.471399
Gm17046	0.22063	0.408471	1.38608	1.38608	1.22568	0.884275	0.471012
Cpeb1	0.0116945	0.0656723	1.38605	1.38605	0.865556	0.624479	0.470974
Gm12312	0.0491936	0.157795	1.38591	1.38591	1.14063	0.823019	0.470836
Rpl21-ps15	0.155994	0.325399	1.38587	1.38587	11.2379	8.1089	0.470795
Serpinf1	0.430583	0.618854	1.38559	1.38559	7.0488	5.08722	0.470499
Rpl15	0.000253546	0.011083	1.38522	1.38522	24.9743	18.0291	0.470114
Arpp19	0.00325825	0.0325377	1.38496	1.38496	2.61351	1.88706	0.469843
Mesd	0.00285072	0.0304471	1.38495	1.38495	1.72719	1.24711	0.469838
Thumpd3	0.00502608	0.041717	1.38455	1.38455	0.944449	0.682133	0.46942
Nxt1	0.0134639	0.0708577	1.38443	1.38443	1.33185	0.962021	0.469296
Ssr3	0.0133522	0.0705988	1.38441	1.38441	19.2294	13.8899	0.469276
Tmed9	0.00234225	0.0278186	1.38381	1.38381	2.53126	1.82919	0.468649
Gm4708	0.00364393	0.0344367	1.38336	1.38336	22.1726	16.028	0.468182
Rpl18-ps1	0.284108	0.480192	1.38301	1.38301	4.53777	3.28108	0.467812
Elac2	0.000811703	0.0172596	1.38291	1.38291	1.39234	1.00682	0.467705
Ebna1bp2	0.00155593	0.0229616	1.38287	1.38287	4.43676	3.20836	0.467669
Gm8054	0.0293557	0.11433	1.38262	1.38262	2.41373	1.74577	0.467404
Ccdc9	0.000416729	0.0130712	1.3826	1.3826	2.26367	1.63725	0.467386
Fuca2	0.0046212	0.0397323	1.38221	1.38221	0.794921	0.575109	0.466976
Pde7a	0.00953407	0.0598528	1.38175	1.38175	0.926255	0.670348	0.466499
Gm5835	0.00423991	0.0374723	1.38174	1.38174	41.5287	30.0555	0.466483
B9d2	0.00790226	0.0539548	1.38164	1.38164	1.09633	0.793502	0.466378
Gm12418	0.0399917	0.139232	1.38159	1.38159	2.23878	1.62043	0.466332
Tomm34	0.000822076	0.0173867	1.38147	1.38147	0.929749	0.673017	0.466199
Ccdc115	0.000242367	0.0110816	1.38135	1.38135	5.23562	3.79022	0.46608
Timp4	0.176035	0.352071	1.38127	1.38127	3.63769	2.63359	0.465995
Dhrs11	0.0251953	0.104343	1.38119	1.38119	2.41372	1.74756	0.465917
Gm12411	0.0470734	0.153898	1.38067	1.38067	25.9458	18.7922	0.465368
Gm3379	0.264161	0.45984	1.38058	1.38058	3.76966	2.7305	0.46527
Aen	0.0012195	0.0208793	1.38024	1.38024	4.01289	2.90738	0.464921
Surf4	0.00269789	0.0298049	1.37987	1.37987	10.2486	7.42717	0.464536
8430422M14Rik	0.240384	0.432834	1.37952	1.37952	2.65006	1.92101	0.464166
Sub1	0.00197845	0.025613	1.37924	1.37924	3.06909	2.2252	0.463873
Gm13461	0.0053478	0.0431204	1.37905	1.37905	16.4056	11.8963	0.463674
Clpb	0.00189855	0.0251972	1.37833	1.37833	0.736068	0.53403	0.462917
Rpl30	0.018656	0.0868051	1.3783	1.3783	9.46304	6.86573	0.46289
Rpl9-ps6	0.00424816	0.0375033	1.37824	1.37824	234.201	169.927	0.462827
Pard6a	0.0213983	0.094824	1.37814	1.37814	2.1491	1.55942	0.462724
Olfml3	0.513035	0.686302	1.37812	1.37812	0.837395	0.607635	0.462705
Rps16	0.0105174	0.062848	1.37806	1.37806	8.13003	5.89963	0.462637
Gm7600	0.00933408	0.0592082	1.37744	1.37744	27.0782	19.6584	0.46199
Gemin6	0.0358961	0.129771	1.37713	1.37713	1.33809	0.971652	0.461661
Gm25432	0.165047	0.337387	1.37617	1.37617	4.64188	3.37305	0.460656
Eid2	0.00813082	0.0548806	1.376	1.376	3.89439	2.83023	0.460476
Cnih4	0.000622574	0.0157984	1.37569	1.37569	1.82596	1.3273	0.460156
Cfl2	0.0056465	0.0444744	1.37555	1.37555	110.579	80.3893	0.460005
Camk2n1	0.308156	0.505136	1.37551	1.37551	4.27488	3.10786	0.459965
Eif1-ps1	0.0110006	0.0639071	1.37542	1.37542	46.9057	34.1027	0.459875
Eef1a1-ps1	0.156278	0.325904	1.37509	1.37509	5.86026	4.26172	0.459529
Fbxo30	0.0590668	0.178056	1.37487	1.37487	1.11834	0.813414	0.4593
Ltv1	0.000682097	0.0163003	1.3743	1.3743	1.94288	1.41372	0.458699
Tm9sf2	0.00294876	0.0311411	1.37392	1.37392	2.02068	1.47074	0.458295
Nudt16l1	0.0251188	0.104246	1.37385	1.37385	5.88323	4.2823	0.458223
Armcx6	0.0494544	0.15833	1.37384	1.37384	0.894843	0.651343	0.458216
Gm2412	0.453711	0.638699	1.37373	1.37373	3.68715	2.68404	0.458101
Pon2	0.000962108	0.0189207	1.37369	1.37369	1.3872	1.00983	0.45806
Gm13841	0.32873	0.524457	1.37352	1.37352	2.41001	1.75462	0.457883
Gm4149	0.0139444	0.0720382	1.37331	1.37331	190.176	138.48	0.457654
Dpagt1	0.0074654	0.0522402	1.37265	1.37265	2.02436	1.47479	0.456959
Rpl7	0.00363537	0.0343969	1.37253	1.37253	55.1715	40.1969	0.456841
Rps25-ps1	0.00377608	0.0350342	1.37201	1.37201	107.863	78.6167	0.456291
Rpl17-ps10	0.0139101	0.0719611	1.3717	1.3717	90.4507	65.9408	0.45596
Alg3	0.033965	0.125485	1.37158	1.37158	1.7219	1.25541	0.455841
Ubb	0.000787346	0.0170931	1.37113	1.37113	421.363	307.311	0.455366
Rpl5-ps1	0.335411	0.530578	1.37048	1.37048	1.22463	0.893579	0.454681
Jmy	0.0101612	0.0619482	1.37045	1.37045	1.13502	0.828205	0.454653
Dctn5	0.00628843	0.0472483	1.37039	1.37039	1.44973	1.05789	0.454588
Rpl36-ps12	0.0169115	0.0812203	1.37035	1.37035	106.946	78.043	0.454539
Smim15	0.0233188	0.0997575	1.37033	1.37033	3.5988	2.62623	0.45452
Ing1	0.00744969	0.0522402	1.37028	1.37028	2.22396	1.623	0.454468
Rps12-ps10	0.0877472	0.227722	1.37024	1.37024	1.41284	1.03109	0.454426
Rpl19-ps11	0.00335521	0.0331268	1.37024	1.37024	255.851	186.72	0.454424
Gm5641	0.0030957	0.0318513	1.36973	1.36973	55.7077	40.6704	0.453896
Impdh1	0.0532758	0.166566	1.36945	1.36945	1.16122	0.84795	0.453591
Gm8242	0.0191444	0.0882987	1.36887	1.36887	3.64018	2.65925	0.452988
Vamp1	0.0298505	0.115461	1.36845	1.36845	1.65145	1.20681	0.452545
Gm5857	0.242279	0.435136	1.36831	1.36831	0.764027	0.558372	0.452397
Flywch1	0.00311565	0.0318876	1.36807	1.36807	2.99262	2.18748	0.452138
Mri1	0.00314476	0.0320143	1.36705	1.36705	2.32024	1.69726	0.451065
Rpph1	0.555215	0.717958	1.36681	1.36681	1.19231	0.872328	0.450818
Cacnb1	0.0302701	0.116684	1.36666	1.36666	11.7956	8.63095	0.450659
Rps24-ps2	0.323656	0.519581	1.36612	1.36612	0.83929	0.614362	0.450082
Tmem128	0.00767767	0.0531324	1.36566	1.36566	0.881218	0.645268	0.449601
Ttc30a1	0.0873257	0.227026	1.36555	1.36555	0.861203	0.630664	0.449482
Rps10-ps2	0.0111841	0.0645468	1.36555	1.36555	125.351	91.7955	0.449477
Rangap1	0.0136943	0.0713851	1.36547	1.36547	1.05665	0.773834	0.449401
Nolc1	0.00333977	0.0330244	1.3654	1.3654	4.15615	3.04391	0.449319
Gprasp1	0.0269824	0.108506	1.36488	1.36488	0.880986	0.645466	0.448777
Gm5869	0.267809	0.463234	1.36451	1.36451	0.952103	0.697763	0.44838
Pgam5	6.92709e-05	0.00595579	1.36432	1.36432	3.18299	2.33303	0.448179
Tmbim1	0.0161892	0.0788525	1.36402	1.36402	3.87233	2.83891	0.447865
Hsp90ab1	0.00179442	0.0247882	1.36389	1.36389	202.635	148.572	0.447724
Gm9083	0.0872709	0.227026	1.36386	1.36386	1.17399	0.860779	0.4477
Taf1d	0.012327	0.0674321	1.36375	1.36375	2.19662	1.61071	0.447584
Wdr45	0.00927886	0.0590473	1.36372	1.36372	1.96627	1.44184	0.447549
Gm29257	0.288538	0.48506	1.36359	1.36359	1.20726	0.885355	0.447414
Cct4	0.000354334	0.0124612	1.36345	1.36345	7.89967	5.79389	0.44726
Exosc2	0.00715622	0.0513198	1.36261	1.36261	0.76069	0.558259	0.446373
Nfkbib	0.00651942	0.048195	1.36244	1.36244	2.87607	2.11098	0.446188
Ubr2	4.99152e-06	0.00114479	1.36215	1.36215	2.1612	1.58662	0.44588
Gm7688	0.401953	0.595403	1.36194	1.36194	0.880343	0.646387	0.445667
Slc20a2	0.0103677	0.0625542	1.3619	1.3619	0.840089	0.616853	0.445616
Mrps30	0.000836974	0.0175609	1.36184	1.36184	3.41079	2.50454	0.445558
Rps10	0.00277786	0.0299357	1.36161	1.36161	4.42799	3.25203	0.44531
Ramac	0.0015888	0.0232299	1.3614	1.3614	2.86174	2.10205	0.445095
Tagap1	0.000945944	0.0188	1.36103	1.36103	4.58035	3.36537	0.444694
Gm4737	0.0146052	0.0738922	1.361	1.361	13.8	10.1396	0.444668
Rsl1d1	0.000649743	0.0160514	1.36094	1.36094	6.12426	4.50002	0.444604
Kxd1	0.00341245	0.0332385	1.36092	1.36092	2.70599	1.98835	0.444584
Cib1	0.0606231	0.181023	1.36074	1.36074	0.77678	0.570852	0.444389
Smtnl1	0.385321	0.57932	1.36073	1.36073	6.6259	4.86936	0.444384
Rab10os	0.0135652	0.0710001	1.36013	1.36013	1.2505	0.919398	0.443743
Gm4544	0.0120642	0.0665261	1.36002	1.36002	3.85293	2.833	0.443627
Tmem184c	0.000259274	0.0110857	1.35995	1.35995	1.13115	0.831753	0.443558
Man2c1	0.00298926	0.0313595	1.35945	1.35945	2.59801	1.91108	0.44302
Tut1	0.00661572	0.0486336	1.3594	1.3594	1.05201	0.773882	0.442967
Gm7774	0.110027	0.261119	1.35926	1.35926	3.23438	2.37952	0.44282
Nkiras2	0.00121126	0.0208285	1.3592	1.3592	2.86138	2.1052	0.442757
Prmt5	0.000460893	0.0135045	1.35813	1.35813	5.45431	4.01605	0.44162
Wdr89	0.0237755	0.100622	1.35774	1.35774	1.02473	0.754729	0.441207
Gm27000	0.316249	0.512809	1.35722	1.35722	17.2737	12.7272	0.440659
Tango2	0.0293851	0.114332	1.35709	1.35709	0.780934	0.575449	0.440511
Rpl37	0.039684	0.13871	1.357	1.357	6.60432	4.86685	0.440421
Mapre3	0.00855271	0.0560961	1.35691	1.35691	1.62452	1.19723	0.44032
Bnip1	0.00245871	0.028227	1.3569	1.3569	1.61553	1.1906	0.440314
Gm10076	0.0109521	0.0636993	1.35684	1.35684	100.263	73.8942	0.440255
Ociad1	0.000686932	0.0163172	1.35645	1.35645	5.08999	3.75244	0.439832
Rpl9	0.0108	0.0631918	1.35613	1.35613	4.23293	3.12132	0.4395
Rab11fip5	0.0102471	0.0621142	1.3561	1.3561	1.19909	0.884217	0.439467
Gm11878	0.00879994	0.0571387	1.35527	1.35527	7.3121	5.39531	0.438579
Atp6v1a	0.0653468	0.190244	1.35522	1.35522	0.797226	0.588261	0.438532
Hk2	0.0106819	0.0631493	1.35466	1.35466	6.67588	4.92808	0.437933
Ung	0.152391	0.320479	1.3544	1.3544	1.09909	0.811493	0.437656
2310022B05Rik	0.0513497	0.162276	1.35409	1.35409	0.752867	0.555994	0.437325
Pes1	0.000658488	0.0161104	1.3536	1.3536	2.20376	1.62808	0.436799
Siah2	0.00990731	0.0611654	1.35332	1.35332	0.702793	0.519308	0.436507
Gm47942	0.0139091	0.0719611	1.35297	1.35297	12.4426	9.19651	0.436134
Nr2c2ap	0.0915866	0.233981	1.35294	1.35294	1.67969	1.24151	0.4361
2210016F16Rik	0.0344055	0.126417	1.35279	1.35279	2.59069	1.91507	0.435939
Gm8317	0.322713	0.519293	1.35277	1.35277	0.986891	0.729532	0.43592
Cdk5rap3	0.00360786	0.0342595	1.35263	1.35263	2.73599	2.02272	0.435769
Gm13135	0.0694026	0.197048	1.35241	1.35241	2.39141	1.76826	0.435528
Sf3b6	0.00241106	0.0280994	1.35215	1.35215	1.61571	1.19491	0.435258
Mcrip1	0.0274383	0.10967	1.35201	1.35201	3.06727	2.26868	0.435103
Gm17873	0.188223	0.367706	1.35179	1.35179	1.06722	0.789491	0.434867
Kcnn1	0.00267824	0.0297648	1.35077	1.35077	1.15016	0.851484	0.433779
Ftsj3	0.00505417	0.0417748	1.35019	1.35019	5.68996	4.21419	0.433163
Gfer	0.00500424	0.041599	1.35018	1.35018	9.43434	6.98747	0.433153
Mbd6	0.050524	0.160307	1.35017	1.35017	4.79005	3.54773	0.433143
Phf7	0.0134179	0.0707573	1.34962	1.34962	0.821892	0.608981	0.432553
Rps15-ps2	0.00417366	0.0370524	1.34913	1.34913	33.3653	24.731	0.432031
Ap3s2	6.38093e-05	0.00574841	1.34912	1.34912	1.37746	1.02101	0.432021
Gm20390	0.0318235	0.120384	1.34889	1.34889	1.1471	0.850399	0.431774
Thbs2	0.43107	0.619282	1.34888	1.34888	0.832323	0.617046	0.431766
Ncln	0.00282028	0.0301873	1.34871	1.34871	5.40819	4.0099	0.431582
Tubb2a	0.222766	0.410984	1.34867	1.34867	7.63141	5.65846	0.431538
Eif3s6-ps2	0.010574	0.0630298	1.34852	1.34852	9.70297	7.19525	0.431382
Gm10269	0.0953231	0.239595	1.34822	1.34822	9.70516	7.19848	0.431059
Plekhj1	0.00770618	0.0531471	1.34793	1.34793	7.06399	5.24061	0.430748
Rpl28	0.0181717	0.0853045	1.34758	1.34758	6.68162	4.95823	0.430373
Emc1	0.00384951	0.0353244	1.34748	1.34748	2.30004	1.70692	0.430264
Chchd5	0.000713855	0.016537	1.34712	1.34712	1.47021	1.09137	0.429881
Grwd1	0.0196532	0.0901198	1.34686	1.34686	2.77362	2.05933	0.429595
Dda1	0.00176874	0.0247186	1.34682	1.34682	5.08322	3.77425	0.429553
Cox15	0.000337757	0.012387	1.34671	1.34671	2.24199	1.66479	0.429439
Gm6030	0.321428	0.518137	1.3467	1.3467	1.32074	0.980723	0.429428
Gm7059	0.0414697	0.142064	1.34663	1.34663	3.29658	2.44801	0.429359
Rpl32-ps	0.262565	0.458474	1.34615	1.34615	0.785295	0.583364	0.428839
Nap1l1	0.00863121	0.05651	1.34577	1.34577	1.96896	1.46307	0.428435
Rpl13a-ps1	0.0383558	0.135323	1.3456	1.3456	9.19013	6.82975	0.428253
Sh2b1	0.00347654	0.0335574	1.34557	1.34557	12.5518	9.32827	0.428217
Hyi	0.359065	0.552892	1.34526	1.34526	0.905172	0.672858	0.427889
Tceal8	0.0144667	0.0734664	1.34525	1.34525	3.68225	2.73723	0.427871
Rian	0.240448	0.432839	1.34523	1.34523	1.2852	0.955378	0.427848
Slc35a2	0.0404134	0.139777	1.34461	1.34461	1.18898	0.884255	0.427192
Gm7392	0.410124	0.602317	1.34461	1.34461	1.33333	0.991609	0.427189
Gm6341	0.0760921	0.208482	1.34457	1.34457	1.74534	1.29806	0.427148
Pced1a	0.0273586	0.109474	1.34436	1.34436	1.34202	0.998263	0.426915
Zranb1	0.00117159	0.0208285	1.34431	1.34431	1.9412	1.44401	0.426867
Dnajc9	0.00199847	0.0256621	1.34376	1.34376	3.98436	2.96509	0.426273
Nubp1	0.0112855	0.0646799	1.34369	1.34369	0.847971	0.631078	0.426197
Eif3i	0.000832983	0.0175609	1.34298	1.34298	9.83398	7.32252	0.425435
Lsm4	0.00152784	0.0227859	1.34231	1.34231	6.22871	4.6403	0.424713
Gcn1	0.000783469	0.0170931	1.34192	1.34192	1.36779	1.01929	0.424293
Rps10-ps1	0.00951997	0.0598117	1.34151	1.34151	26.3889	19.671	0.423858
AC124742.1	0.0134072	0.0707573	1.34142	1.34142	149.626	111.543	0.423758
Rps9	0.00372711	0.0348503	1.34136	1.34136	69.3828	51.7256	0.423699
Nnat	0.435402	0.623918	1.34125	1.34125	5.87748	4.38211	0.423573
Mrpl21	0.000676359	0.0162121	1.34108	1.34108	2.32859	1.73636	0.423395
Ogfod1	0.000171892	0.00950298	1.34066	1.34066	1.59348	1.18858	0.42294
Eny2	0.00969585	0.0604199	1.34056	1.34056	3.2872	2.4521	0.42284
Gm9531	0.000511086	0.0144364	1.34056	1.34056	34.1143	25.4479	0.42283
Lgals8	0.00660761	0.0486336	1.34042	1.34042	1.49957	1.11873	0.422683
Phykpl	0.000366227	0.0127615	1.34034	1.34034	1.04098	0.776649	0.4226
Stap2	0.0369993	0.13195	1.33996	1.33996	0.819489	0.611576	0.422194
Pdxp	0.313981	0.510607	1.33993	1.33993	1.09823	0.819617	0.42216
Wdr74	0.00451265	0.0390536	1.33989	1.33989	2.37225	1.77048	0.422112
Fth1	0.000411062	0.0130712	1.33958	1.33958	282.745	211.07	0.421782
Rpa3	0.141673	0.304935	1.33956	1.33956	0.829704	0.619386	0.421757
Gm10052	0.00261098	0.0291707	1.33955	1.33955	58.2587	43.4913	0.421747
Psmc6	0.000514672	0.0144364	1.33919	1.33919	5.74223	4.28784	0.421361
Egln3	0.297964	0.49525	1.3389	1.3389	2.72513	2.03534	0.421053
Rusc2	0.00749449	0.0523226	1.33878	1.33878	1.02986	0.769255	0.420917
Cdk4	0.0324507	0.121998	1.33876	1.33876	6.08909	4.54829	0.420902
G6pc3	0.00124969	0.0212125	1.33876	1.33876	10.0371	7.4973	0.420898
Spcs3	0.00463337	0.039757	1.3383	1.3383	4.09922	3.06302	0.420396
Gm7536	0.0166042	0.0801338	1.33787	1.33787	348.975	260.843	0.419942
Med4	0.00221771	0.0271333	1.3378	1.3378	1.89145	1.41386	0.41986
Atp6v0c	0.0238293	0.100719	1.33752	1.33752	19.4527	14.5439	0.419558
Rpl10-ps6	0.387716	0.581791	1.33739	1.33739	1.68347	1.25877	0.41942
Tnfaip1	0.000171521	0.00950298	1.33726	1.33726	7.3211	5.4747	0.41928
Gm16433	0.0243792	0.102319	1.33709	1.33709	3.99921	2.99098	0.419096
Slc12a4	0.0397049	0.138722	1.33697	1.33697	0.856877	0.640909	0.41897
Gm16379	0.0888592	0.229473	1.3368	1.3368	2.84609	2.12904	0.418779
Gm26782	0.00549764	0.0437929	1.33679	1.33679	0.898435	0.672082	0.418777
Efhd2	0.0871537	0.22696	1.33665	1.33665	0.787062	0.58883	0.418627
Tnfrsf1a	0.0774855	0.210978	1.33636	1.33636	1.83138	1.37042	0.418311
Srsf6	0.00846212	0.0557331	1.33634	1.33634	18.9894	14.21	0.418283
Izumo4	0.150506	0.317726	1.33562	1.33562	1.28793	0.964297	0.417507
Anp32b	0.00403898	0.0363876	1.33552	1.33552	2.68706	2.01199	0.417406
Alpk2	0.0537313	0.167395	1.33515	1.33515	0.928168	0.69518	0.416998
Rpl31-ps8	0.0040981	0.0367112	1.33487	1.33487	344.377	257.985	0.4167
Gm47750	0.0548897	0.169999	1.33484	1.33484	3.33577	2.49901	0.416663
Tsr1	0.0186851	0.0868896	1.33478	1.33478	3.5707	2.67511	0.416606
Gm6051	0.0167242	0.0806094	1.33474	1.33474	2.50636	1.87779	0.416555
Rsad1	0.0321844	0.121231	1.33462	1.33462	0.963252	0.721742	0.416431
Rpl35a	0.0246262	0.102902	1.33429	1.33429	9.60628	7.19954	0.416073
Minpp1	0.00499337	0.041599	1.33425	1.33425	0.701617	0.52585	0.416032
Gm10136	0.17427	0.350133	1.33396	1.33396	4.14554	3.10769	0.415717
Csnk1a1	0.0001337	0.00810987	1.33388	1.33388	7.15359	5.36298	0.415634
Gm46344	0.174475	0.350256	1.3338	1.3338	1.07723	0.807641	0.415546
Ubb-ps	0.000942703	0.0187828	1.33374	1.33374	133.81	100.327	0.415473
Prrx1	0.0405369	0.140021	1.33345	1.33345	1.41958	1.06459	0.415161
Gtpbp4	0.00101204	0.0194888	1.33332	1.33332	1.56622	1.17468	0.415022
Trp53	0.00972325	0.0604199	1.33307	1.33307	1.52996	1.14769	0.414754
Uckl1os	0.0367579	0.13146	1.33282	1.33282	7.31681	5.48972	0.414482
Pprc1	0.0250527	0.104089	1.33248	1.33248	0.886753	0.665489	0.414118
Ddx27	0.0330808	0.123254	1.33242	1.33242	0.81901	0.61468	0.414046
Rhog	0.0132137	0.0702422	1.33237	1.33237	0.760041	0.570443	0.413994
Abcd1	0.000251428	0.011083	1.33232	1.33232	2.05936	1.54569	0.413943
Gm10243	0.307177	0.503997	1.33217	1.33217	31.7214	23.8118	0.41378
Alg2	0.0870137	0.226739	1.33204	1.33204	2.82729	2.12253	0.413639
Idua	0.000204791	0.0105188	1.33159	1.33159	0.740593	0.556174	0.413145
Gm9493	0.0103656	0.0625542	1.33158	1.33158	67.275	50.5227	0.413139
Rpl37a	0.00723991	0.0516723	1.33158	1.33158	10.8771	8.1686	0.413139
Lynx1	0.0422805	0.143573	1.33148	1.33148	37.9304	28.4873	0.413033
Septin11	0.00164722	0.0237331	1.33121	1.33121	1.43695	1.07943	0.412738
Mrpl24	0.00255952	0.0288732	1.33118	1.33118	9.64803	7.24773	0.412705
Dynll1	0.0680891	0.194786	1.33084	1.33084	8.56701	6.43728	0.412341
Cipc	0.00323984	0.0325377	1.33079	1.33079	3.44041	2.58524	0.412281
Gm28875	0.319997	0.516673	1.33071	1.33071	1.29388	0.972325	0.412191
Wdr5	0.00131644	0.0212839	1.33039	1.33039	1.62	1.21769	0.411845
Klhl24	0.00483445	0.0408575	1.33	1.33	9.0567	6.80952	0.411431
Gm42979	0.158498	0.328802	1.32999	1.32999	1.21876	0.916368	0.411415
Rpl3	0.171573	0.346211	1.32972	1.32972	0.87809	0.660358	0.41112
Gm7331	0.102577	0.24957	1.3292	1.3292	3.20089	2.40814	0.410556
Slc43a2	0.0427084	0.144184	1.32862	1.32862	0.781295	0.588052	0.409924
Gm9826	0.12301	0.2784	1.32853	1.32853	3.09377	2.32872	0.409827
Noc2l	0.00153947	0.0227859	1.3285	1.3285	4.04673	3.04609	0.409799
Clk4	0.00295683	0.0311847	1.32844	1.32844	2.29046	1.72418	0.409728
Ubxn4	0.00180099	0.0247939	1.32831	1.32831	2.37259	1.78617	0.409595
Rpl32l	0.130922	0.289676	1.32814	1.32814	3.07318	2.31389	0.40941
Stx1b	0.360438	0.554466	1.32794	1.32794	0.92169	0.694076	0.409189
Chrna1	0.0584771	0.177122	1.32762	1.32762	1.47807	1.11332	0.408843
Abhd14a	0.0286577	0.112753	1.32734	1.32734	1.47269	1.1095	0.408535
Maged2	0.0711634	0.199823	1.32715	1.32715	2.55549	1.92554	0.408336
Pa2g4	0.0010585	0.0199189	1.32715	1.32715	6.80029	5.124	0.408327
Dtx3	0.0208789	0.0933164	1.32711	1.32711	9.19107	6.92564	0.408285
Mast2	0.00743695	0.0522402	1.32689	1.32689	0.967237	0.728951	0.408047
Sf3b3	0.0169888	0.0814433	1.32671	1.32671	1.09422	0.824761	0.407848
Zfp524	0.0470837	0.153898	1.32647	1.32647	1.63721	1.23426	0.407596
Dnm1	0.422562	0.613495	1.32645	1.32645	0.878632	0.662395	0.407567
Lamp2	0.0141986	0.0726197	1.32605	1.32605	2.15414	1.62448	0.407131
Prmt7	0.00550384	0.0437981	1.32602	1.32602	1.0883	0.820729	0.407099
Gnl2	0.00083545	0.0175609	1.32595	1.32595	1.11702	0.84243	0.40703
Rps26	0.00828803	0.0551618	1.32583	1.32583	31.2796	23.5924	0.406898
Rps13-ps2	0.00687974	0.0500172	1.32568	1.32568	109.806	82.8301	0.406731
Gm8546	0.035237	0.128385	1.32566	1.32566	3.08537	2.32741	0.406714
Hagh	0.0134093	0.0707573	1.32557	1.32557	2.02796	1.52988	0.406614
Lox	0.310521	0.506959	1.32525	1.32525	1.55218	1.17123	0.406267
Ipo7	0.00097341	0.0190115	1.32519	1.32519	4.33241	3.26928	0.406199
Pfdn6	0.00990199	0.0611654	1.3248	1.3248	18.872	14.2451	0.405777
Il2rg	0.148784	0.315433	1.3247	1.3247	0.735311	0.555079	0.405662
Nudt12	0.139075	0.301062	1.32407	1.32407	0.797233	0.602108	0.40498
Slc25a37	0.0463755	0.152401	1.324	1.324	0.93291	0.704613	0.404908
Gm48909	0.323296	0.519581	1.32398	1.32398	1.31386	0.992356	0.404883
Gm3744	0.346668	0.542128	1.3239	1.3239	0.989392	0.747334	0.40479
Vldlr	0.0159633	0.0783737	1.3238	1.3238	6.43534	4.86127	0.404685
Gabbr1	0.216891	0.403768	1.32362	1.32362	1.08792	0.821928	0.404484
Rps19bp1	0.0488112	0.157078	1.32341	1.32341	1.75893	1.32909	0.404257
Wdr43	0.00372735	0.0348503	1.32336	1.32336	0.80917	0.611451	0.404204
Gm17709	0.158685	0.329103	1.32329	1.32329	1.98919	1.50321	0.404134
Vars2	0.00638719	0.0475365	1.32329	1.32329	1.58222	1.19567	0.404125
Gm7846	0.190491	0.370918	1.32285	1.32285	4.91742	3.7173	0.403647
Magt1	0.00242984	0.0280994	1.32281	1.32281	1.16925	0.883914	0.40361
Cct2	0.00274566	0.0299225	1.32271	1.32271	9.63096	7.28121	0.403502
Ankra2	0.00286179	0.0305077	1.32263	1.32263	1.45292	1.09851	0.403405
Mrpl44	0.00241444	0.0280994	1.32244	1.32244	5.7982	4.38447	0.403204
Acta2	0.0546896	0.16979	1.3224	1.3224	2.52671	1.91069	0.403163
Rnmt	9.5707e-05	0.00672708	1.32179	1.32179	1.6267	1.23069	0.402488
Rce1	0.100816	0.247478	1.32164	1.32164	1.74883	1.32322	0.402334
Gm7730	0.0134773	0.0708815	1.32085	1.32085	51.6629	39.1133	0.40147
Lap3	0.00439088	0.0385054	1.32076	1.32076	2.69654	2.04165	0.40137
Gm9625	0.00853149	0.0560334	1.3207	1.3207	60.9437	46.145	0.401302
Sf3a2	0.0103828	0.0625973	1.32021	1.32021	3.6739	2.78282	0.400765
Lemd2	0.00362032	0.034326	1.31974	1.31974	2.4717	1.87287	0.400255
Bola2	0.000395893	0.0130657	1.31964	1.31964	2.09674	1.58887	0.400144
Gstm5	0.000257587	0.011083	1.31963	1.31963	18.5041	14.0222	0.400131
Rplp2	0.0190227	0.0878909	1.31958	1.31958	14.7179	11.1534	0.400079
Uchl4	0.0044517	0.0387596	1.31951	1.31951	5.64796	4.28035	0.4
Eif2s1	0.000186086	0.00969988	1.31947	1.31947	1.85563	1.40635	0.399954
Gm8515	0.0603215	0.180393	1.31942	1.31942	4.03794	3.06038	0.399906
Abca8b	0.00819172	0.0550523	1.31915	1.31915	1.01622	0.770357	0.39961
Lnpk	0.0071533	0.0513198	1.31899	1.31899	0.910797	0.690524	0.399437
Trp53-ps	0.294356	0.491215	1.31884	1.31884	0.738606	0.560042	0.39927
Gm5566	0.00445417	0.0387596	1.31869	1.31869	35.3089	26.7758	0.399104
Lrrc2	0.278564	0.475289	1.31832	1.31832	2.66916	2.02466	0.398702
Cdk2ap2	0.0642536	0.1881	1.3182	1.3182	8.29949	6.29605	0.398574
Rbpj-ps3	0.0779343	0.211696	1.31772	1.31772	6.83859	5.18972	0.398044
Fbxo6	0.0138868	0.0719611	1.31753	1.31753	4.18949	3.1798	0.397837
Seh1l	0.0176986	0.0837298	1.3173	1.3173	1.17319	0.890603	0.397581
Cebpb	0.110259	0.261291	1.31726	1.31726	21.6462	16.4327	0.397544
Rps15a-ps3	0.275276	0.471674	1.31725	1.31725	1.52708	1.1593	0.397531
Brix1	0.0116859	0.0656723	1.31716	1.31716	1.59884	1.21386	0.397434
Spcs2-ps	0.110297	0.261291	1.31707	1.31707	2.96137	2.24845	0.397333
Tmem185b	0.016135	0.0786526	1.31705	1.31705	2.13869	1.62385	0.397311
Kri1	0.0503212	0.159984	1.31701	1.31701	0.900765	0.683947	0.397266
Mrpl54	0.0016453	0.0237331	1.31656	1.31656	18.5469	14.0874	0.396769
Cybc1	0.0533695	0.166595	1.31649	1.31649	1.16394	0.884124	0.396702
Tra2b	0.0330121	0.123114	1.31613	1.31613	1.52433	1.15819	0.396307
Tmem199	0.0127913	0.068986	1.31604	1.31604	2.63546	2.00257	0.396207
Mboat7	0.0744253	0.205266	1.316	1.316	1.09311	0.83063	0.396162
Lsm2	0.0258498	0.105834	1.31594	1.31594	1.83917	1.39761	0.396092
Gm10288	0.0261284	0.106479	1.31582	1.31582	210.165	159.722	0.395957
3110040N11Rik	0.029488	0.114619	1.31536	1.31536	0.848104	0.644771	0.395454
Gtf2b	0.0505192	0.160307	1.31532	1.31532	0.733664	0.557785	0.39541
Rhbdd2	0.0779986	0.211726	1.31504	1.31504	0.833341	0.633701	0.395104
Srsf7	0.0223102	0.0972842	1.31487	1.31487	5.44148	4.13843	0.394916
Gm5905	0.0174471	0.082887	1.31468	1.31468	54.7932	41.6779	0.394716
Nudt8	0.088318	0.228753	1.31409	1.31409	7.94856	6.04871	0.394066
Trim54	0.00239901	0.0280969	1.31408	1.31408	12.9573	9.86035	0.394055
Ric8a	0.0303925	0.116799	1.31385	1.31385	2.86721	2.1823	0.393795
Mettl22	0.000638729	0.015938	1.31379	1.31379	4.18908	3.18855	0.393733
Gm11425	0.521986	0.693003	1.31346	1.31346	2.62273	1.99682	0.393368
Rcn2	0.00100184	0.0194229	1.31338	1.31338	1.73706	1.32259	0.393279
Mogs	0.0662735	0.191227	1.31332	1.31332	3.51234	2.67439	0.393221
Ciapin1	0.056945	0.174115	1.31331	1.31331	1.28567	0.978954	0.393209
Rplp0	0.00218398	0.0269926	1.31299	1.31299	132.563	100.962	0.392857
Arpc5l	0.00237047	0.0278609	1.31291	1.31291	8.79265	6.69706	0.39277
Mrpl23-ps1	0.00109644	0.0201703	1.31282	1.31282	84.6773	64.5005	0.392665
Dync1li2	0.000534434	0.0148471	1.31269	1.31269	4.67081	3.55821	0.392524
Heatr6	0.00412874	0.0368477	1.31263	1.31263	0.711138	0.541765	0.392461
Gm18899	0.2998	0.497068	1.31238	1.31238	0.964116	0.734631	0.392188
Rpl27a	0.0148656	0.0746112	1.31237	1.31237	7.71966	5.88224	0.392172
Ccdc181	0.0423464	0.143575	1.3122	1.3122	0.788062	0.600566	0.391987
D8Ertd738e	0.0022494	0.0272381	1.31213	1.31213	18.7911	14.321	0.391914
Gm14388	0.0107922	0.0631918	1.3121	1.3121	8.93212	6.80752	0.391872
Gm8730	0.000577284	0.0153074	1.31209	1.31209	38.5875	29.4092	0.391865
Ptrhd1	0.0104517	0.0626734	1.31206	1.31206	1.30705	0.996187	0.391829
Il6st	0.0220246	0.0965178	1.31172	1.31172	5.95598	4.54057	0.391465
Hnrnpab	0.00585282	0.0453751	1.3116	1.3116	16.2229	12.3688	0.391331
Eef1aknmt	0.0111253	0.0643285	1.31156	1.31156	0.817677	0.623437	0.391287
Gm4294	0.099665	0.245602	1.31121	1.31121	34.9931	26.6876	0.390903
Gpr153	0.0589329	0.177739	1.31113	1.31113	1.05513	0.804753	0.390807
Rbm39	0.0063453	0.0474398	1.31084	1.31084	3.50235	2.67185	0.390488
Gm10335	0.0744168	0.205266	1.31083	1.31083	106.421	81.1855	0.390483
B3galt4	0.519149	0.691441	1.31057	1.31057	0.85998	0.656188	0.390193
Chpf2	0.121835	0.276533	1.31037	1.31037	2.04194	1.55829	0.389974
Penk	0.645042	0.779212	1.31032	1.31032	1.35269	1.03234	0.389922
Zbtb22	0.0107582	0.0631918	1.31017	1.31017	5.43922	4.15153	0.389757
Rps8-ps1	0.252693	0.44816	1.30982	1.30982	0.946266	0.722438	0.389371
Gm13803	0.0266164	0.107723	1.30966	1.30966	5.98305	4.56841	0.389189
Mgat4b	0.0361052	0.130156	1.3096	1.3096	1.82397	1.39277	0.389127
Gm48557	0.0253071	0.104532	1.30895	1.30895	1.28137	0.978926	0.388413
Ssrp1	0.00828262	0.0551618	1.30885	1.30885	3.9457	3.01463	0.388301
Asb15	0.25554	0.450901	1.30813	1.30813	2.00021	1.52906	0.387509
Tmed10	0.00636705	0.0475126	1.30806	1.30806	3.51096	2.68411	0.387426
Dmpk	0.0234191	0.0998687	1.30799	1.30799	39.2052	29.9736	0.387354
Mfsd1	0.00487714	0.0411281	1.30756	1.30756	1.2002	0.917888	0.386882
Zmat3	0.0090388	0.0580332	1.30755	1.30755	0.69018	0.52784	0.386871
Rpl5	0.0375331	0.133382	1.30751	1.30751	1.71297	1.31011	0.386817
Gm13433	0.642473	0.777296	1.30717	1.30717	1.46088	1.1176	0.386442
Hnrnpa3	0.00336712	0.0331268	1.30698	1.30698	7.77127	5.94598	0.386237
9530068E07Rik	0.00406907	0.0365697	1.30692	1.30692	7.53605	5.76626	0.386173
Osgin1	0.00729496	0.0518174	1.30679	1.30679	1.15563	0.884326	0.38603
Rpl7-ps7	0.00662154	0.0486336	1.30679	1.30679	28.0381	21.4557	0.386024
Csrp1	0.0127233	0.0687442	1.30624	1.30624	0.959457	0.734516	0.385424
Gm15289	0.246371	0.440827	1.30559	1.30559	2.48372	1.90238	0.384697
Msto1	0.0289263	0.113215	1.30552	1.30552	0.914958	0.700838	0.384625
Pole3	0.0129119	0.0691583	1.30543	1.30543	8.30644	6.36299	0.384525
Rpl36	0.0156304	0.0771761	1.30523	1.30523	60.2565	46.1654	0.384306
Nup62	0.00949866	0.0597253	1.30517	1.30517	2.20859	1.69218	0.384238
Polr3c	0.000721272	0.016537	1.30508	1.30508	1.71577	1.31469	0.384135
Pus1	0.0689861	0.196429	1.30483	1.30483	1.59797	1.22466	0.383858
Rpl41	0.0572725	0.174846	1.30473	1.30473	107.057	82.0529	0.383747
Acd	0.238472	0.430725	1.30456	1.30456	1.16478	0.892847	0.383568
Gnptg	0.00624051	0.0470567	1.30453	1.30453	2.23031	1.70966	0.383532
Ppie	0.00380887	0.0350372	1.30416	1.30416	1.00845	0.77326	0.383119
Fbxo32	0.257107	0.452224	1.30411	1.30411	10.6581	8.17276	0.383061
Eif3f	0.000629953	0.0158224	1.30397	1.30397	14.905	11.4304	0.382911
Ercc1	0.00389691	0.0355122	1.30379	1.30379	1.38511	1.06237	0.382715
Hoxa5	0.338164	0.533694	1.3035	1.3035	1.01397	0.777882	0.382387
Bag6	0.000130176	0.00804446	1.30345	1.30345	16.9393	12.9958	0.382332
Gm10651	0.0747001	0.205773	1.30335	1.30335	6.15276	4.72072	0.382226
Cdkn1b	0.00199155	0.0256149	1.30308	1.30308	10.2347	7.85429	0.381921
Slc29a2	0.065879	0.190882	1.3028	1.3028	0.866414	0.665039	0.381617
Arf3	0.352742	0.548064	1.30262	1.30262	1.31369	1.0085	0.381415
Reep4	0.275789	0.472081	1.30234	1.30234	0.939317	0.721255	0.381102
Snrpc	0.000379608	0.0128575	1.30232	1.30232	1.8236	1.40027	0.381081
Mlec	0.014114	0.0724475	1.30221	1.30221	23.0706	17.7165	0.380964
Tcp1	0.000876969	0.0181001	1.30201	1.30201	18.7454	14.3973	0.38074
Ranbp1	0.00728412	0.0518142	1.30198	1.30198	1.70761	1.31155	0.380705
1810030O07Rik	0.00713692	0.0513198	1.30194	1.30194	1.00621	0.772858	0.380662
Tmem179b	0.150995	0.31816	1.30192	1.30192	2.04892	1.57376	0.380644
Eef1a2	0.0033639	0.0331268	1.30161	1.30161	164.906	126.694	0.380298
Gm43442	0.115991	0.268999	1.30146	1.30146	5.91151	4.54222	0.38013
Atp6v1g1	0.000654181	0.0160701	1.30142	1.30142	23.5686	18.1099	0.380086
Gm12226	0.030482	0.116988	1.30104	1.30104	4.96315	3.81475	0.379667
Josd1	0.0165937	0.0801319	1.30095	1.30095	2.3789	1.82859	0.379563
Zfas1	0.0175691	0.0832665	1.30069	1.30069	2.83523	2.17979	0.379275
Gm8129	0.25933	0.454434	1.30021	1.30021	4.2374	3.25901	0.378743
Map11	0.0546934	0.16979	1.29998	1.29998	1.69831	1.30641	0.378487
Rexo2	0.0227645	0.0985051	1.29989	1.29989	3.83051	2.94679	0.37839
Snu13	0.00344739	0.0334587	1.29986	1.29986	6.16904	4.74593	0.378356
Glg1	0.00281152	0.0301752	1.29982	1.29982	0.917589	0.705937	0.378308
Llph	0.000261237	0.0111096	1.29965	1.29965	2.65289	2.04123	0.378127
Las1l	0.00237864	0.0279155	1.29953	1.29953	2.45169	1.8866	0.37799
Clcn7	0.000383611	0.0128575	1.29939	1.29939	1.09417	0.842063	0.377832
Pim3	0.178842	0.356153	1.29897	1.29897	9.98865	7.68964	0.377373
Psmd11	0.00232064	0.0276034	1.2989	1.2989	2.40308	1.85009	0.377287
Ccdc47	0.00150199	0.022695	1.29854	1.29854	7.63428	5.87913	0.37689
Dusp7	0.306015	0.503343	1.2976	1.2976	3.64373	2.80805	0.375848
Kansl2-ps	0.00132317	0.0212839	1.29743	1.29743	27.2378	20.9937	0.375652
Igfbp6	0.445369	0.632358	1.29734	1.29734	10.5764	8.15231	0.375561
Tmem11	0.0241206	0.10154	1.29721	1.29721	2.40147	1.85125	0.375415
Gm49909	0.00467863	0.0399654	1.29701	1.29701	1.72188	1.32757	0.37519
Hoxd9	0.214948	0.401399	1.29689	1.29689	1.35227	1.0427	0.375057
Ankrd49	0.0162007	0.0788598	1.29669	1.29669	1.97366	1.52208	0.374833
Zbtb18	0.00138155	0.0217691	1.29652	1.29652	16.3353	12.5994	0.374641
Gm21988	0.211649	0.398038	1.29642	1.29642	1.24719	0.962029	0.374534
Mtrr	0.00821424	0.05511	1.29633	1.29633	1.22333	0.943683	0.374435
Thbs3	0.679701	0.801615	1.29597	1.29597	0.977839	0.754523	0.374033
Thy1	0.273413	0.469477	1.29572	1.29572	5.77088	4.4538	0.373753
Rbm28	0.00117345	0.0208285	1.2957	1.2957	1.10684	0.854241	0.373728
Gtf2h4	0.000426519	0.0132825	1.29561	1.29561	2.23995	1.72888	0.373627
Gm8885	0.213144	0.399807	1.29556	1.29556	0.908599	0.70132	0.373572
Gm10282	0.0295343	0.11463	1.29548	1.29548	8.62209	6.6555	0.373491
Retnla	0.835952	0.906054	1.29545	1.29545	19.0094	14.674	0.373455
Bub3	0.0136284	0.0711084	1.29529	1.29529	2.85329	2.20283	0.373271
Rtl6	0.0344867	0.126526	1.29519	1.29519	2.07158	1.59945	0.373161
4933431K14Rik	0.106299	0.254565	1.29508	1.29508	1.16078	0.896293	0.373046
Fdxacb1	0.0738309	0.204197	1.29483	1.29483	1.04882	0.810004	0.372761
Snrpb2	0.00195964	0.0255367	1.29475	1.29475	1.74478	1.34758	0.372674
Cpxm1	0.115859	0.268999	1.29463	1.29463	1.19871	0.925906	0.372545
Txndc5	0.0438287	0.146948	1.2946	1.2946	1.75506	1.35568	0.372501
Dynlt1-ps1	0.00991328	0.0611654	1.29452	1.29452	43.1032	33.2967	0.372415
Fuca1	0.0548685	0.169999	1.2945	1.2945	1.10059	0.85021	0.372391
Eif6	0.00303986	0.0317511	1.29445	1.29445	3.72607	2.87851	0.372334
Rest	0.00387462	0.0354001	1.29444	1.29444	0.95585	0.738427	0.372329
Gadd45gip1	0.00874588	0.0570312	1.29441	1.29441	8.75269	6.7619	0.372297
Ddx20	0.0196875	0.0902247	1.29423	1.29423	1.46365	1.1309	0.372095
Kansl2	0.000484269	0.0139293	1.29417	1.29417	2.4601	1.90091	0.372027
Sbds	0.0686896	0.195796	1.29405	1.29405	2.5994	2.00873	0.371898
Mea1	0.0211864	0.0943336	1.29377	1.29377	4.99025	3.85714	0.371582
Tm9sf4	0.00772485	0.0532261	1.29335	1.29335	0.872501	0.674607	0.371108
Hsf4	0.154687	0.323355	1.29326	1.29326	1.30453	1.00872	0.371007
Phf5a	0.000587643	0.0153408	1.29313	1.29313	3.8116	2.94757	0.37087
Rps27a	0.045282	0.150244	1.29309	1.29309	8.44777	6.53302	0.370821
Mmp23	0.612251	0.75694	1.29295	1.29295	1.00809	0.779681	0.370671
Scarb2	0.00251184	0.028545	1.29273	1.29273	2.49952	1.93352	0.370419
Slc35f6	0.00306491	0.03182	1.29247	1.29247	1.59794	1.23635	0.370131
Gm2573	0.427169	0.616657	1.29224	1.29224	4.49394	3.47763	0.369874
Dync1h1	0.00805163	0.0545745	1.29219	1.29219	4.45297	3.44606	0.369821
Gm12161	0.286522	0.483189	1.29214	1.29214	4.14995	3.2117	0.369757
Thap7	0.060925	0.18165	1.29168	1.29168	3.04906	2.36053	0.369253
Kcna2	0.24455	0.438261	1.29153	1.29153	1.45854	1.12931	0.369081
Gm10177	0.0204729	0.0925903	1.29151	1.29151	78.1132	60.4821	0.369056
Gtf2a2	0.000482	0.0139147	1.29129	1.29129	2.6815	2.07661	0.36881
Jagn1	0.0169883	0.0814433	1.29124	1.29124	3.87235	2.99895	0.368754
Herpud2	0.00139071	0.0218699	1.29117	1.29117	1.26834	0.982321	0.36868
Rnps1	0.000446703	0.0134799	1.29107	1.29107	4.75169	3.68044	0.368563
Gm12097	0.020509	0.092696	1.29079	1.29079	1.70635	1.32194	0.368253
Ubqln2	0.0390362	0.137079	1.29025	1.29025	8.08642	6.26734	0.367649
Rasd2	0.267363	0.462936	1.29014	1.29014	3.20871	2.48711	0.367524
Gm6781	0.173459	0.34877	1.28999	1.28999	3.252	2.52095	0.36736
Amot	0.0126718	0.0687404	1.28997	1.28997	3.19113	2.4738	0.36734
Des	0.000415466	0.0130712	1.28994	1.28994	300.415	232.891	0.367305
Isg20l2	0.029415	0.114392	1.28988	1.28988	1.1387	0.882799	0.367235
Hbb-bs	0.795304	0.876725	1.28918	1.28918	76.8007	59.5732	0.366456
Twf2	0.166499	0.339359	1.28909	1.28909	10.679	8.28414	0.366348
Gm6552	0.0160155	0.0783737	1.28905	1.28905	10.4697	8.12208	0.366304
Psmg2	0.0154103	0.0762934	1.28873	1.28873	1.45902	1.13214	0.365952
Gm45380	0.188455	0.367897	1.2887	1.2887	3.84056	2.98019	0.365912
5031439G07Rik	0.0117064	0.0656723	1.28861	1.28861	4.48864	3.48332	0.365817
Rps2-ps10	9.54877e-05	0.00672708	1.28856	1.28856	277.552	215.398	0.365755
Eif3b	0.000606869	0.0156874	1.28854	1.28854	4.40552	3.41901	0.365733
Nol12	0.0111696	0.0645374	1.28854	1.28854	1.9361	1.50256	0.365732
Rnf113a1	0.181385	0.359048	1.28842	1.28842	1.41369	1.09723	0.365604
Dbnl	0.050676	0.160596	1.28841	1.28841	1.35269	1.04989	0.365589
Akap11	0.0346594	0.126837	1.2884	1.2884	0.927953	0.720235	0.365583
Gm29718	0.0657571	0.190779	1.28743	1.28743	1.81652	1.41097	0.364488
Bop1	0.0157136	0.0774903	1.2874	1.2874	1.11938	0.869489	0.364458
Safb2	0.0279316	0.111067	1.28734	1.28734	1.93355	1.50198	0.364391
Slc39a2	0.167358	0.340308	1.28734	1.28734	0.899886	0.69903	0.364388
Prkcz2	0.223335	0.411502	1.28731	1.28731	0.891196	0.692294	0.364358
Gm5900	0.0486787	0.156842	1.2873	1.2873	13.056	10.1421	0.36435
Sspn	0.00210658	0.0264564	1.28729	1.28729	3.71956	2.88945	0.364337
Nat9	0.00164386	0.0237331	1.28727	1.28727	1.84844	1.43594	0.36432
Hmgn2	0.0395967	0.138466	1.28723	1.28723	6.73115	5.22916	0.364274
Psmf1	0.00416814	0.037045	1.28708	1.28708	0.708686	0.550613	0.364106
Dkc1	0.0113678	0.0647832	1.28671	1.28671	2.06791	1.60712	0.363689
Crybg3	0.0546473	0.16978	1.28662	1.28662	0.713888	0.554854	0.36359
AI413582	0.501876	0.677446	1.28661	1.28661	1.16108	0.902431	0.363579
Nom1	0.0073355	0.0519868	1.28628	1.28628	0.991247	0.770629	0.363209
Zfp251	0.0373967	0.133114	1.28613	1.28613	0.686119	0.533477	0.363031
Ppp1r35	0.0307504	0.117685	1.28606	1.28606	2.9392	2.28544	0.362953
Maf1	0.00362354	0.034326	1.28603	1.28603	28.1557	21.8936	0.36292
Ggct	0.00075412	0.0166623	1.28599	1.28599	0.81419	0.633125	0.362875
Gm5628	0.25173	0.447055	1.28596	1.28596	0.893405	0.694737	0.362848
Mtpap	0.00869782	0.0568593	1.28588	1.28588	0.971662	0.75564	0.362756
Rpl7-ps9	0.025898	0.105912	1.28586	1.28586	30.2248	23.5054	0.362738
Snx21	0.0160851	0.078539	1.2858	1.2858	3.07974	2.39519	0.362668
Emd	0.0173567	0.0827056	1.28547	1.28547	3.58955	2.79241	0.362292
Gm18736	0.0597471	0.179616	1.28535	1.28535	11.5065	8.95205	0.362156
Twistnb	0.0113088	0.0646799	1.28521	1.28521	1.33181	1.03625	0.362009
Polr2j	0.000496848	0.0141431	1.2852	1.2852	3.38502	2.63385	0.361992
Armc5	0.104545	0.251996	1.28459	1.28459	1.7205	1.33933	0.361309
Txnl1	0.00266788	0.029745	1.28433	1.28433	1.79222	1.39546	0.361012
Mrpl58	0.0105313	0.062848	1.28424	1.28424	2.66973	2.07885	0.36091
Snn	0.08486	0.22345	1.28422	1.28422	0.762636	0.593853	0.360888
Ccnq	0.0389532	0.136942	1.28411	1.28411	7.87432	6.13211	0.360772
Med1	0.00579603	0.045258	1.28407	1.28407	1.21274	0.944454	0.360719
Hspe1	0.0321853	0.121231	1.28406	1.28406	11.3971	8.87586	0.360713
Slc50a1	0.0978179	0.243382	1.28405	1.28405	4.23478	3.29798	0.360702
Copa	0.00581591	0.0452885	1.284	1.284	4.52903	3.5273	0.36064
Ube2j2	0.025749	0.105715	1.28392	1.28392	1.79397	1.39726	0.360557
Gm2810	0.130246	0.28904	1.28366	1.28366	4.11855	3.20845	0.36026
Sel1l	0.00164357	0.0237331	1.28359	1.28359	2.1172	1.64944	0.360182
Snrpf	0.0559025	0.172088	1.28351	1.28351	1.47589	1.14988	0.360098
Thumpd1	0.00371855	0.0348503	1.28351	1.28351	5.00768	3.90156	0.360091
Mrps2	0.00379613	0.0350342	1.2834	1.2834	7.4105	5.77411	0.359973
Smyd5	0.0555148	0.171265	1.28334	1.28334	0.869448	0.67749	0.3599
Eif2b1	0.00112778	0.0203294	1.28332	1.28332	4.2509	3.31243	0.359877
Ypel3	0.0254129	0.10486	1.28321	1.28321	18.9365	14.7571	0.359755
Tbrg4	0.00220132	0.0271222	1.28285	1.28285	4.74552	3.69921	0.359351
Tead1	0.168249	0.341681	1.28233	1.28233	1.48913	1.16126	0.358773
Nelfe	0.0189873	0.0877788	1.28219	1.28219	1.38062	1.07677	0.358608
Pkia	0.00636155	0.0475126	1.28201	1.28201	9.74941	7.60478	0.358408
Pigv	0.0141553	0.0725654	1.28189	1.28189	1.33232	1.03934	0.358268
Gm4202	0.0985424	0.244271	1.28184	1.28184	17.8093	13.8936	0.358213
Gm7808	0.330952	0.526832	1.28183	1.28183	3.58295	2.79519	0.358204
Eif3e	0.00631099	0.0472727	1.28179	1.28179	3.30738	2.58028	0.35816
Ddx19a	0.00385652	0.0353477	1.28165	1.28165	1.27765	0.996884	0.357998
Gm16536	0.0441435	0.147661	1.28163	1.28163	4.9367	3.85189	0.357982
Rpl31-ps11	0.138385	0.299733	1.28155	1.28155	3.25668	2.5412	0.35789
Akt1s1	0.000661955	0.016111	1.28134	1.28134	21.0323	16.4143	0.357652
Slc12a2	0.0132858	0.0705071	1.28097	1.28097	1.49265	1.16525	0.357233
Epdr1	0.000799542	0.017114	1.28076	1.28076	6.24432	4.87547	0.357003
Ppia	0.149144	0.315983	1.28073	1.28073	13.1703	10.2835	0.356961
Rpl31-ps9	0.0923157	0.234868	1.28062	1.28062	36.7458	28.6937	0.356844
Cox7a2	0.0160215	0.0783737	1.2805	1.2805	29.1838	22.7909	0.35671
Abt1	0.00166471	0.0239415	1.28009	1.28009	1.81303	1.41633	0.356242
Ctsd	0.00729768	0.0518174	1.27989	1.27989	53.2778	41.6268	0.356022
Fdft1	0.0600382	0.179955	1.27986	1.27986	1.88829	1.47539	0.355987
Kpnb1	0.0114444	0.064947	1.27977	1.27977	4.73791	3.70217	0.35588
Rps3a3	0.200633	0.384522	1.27972	1.27972	8.97788	7.01552	0.355826
Aldoc	0.330642	0.526444	1.27971	1.27971	5.97892	4.67209	0.355815
Gm7290	0.30951	0.506145	1.27939	1.27939	1.7028	1.33095	0.355458
Zfp446	0.0209105	0.0933947	1.27924	1.27924	0.857081	0.669995	0.355282
Ythdf1	0.00504651	0.0417551	1.27921	1.27921	2.97997	2.32954	0.355254
Maged1	0.183378	0.361028	1.27891	1.27891	7.80939	6.10629	0.354913
Cmas	0.00056265	0.0150931	1.27889	1.27889	1.31541	1.02856	0.354895
Mrpl3	0.0157939	0.077741	1.27886	1.27886	1.98636	1.55323	0.354855
Chmp2b	0.0171869	0.0819956	1.27858	1.27858	1.43757	1.12435	0.35454
U2af2	0.0237147	0.100579	1.27852	1.27852	3.23164	2.52765	0.35447
Cnppd1	0.00504132	0.0417551	1.2785	1.2785	3.26685	2.55522	0.354457
Rbm8a2	0.0875459	0.227363	1.27847	1.27847	1.24148	0.971069	0.354418
Degs1	0.0201978	0.0917322	1.27839	1.27839	3.78994	2.96461	0.354333
Pmm2	0.0755496	0.207499	1.27835	1.27835	0.86175	0.674111	0.354283
Rtcb	0.000675966	0.0162121	1.27826	1.27826	2.72429	2.13124	0.354185
Lrrc61	0.00840285	0.0555125	1.27811	1.27811	1.29648	1.01437	0.354013
Vps11	0.00718344	0.0513752	1.27808	1.27808	2.29905	1.79884	0.353973
Mtg1	0.00179259	0.0247882	1.27795	1.27795	1.71169	1.33941	0.353827
1810058I24Rik	0.0103334	0.062517	1.27779	1.27779	3.33668	2.61128	0.353655
Ppid	0.00101509	0.0194888	1.27774	1.27774	4.44223	3.47664	0.353591
Mrpl27	0.00463412	0.039757	1.27773	1.27773	3.3346	2.60979	0.35358
Azin1	0.00438867	0.0385054	1.27761	1.27761	1.65223	1.29321	0.353451
Tuba1b	0.215829	0.402721	1.27712	1.27712	21.176	16.581	0.352896
9130023H24Rik	0.210058	0.396082	1.27672	1.27672	0.746456	0.584666	0.352445
Timp3	0.00243824	0.0281144	1.27667	1.27667	3.01438	2.36113	0.352385
Slc35e3	0.0942976	0.237849	1.27655	1.27655	0.68554	0.537024	0.352255
Strn3	1.52015e-05	0.00235772	1.27642	1.27642	2.39871	1.87924	0.352106
Zfp51	0.00801289	0.0544051	1.27638	1.27638	0.690361	0.540876	0.352054
Eln	0.22269	0.410984	1.2763	1.2763	1.49699	1.17292	0.351963
Gm5626	0.0277826	0.110655	1.27617	1.27617	1.54412	1.20996	0.351825
3425401B19Rik	0.0381545	0.134974	1.27606	1.27606	16.1369	12.6458	0.351701
Chmp1a	0.00173726	0.024524	1.27519	1.27519	7.07032	5.54453	0.35071
Rpl35a-ps6	0.0697424	0.197361	1.27507	1.27507	25.5713	20.0548	0.350572
Rpl35a-ps4	0.0697424	0.197361	1.27507	1.27507	25.5713	20.0548	0.350572
Rpl35a-ps3	0.0697424	0.197361	1.27507	1.27507	25.5713	20.0548	0.350572
Rpl35a-ps2	0.0697424	0.197361	1.27507	1.27507	25.5713	20.0548	0.350572
Clk1	0.0235914	0.100381	1.27505	1.27505	4.81266	3.77449	0.350553
Tefm	0.057272	0.174846	1.27502	1.27502	2.49711	1.95849	0.35052
Tmem167b	0.00888703	0.0574925	1.27501	1.27501	4.36025	3.41978	0.350508
Gm10355	0.0316228	0.119912	1.27495	1.27495	9.44408	7.40741	0.350441
Cep85	0.0136994	0.0713851	1.27494	1.27494	1.54625	1.2128	0.350434
Tmem161a	0.000293289	0.0117762	1.27493	1.27493	6.7285	5.27755	0.350417
Rad23b	0.00111179	0.0201703	1.27491	1.27491	3.65743	2.86878	0.350394
Tigd2	0.0430331	0.144943	1.27458	1.27458	4.70965	3.69505	0.350027
Clptm1l	0.0609512	0.181659	1.27419	1.27419	2.39294	1.87801	0.349584
Ccdc107	0.0644259	0.188535	1.27415	1.27415	5.40902	4.2452	0.349534
Gm19810	0.238561	0.430725	1.27406	1.27406	28.7694	22.5808	0.349434
Supt4a	0.0427078	0.144184	1.27406	1.27406	2.11735	1.6619	0.349428
Hspa5	0.0713903	0.200215	1.27402	1.27402	38.6993	30.3756	0.349393
Glt8d1	0.0534915	0.16691	1.27394	1.27394	1.4787	1.16073	0.349297
Psmd10	0.0429226	0.14466	1.27385	1.27385	0.924582	0.725819	0.349192
H4c14	0.25302	0.44834	1.27354	1.27354	0.714176	0.560782	0.34884
Dnajb11	0.0204552	0.0925903	1.27343	1.27343	2.02162	1.58755	0.348717
Gm28941	0.301194	0.498721	1.27335	1.27335	0.909583	0.714322	0.348631
Rpl9-ps7	0.0232169	0.0994923	1.27335	1.27335	44.127	34.6543	0.348627
Rbm8a	0.00298078	0.0313561	1.27329	1.27329	6.54711	5.14187	0.348565
Tubb2b	0.355677	0.5497	1.27311	1.27311	1.55337	1.22014	0.348355
Pbxip1	0.0018588	0.0249758	1.27308	1.27308	31.2625	24.5567	0.348319
Cacfd1	0.00407306	0.0365697	1.27235	1.27235	4.29437	3.37514	0.347498
Vps28	0.00242294	0.0280994	1.2723	1.2723	10.2962	8.09256	0.347438
Gm6055	0.0268885	0.108238	1.27229	1.27229	61.6234	48.4352	0.347422
Lrrc45	0.151225	0.318474	1.27221	1.27221	1.3231	1.04	0.347334
Acp1	0.00507911	0.0418947	1.27216	1.27216	1.58782	1.24813	0.347277
Rad23a	0.000847509	0.0176184	1.27191	1.27191	21.1444	16.6241	0.346997
Rtn3	0.0722467	0.20172	1.27183	1.27183	1.35853	1.06818	0.346902
Mphosph10	0.00280874	0.0301752	1.27181	1.27181	1.18433	0.931216	0.346886
Otub1	0.00786453	0.0538135	1.27174	1.27174	4.2337	3.32907	0.346799
Chrac1	0.00586288	0.0453771	1.2715	1.2715	5.27616	4.14955	0.346532
Chd3	0.303436	0.500768	1.27148	1.27148	1.14684	0.901967	0.346513
Mthfd1	0.00183472	0.0249333	1.27143	1.27143	0.869505	0.683881	0.346449
Selenos	0.0333237	0.123984	1.27088	1.27088	2.4261	1.909	0.345827
Ppp1r7	0.00623443	0.0470567	1.27081	1.27081	1.13013	0.8893	0.345745
Ddx49	0.0223856	0.0973984	1.27075	1.27075	1.91768	1.50909	0.345681
Ctdsp2	0.00103058	0.0195488	1.27067	1.27067	9.78759	7.70269	0.345591
Ahsa1	0.000210104	0.0106115	1.27064	1.27064	14.8814	11.7117	0.34556
Trap1	0.00563449	0.0444403	1.27054	1.27054	4.25408	3.34825	0.345441
Psme3	0.00187215	0.0250147	1.27043	1.27043	9.09825	7.16156	0.345316
Gm47863	0.120113	0.274117	1.27027	1.27027	1.2238	0.963412	0.345138
Cap2	0.000111689	0.00728659	1.26996	1.26996	2.35171	1.85179	0.344784
Gm7432	0.342593	0.537894	1.26982	1.26982	1.73727	1.36812	0.344624
Actn2	0.44595	0.632794	1.26971	1.26971	12.6661	9.97563	0.344495
Usp22	0.00946263	0.0595935	1.26966	1.26966	1.21961	0.960578	0.344443
Sf3a3	0.000957986	0.0189207	1.2693	1.2693	0.84701	0.667305	0.344033
Tspan31	0.0540703	0.168252	1.26909	1.26909	11.3087	8.91089	0.343791
Aldh7a1	0.00222542	0.0271333	1.26891	1.26891	0.747983	0.589467	0.343595
Haus2	0.0160709	0.0785179	1.26879	1.26879	1.34486	1.05995	0.343451
Ide	0.00236848	0.0278609	1.26853	1.26853	2.48711	1.96063	0.343154
Parp2	0.0545557	0.169629	1.26852	1.26852	0.733266	0.57805	0.343142
Chmp2a	0.00128628	0.0212839	1.2684	1.2684	16.6891	13.1576	0.34301
Twnk	0.00243449	0.0281121	1.26829	1.26829	4.48358	3.53513	0.342887
Slc25a38	0.0189755	0.0877755	1.26812	1.26812	1.10906	0.874566	0.342694
Dtymk	0.103431	0.25058	1.26807	1.26807	1.07219	0.84553	0.342631
Ugp2	0.133373	0.293596	1.268	1.268	13.0202	10.2683	0.342553
Clpp	0.0667978	0.192002	1.26791	1.26791	4.28396	3.37875	0.342456
Rgp1	0.0062486	0.0470728	1.26782	1.26782	6.76891	5.339	0.342354
Nr1h2	0.0268127	0.108091	1.2675	1.2675	10.2996	8.12596	0.341985
Aga	0.00813149	0.0548806	1.26747	1.26747	1.46026	1.15211	0.341952
Chst14	0.258677	0.453889	1.26738	1.26738	1.43464	1.13197	0.341853
Mrpl52	0.0137891	0.0716164	1.26731	1.26731	6.91697	5.45798	0.341773
Mterf3	0.0180141	0.08478	1.26715	1.26715	0.759758	0.59958	0.341588
Egf	0.00212693	0.0265782	1.2671	1.2671	0.900737	0.710867	0.341526
Serinc1	0.012864	0.0690789	1.26704	1.26704	13.7948	10.8874	0.341462
Prps1	0.0402245	0.139608	1.26702	1.26702	2.3323	1.84077	0.341441
Nop16	0.00242931	0.0280994	1.26698	1.26698	3.03966	2.39914	0.341393
Ddb1	0.00225503	0.0272381	1.26651	1.26651	10.0174	7.90946	0.340855
Prr13	0.0368305	0.131526	1.26591	1.26591	5.95643	4.70524	0.340178
Gm16576	0.0215497	0.0953346	1.26591	1.26591	0.953019	0.752831	0.340178
Thoc3	0.0566102	0.173426	1.26591	1.26591	1.40476	1.10968	0.340176
Gpr107	0.000889954	0.0181649	1.2659	1.2659	0.812109	0.641528	0.340162
Mapk8ip3	0.0460327	0.152027	1.26586	1.26586	1.29933	1.02644	0.340117
Fam192a	0.00677003	0.0493974	1.26579	1.26579	0.904954	0.714931	0.340039
Tmem234	0.022441	0.0975858	1.26571	1.26571	1.80686	1.42754	0.339951
Os9	0.069821	0.197361	1.26553	1.26553	1.30246	1.02918	0.339737
Srp19	0.000735797	0.0166236	1.26542	1.26542	5.37483	4.24746	0.33962
Zfp93	0.130719	0.289308	1.26506	1.26506	0.938532	0.741888	0.339205
Gm5597	0.571192	0.727909	1.26504	1.26504	0.951524	0.752167	0.339186
Prelid1	0.140218	0.302708	1.26503	1.26503	3.80755	3.00984	0.339176
Slc35a4	0.00285225	0.0304471	1.26503	1.26503	12.9767	10.258	0.339175
Tmem86a	0.14986	0.316951	1.265	1.265	0.872699	0.689883	0.339133
Arhgef25	0.146739	0.312645	1.26438	1.26438	2.19244	1.734	0.338435
Tmem8b	0.000275125	0.0113413	1.26434	1.26434	1.32792	1.05029	0.338381
Kars	0.000734158	0.0166236	1.26433	1.26433	5.85972	4.63466	0.338368
Ywhaz	0.140034	0.302559	1.26427	1.26427	2.0459	1.61825	0.338304
Puf60	0.000333724	0.012387	1.26381	1.26381	5.2408	4.14682	0.337782
Cbx3	0.00840758	0.0555125	1.26372	1.26372	2.60685	2.06285	0.337673
Spcs2	0.0179383	0.0846104	1.26371	1.26371	2.23655	1.76984	0.337663
Fam177a	0.118388	0.271987	1.2637	1.2637	0.861434	0.681677	0.337653
Tceal7	0.382287	0.575979	1.26358	1.26358	2.66494	2.10904	0.337517
Rpl19	0.0207444	0.0930733	1.26346	1.26346	11.2813	8.92892	0.337381
Thop1	0.00184084	0.0249333	1.26346	1.26346	2.50979	1.98644	0.337379
Proscos	0.532039	0.700938	1.26345	1.26345	1.1447	0.906009	0.337368
Lrrc58	0.11747	0.271059	1.2634	1.2634	3.02776	2.39652	0.337309
Gm10350	0.529102	0.699048	1.26333	1.26333	1.16076	0.918803	0.337236
Rexo4	0.0296732	0.115	1.2633	1.2633	1.90537	1.50825	0.337194
Dr1	0.00429822	0.0378607	1.26328	1.26328	2.0329	1.60923	0.337169
Cct7	9.61012e-05	0.00672708	1.2629	1.2629	6.69845	5.30403	0.336739
Pcolce	0.466315	0.648137	1.26279	1.26279	6.90715	5.46977	0.33661
Cltc	0.00203826	0.0260043	1.26274	1.26274	3.4517	2.73351	0.336555
Prkcq	0.0358329	0.129661	1.26272	1.26272	0.768594	0.608681	0.336535
Fxyd5	0.606873	0.752673	1.26237	1.26237	0.734682	0.581987	0.336132
Cep170b	0.252874	0.44818	1.26236	1.26236	0.858763	0.680283	0.336127
Swsap1	0.148454	0.315047	1.26233	1.26233	1.33289	1.0559	0.336087
Clasrp	0.011849	0.0660503	1.26226	1.26226	1.07775	0.853824	0.336012
Tsr3	0.0248057	0.103324	1.26224	1.26224	4.70182	3.72499	0.335984
Gm7543	0.29958	0.496892	1.26222	1.26222	0.793822	0.628907	0.335969
Osgep	0.00657519	0.0485166	1.26219	1.26219	1.72022	1.36289	0.335926
Tmed10-ps	0.0212459	0.0944129	1.26213	1.26213	27.4272	21.7309	0.335861
Mocs3	0.136115	0.297505	1.26212	1.26212	1.7182	1.36136	0.335844
Ear2	0.466869	0.64867	1.26208	1.26208	1.57946	1.25148	0.335801
Mllt11	0.0284601	0.11229	1.26185	1.26185	6.47816	5.13386	0.33554
Ccpg1os	0.0127518	0.0688512	1.26185	1.26185	0.866335	0.68656	0.335539
Lyz1	0.585459	0.738122	1.26182	1.26182	1.06605	0.844856	0.335503
Cdc123	0.0052645	0.0426796	1.26168	1.26168	0.909842	0.721135	0.335347
Rpl30-ps9	0.583716	0.736982	1.26166	1.26166	5.31822	4.21524	0.335329
Psma4	0.0133412	0.0705907	1.26163	1.26163	11.3761	9.01701	0.33529
Rps2	0.0022905	0.027493	1.26155	1.26155	84.807	67.2245	0.335197
Cnbp	0.0018086	0.0247939	1.26148	1.26148	54.9237	43.539	0.335122
Dhdh	0.15481	0.323526	1.26132	1.26132	4.22109	3.34656	0.334937
Eif3g	0.000438159	0.0134405	1.26111	1.26111	11.774	9.33622	0.33469
Wdr83os	0.0113081	0.0646799	1.26109	1.26109	16.4218	13.0219	0.334677
Gpn2	0.0526046	0.165186	1.26105	1.26105	0.714949	0.566947	0.334627
Nop56	0.0450526	0.149797	1.26095	1.26095	6.45716	5.12087	0.334511
Rnf215	0.048884	0.157184	1.26094	1.26094	1.2336	0.978319	0.334502
Nudc	0.00457805	0.0394041	1.26053	1.26053	3.10084	2.45996	0.334029
Asnsd1	0.00276843	0.0299225	1.26038	1.26038	14.8627	11.7922	0.333854
Pgls	0.15561	0.32477	1.25998	1.25998	1.89987	1.50785	0.333404
Dnajc5	0.00756396	0.0526084	1.25962	1.25962	2.32866	1.8487	0.332989
Bcl10	0.109983	0.261119	1.25928	1.25928	1.16222	0.922924	0.332601
Gm15190	0.0108525	0.0633531	1.25911	1.25911	7.11037	5.64712	0.332408
Hspd1-ps3	0.0383894	0.135381	1.25904	1.25904	40.4079	32.0942	0.332327
Mtfr1	0.0112643	0.0646799	1.25874	1.25874	1.19864	0.952249	0.331986
Insr	0.0256619	0.105502	1.2587	1.2587	0.895429	0.711393	0.331933
Mcrs1	0.0463478	0.152401	1.2586	1.2586	1.40949	1.11988	0.331825
Actc1	0.727657	0.83272	1.25847	1.25847	252.984	201.026	0.331669
Ube2g2	0.000913732	0.0183442	1.25845	1.25845	3.19252	2.53687	0.331646
Snhg18	0.346369	0.541959	1.25842	1.25842	1.13023	0.898139	0.331608
Fpgt	0.0480784	0.156179	1.25837	1.25837	1.06129	0.84339	0.331554
Gm7335	0.0824287	0.219175	1.25836	1.25836	8.3096	6.60351	0.331545
Ccdc86	0.007463	0.0522402	1.25833	1.25833	2.92259	2.32259	0.331511
Rbm18	0.00107344	0.0200257	1.25829	1.25829	2.11367	1.6798	0.331466
Gm14269	0.0117374	0.0657062	1.25819	1.25819	24.0961	19.1514	0.33135
Cpsf3	0.00102408	0.0195488	1.25788	1.25788	0.838284	0.666429	0.330989
Mfsd5	0.066477	0.191551	1.25787	1.25787	7.60282	6.04422	0.330978
Optn	0.108426	0.258483	1.25785	1.25785	1.71445	1.363	0.33096
Gm6563	0.0198289	0.0906627	1.25783	1.25783	28.8121	22.9063	0.330934
Bax	0.017876	0.0843669	1.25775	1.25775	2.99204	2.37888	0.330848
Adgrg1	0.0691081	0.196564	1.25762	1.25762	0.799429	0.635666	0.330702
Rpp21	0.0676778	0.193824	1.25735	1.25735	4.38526	3.4877	0.330388
Ddx1	0.000339395	0.012387	1.25734	1.25734	4.15073	3.30119	0.330379
Arf5	0.00592875	0.045708	1.25713	1.25713	12.1322	9.65076	0.330132
Prpf19	0.00041808	0.0130712	1.25706	1.25706	13.9271	11.0791	0.330049
Adsl	0.00140588	0.0220054	1.25705	1.25705	5.42106	4.31254	0.330037
Hsf1	0.0031517	0.0320436	1.25701	1.25701	2.03387	1.61802	0.329993
Syf2	0.0107331	0.0631918	1.257	1.257	4.87516	3.87841	0.329983
Mtdh	0.0014474	0.0222741	1.257	1.257	2.75949	2.19531	0.329981
Spata5l1	0.0806625	0.216212	1.25679	1.25679	2.33563	1.85841	0.329745
Tubb4b	0.150522	0.317726	1.25672	1.25672	72.0812	57.3566	0.329663
Cog1	0.0259027	0.105912	1.25669	1.25669	1.2351	0.982823	0.329625
Hsph1	0.0689659	0.196429	1.25646	1.25646	5.13373	4.08585	0.32937
Trnt1	0.00816702	0.0550265	1.25639	1.25639	1.34893	1.07365	0.329284
Lyl1	0.306992	0.503997	1.25637	1.25637	0.710103	0.5652	0.329266
Gna13	0.0123193	0.0674321	1.25635	1.25635	1.07022	0.85185	0.32924
Necap2	0.105423	0.253465	1.25631	1.25631	1.34885	1.07366	0.329187
Lrpprc	0.00827156	0.0551618	1.25609	1.25609	1.36864	1.08961	0.328938
Cirbp	0.1018	0.248723	1.25588	1.25588	3.18245	2.53403	0.328704
Mrpl32	0.0266515	0.107723	1.25586	1.25586	4.93089	3.92631	0.328675
Gng5	0.0157742	0.0777324	1.25585	1.25585	21.9704	17.4944	0.328664
Ubxn6	0.0182014	0.0853913	1.25571	1.25571	7.47053	5.94924	0.328506
Psma5	0.00332556	0.0329935	1.25567	1.25567	0.921451	0.733834	0.328453
Uqcrq	0.0814236	0.217368	1.25565	1.25565	89.3851	71.1864	0.328432
Usp36	0.0424488	0.143819	1.25561	1.25561	0.979448	0.780058	0.328388
Map1s	0.166413	0.339347	1.25554	1.25554	1.14037	0.908267	0.328312
Gm13394	0.268002	0.463303	1.25553	1.25553	4.04907	3.22498	0.328297
Gm6474	0.107716	0.257179	1.25546	1.25546	5.84981	4.65952	0.328211
Map3k6	0.330422	0.526328	1.25539	1.25539	1.01572	0.80909	0.328133
Snrpd2	0.00789993	0.0539548	1.25522	1.25522	6.6632	5.30837	0.327945
Gm6533	0.113028	0.265298	1.25519	1.25519	2.91218	2.32011	0.327904
Rpl36a	0.136471	0.297786	1.25517	1.25517	1.0222	0.814386	0.327887
Gm8188	0.193328	0.375087	1.25512	1.25512	0.773341	0.616147	0.327829
Mtg2	0.00510319	0.0419607	1.25509	1.25509	1.09425	0.871844	0.327794
Lingo3	0.20936	0.395613	1.255	1.255	1.72108	1.37138	0.327683
Srek1	0.021837	0.0960149	1.25495	1.25495	1.30263	1.038	0.327628
Crbn	0.00194729	0.0255018	1.25487	1.25487	1.75406	1.3978	0.327538
Smg5	0.000152329	0.00879508	1.25465	1.25465	3.77443	3.00835	0.327287
Lrrc47	0.0123358	0.0674333	1.25452	1.25452	3.15165	2.51224	0.327133
Padi2	0.299408	0.496812	1.25438	1.25438	8.40948	6.70407	0.326979
S100b	0.262534	0.458474	1.25437	1.25437	1.57706	1.25725	0.32696
1110038F14Rik	0.0174956	0.0830021	1.2543	1.2543	4.36774	3.48222	0.326882
Gm26712	0.966165	0.979819	1.25422	1.25422	2.2698	1.80972	0.326795
Lbr	0.00542361	0.0435099	1.25416	1.25416	1.00349	0.800127	0.326726
Gm4540	0.100389	0.246761	1.25413	1.25413	29.3856	23.4312	0.326682
Lrrc59	0.101816	0.248723	1.25409	1.25409	3.31946	2.6469	0.326645
Dnajb12	0.0205248	0.092696	1.25404	1.25404	3.62052	2.88708	0.326583
Cd3eap	0.000408252	0.0130712	1.25378	1.25378	4.71593	3.76136	0.326288
Gm5555	0.0270781	0.108614	1.25375	1.25375	8.27758	6.60223	0.326254
Nabp2	0.00700587	0.0504963	1.25366	1.25366	3.20632	2.55757	0.326145
Champ1	0.00307033	0.03182	1.25365	1.25365	1.0888	0.868503	0.326134
Gm8615	0.096997	0.242095	1.25356	1.25356	1.44068	1.14928	0.326029
Gle1	0.00876051	0.0570312	1.25353	1.25353	1.74899	1.39525	0.325999
Zfp622	0.00230306	0.0275184	1.25347	1.25347	1.41966	1.13258	0.325929
Nudt22	0.0321108	0.121124	1.25326	1.25326	1.6105	1.28505	0.325688
Gm6278	0.0898133	0.230807	1.25303	1.25303	4.01442	3.20376	0.325426
Psmb1	0.00926842	0.0590283	1.25292	1.25292	3.82397	3.05204	0.325296
Gm6450	0.53126	0.700611	1.25267	1.25267	0.881322	0.703556	0.325003
Ptges3	0.0117258	0.0656876	1.25265	1.25265	2.1361	1.70527	0.324982
Scd2	0.256924	0.452217	1.25257	1.25257	8.04619	6.42377	0.324887
Tssc4	0.137866	0.299265	1.25251	1.25251	4.24735	3.39108	0.324819
Tigd4	0.414984	0.606296	1.25248	1.25248	3.38739	2.70455	0.324785
Gm14706	0.110735	0.262072	1.25238	1.25238	3.16145	2.52436	0.324669
Snip1	0.189076	0.368652	1.25236	1.25236	0.982763	0.784727	0.324654
Morf4l1-ps1	0.00276225	0.0299225	1.25221	1.25221	158.496	126.573	0.32448
Pef1	0.00536605	0.0432235	1.25216	1.25216	1.18051	0.942778	0.324418
Psma5-ps	0.0660728	0.190882	1.25215	1.25215	21.1935	16.9257	0.324408
Mta1	0.0319641	0.120801	1.25188	1.25188	0.970591	0.775306	0.324099
Gm4356	0.412785	0.604645	1.25179	1.25179	1.42165	1.13569	0.323996
Calcoco1	0.00519798	0.0424314	1.2516	1.2516	7.63599	6.10096	0.323779
Btbd2	0.000794355	0.0170931	1.2516	1.2516	2.69245	2.15121	0.323769
Rcan1	0.567162	0.725783	1.2515	1.2515	0.885371	0.707451	0.323653
Tmem258	0.0143105	0.0729825	1.25139	1.25139	6.25119	4.9954	0.323529
Dnajc30	0.0129666	0.0693635	1.25136	1.25136	14.2106	11.3561	0.323494
Asb11	0.0399371	0.139128	1.25111	1.25111	6.56948	5.25091	0.32321
Nme3	0.276276	0.472303	1.2511	1.2511	2.80504	2.24207	0.323193
Tex264	0.0502399	0.15981	1.25088	1.25088	0.902532	0.721519	0.32294
Srprb	0.0206778	0.0929325	1.25085	1.25085	2.90935	2.32591	0.322904
Eif2b2	0.00392782	0.0357116	1.2508	1.2508	5.20611	4.16222	0.322854
Gm10123	0.183824	0.361793	1.25078	1.25078	142.722	114.106	0.322833
Tars2	0.00205675	0.0261215	1.2507	1.2507	1.53928	1.23073	0.322739
Smn1	0.0489136	0.157215	1.25064	1.25064	0.68204	0.545354	0.322665
Actr8	0.00606734	0.0463249	1.25049	1.25049	1.0682	0.854226	0.322488
Gm49338	0.0233105	0.0997575	1.25024	1.25024	4.85795	3.88561	0.322204
Gm6177	0.259917	0.45471	1.25023	1.25023	0.880505	0.704273	0.322197
Fbxo9	0.00881296	0.0571387	1.24997	1.24997	2.03068	1.62458	0.321899
Htra2	0.0503448	0.159995	1.24989	1.24989	3.6982	2.95882	0.321805
Txn2	0.00128985	0.0212839	1.24978	1.24978	11.8845	9.50928	0.321673
Pfdn2	0.0151839	0.0756326	1.24959	1.24959	3.04828	2.43942	0.321458
Kdm4a	0.0100222	0.0615943	1.24955	1.24955	1.08663	0.869619	0.321405
Itm2c	0.384312	0.578039	1.24942	1.24942	3.09264	2.47525	0.321264
Dok4	0.11614	0.269247	1.24942	1.24942	0.743438	0.595028	0.321256
Yipf3	0.0222473	0.0970635	1.24912	1.24912	9.09255	7.27918	0.32091
Hsp25-ps1	0.0577084	0.175769	1.249	1.249	79.5524	63.6927	0.320778
Hspd1	0.0363345	0.130758	1.24876	1.24876	17.5868	14.0834	0.320494
Dek	0.0126792	0.0687404	1.24858	1.24858	1.82325	1.46025	0.320293
Smim10l1	0.00101486	0.0194888	1.2483	1.2483	29.3564	23.517	0.319968
Lsg1	0.00770667	0.0531471	1.24816	1.24816	0.7061	0.565713	0.319804
Ubr7	0.00633327	0.0473947	1.24812	1.24812	1.27006	1.01758	0.319753
Snrpe	0.0748843	0.206101	1.24809	1.24809	1.4428	1.156	0.319723
Copg1	0.0799487	0.214954	1.24774	1.24774	2.59638	2.08086	0.319321
Hnrnpf	0.0287032	0.112841	1.24772	1.24772	2.88104	2.30906	0.319288
Abce1	0.00347938	0.0335574	1.24761	1.24761	3.19746	2.56286	0.31917
Polr2c	0.0608108	0.181446	1.24735	1.24735	1.75726	1.40879	0.318865
Fkbpl	0.290244	0.486489	1.24731	1.24731	2.4517	1.96559	0.318818
Vapa	0.00716444	0.0513321	1.24718	1.24718	3.15058	2.52617	0.318667
Fcna	0.767475	0.857936	1.24705	1.24705	1.04292	0.836316	0.318515
Gm10257	0.379512	0.573546	1.24673	1.24673	3.03555	2.4348	0.318153
Map1lc3b	0.00206102	0.026126	1.24624	1.24624	19.0818	15.3116	0.317578
Mia3	0.000183449	0.00967386	1.24621	1.24621	3.07707	2.46914	0.317549
Gnpda1	0.0285612	0.11251	1.24612	1.24612	1.24324	0.997683	0.317448
Khdrbs1	0.0233849	0.0998687	1.24581	1.24581	0.971177	0.779552	0.317089
Timm9	0.0125447	0.0682452	1.24553	1.24553	1.52492	1.22432	0.316757
Sirt7	0.177557	0.354576	1.24551	1.24551	1.39298	1.1184	0.316739
Rhbdd3	0.0138057	0.0716553	1.24541	1.24541	2.32916	1.87019	0.316624
Elp3	0.0106184	0.0631024	1.24504	1.24504	1.10457	0.88718	0.316191
Rab12	0.0137885	0.0716164	1.245	1.245	6.54114	5.25391	0.316151
Gm13414	0.0110368	0.0640038	1.24499	1.24499	13.0657	10.4947	0.316128
Colgalt1	0.0320329	0.120911	1.24481	1.24481	4.13494	3.32173	0.315931
Ahcy	0.0131981	0.0702422	1.24456	1.24456	0.718034	0.576937	0.315638
Mrpl17	0.0148086	0.0744838	1.24454	1.24454	5.30877	4.26566	0.315607
Nxf1	0.0167333	0.0806094	1.24441	1.24441	4.86166	3.90681	0.315456
Klhl38	0.3657	0.559623	1.24427	1.24427	5.12861	4.1218	0.315294
Ndufa4l2	0.385383	0.57932	1.24422	1.24422	3.56177	2.86266	0.315239
Gm16380	0.217593	0.404435	1.24422	1.24422	1.47073	1.18205	0.315236
Fau	0.0775099	0.210978	1.24409	1.24409	10.6866	8.58988	0.315092
Acyp1	0.138258	0.299666	1.24403	1.24403	1.0567	0.849421	0.315017
Arl8b	0.00221943	0.0271333	1.244	1.244	2.90055	2.33164	0.314985
Gm6977	0.0758837	0.208128	1.24389	1.24389	13.4335	10.7996	0.314854
Utp11	0.0199269	0.090917	1.24374	1.24374	1.43408	1.15304	0.314684
Kat2a	0.028973	0.113341	1.24349	1.24349	3.41028	2.74252	0.31439
Pigt	0.0349495	0.127573	1.2431	1.2431	3.77838	3.03948	0.313944
Zfp764	0.0563858	0.17293	1.24295	1.24295	0.752582	0.60548	0.313769
Usp2	0.152657	0.320636	1.24288	1.24288	5.96295	4.7977	0.313683
Hjurp	0.186557	0.365355	1.24285	1.24285	2.08796	1.67998	0.313652
Mkrn1	0.033765	0.12497	1.24282	1.24282	0.833824	0.670911	0.313623
Alg1	0.0121414	0.0666936	1.24263	1.24263	1.14224	0.919213	0.313398
Gm9844	0.307028	0.503997	1.24247	1.24247	21.7338	17.4923	0.313214
Ccdc59	0.0102201	0.0620895	1.24238	1.24238	2.35244	1.89349	0.313112
Rps13-ps4	0.219014	0.406095	1.24235	1.24235	2.92083	2.35105	0.313076
Pom121	0.00528094	0.0426796	1.24234	1.24234	1.52938	1.23104	0.313063
Rorc	0.171109	0.345591	1.24201	1.24201	3.07082	2.47245	0.312682
Rab11a	0.0219799	0.0964291	1.242	1.242	2.45827	1.97928	0.312668
Cds2	0.0093001	0.0590874	1.24195	1.24195	1.50385	1.21088	0.312608
Snw1	6.61991e-05	0.0057714	1.24181	1.24181	2.56364	2.06444	0.312445
Scnm1	0.0004525	0.0134799	1.24178	1.24178	4.10486	3.30563	0.312408
Ier5	0.307505	0.504327	1.24172	1.24172	3.67539	2.95992	0.312336
Txnrd1	0.000868087	0.0179753	1.2417	1.2417	1.50419	1.2114	0.312313
Dynlrb1	0.00319879	0.0322988	1.24146	1.24146	3.25893	2.62509	0.312035
Psmb2	0.000909208	0.0183294	1.24098	1.24098	1.65442	1.33316	0.311479
Tomm40	0.0561353	0.172439	1.24064	1.24064	2.30256	1.85595	0.311083
Chchd4	0.0784186	0.212356	1.2404	1.2404	1.60267	1.29206	0.310805
Rps15-ps3	0.0664802	0.191551	1.24028	1.24028	2.39766	1.93316	0.310669
Zfyve27	0.00528718	0.0426796	1.24025	1.24025	0.711312	0.573524	0.310628
Ocel1	0.134718	0.295596	1.24013	1.24013	0.826786	0.666692	0.310495
Gigyf1	0.00229469	0.0275015	1.24013	1.24013	5.3196	4.28956	0.310489
Gm6485	0.178599	0.355849	1.24005	1.24005	6.48707	5.23131	0.310394
Tbc1d7	0.000470013	0.0136684	1.23981	1.23981	0.909812	0.73383	0.310122
Mrpl10	0.0119653	0.0664052	1.23975	1.23975	4.198	3.38616	0.310052
Actr1a	0.00276317	0.0299225	1.23966	1.23966	5.3618	4.3252	0.30995
Nploc4	0.00273336	0.0299044	1.2395	1.2395	1.57669	1.27204	0.309753
Ddx54	0.0122532	0.0671518	1.23928	1.23928	2.21617	1.78827	0.309504
Acad12	0.150505	0.317726	1.23926	1.23926	1.90946	1.54081	0.309475
Mettl21a	0.0418462	0.142789	1.23907	1.23907	1.02433	0.82669	0.309259
Fus	0.0203542	0.0922119	1.23889	1.23889	6.54469	5.28269	0.309052
Nol9	0.0915333	0.233935	1.23838	1.23838	0.843268	0.680945	0.308452
Ampd2	0.527194	0.697458	1.23826	1.23826	0.805156	0.650233	0.308313
Cct8	0.00245138	0.0282248	1.23821	1.23821	10.2644	8.28967	0.308259
Pdcd2l	0.0200079	0.0910076	1.23818	1.23818	1.13792	0.919029	0.308216
F2rl3	0.0670556	0.192596	1.23804	1.23804	1.02426	0.827324	0.30806
Dars	6.06946e-05	0.00574841	1.23785	1.23785	1.40351	1.13383	0.307833
Dis3	0.013547	0.0710001	1.23767	1.23767	0.762637	0.616186	0.30763
Srrm1	0.00183913	0.0249333	1.23749	1.23749	3.06999	2.48082	0.307414
Klc1	0.00304265	0.0317511	1.23745	1.23745	1.82223	1.47257	0.307368
Tmem59	0.0172344	0.0821723	1.23738	1.23738	3.81284	3.08137	0.307294
Gm5801	0.0350849	0.127949	1.23737	1.23737	13.115	10.5991	0.307277
Eif2b5	0.00186693	0.0249871	1.23726	1.23726	5.86106	4.73712	0.30715
Zc3h7b	0.000252305	0.011083	1.23725	1.23725	1.38868	1.12239	0.307141
Ccar1	0.0184368	0.0861716	1.23725	1.23725	0.785031	0.634498	0.307134
Apex1	0.0179779	0.0846966	1.23716	1.23716	8.12418	6.5668	0.307032
Gm15163	0.0610837	0.181805	1.23711	1.23711	18.8183	15.2116	0.306971
Tcof1	0.000706037	0.0165146	1.23707	1.23707	0.97847	0.790959	0.306924
Csnk2a3	0.00291888	0.0309234	1.237	1.237	28.3233	22.8967	0.306846
Metap1	0.00194621	0.0255018	1.23683	1.23683	2.18894	1.7698	0.306646
Rubcn	0.042031	0.143119	1.23678	1.23678	1.10852	0.896296	0.306586
Bloc1s6	0.0169562	0.0813855	1.23669	1.23669	2.07125	1.67484	0.306481
Gga1	0.00107208	0.0200257	1.23658	1.23658	3.60012	2.91134	0.306359
Gm4535	0.159182	0.329857	1.23649	1.23649	7.89908	6.38831	0.30625
Gm11841	0.361593	0.55581	1.23644	1.23644	1.17616	0.951248	0.306194
Ptcd2	0.0181037	0.0850358	1.23643	1.23643	1.18432	0.957851	0.306183
Gm13331	0.0221862	0.0968934	1.23634	1.23634	10.9272	8.83841	0.306072
Gm15483	0.640061	0.775801	1.23629	1.23629	1.35911	1.09934	0.306022
Spcs1	0.000584398	0.0153238	1.23598	1.23598	28.5955	23.136	0.305654
Rabac1	0.0129121	0.0691583	1.23579	1.23579	27.4299	22.1961	0.305438
Gtf3c2	0.0127119	0.0687442	1.23568	1.23568	1.8117	1.46616	0.3053
Morf4l1	0.0092565	0.0589999	1.23551	1.23551	3.45991	2.80039	0.305104
Gm8783	0.237132	0.429225	1.23541	1.23541	11.0272	8.92588	0.304995
Gm7180	0.0157823	0.0777324	1.23534	1.23534	15.1391	12.255	0.304908
Eif2s3x	0.00130613	0.0212839	1.23515	1.23515	5.09647	4.12618	0.304692
2610306M01Rik	0.128267	0.286366	1.23505	1.23505	3.1544	2.55408	0.304566
Rps19-ps4	0.868868	0.925747	1.23499	1.23499	1.10913	0.898086	0.304496
Eef1d	0.00273062	0.0299044	1.23498	1.23498	6.26359	5.07179	0.304493
Tns2	0.122388	0.277299	1.2349	1.2349	3.86733	3.1317	0.304391
Phb2	0.0373995	0.133114	1.23472	1.23472	20.5815	16.669	0.304185
BC051226	0.345493	0.54126	1.23458	1.23458	1.00014	0.810109	0.304016
Syngr2	0.0217451	0.0958236	1.23457	1.23457	38.624	31.2854	0.30401
Gm6872	0.677688	0.800781	1.2343	1.2343	1.35408	1.09704	0.303693
Krcc1	0.106532	0.25487	1.2339	1.2339	1.69414	1.373	0.303225
Gpr108	0.0212305	0.0944129	1.23384	1.23384	2.34439	1.90008	0.303153
Adrb2	0.0834792	0.221139	1.23379	1.23379	6.48561	5.25667	0.303093
Gtpbp3	0.0962349	0.240892	1.2337	1.2337	1.06899	0.866489	0.302997
Aph1a	0.0143845	0.0732182	1.23353	1.23353	8.09707	6.56414	0.302795
Ssc5d	0.501856	0.677446	1.23335	1.23335	1.14389	0.92746	0.302587
Phka1	0.0218065	0.0959875	1.2332	1.2332	6.82498	5.53437	0.302405
Atg13	0.0017412	0.024524	1.23294	1.23294	1.3381	1.08529	0.302107
Gm45855	0.148688	0.315398	1.23276	1.23276	27.7364	22.4995	0.30189
Dus3l	0.0279179	0.111067	1.23262	1.23262	4.39865	3.56854	0.301729
Nudcd2	0.0272133	0.109102	1.23259	1.23259	1.72815	1.40205	0.301691
Serbp1	0.000302415	0.0118834	1.23256	1.23256	5.73474	4.6527	0.301659
Ap1m1	0.0809165	0.216672	1.23243	1.23243	1.52062	1.23384	0.301501
Snrnp200	0.0406621	0.140208	1.23241	1.23241	3.07587	2.49581	0.301485
Gm8539	0.116318	0.2695	1.2323	1.2323	6.80913	5.52552	0.301358
Ensa	0.000725528	0.0165387	1.2323	1.2323	27.207	22.0782	0.301356
Prdm4	0.0019445	0.0255018	1.23226	1.23226	1.0242	0.831159	0.301307
Gm7658	0.000223483	0.0106885	1.23221	1.23221	13.1691	10.6874	0.301249
Tprkb	0.00860494	0.056392	1.23187	1.23187	1.27342	1.03373	0.300847
Babam1	0.00118011	0.0208285	1.23172	1.23172	7.58078	6.15464	0.300671
Mydgf	0.139629	0.301893	1.23135	1.23135	1.93913	1.5748	0.300239
Gm14303	0.098976	0.244963	1.23132	1.23132	227.48	184.744	0.300209
Ifrd2	0.0824255	0.219175	1.23116	1.23116	6.85334	5.56657	0.300019
Scamp4	0.135376	0.296464	1.23108	1.23108	1.51314	1.22912	0.299926
Gm13328	0.0380461	0.134651	1.23107	1.23107	9.58125	7.78286	0.299914
Gtpbp1	0.00542977	0.0435152	1.23098	1.23098	1.37446	1.11656	0.299806
Zfp580	0.190524	0.370918	1.23095	1.23095	1.31958	1.072	0.299774
Ostc	0.0698514	0.197361	1.23091	1.23091	1.45432	1.1815	0.299726
Abraxas2	0.00378099	0.0350342	1.2309	1.2309	1.26662	1.02902	0.299708
Mgme1	0.0335992	0.124599	1.23084	1.23084	1.65178	1.342	0.299645
Pcgf3	0.0256301	0.105481	1.2308	1.2308	1.28829	1.04671	0.299595
Tlnrd1	0.268236	0.463365	1.23077	1.23077	1.86983	1.51924	0.299559
Cstf1	0.034483	0.126526	1.23072	1.23072	1.8959	1.54048	0.299504
Nat10	0.0247711	0.103235	1.2307	1.2307	0.76155	0.618793	0.299482
Gm14494	0.0323835	0.121804	1.23046	1.23046	41.1465	33.44	0.299193
Mpz	0.654426	0.785271	1.23045	1.23045	5.22092	4.2431	0.299185
Ranbp10	0.00108784	0.0201048	1.2304	1.2304	1.03794	0.843576	0.299131
Rrp36	0.0560638	0.172353	1.23024	1.23024	1.23729	1.00573	0.298936
Casq2	0.480749	0.661458	1.23002	1.23002	0.983653	0.799708	0.298676
Gm5874	0.249476	0.444249	1.22986	1.22986	4.19403	3.41016	0.298496
Slc35c2	0.00979773	0.0607367	1.22974	1.22974	1.90589	1.54983	0.298356
Gm6807	0.0397427	0.138792	1.22968	1.22968	2.31107	1.87941	0.298282
Ctsz	0.183365	0.361028	1.2295	1.2295	2.43221	1.97822	0.298067
Rbm42	0.00812961	0.0548806	1.22939	1.22939	3.09558	2.51797	0.297947
Gm6789	0.340809	0.536264	1.22933	1.22933	16.0933	13.0912	0.297867
Tbl3	0.0357824	0.129656	1.22925	1.22925	2.28228	1.85665	0.297774
Ttc33	0.0298278	0.115429	1.22924	1.22924	1.01127	0.82268	0.29777
Rbbp4	0.00132031	0.0212839	1.22912	1.22912	1.9497	1.58626	0.297625
Eif3a	0.00153131	0.0227859	1.22911	1.22911	6.62495	5.39005	0.297611
Pramef8	0.0369217	0.131732	1.22907	1.22907	1.2889	1.04868	0.297562
Fbxl15	0.231493	0.421915	1.229	1.229	1.33872	1.08928	0.297483
Stt3b	0.0737253	0.203976	1.22894	1.22894	1.5959	1.2986	0.297413
Cttn	0.0300479	0.115998	1.22893	1.22893	0.954912	0.777029	0.297399
Pdap1	6.08604e-05	0.00574841	1.22877	1.22877	5.57808	4.53957	0.297212
Nsmce3	0.0944268	0.237944	1.2286	1.2286	1.65527	1.34728	0.297013
Dazap2	0.00814716	0.0549395	1.2286	1.2286	14.8346	12.0744	0.29701
Map10	0.0837759	0.22169	1.22843	1.22843	1.09685	0.892887	0.296811
Grasp	0.0050066	0.041599	1.22828	1.22828	0.731824	0.595814	0.296635
Gm6104	0.315244	0.511923	1.22821	1.22821	2.31695	1.88644	0.296563
Atp6v0e2	0.010783	0.0631918	1.22821	1.22821	11.9391	9.72067	0.296562
Ssr4	0.0292846	0.114218	1.22801	1.22801	9.28202	7.55857	0.296326
Gm11808	0.0257899	0.105753	1.22799	1.22799	473.131	385.288	0.296302
Nucb1	0.0461025	0.152027	1.22788	1.22788	3.13699	2.55479	0.296175
Ap1s1	0.264625	0.460344	1.22788	1.22788	1.58516	1.29098	0.296169
Pdzd11	0.111634	0.263431	1.22786	1.22786	2.63402	2.14521	0.296144
Picalm	0.124938	0.281315	1.22785	1.22785	1.7469	1.42273	0.296134
Mrps10	0.0208812	0.0933164	1.2277	1.2277	1.98157	1.61405	0.295955
Ptges3-ps	0.0958697	0.240434	1.22766	1.22766	30.3841	24.7496	0.295911
Nop9	0.0013451	0.0213387	1.22764	1.22764	1.64924	1.34342	0.295893
Nol11	0.0120001	0.0664338	1.22764	1.22764	0.921812	0.750879	0.295892
Rps6ka4	0.0221163	0.0967044	1.22746	1.22746	0.928826	0.756708	0.29567
Srsf5	0.0522407	0.164239	1.22733	1.22733	26.825	21.8563	0.295527
B3galt6	0.256284	0.451834	1.22725	1.22725	1.03464	0.843055	0.295434
Eif4h	0.0151722	0.075622	1.22715	1.22715	6.74213	5.49415	0.295308
Sra1	0.0259321	0.105921	1.22683	1.22683	6.50166	5.29956	0.294935
Snrpert	0.041505	0.142123	1.22683	1.22683	23.0445	18.7838	0.294932
Kdelr1	0.0548345	0.169961	1.22657	1.22657	4.97861	4.05899	0.294625
Cinp	0.0580447	0.176386	1.22652	1.22652	1.13039	0.921626	0.294567
Inf2	0.23503	0.4265	1.22647	1.22647	0.747427	0.609411	0.294517
Eif1ad	0.0244488	0.10254	1.2264	1.2264	5.18852	4.23068	0.294433
Dgcr2	0.00377977	0.0350342	1.22632	1.22632	0.865208	0.705534	0.294332
Gm4596	0.0343501	0.126336	1.22631	1.22631	33.1621	27.0421	0.294327
Kat8	0.0217267	0.0958236	1.22618	1.22618	1.82923	1.49182	0.294166
Stoml1	0.0605011	0.180726	1.22614	1.22614	1.2223	0.996871	0.294121
Plpbp	0.0929357	0.235691	1.22613	1.22613	3.65727	2.98278	0.29411
Psmd13	0.00339318	0.0331796	1.22605	1.22605	3.95838	3.22856	0.29402
Dnajc10	0.00132866	0.0213179	1.22599	1.22599	1.02838	0.838817	0.293947
Spryd3	0.207469	0.39312	1.22595	1.22595	0.699908	0.570909	0.293904
Isg15	0.534792	0.703159	1.22568	1.22568	1.2899	1.0524	0.293578
Trpt1	0.0229674	0.0988422	1.22563	1.22563	4.12067	3.36207	0.293528
Thbs1	0.438288	0.626027	1.22563	1.22563	1.26313	1.0306	0.293523
Tsg101-ps	0.0240949	0.101486	1.22562	1.22562	8.88485	7.24929	0.293506
Vps16	0.0547602	0.169797	1.22559	1.22559	0.923431	0.753458	0.293479
Pkig	0.0162885	0.0791714	1.22503	1.22503	0.67407	0.550247	0.29282
Enc1	0.524212	0.695024	1.22495	1.22495	0.950076	0.775606	0.292719
AC159819.1	0.0022679	0.0273045	1.22476	1.22476	33.2675	27.1624	0.2925
Krit1	0.010647	0.0631024	1.22475	1.22475	0.706977	0.577241	0.292489
Sdf4	0.019883	0.0908054	1.22473	1.22473	5.17773	4.22765	0.292466
Tbl2	0.101323	0.248056	1.22465	1.22465	0.89254	0.728811	0.292372
Tnnt1	0.547798	0.712326	1.22455	1.22455	6.08584	4.96986	0.292252
Sema3b	0.301448	0.498816	1.22451	1.22451	1.16396	0.950556	0.292201
Nop14	0.0419645	0.143002	1.22437	1.22437	1.09523	0.894528	0.292042
Pdia6	0.2127	0.399444	1.22436	1.22436	3.08987	2.52365	0.292032
Eif2d	5.58709e-05	0.00558588	1.22429	1.22429	0.895372	0.731337	0.291951
Vps26a	0.00565629	0.0444744	1.22422	1.22422	1.63794	1.33795	0.291862
Rtf2	0.00496623	0.041599	1.22404	1.22404	1.43686	1.17387	0.291656
Jrkl	0.041663	0.142479	1.22394	1.22394	1.25606	1.02624	0.291538
Trub2	0.0100373	0.0615943	1.2238	1.2238	0.947348	0.774103	0.291369
Gm10036	0.028731	0.112841	1.22362	1.22362	34.4202	28.1298	0.291158
Isyna1	0.367112	0.560807	1.22362	1.22362	1.23838	1.01206	0.291156
Taf10	0.00179565	0.0247882	1.22361	1.22361	5.34809	4.37076	0.291139
Zdhhc16	0.00672884	0.049146	1.22353	1.22353	1.83075	1.49629	0.291046
Gm12929	0.446564	0.633303	1.22346	1.22346	2.95127	2.41223	0.290967
Cpsf2	0.0206336	0.0929325	1.22337	1.22337	1.06474	0.870331	0.290858
Atp6v0d1	0.0732415	0.203349	1.22335	1.22335	0.913935	0.747077	0.290835
Dot1l	0.016524	0.0800886	1.22335	1.22335	2.17128	1.77486	0.290834
Ackr1	0.759719	0.853727	1.22334	1.22334	1.90042	1.55346	0.29083
Gm15429	0.102282	0.249316	1.22323	1.22323	7.14216	5.83877	0.290695
Pgghg	0.288001	0.4847	1.22316	1.22316	1.18835	0.971545	0.290609
Kifc2	0.452529	0.638238	1.22313	1.22313	1.43984	1.17717	0.290578
Gtf3c5	0.111675	0.263449	1.22307	1.22307	0.684794	0.559898	0.290505
Gm8228	0.128066	0.286158	1.22301	1.22301	0.991326	0.810561	0.290438
Hdgfl2	0.0185252	0.0863491	1.22279	1.22279	1.47092	1.20292	0.290173
Rab18	0.00756846	0.0526084	1.22278	1.22278	1.63074	1.33364	0.290164
Ptrh2	0.118507	0.271994	1.22273	1.22273	1.43898	1.17686	0.290108
Gpalpp1	0.0457786	0.151461	1.22269	1.22269	0.875333	0.715909	0.290056
Inpp5k	0.00443333	0.0387488	1.22266	1.22266	2.16289	1.76901	0.290019
Exosc9	0.00140685	0.0220054	1.2226	1.2226	1.34744	1.10212	0.289951
Mapk1	0.00205448	0.0261215	1.22256	1.22256	2.17674	1.78047	0.289909
Srrm2	0.0130818	0.0698698	1.22232	1.22232	14.1542	11.5798	0.289623
Gns	0.0926756	0.235409	1.22224	1.22224	1.89846	1.55327	0.289522
Ivns1abp	0.0417593	0.142685	1.22222	1.22222	9.61235	7.86467	0.289503
Gm12966	0.138153	0.29957	1.22217	1.22217	28.2129	23.0843	0.289442
Nifk	0.0228329	0.098639	1.22214	1.22214	1.49045	1.21954	0.289412
Rnf167	0.0118114	0.0659338	1.22208	1.22208	8.80331	7.20353	0.289343
Tomm20	0.0137698	0.07161	1.22199	1.22199	3.55322	2.90772	0.289236
Ssb	0.0128284	0.068986	1.22197	1.22197	4.87811	3.99199	0.289214
Atp6ap1	0.0112407	0.0646176	1.22167	1.22167	16.9806	13.8994	0.288857
Eftud2	0.020276	0.0919626	1.22139	1.22139	0.754734	0.617933	0.288519
Gm13192	0.744578	0.84318	1.22113	1.22113	2.2247	1.82184	0.288213
Gm7054	0.523271	0.694126	1.22092	1.22092	1.25626	1.02894	0.287971
Ak6	0.00147026	0.022408	1.22087	1.22087	3.23589	2.65047	0.287915
Cct3	0.00483927	0.0408575	1.22079	1.22079	3.39838	2.78376	0.287811
Tsn	0.0140544	0.0723472	1.22076	1.22076	2.84772	2.33274	0.287784
Nub1	0.0104588	0.0626734	1.22075	1.22075	1.85572	1.52014	0.287771
Prkcsh	0.106062	0.254276	1.22073	1.22073	2.71498	2.22407	0.28774
Dctn2	0.00645171	0.0478734	1.22071	1.22071	6.21538	5.09159	0.287726
Sord	0.00605735	0.0462934	1.22069	1.22069	1.8517	1.51692	0.2877
Gm13416	0.0117058	0.0656723	1.22067	1.22067	8.73348	7.15465	0.287677
Get4	0.00332854	0.0329935	1.22056	1.22056	1.75783	1.44019	0.287538
Gm50387	0.160169	0.330792	1.22055	1.22055	1.98741	1.62828	0.287537
Fam219b	0.0318839	0.120555	1.22055	1.22055	2.21134	1.81177	0.287526
Slc35c1	0.133399	0.293596	1.22053	1.22053	1.16362	0.953368	0.287513
Crtap	0.438189	0.626027	1.22052	1.22052	0.697857	0.571773	0.287491
Sorbs3	0.0900952	0.231241	1.22046	1.22046	1.89701	1.55434	0.287423
Ebp	0.0578747	0.176005	1.22043	1.22043	0.954223	0.781872	0.287393
Gtf2h3	0.0866079	0.226251	1.22043	1.22043	0.686549	0.562549	0.287384
Tgfb3	0.116778	0.269855	1.22039	1.22039	1.7949	1.47077	0.28734
[truncated: 5,911 more rows]
