# Supplementary material for: Mitochondrial protein import stress causes lysosomal damage and progressive tissue atrophy
Source: EMBO Rep. 2026 Apr 27;27(11):2973–3000. doi: 10.1038/s44319-026-00774-9 (PMC13260833; doi:10.1038/s44319-026-00774-9)
Supplement: Supplementary file 9 — Source data Fig. 1 [file 44319_2026_774_MOESM9_ESM.zip]

Archive with 51 entries (43 files):
- Figure 1/
- Figure 1/.DS_Store
- __MACOSX/Figure 1/._.DS_Store
- Figure 1/1H/
- Figure 1/1G/
- Figure 1/1I/
- Figure 1/1L/
- Figure 1/1B/
- Figure 1/1C/
- Figure 1/1J/
- Figure 1/1H/Vacuolar size.xls
- __MACOSX/Figure 1/1H/._Vacuolar size.xls
- Figure 1/1G/WT_mCherry.TIF
- Figure 1/1G/WT_DIC.TIF
- Figure 1/1G/GAL10-AAC2_DIC.TIF
- Figure 1/1G/GAL10-AAC2_mCherry.TIF
- Figure 1/1G/vma1_mCherry.TIF
- Figure 1/1G/vma1 GAL10-AAC2_mCherry.TIF
- Figure 1/1G/GAL10-AAC2_EGFP.TIF
- Figure 1/1G/vma1 GAL10-AAC2_EGFP.TIF
- Figure 1/1G/WT_EGFP.TIF
- Figure 1/1G/vma1_EGFP.TIF
- Figure 1/1G/vma1_DIC.TIF
- Figure 1/1G/vma1 GAL10-AAC2_DIC.TIF
- Figure 1/1I/vma1_GAL10-AAC2_Aco1-mNG_YPD_30C_12-26-25_3.tif
- Figure 1/1I/vma1_GAL10-AAC2_Aco1-mNG_YPGR_30C_12-27-25_33.tif
- __MACOSX/Figure 1/1I/._vma1_GAL10-AAC2_Aco1-mNG_YPGR_30C_12-27-25_33.tif
- Figure 1/1I/vma1_GAL10-AAC2_Aco1-mNG_YPD_30C_12-26-25_4.tif
- Figure 1/1I/vma1_GAL10-AAC2_Aco1-mNG_YPGR_30C_12-27-25_34.tif
- Figure 1/1L/WT_DIC.TIF
- __MACOSX/Figure 1/1L/._WT_DIC.TIF
- Figure 1/1L/aac2(A128P)_GFP.TIF
- Figure 1/1L/WT_FM4-64.TIF
- Figure 1/1L/WT_GFP.TIF
- Figure 1/1L/aac2(A128P)_DIC.TIF
- Figure 1/1L/aac2(A128P)_FM4-64.TIF
- __MACOSX/Figure 1/1L/._aac2(A128P)_FM4-64.TIF
- Figure 1/1B/Wildtype FM4-64 vacuolar membrane image.TIF
- Figure 1/1B/A128P DIC image.TIF
- __MACOSX/Figure 1/1B/._A128P DIC image.TIF
- Figure 1/1B/Wildtype DIC image.TIF
- __MACOSX/Figure 1/1B/._Wildtype DIC image.TIF
- Figure 1/1B/A128P overlay image.TIF
- __MACOSX/Figure 1/1B/._A128P overlay image.TIF
- Figure 1/1B/Wildype overlay image.TIF
- Figure 1/1B/A128P FM4-64 vacuolar membrane image.TIF
- __MACOSX/Figure 1/1B/._A128P FM4-64 vacuolar membrane image.TIF
- Figure 1/1C/Quantification of cells with fragmented vacuoles.xls
- __MACOSX/Figure 1/1C/._Quantification of cells with fragmented vacuoles.xls
- Figure 1/1J/Quantification of cells with vacuolar Aco1-mNG .xls
- __MACOSX/Figure 1/1J/._Quantification of cells with vacuolar Aco1-mNG .xls
