# Supplementary material for: Mitochondrial protein import stress causes lysosomal damage and progressive tissue atrophy
Source: EMBO Rep. 2026 Apr 27;27(11):2973–3000. doi: 10.1038/s44319-026-00774-9 (PMC13260833; doi:10.1038/s44319-026-00774-9)
Supplement: Supplementary file 9 — Source data Fig. 1 [file 44319_2026_774_MOESM9_ESM.zip › Figure 1/1H/Vacuolar size.xls]

## Sheet: Sheet1
Wildtype	CY6716 vma13D	AG3 (GAL10-AAC2)	CY5926 (vma13D, GAL10-AAC2)
1.03874	3.20923	1.45733	9.2401
1.39532	0.728665	1.55035	8.3564
1.34881	1.44183	0.976722	8.26338
0.930211	0.945715	1.7519	8.06183
1.96895	1.34881	0.372084	6.86806
0.728665	0.992225	2.12398	6.72853
1.16276	0.728665	0.821686	6.72853
0.83719	0.31007	1.65888	6.69752
0.52712	0.139532	0.976722	6.30993
1.45733	0.945715	2.6356	6.20141
2.15499	1.10075	0.558127	6.12389
1.03874	0.31007	1.7519	6.09288
1.98445	2.79063	1.14726	5.99986
0.666651	1.03874	1.24028	5.48825
1.41082	0.201546	1.20927	5.37972
1.20927	1.96895	1.58136	5.06965
0.976722	0.511616	1.7519	4.94562
1.44183	0.558127	1.03874	4.89911
2.03096	1.39532	0.418595	4.75958
0.930211	0.83719	1.25578	4.75958
1.34881	0.418595	1.03874	4.72857
0.930211	0.31007	1.20927	4.71307
0.511616	0.511616	1.34881	4.63555
0.930211	2.23251	0.821686	4.3875
1.55035	1.24028	0.821686	4.35649
1.00773	1.03874	0.666651	4.34099
0.976722	1.37981	0.790679	4.27897
0.852694	0.418595	1.61237	4.13944
1.44183	0.930211	1.44183	4.09293
1.03874	1.96895	1.27129	4.03091
1.47283	0.31007	1.20927	4.03091
0.728665	0.465106	0.83719	4.03091
1.59686	0.620141	1.24028	4.03091
0.759672	1.03874	1.89143	3.99991
1.03874	0.620141	5.56576	3.9534
1.13176	0.883701	1.7829	3.9534
1.11625	0.821686	1.08525	3.92239
1.68988	3.33326	1.13176	3.82937
1.48834	1.96895	1.44183	3.82937
1.25578	0.930211	1.24028	3.82937
1.45733	0.52712	0.511616	3.82937
0.418595	1.61237	1.03874	3.81387
1.05424	0.930211	1.55035	3.73635
1.34881	1.7519	0.52712	3.72084
1.45733	0.294567	1.02323	3.72084
2.06197	0.418595	1.03874	3.72084
1.96895	0.418595	2.68211	3.70534
2.27902	0.976722	0.511616	3.61232
1.34881	0.930211	1.34881	3.61232
1.03874	0.418595	1.44183	3.61232
1.03874	1.55035	2.83714	3.5193
1.34881	1.34881	1.27129	3.5193
0.790679	0.31007	0.31007	3.5193
1.45733	0.728665	1.47283	3.5193
1.13176	0.821686	1.25578	3.5038
0.418595	1.98445	0.52712	3.44178
1.47283	0.418595	3.05419	3.42628
1.03874	0.620141	0.728665	3.41077
1.08525	0.52712	1.44183	3.41077
1.05424	1.34881	1.96895	3.31775
2.186	1.34881	0.418595	3.30225
0.821686	1.03874	1.34881	3.24024
1.34881	1.44183	0.620141	3.22473
1.03874	0.511616	1.34881	3.20923
1.11625	0.728665	0.728665	3.20923
0.852694	1.03874	0.883701	3.16272
0.418595	0.52712	1.61237	3.1007
0.728665	1.03874	1.7674	3.0697
1.28679	0.511616	1.7519	3.0697
0.620141	0.620141	0.620141	3.0697
0.635644	1.14726	1.08525	3.03869
1.55035	0.620141	1.02323	3.03869
0.57363	0.930211	0.620141	3.00768
1.82942	1.24028	1.37981	3.00768
0.418595	1.20927	1.61237	2.99218
2.41855	1.13176	0.930211	2.96117
1.7674	0.511616	0.418595	2.93016
1.24028	0.356581	1.03874	2.93016
1.17827	0.511616	0.620141	2.91466
0.620141	0.620141	0.31007	2.91466
0.83719	0.620141	1.34881	2.89916
1.24028	0.759672	0.511616	2.89916
1.20927	0.775176	1.55035	2.89916
1.7674	1.65888	2.37204	2.82164
1.13176	0.620141	0.651148	2.79063
1.24028	1.58136	0.511616	2.79063
1.70539	0	0.31007	2.79063
0.821686	0.759672	5.59677	2.77513
1.24028	1.86042	6.1549	2.69761
0.418595	0.201546	0.418595	2.68211
0.790679	0.821686	1.19377	2.68211
0.821686	1.16276	2.37204	2.68211
2.52707	0.558127	1.61237	2.68211
0.728665	1.24028	0.976722	2.68211
1.7829	0.728665	0.821686	2.6511
1.45733	0.852694	1.24028	2.60459
0.620141	0.790679	1.34881	2.58909
2.12398	1.16276	1.82942	2.58909
2.35653	1.58136	0.418595	2.58909
1.65888	0.620141	1.7674	2.58909
2.06197	0.465106	2.07747	2.55808
1.44183	0.232553	0.728665	2.51157
2.06197	0.201546	1.47283	2.48056
1.55035	0.976722	2.52707	2.48056
1.65888	0.558127	0.418595	2.48056
1.37981	0.511616	1.93794	2.48056
1.27129	1.03874	0.511616	2.48056
1.03874	1.87593	2.03096	2.37204
0.821686		0.821686	2.37204
1.14726	0.728665	2.09297	2.32553
1.25578	1.13176	2.186	2.32553
0.852694	1.24028	1.65888	2.29452
1.24028	0.821686	0.620141	2.27902
0.945715	1.03874	1.65888	2.27902
1.13176	0.418595	2.06197	2.186
1.3023	1.44183	0.52712	2.186
1.50384	1.7519	1.55035	2.17049
1.3023	1.03874	1.03874	2.17049
1.7519	2.06197	0.930211	2.12398
1.7674	1.44183	1.06974	2.10848
0.744169	1.24028	0.728665	2.09297
0.418595	1.44183	1.27129	2.07747
2.62009	1.86042	0.728665	2.06197
1.24028	1.7519	0.821686	2.06197
0.728665	0.930211	1.03874	2.06197
0.620141	1.03874	0.83719	2.06197
1.27129	1.65888	1.86042	2.06197
0.883701	1.34881	1.45733	2.03096
1.20927	2.12398	1.96895	1.99995
0.976722	1.27129	0.945715	1.96895
1.98445	0.992225	0.728665	1.96895
1.44183	0.465106	0.930211	1.96895
1.13176	0.821686	1.61237	1.96895
1.03874	0.201546	1.24028	1.96895
0.728665	0.728665	0.728665	1.96895
0.728665	3.33326	2.69761	1.96895
0.697658	0.759672	1.13176	1.96895
1.48834	0.418595	1.65888	1.93794
2.68211	2.91466	1.13176	1.92244
0.883701	0.620141	0.728665	1.90693
0.821686	2.37204	1.65888	1.89143
1.34881	0.728665	1.58136	1.86042
0.511616	0.821686	1.55035	1.86042
1.55035	0.620141	2.68211	1.86042
1.05424	0.821686	1.65888	1.86042
0.852694	0.83719	0.418595	1.86042
1.68988	0.108525	1.14726	1.79841
1.03874	1.70539	1.73639	1.7674
1.95344	0.930211	0.52712	1.7519
0.883701	0.31007	0.930211	1.7519
1.34881	1.13176	2.79063	1.73639
1.03874	0.465106	0.83719	1.70539
1.58136	0.418595	1.37981	1.70539
1.34881	2.58909	2.06197	1.68988
0.620141	1.55035	1.79841	1.67438
1.03874	1.44183	1.34881	1.65888
1.24028		1.79841	1.65888
1.86042	0.31007	1.48834	1.65888
1.13176	1.50384	3.39527	1.58136
0.930211	1.34881	0.728665	1.55035
0.728665	0.728665	1.65888	1.55035
0.651148	0.465106	0.930211	1.55035
1.3178	0.620141	0.821686	1.55035
1.24028	0.511616	2.186	1.55035
2.72862	0.728665	1.44183	1.48834
1.34881	0.604637	1.03874	1.45733
1.3023	1.3178	1.34881	1.45733
1.62787	0.945715	0.883701	1.44183
1.24028	0.821686	1.45733	1.44183
0.511616	0.728665	0.976722	1.44183
1.13176	0.635644	0.83719	1.44183
1.25578	0.418595	0.201546	1.34881
1.03874	0.418595	2.48056	1.34881
0.930211	0.821686	0.83719	1.3023
2.6511	3.31775	0.620141	1.3023
1.68988	2.06197	1.05424	1.27129
1.14726	1.41082	1.06974	1.25578
0.635644	0.945715	0.728665	1.25578
1.68988	1.10075	0.728665	1.25578
1.05424	0.418595	2.77513	1.25578
0.976722	1.24028	1.19377	1.24028
1.14726	0.511616	1.55035	1.24028
0.930211	1.7519	0.821686	1.24028
1.53485	0.821686	3.33326	1.24028
1.24028	0.511616	0.728665	1.24028
0.465106	0.821686	1.08525	1.24028
1.03874	0.930211	0.728665	1.16276
0.511616	1.24028	2.06197	1.13176
0.620141	1.13176	0.83719	1.13176
1.7519	0.821686	1.50384	1.10075
0.899204	0.511616	0.728665	1.10075
0.790679	0.930211	0.930211	1.06974
1.34881	0.620141	0.589134	1.03874
0.511616	0.83719	1.41082	1.03874
1.24028	0.620141	2.40305	1.03874
1.7519	1.02323	0.728665	0.930211
1.13176	1.48834	0.620141	0.930211
1.34881	1.65888	0.930211	0.930211
0.852694	1.03874	2.04646	0.930211
1.08525	0.976722	0.930211	0.930211
1.08525	2.27902	1.50384	0.852694
0.356581	0.325574	2.07747	0.821686
1.61237	0.511616	1.55035	0.821686
1.53485	0.728665	3.44178	0.821686
0.806183	0.201546	0.821686	0.821686
2.38754	1.7519	1.55035	0.728665
0.821686	0.620141	2.17049	0.728665
0.635644	0.511616	1.65888	0.728665
1.03874	2.37204	1.55035	0.728665
0.57363	0.728665	2.82164	0.728665
1.3023	0.930211	1.11625	0.666651
1.84492	0.83719	0.821686	0.620141
0.821686	0.418595	1.82942	0.511616
0.883701	0.418595	1.87593	0.511616
1.99995	0	1.45733	0.511616
1.44183	1.05424	1.56586	0.418595
0.635644	1.86042	1.27129	0.418595
1.65888	1.06974	0.930211	0.31007
0.930211		1.56586
0.418595		1.06974
0.728665		2.37204
2.38754		0.930211
2.35653		1.34881
0.821686		2.48056
0.511616		2.55808
0.930211		1.79841
0.728665		0.620141
1.44183		1.05424
1.05424		0.511616
1.24028		0.52712
0.83719		1.7519
0.821686
0.201546
0.728665
0.31007
1.86042
1.03874
1.17827
1.06974
0.651148
0.728665
