# Supplementary material for: Mitochondrial protein import stress causes lysosomal damage and progressive tissue atrophy
Source: EMBO Rep. 2026 Apr 27;27(11):2973–3000. doi: 10.1038/s44319-026-00774-9 (PMC13260833; doi:10.1038/s44319-026-00774-9)
Supplement: Supplementary file 9 — Source data Fig. 1 [file 44319_2026_774_MOESM9_ESM.zip › Figure 1/1C/Quantification of cells with fragmented vacuoles.xls]

## Sheet: abnormal vacuoles fm464
Wildtype				AAC2				GAL10-AAC2				GAL10-aac2(A128P)
Image number	Cells with normal cacuoles	Cells with Abnormal Vacuoles		Image number	Cells with Normal Vacuoles	Cells with Abnormal Vacuoles		Image number	Cells with Normal Vacuoles	Cells with Abnormal Vacuoles		Image number	Cells with Normal Vacuoles	Cells with Abnormal Vacuoles
1	16	0		1	13	1		1	10	5		1	0	7
2	13	3		2	15	2		2	9	6		2	2	4
3	19	1		3	18	0		3	16	3		3	0	5
4	18	2		4	14	4		4	10	3		4	5	2
5	14	5		5	19	1		5	16	1		5	2	4
6	12	2		6	27	3		6	10	1		6	5	3
7	12	0		7	15	1		7	17	4		7	1	3
8	20	0		8	20	5		8	8	2		8	1	4
9	23	0		9	19	0		9	13	1		9	2	5
10	13	1		10	20	1		10	7	6		10	0	6
11	15	1		11	22	3		11	11	6		11	2	5
12	11	1		12	28	4		12	12	3		12	1	6
13	11	2		13	14	3		13	12	2		13	0	5
14	15	2		14	14	4		14	8	3		14	2	5
15	16	1		15	18	3		15	13	0		15	0	4
16	16	1		16	24	3		16	17	2		16	1	5
17	16	0		17	15	4		17	18	2		17	3	6
18	14	1		18	23	4		18	13	7		18	4	4
19	10	0		19	23	5		Individual Totals	220	57		19	3	4
20	14	0		20	18	5		Total # of Cells	277			20	2	7
21	13	2		21	20	2		Cells with fragmented vacuoles (%)		20.5776		21	2	9
22	12	2		22	27	6						22	2	4
23	12	0		23	17	5						23	4	5
Individual Totals	335	27		24	10	1						24	0	4
Total # of Cells	362			Individual Totals	453	70						25	3	1
Cells with fragmented vacuoles (%)		7.45856		Total # of Cells	523							26	1	5
				Cells with fragmented vacuoles (%)		13.3843						27	6	0
												28	3	5
												29	2	11
												30	2	4
												31	2	5
												32	2	5
												33	2	5
												34	1	2
												35	0	3
												Individual Totals	68	162
												Total # of Cells	230
												Cells with fragmented vacuoles (%)		70.4348
