# Supplementary material for: Mitochondrial protein import stress causes lysosomal damage and progressive tissue atrophy
Source: EMBO Rep. 2026 Apr 27;27(11):2973–3000. doi: 10.1038/s44319-026-00774-9 (PMC13260833; doi:10.1038/s44319-026-00774-9)
Supplement: Supplementary file 9 — Source data Fig. 1 [file 44319_2026_774_MOESM9_ESM.zip › Figure 1/1J/Quantification of cells with vacuolar Aco1-mNG .xls]

## Sheet: Sheet1
YP+Glucose, 30C, log phase					YP+ Galactose+Raffinose, 30C, Log phase
Image number	Cells containing vacuolar Aco1-mNG	Total cells	Cells containing vacuolar Aco1-mNG (%)		Image number	Cells containing vacuolar Aco1-mNG	Total cells	Cells containing vacuolar Aco1-mNG (%)
1	0	34	0		1	7	39	17.9487
2	0	44	0		2	23	35	65.7143
3	0	35	0		3	10	23	43.4783
4	0	39	0		4	11	32	34.375
5	0	33	0		5	12	27	44.4444
6	0	35	0		6	10	27	37.037
7	0	34	0		7	7	31	22.5806
8	0	37	0		8	16	42	38.0952
9	0	36	0		9	13	32	40.625
10	0	38	0		10	15	32	46.875
11	0	30	0		11	18	53	33.9623
12	0	51	0		12	21	51	41.1765
13	0	41	0		13	16	43	37.2093
14	0	48	0		14	17	50	34
SUM	0	535	0		SUM	196	517	37.911
