# Supplementary material for: Mitochondrial protein import stress causes lysosomal damage and progressive tissue atrophy
Source: EMBO Rep. 2026 Apr 27;27(11):2973–3000. doi: 10.1038/s44319-026-00774-9 (PMC13260833; doi:10.1038/s44319-026-00774-9)
Supplement: Supplementary file 10 — Source data Fig. 2 [file 44319_2026_774_MOESM10_ESM.zip]

Archive with 29 entries (24 files):
- Figure 2/
- Figure 2/.DS_Store
- __MACOSX/Figure 2/._.DS_Store
- Figure 2/2F/
- Figure 2/2C/
- Figure 2/2E/
- Figure 2/2B/
- Figure 2/2F/Vacuolar pH bargraph.xls
- Figure 2/2C/Quantification of cells with cytosolic Vma5-mNG.xls
- Figure 2/2E/.DS_Store
- __MACOSX/Figure 2/2E/._.DS_Store
- Figure 2/2E/Vacuolar pH.xls
- __MACOSX/Figure 2/2E/._Vacuolar pH.xls
- Figure 2/2B/tom70_YPD_25C_Stationary phase_DIC.tif
- Figure 2/2B/tom70_YPD_25C_Stationary phase_Vma5-mNG.tif
- Figure 2/2B/tom5_YPD_25C_Stationary phase_DIC.tif
- Figure 2/2B/.DS_Store
- __MACOSX/Figure 2/2B/._.DS_Store
- Figure 2/2B/tim18_YPD_25C_Stationary phase_Vma5-mNG.tif
- Figure 2/2B/tom5_YPD_25C_Stationary phase_Vma5-mNG.tif
- Figure 2/2B/tom6_YPD_25C_Stationary phase_Vma5-mNG.tif
- Figure 2/2B/tom6_YPD_25C_Stationary phase_DIC.tif
- Figure 2/2B/tom7_YPD_25C_Stationary phase_Vma5-mNG.tif
- __MACOSX/Figure 2/2B/._tom7_YPD_25C_Stationary phase_Vma5-mNG.tif
- Figure 2/2B/tim18_YPD_25C_Stationary phase_DIC.tif
- __MACOSX/Figure 2/2B/._tim18_YPD_25C_Stationary phase_DIC.tif
- Figure 2/2B/WT_YPD_25C_Stationary phase_Vma5-mNG.tif
- Figure 2/2B/tom7_YPD_25C_Stationary phase_DIC.tif
- Figure 2/2B/WT_YPD_25C_Stationary phase_DIC.tif
