# Supplementary material for: Mitochondrial protein import stress causes lysosomal damage and progressive tissue atrophy
Source: EMBO Rep. 2026 Apr 27;27(11):2973–3000. doi: 10.1038/s44319-026-00774-9 (PMC13260833; doi:10.1038/s44319-026-00774-9)
Supplement: Supplementary file 10 — Source data Fig. 2 [file 44319_2026_774_MOESM10_ESM.zip › Figure 2/2F/Vacuolar pH bargraph.xls]

## Sheet: Sheet1
	CY2152 (Wildtype)					CY5918 (vma13D)					CY6315 (tim18D)					CY6126 (vma13D, tim18D)					CY3809 (tom7D)					CY7158 (vma13D,tom7D)
Time (mins)	Experiment 1	Experiment 2	Experiment 3	Experiment 4	Experiment 5	Experiment 1	Experiment 2	Experiment 3	Experiment 4	Experiment 5	Experiment 1	Experiment 2	Experiment 3	Experiment 4	Experiment 5	Experiment 1	Experiment 2	Experiment 3	Experiment 4	Experiment 5	Experiment 1	Experiment 2	Experiment 3	Experiment 4	Experiment 5	Experiment 1	Experiment 2	Experiment 3	Experiment 4	Experiment 5	Experiment 6
0.5 min	5.96849	6.02906	6.009	6.0367	5.98194	6.04557	6.17658	6.17691	6.15418	6.1837	5.89364	5.98117	5.98504	5.97125	5.91818	6.42164	6.43949	6.37457	6.32562	6.21441	5.9705	6.05331	5.95135	5.97373	5.96073	6.33534	6.31713	6.21189	6.35986	6.29264	6.24411
8 min	5.13688	5.19201	5.16852	5.0972	5.14017	5.37548	5.55351	5.45414	5.48622	5.40534	5.07072	5.18066	5.18155	5.17316	5.10673	6.39242	6.13546	5.77836	5.74718	5.60558	5.05058	5.18274	5.11942	5.09777	5.10323	5.76423	5.62437	5.52114	5.6206	5.67361	5.5514
