# Supplementary material for: Mitochondrial protein import stress causes lysosomal damage and progressive tissue atrophy
Source: EMBO Rep. 2026 Apr 27;27(11):2973–3000. doi: 10.1038/s44319-026-00774-9 (PMC13260833; doi:10.1038/s44319-026-00774-9)
Supplement: Supplementary file 10 — Source data Fig. 2 [file 44319_2026_774_MOESM10_ESM.zip › Figure 2/2C/Quantification of cells with cytosolic Vma5-mNG.xls]

## Sheet: Sheet1
YP+Glucose, 25C, Stationary phase
Wildtype
Image number	Cells with Vma5-mNG in cytosol	Total	Cells with Vma5-mNG in cytosol (%)
1	21	151	13.9073
2	25	187	13.369
3	20	143	13.986
4	20	152	13.1579
Total	86	633	13.5861
tim18D
Image number	Cells with Vma5-mNG in cytosol	Total	Cells with Vma5-mNG in cytosol (%)
1	69	193	35.7513
2	61	222	27.4775
3	38	167	22.7545
Total	168	582	28.866
tom7D
Image number	Cells with Vma5-mNG in cytosol	Total	Cells with Vma5-mNG in cytosol (%)
1	56	147	38.0952
2	45	132	34.0909
3	27	156	17.3077
4	37	119	31.0924
Total	165	554	29.7834
tom5D
Image number	Cells with Vma5-mNG in cytosol	Total	Cells with Vma5-mNG in cytosol (%)
1	48	80	60
2	56	98	57.1429
3	43	74	58.1081
4	47	84	55.9524
5	36	82	43.9024
6	55	100	55
Total	285	518	55.0193
tom6D
Image number	Cells with Vma5-mNG in cytosol	Total	Cells with Vma5-mNG in cytosol (%)
1	30	121	35.5372
2	18	105	24.7619
3	17	124	22.5806
4	27	102	35.2941
5	33	120	32.5
Total	125	572	30.0699
tom70D
Image number	Cells with Vma5-mNG in cytosol	Total	Cells with Vma5-mNG in cytosol (%)
1	46	133	34.5865
2	43	129	33.3333
3	34	95	35.7895
4	44	97	45.3608
5	39	97	40.2062
Total	206	551	37.3866
