# Supplementary material for: Mitochondrial protein import stress causes lysosomal damage and progressive tissue atrophy
Source: EMBO Rep. 2026 Apr 27;27(11):2973–3000. doi: 10.1038/s44319-026-00774-9 (PMC13260833; doi:10.1038/s44319-026-00774-9)
Supplement: Supplementary file 10 — Source data Fig. 2 [file 44319_2026_774_MOESM10_ESM.zip › Figure 2/2E/Vacuolar pH.xls]

## Sheet: Sheet1
Time (min)	CY2152 (Wildtype)	CY5918 (vma13D)	CY6315 (tim18D)	CY6126 (vma13D, tim18D)	CY3809 (tom7D)	CY7158 (vma13D,tom7D)
0	6.02939	6.19159	5.98347	6.41115	6.03529	6.34121
0.100133	6.0355	6.18275	5.9656	6.39739	6.01251	6.33362
0.200267	6.01853	6.16657	5.96624	6.38738	6.01061	6.31566
0.300467	6.0153	6.16116	5.96438	6.37768	6.00852	6.31404
0.400617	6.01387	6.15167	5.95866	6.37678	6.00007	6.30107
0.50075	6.00504	6.14739	5.94986	6.35515	5.98192	6.29349
0.600883	6.00199	6.13681	5.94734	6.35482	5.97464	6.27786
0.701017	5.99652	6.13011	5.9424	6.3457	5.97893	6.26894
0.80115	5.9882	6.12182	5.94406	6.33858	5.96437	6.26758
0.901283	5.9875	6.11261	5.93094	6.32984	5.95686	6.25212
1.00145	5.93219	6.05384	5.90912	6.32618	5.95398	6.25416
1.10163	5.91574	6.03264	5.86692	6.1975	5.87831	6.13164
1.20177	5.92784	6.0489	5.87051	6.21915	5.89306	6.14474
1.3019	5.92581	6.0278	5.86649	6.19319	5.87765	6.13185
1.40203	5.91731	6.01317	5.84234	6.16003	5.8706	6.10848
1.5022	5.90302	5.99194	5.83825	6.12543	5.85758	6.08031
1.6024	5.89421	5.9661	5.82369	6.10152	5.8381	6.05477
1.70253	5.88228	5.9548	5.81111	6.0761	5.81724	6.03717
1.8027	5.86781	5.93081	5.79499	6.06473	5.79744	6.01785
1.9029	5.85088	5.91067	5.77872	6.04577	5.77134	5.98933
2.00303	5.84187	5.89049	5.76122	6.02895	5.75953	5.96959
2.10317	5.83029	5.86978	5.75085	6.0218	5.73119	5.95813
2.2033	5.81065	5.84954	5.73933	6.00825	5.71856	5.9391
2.30343	5.80302	5.84222	5.72242	6.00636	5.69462	5.92967
2.40357	5.79086	5.83105	5.7103	6.00008	5.68518	5.91093
2.50377	5.77124	5.82119	5.69882	5.98935	5.67473	5.90846
2.6039	5.75703	5.81375	5.69262	5.96862	5.6469	5.89068
2.70403	5.75255	5.79938	5.67726	5.96876	5.64359	5.88459
2.80417	5.72921	5.79079	5.66407	5.96316	5.61641	5.87222
2.90448	5.71656	5.77844	5.65437	5.95965	5.61238	5.86317
3.00462	5.70283	5.77967	5.64398	5.96121	5.59765	5.85469
3.10475	5.69365	5.76431	5.63035	5.95138	5.59794	5.83907
3.20488	5.68824	5.76269	5.63115	5.94568	5.58028	5.83482
3.30513	5.66516	5.75148	5.61695	5.93892	5.57223	5.82283
3.40527	5.65876	5.74243	5.5977	5.94556	5.54724	5.81699
3.50532	5.64306	5.73897	5.58737	5.93504	5.5377	5.80443
3.60545	5.63365	5.72786	5.5751	5.94032	5.52871	5.79765
3.70558	5.62657	5.72168	5.55806	5.9333	5.51127	5.79195
3.80572	5.61095	5.70973	5.54759	5.93986	5.49354	5.78238
3.90585	5.60034	5.69656	5.53509	5.94189	5.47561	5.76946
4.00603	5.58836	5.69315	5.51529	5.93982	5.454	5.75844
4.10617	5.57207	5.68471	5.49752	5.94989	5.43452	5.75228
4.2063	5.56881	5.67307	5.48301	5.9446	5.4222	5.75019
4.30643	5.55325	5.66476	5.47426	5.95754	5.40129	5.74257
4.40657	5.53166	5.65587	5.45252	5.95711	5.38641	5.73289
4.5067	5.5272	5.65336	5.43913	5.96004	5.3658	5.72675
4.60692	5.51266	5.63581	5.42555	5.96509	5.34091	5.71913
4.70705	5.49018	5.63104	5.40816	5.96896	5.3252	5.71467
4.80718	5.48192	5.61546	5.39747	5.97095	5.30783	5.70815
4.90732	5.45964	5.60998	5.37961	5.96759	5.29252	5.70205
5.00745	5.44809	5.60369	5.36843	5.96505	5.27264	5.69837
5.1076	5.43074	5.59745	5.35288	5.97334	5.25785	5.68971
5.20782	5.41782	5.58604	5.34798	5.97137	5.23197	5.69111
5.30795	5.39639	5.58041	5.32811	5.97491	5.2285	5.68494
5.40808	5.38363	5.57472	5.31145	5.97371	5.21493	5.68842
5.50822	5.36343	5.56666	5.29764	5.97045	5.19882	5.67263
5.60842	5.34017	5.56143	5.28743	5.9714	5.18746	5.66925
5.70858	5.32845	5.54891	5.28062	5.97282	5.17558	5.66791
5.80872	5.3128	5.5461	5.26568	5.9814	5.17436	5.66607
5.90885	5.30021	5.53976	5.25772	5.97768	5.15247	5.66879
6.00898	5.28166	5.53411	5.24862	5.98022	5.15375	5.66558
6.10912	5.26369	5.52748	5.23612	5.96917	5.14065	5.65634
6.20925	5.26012	5.52445	5.23106	5.9715	5.13585	5.65473
6.30937	5.24567	5.51746	5.2237	5.97276	5.12657	5.65516
6.40957	5.23388	5.50826	5.21185	5.97046	5.12354	5.64463
6.5097	5.21658	5.50795	5.20944	5.96955	5.12186	5.64525
6.60983	5.20953	5.50557	5.19727	5.96239	5.12026	5.64658
6.71003	5.19927	5.49874	5.19352	5.95957	5.11588	5.63871
6.8102	5.19568	5.49668	5.1863	5.95678	5.11265	5.63613
6.91033	5.1799	5.48548	5.18477	5.95634	5.10979	5.64128
7.01047	5.1745	5.48424	5.1773	5.95274	5.10791	5.63195
7.11062	5.17017	5.47885	5.17049	5.95011	5.10388	5.63011
7.21083	5.16741	5.48112	5.17061	5.9559	5.109	5.63463
7.31103	5.15989	5.47773	5.16539	5.94998	5.1073	5.63183
7.41117	5.15142	5.46906	5.16057	5.9432	5.10714	5.62987
7.51135	5.14947	5.46766	5.16033	5.94711	5.10539	5.62817
7.61155	5.14929	5.46467	5.15617	5.95266	5.10989	5.63019
7.71168	5.1526	5.4602	5.15427	5.94614	5.10502	5.62682
7.81182	5.14126	5.46001	5.14465	5.94492	5.10654	5.63518
7.91195	5.14502	5.45482	5.1471	5.94754	5.11522	5.62843
8.01215	5.14696	5.45494	5.14256	5.9318	5.11075	5.62589
8.11232	5.14234	5.45121	5.14271	5.94146	5.11643	5.62752
8.21245	5.13998	5.44771	5.13971	5.93682	5.11451	5.61911
8.31258	5.14341	5.44946	5.14006	5.93557	5.11783	5.62519
8.41278	5.14555	5.44574	5.1365	5.93431	5.11582	5.62995
8.5129	5.14102	5.44164	5.13556	5.93293	5.11734	5.61998
8.6131	5.14303	5.44731	5.13577	5.92761	5.12159	5.62272
8.71323	5.14178	5.44565	5.13367	5.92593	5.1261	5.62294
8.81337	5.14291	5.44705	5.13239	5.93805	5.12124	5.62623
8.91357	5.14311	5.44409	5.13301	5.92888	5.12575	5.62281
9.01373	5.14288	5.45119	5.12936	5.92931	5.12478	5.62295
9.11387	5.14653	5.45169	5.12714	5.92754	5.13572	5.62172
9.214	5.14719	5.44789	5.13115	5.93233	5.12792	5.62119
9.31413	5.14748	5.4476	5.13146	5.92442	5.12935	5.62171
9.41427	5.15229	5.45119	5.13271	5.92895	5.12518	5.62595
9.51447	5.15216	5.44955	5.13649	5.92707	5.13159	5.62454
9.6146	5.14658	5.45388	5.13568	5.92497	5.12591	5.62593
9.71473	5.15331	5.45642	5.13085	5.92551	5.13164	5.62402
9.81487	5.15093	5.45597	5.13485	5.91633	5.13501	5.62487
9.915	5.15629	5.46547	5.13193	5.91792	5.13083	5.62559
10.0151	5.15239	5.4644	5.13416	5.92299	5.13407	5.62329
