# Supplementary material for: Mitochondrial protein import stress causes lysosomal damage and progressive tissue atrophy
Source: EMBO Rep. 2026 Apr 27;27(11):2973–3000. doi: 10.1038/s44319-026-00774-9 (PMC13260833; doi:10.1038/s44319-026-00774-9)
Supplement: Supplementary file 11 — Source data Fig. 3 [file 44319_2026_774_MOESM11_ESM.zip › Figure 3/3B/Vacuolar pH bar graph.xls]

## Sheet: Sheet1
	CY5928 (Wildtype)				CY6716 (vma13D)				AG3 (GAL10-AAC2)				CY5926 (vma13D, GAL10-AAC2)
Time (mins)	Experiment 1	Experiment 2	Experiment 3	Experiment 4	Experiment 1	Experiment 2	Experiment 3	Experiment 4	Experiment 1	Experiment 2	Experiment 3	Experiment 4	Experiment 1	Experiment 2	Experiment 3
0.5 min	5.0756	5.1825	5.1627	5.4799	5.3464	5.4446	5.3897	5.7134	5.2415	5.5011	5.242	5.7208	5.8246	5.8121	6.1828
4 min	5.0083	5.0302	5.0486	5.2138	5.3242	5.3286	5.2843	5.4498	5.0519	5.1282	5.1406	5.1919	5.8999	5.821	6.0721
