# Supplementary material for: Mitochondrial protein import stress causes lysosomal damage and progressive tissue atrophy
Source: EMBO Rep. 2026 Apr 27;27(11):2973–3000. doi: 10.1038/s44319-026-00774-9 (PMC13260833; doi:10.1038/s44319-026-00774-9)
Supplement: Supplementary file 11 — Source data Fig. 3 [file 44319_2026_774_MOESM11_ESM.zip › Figure 3/3C/Cytosolic pH.xls]

## Sheet: Sheet1
Time (min)	CY5928 (Wildtype)	CY6716 (vma13D)	AG3 (GAL10-AAC2)	CY5926 (vma13D, GAL10-AAC2)
0	7.34868	6.84279	6.61307	6.54091
0.110117	7.36296	6.84412	6.58831	6.53718
0.220533	7.36972	6.84119	6.59114	6.53924
0.330517	7.36432	6.8433	6.59727	6.54332
0.440733	7.38034	6.83826	6.58653	6.54514
0.550633	7.37364	6.83642	6.58245	6.5452
0.660933	7.36958	6.84722	6.57088	6.54214
0.771033	7.37285	6.8462	6.57313	6.54064
0.881067	7.36394	6.8401	6.59175	6.54141
0.990717	7.29769	6.89913	6.58409	6.54452
1.10108	7.18736	6.67957	6.62491	6.49935
1.21125	6.86773	6.53575	6.46794	6.41634
1.32155	6.8973	6.49673	6.43559	6.38786
1.43127	6.99635	6.51346	6.41899	6.35955
1.54113	7.00709	6.53252	6.43818	6.354
1.65123	6.99246	6.54989	6.48159	6.36296
1.7612	6.99767	6.55545	6.50056	6.39129
1.87143	7.01812	6.5658	6.51613	6.41171
1.98155	7.05749	6.58384	6.56933	6.43865
2.09162	7.08571	6.59682	6.61066	6.46764
2.20183	7.12422	6.61604	6.6562	6.49697
2.312	7.17947	6.64014	6.745	6.53022
2.42198	7.2257	6.66124	6.77371	6.57539
2.53177	7.27307	6.68864	6.817	6.61008
2.64175	7.29052	6.71647	6.90257	6.65535
2.75202	7.31745	6.74373	6.91403	6.69031
2.86198	7.34046	6.77102	6.95727	6.72817
2.972	7.35289	6.79957	6.98459	6.75762
3.08193	7.38053	6.81359	7.02028	6.79659
3.19198	7.4021	6.82674	7.08352	6.82955
3.30215	7.41165	6.87445	7.11557	6.86243
3.41257	7.4301	6.88953	7.10271	6.88638
3.52255	7.44118	6.90273	7.16154	6.91728
3.63258	7.42498	6.93237	7.15464	6.93485
3.74273	7.45338	6.9453	7.20468	6.96404
3.853	7.47049	6.95826	7.2083	6.98226
3.96308	7.48717	6.98856	7.21437	7.01015
4.07353	7.48436	6.9935	7.24362	7.02011
4.18357	7.50309	7.02305	7.24531	7.04263
4.29395	7.49513	7.03084	7.25983	7.06461
4.40403	7.50972	7.0475	7.26896	7.08127
4.51423	7.51527	7.05946	7.27839	7.08582
4.62413	7.54292	7.06829	7.29478	7.10829
4.7345	7.53663	7.09042	7.29208	7.11818
4.84492	7.53474	7.10386	7.32742	7.12696
4.95505	7.52952	7.10912	7.30427	7.13323
5.0652	7.54862	7.12452	7.32631	7.14275
5.17517	7.55077	7.12845	7.3376	7.15811
5.28547	7.53941	7.13756	7.36366	7.1635
5.39543	7.55044	7.14454	7.37143	7.16773
5.50562	7.56357	7.16986	7.34983	7.17406
5.61583	7.55126	7.16495	7.36604	7.17922
5.72603	7.54872	7.16709	7.36158	7.19294
5.83622	7.54236	7.17769	7.36491	7.19224
5.94643	7.53696	7.19254	7.3895	7.19578
6.05643	7.55831	7.19015	7.34934	7.19767
6.16652	7.53198	7.20811	7.35244	7.20246
6.27655	7.54324	7.21077	7.3789	7.20533
6.38665	7.56243	7.20362	7.37387	7.21518
6.49695	7.54652	7.217	7.39175	7.21402
6.60715	7.5275	7.22417	7.39956	7.21578
6.71725	7.52418	7.23424	7.40553	7.22221
6.82727	7.53815	7.22386	7.40706	7.22263
6.93757	7.54223	7.23563	7.39233	7.22164
7.04775	7.52886	7.23729	7.4231	7.22088
7.15755	7.53926	7.24432	7.39194	7.22697
7.26777	7.54444	7.23958	7.38537	7.22751
7.37812	7.54939	7.24314	7.38642	7.23006
7.48825	7.53747	7.24775	7.38653	7.23187
7.59825	7.51605	7.24685	7.41025	7.23487
7.70813	7.51971	7.26257	7.39827	7.23906
7.81848	7.53689	7.23411	7.42333	7.2365
7.92857	7.53523	7.24817	7.38752	7.23515
8.039	7.51384	7.24947	7.39643	7.23584
8.14877	7.52774	7.24872	7.40249	7.22753
8.25895	7.53387	7.24628	7.39916	7.2345
8.36937	7.5267	7.25803	7.40597	7.2373
8.47952	7.51842	7.247	7.40268	7.23065
8.58955	7.52648	7.25297	7.38207	7.2318
8.69992	7.53814	7.25212	7.38752	7.24299
8.81007	7.51881	7.24525	7.44391	7.23865
8.92042	7.53183	7.24614	7.39943	7.23294
9.03057	7.53077	7.24712	7.4101	7.2369
9.14058	7.5382	7.25282	7.4095	7.24511
9.25095	7.52831	7.24129	7.36492	7.23071
9.3611	7.5238	7.23451	7.37773	7.23247
9.47118	7.50771	7.22487	7.40075	7.23812
9.58157	7.50999	7.23247	7.41423	7.23784
9.69158	7.50822	7.24339	7.41815	7.2337
9.80178	7.50133	7.23781	7.39019	7.22721
9.91217	7.51589	7.23523	7.40727	7.23242
10.0227	7.52053	7.23093	7.39766	7.22958
10.1326	7.50487	7.2417	7.4104	7.22761
10.2434	7.51128	7.24505	7.39288	7.21934
10.354	7.52318	7.23002	7.38762	7.23021
10.4638	7.50705	7.22482	7.40292	7.23073
10.5739	7.52536	7.22962	7.40439	7.23383
10.6841	7.51112	7.23311	7.37876	7.22287
10.7945	7.53163	7.23297	7.39355	7.22825
10.9046	7.51371	7.22477	7.38565	7.23438
11.0148	7.49595	7.22346	7.36873	7.22648
