# Supplementary material for: Mitochondrial protein import stress causes lysosomal damage and progressive tissue atrophy
Source: EMBO Rep. 2026 Apr 27;27(11):2973–3000. doi: 10.1038/s44319-026-00774-9 (PMC13260833; doi:10.1038/s44319-026-00774-9)
Supplement: Supplementary file 11 — Source data Fig. 3 [file 44319_2026_774_MOESM11_ESM.zip › Figure 3/3D/Cytosolic pH bargraph.xls]

## Sheet: Sheet1
	CY5928 (Wildtype)						CY6716 (vma13D)					AG3 (GAL10-AAC2)					CY5926 (vma13D, GAL10-AAC2)
Time (mins)	Experiment 1	Experiment 2	Experiment 3	Experiment 4	Experiment 5	Experiment 6	Experiment 1	Experiment 2	Experiment 3	Experiment 4	Experiment 5	Experiment 1	Experiment 2	Experiment 3	Experiment 4	Experiment 5	Experiment 1	Experiment 2	Experiment 3	Experiment 4	Experiment 5	Experiment 6
0.5 min	7.218	7.459	7.251	7.575	7.453	7.286	6.826	7.203	6.668	6.805	6.68	6.629	6.495	6.756	6.583	6.45	6.565	6.573	6.517	6.546	6.508	6.56
4 min	7.166	7.357	7.461	7.459	7.804	7.676	6.897	7.128	6.729	6.832	7.357	6.904	7.05	7.494	7.484	7.14	6.772	6.987	6.746	6.77	7.427	7.356
