# Supplementary material for: Mitochondrial protein import stress causes lysosomal damage and progressive tissue atrophy
Source: EMBO Rep. 2026 Apr 27;27(11):2973–3000. doi: 10.1038/s44319-026-00774-9 (PMC13260833; doi:10.1038/s44319-026-00774-9)
Supplement: Supplementary file 11 — Source data Fig. 3 [file 44319_2026_774_MOESM11_ESM.zip › Figure 3/3A/Vacuolar pH.xls]

## Sheet: Sheet1
Time (min)	CY5928 (Wildtype)	CY6716 (vma13D)	AG3 (GAL10-AAC2)	CY5926 (vma13D, GAL10-AAC2)
0	5.22893	5.48986	5.43817	5.9404
0.100133	5.22569	5.48204	5.43487	5.93939
0.200267	5.22564	5.48493	5.43816	5.93848
0.300467	5.22588	5.47416	5.43142	5.93552
0.400617	5.22221	5.47205	5.42985	5.93799
0.50075	5.22517	5.47354	5.42635	5.9398
0.600883	5.22212	5.468	5.42464	5.93605
0.701017	5.22201	5.4659	5.42447	5.93426
0.80115	5.21575	5.46197	5.41733	5.9403
0.901283	5.21625	5.46083	5.41518	5.93162
1.00145	5.20282	5.4264	5.38587	5.8718
1.10163	5.13571	5.41232	5.33688	5.79366
1.20177	5.15819	5.41928	5.36568	5.80757
1.3019	5.16109	5.41743	5.36382	5.81065
1.40203	5.1577	5.4147	5.37377	5.82183
1.5022	5.16529	5.40958	5.3836	5.83724
1.6024	5.17026	5.41349	5.40484	5.84555
1.70253	5.17032	5.41437	5.4117	5.84614
1.8027	5.17813	5.41721	5.42625	5.85403
1.9029	5.17821	5.42086	5.43868	5.85809
2.00303	5.18225	5.42367	5.43435	5.86824
2.10317	5.18339	5.41903	5.43203	5.86623
2.2033	5.18005	5.41167	5.41729	5.86806
2.30343	5.16976	5.40963	5.39582	5.8709
2.40357	5.15694	5.40376	5.37485	5.8752
2.50377	5.14776	5.39787	5.35078	5.88127
2.6039	5.13196	5.38749	5.32421	5.88379
2.70403	5.11866	5.37928	5.30195	5.89124
2.80417	5.1117	5.37158	5.28112	5.89609
2.90448	5.10602	5.36696	5.25503	5.89677
3.00462	5.09545	5.35973	5.24043	5.89922
3.10475	5.09352	5.35644	5.21683	5.91115
3.20488	5.08315	5.35449	5.2103	5.9141
3.30513	5.08126	5.34733	5.19197	5.91466
3.40527	5.08041	5.34548	5.17576	5.92195
3.50532	5.0744	5.34488	5.1695	5.92206
3.60545	5.07515	5.34676	5.15481	5.91914
3.70558	5.07119	5.34574	5.15107	5.93259
3.80572	5.06902	5.34555	5.13855	5.92884
3.90585	5.07001	5.34473	5.13805	5.92773
4.00603	5.07522	5.34672	5.12815	5.93096
4.10617	5.06392	5.35021	5.12658	5.92887
4.2063	5.06332	5.3515	5.11889	5.92567
4.30643	5.06446	5.34809	5.11622	5.92303
4.40657	5.06485	5.35484	5.11668	5.92364
4.5067	5.0636	5.35362	5.118	5.924
4.60692	5.06499	5.3588	5.11606	5.92015
4.70705	5.06379	5.3582	5.11546	5.91807
4.80718	5.06807	5.35874	5.11428	5.91561
4.90732	5.06855	5.36679	5.11136	5.91591
5.00745	5.06651	5.36669	5.10929	5.91175
5.1076	5.07011	5.36965	5.11253	5.91107
5.20782	5.0717	5.37292	5.11591	5.90794
5.30795	5.07165	5.3721	5.11706	5.90179
5.40808	5.06372	5.38059	5.11459	5.898
5.50822	5.07487	5.38452	5.11649	5.90122
5.60842	5.07289	5.38422	5.12217	5.89571
5.70858	5.0772	5.38787	5.11942	5.89744
5.80872	5.07164	5.38813	5.12189	5.88841
5.90885	5.07994	5.38969	5.12419	5.88532
6.00898	5.07532	5.39475	5.12653	5.88808
6.10912	5.07831	5.39518	5.12857	5.88079
6.20925	5.07449	5.39772	5.12179	5.8795
6.30937	5.0773	5.40417	5.12811	5.87618
6.40957	5.0812	5.40664	5.12954	5.87487
6.5097	5.07627	5.40957	5.13635	5.86944
6.60983	5.07913	5.40965	5.13489	5.87685
6.71003	5.07929	5.4134	5.1401	5.87118
6.8102	5.08406	5.41946	5.13537	5.86281
6.91033	5.08752	5.41952	5.13953	5.86329
7.01047	5.08208	5.42096	5.13568	5.86169
7.11062	5.0869	5.42125	5.14033	5.85225
7.21083	5.08839	5.42301	5.14703	5.85705
7.31103	5.0812	5.42851	5.14185	5.85561
7.41117	5.08269	5.42732	5.14505	5.84821
7.51135	5.09029	5.43197	5.1395	5.85202
7.61155	5.08984	5.43622	5.14585	5.84507
7.71168	5.0858	5.43891	5.14305	5.84697
7.81182	5.08863	5.43647	5.15138	5.84104
7.91195	5.09179	5.44472	5.14786	5.8427
8.01215	5.0978	5.44096	5.14121	5.84082
8.11232	5.08725	5.44589	5.15003	5.84528
8.21245	5.09364	5.44376	5.14852	5.84208
8.31258	5.0874	5.44527	5.14955	5.83623
8.41278	5.08862	5.44707	5.14914	5.83741
8.5129	5.08955	5.44758	5.15139	5.83603
8.6131	5.0942	5.45116	5.15621	5.83641
8.71323	5.08883	5.44974	5.15104	5.83628
8.81337	5.09592	5.45629	5.14919	5.83155
8.91357	5.09269	5.45447	5.15466	5.83565
9.01373	5.09042	5.46336	5.15627	5.83056
9.11387	5.09318	5.45425	5.15151	5.83138
9.214	5.09746	5.45975	5.1551	5.83286
9.31413	5.09375	5.46257	5.15606	5.82744
9.41427	5.09452	5.46202	5.15288	5.83018
9.51447	5.09521	5.45826	5.15681	5.82301
9.6146	5.09117	5.45946	5.15749	5.82581
9.71473	5.09433	5.46173	5.1583	5.82809
9.81487	5.09111	5.46601	5.15847	5.82751
9.915	5.09559	5.46765	5.15287	5.82612
10.0151	5.09727	5.46669	5.15901	5.82686
