# Supplementary material for: Mitochondrial protein import stress causes lysosomal damage and progressive tissue atrophy
Source: EMBO Rep. 2026 Apr 27;27(11):2973–3000. doi: 10.1038/s44319-026-00774-9 (PMC13260833; doi:10.1038/s44319-026-00774-9)
Supplement: Supplementary file 12 — Source data Fig. 4 [file 44319_2026_774_MOESM12_ESM.zip]

Archive with 7 entries (5 files):
- Figure 4/
- Figure 4/.DS_Store
- __MACOSX/Figure 4/._.DS_Store
- Figure 4/4G/
- Figure 4/4G/Pho8 western blot.pdf
- __MACOSX/Figure 4/4G/._Pho8 western blot.pdf
- Figure 4/4G/Total protein staining for Pho8 normalization.tif
