# Supplementary material for: Mitochondrial protein import stress causes lysosomal damage and progressive tissue atrophy
Source: EMBO Rep. 2026 Apr 27;27(11):2973–3000. doi: 10.1038/s44319-026-00774-9 (PMC13260833; doi:10.1038/s44319-026-00774-9)
Supplement: Supplementary file 13 — Source data Fig. 5 [file 44319_2026_774_MOESM13_ESM.zip]

Archive with 60 entries (46 files):
- Figure 5/
- Figure 5/5I/
- Figure 5/5G/
- Figure 5/5A/
- Figure 5/5F/
- Figure 5/5H/
- Figure 5/.DS_Store
- __MACOSX/Figure 5/._.DS_Store
- Figure 5/5M/
- Figure 5/5J/
- Figure 5/5C/
- Figure 5/5D/
- Figure 5/5E/
- Figure 5/5B/
- Figure 5/5K/
- Figure 5/5L/
- Figure 5/5I/Proteomics.xls
- __MACOSX/Figure 5/5I/._Proteomics.xls
- Figure 5/5G/ROS representative graph.xls
- Figure 5/5A/.DS_Store
- __MACOSX/Figure 5/5A/._.DS_Store
- Figure 5/5A/WT male.tiff
- __MACOSX/Figure 5/5A/._WT male.tiff
- Figure 5/5A/WT female.tiff
- __MACOSX/Figure 5/5A/._WT female.tiff
- Figure 5/5A/Tg Female.tiff
- __MACOSX/Figure 5/5A/._Tg Female.tiff
- Figure 5/5A/Tg male.tiff
- __MACOSX/Figure 5/5A/._Tg male.tiff
- Figure 5/5F/Complex I Bioenergetic Data.xls
- Figure 5/5H/ROS production.xls
- __MACOSX/Figure 5/5H/._ROS production.xls
- Figure 5/5M/p62 Quantification.xls
- Figure 5/5J/.DS_Store
- __MACOSX/Figure 5/5J/._.DS_Store
- Figure 5/5J/Total protein staining for HSPB7 normalization.tif
- __MACOSX/Figure 5/5J/._Total protein staining for HSPB7 normalization.tif
- Figure 5/5J/HSPB7 Western blot.pdf
- __MACOSX/Figure 5/5J/._HSPB7 Western blot.pdf
- Figure 5/5C/Wildtype dystrophin.tif
- __MACOSX/Figure 5/5C/._Wildtype dystrophin.tif
- Figure 5/5C/Transgenic dystrophin.tif
- __MACOSX/Figure 5/5C/._Transgenic dystrophin.tif
- Figure 5/5D/Myofiber size.xls
- __MACOSX/Figure 5/5D/._Myofiber size.xls
- Figure 5/5E/Mitochondrial Complex I Oxygraph Data.xls
- __MACOSX/Figure 5/5E/._Mitochondrial Complex I Oxygraph Data.xls
- Figure 5/5B/Lean mass:tibia length females .xls
- __MACOSX/Figure 5/5B/._Lean mass:tibia length females .xls
- Figure 5/5B/Lean mass:tibia length males .xls
- __MACOSX/Figure 5/5B/._Lean mass:tibia length males .xls
- Figure 5/5K/HSPB7 Quantification.xls
- Figure 5/5L/p62 Western blot.pdf
- __MACOSX/Figure 5/5L/._p62 Western blot.pdf
- Figure 5/5L/.DS_Store
- __MACOSX/Figure 5/5L/._.DS_Store
- Figure 5/5L/Total protein staining for p62 and phos-p62 normalization.pdf
- __MACOSX/Figure 5/5L/._Total protein staining for p62 and phos-p62 normalization.pdf
- Figure 5/5L/Phos-p62 western blot.pdf
- __MACOSX/Figure 5/5L/._Phos-p62 western blot.pdf
