# Supplementary material for: Mitochondrial protein import stress causes lysosomal damage and progressive tissue atrophy
Source: EMBO Rep. 2026 Apr 27;27(11):2973–3000. doi: 10.1038/s44319-026-00774-9 (PMC13260833; doi:10.1038/s44319-026-00774-9)
Supplement: Supplementary file 13 — Source data Fig. 5 [file 44319_2026_774_MOESM13_ESM.zip › Figure 5/5G/ROS representative graph.xls]

## Sheet: Information
Column A: Time (minutes)
Columns B-E: Wildtype H2O2 concentration (umol / mg mitochondria)
Columns F-I: Transgenic H2O2 concentration (umol / mg mitochondria)

## Sheet: H2O2 Concentration
Time (minutes)	WT: Technical replicate 1	WT: Technical replicate 2	WT: Technical replicate 3	WT: Technical replicate 4	Tg: Technical replicate 1	Tg: Technical replicate 2	Tg: Technical replicate 3	Tg: Technical replicate 4
0	-3.46245	-3.48413	-3.55631	-3.56503	-5.7665	-5.74621	-5.61505	-5.38936
0.633333	-2.13634	-2.18273	-2.27119	-2.20781	-5.19951	-5.20636	-5.06976	-4.67256
1.26667	-0.631658	-0.709706	-0.774767	-0.668487	-4.60521	-4.5539	-4.37605	-4.01907
1.9	1.18243	1.05832	0.978392	0.981097	-3.90399	-3.83109	-3.6879	-3.2251
2.53333	2.94805	2.78445	2.68533	2.67728	-3.10202	-3.02146	-2.93798	-2.41404
3.16667	5.16402	4.81408	4.64068	4.68423	-2.29905	-2.22796	-2.07806	-1.53507
3.8	7.27904	6.80957	6.78804	6.70932	-1.37624	-1.38702	-1.19781	-0.537957
4.43333	9.67888	9.16313	9.00077	9.0365	-0.447054	-0.361045	-0.176102	0.503412
5.06667	12.5393	11.5411	11.3397	11.0884	0.570799	0.575307	0.810132	1.50297
5.7	15.0305	14.0575	13.6885	13.7519	1.58458	1.70044	1.9174	2.73343
6.31667	17.7723	16.5338	16.1147	16.2638	2.60663	2.65189	2.91108	3.92524
6.95	20.8318	19.1234	18.7966	18.5788	3.66245	3.75993	4.10178	5.16617
7.58333	23.7365	21.9283	21.5281	21.0283	4.92063	5.01896	5.19024	6.61327
8.21667	26.7626	24.6698	24.3343	23.7556	6.15678	6.0178	6.47783	7.74954
8.85	29.9681	27.5547	26.754	26.5064	7.48298	7.41167	7.62994	9.14101
9.48333	32.8751	30.2365	29.5748	29.1466	8.74375	8.77475	9.13712	10.6323
10.1167	35.9844	33.3615	32.5236	31.8128	10.0224	9.79769	10.3672	11.9364
10.75	38.9311	36.4769	34.9643	34.7798	11.4512	10.9878	11.4554	13.4537
11.3667	42.4248	39.1297	37.9166	37.4532	12.7648	12.7506	12.8892	14.7719
12	45.555	42.2735	40.9347	40.074	14.1129	13.9928	14.7012	16.5483
12.6333	49.5108	45.1747	43.9959	42.8128	15.498	15.4292	16.0751	17.9063
13.2667	52.6255	48.1352	46.5521	46.0663	16.9774	16.7225	17.4809	19.3312
13.9	56.005	51.2327	50.5586	49.4542	18.5133	18.2579	18.9708	20.7552
14.5333	58.933	54.395	52.2912	51.8625	19.8248	19.4547	19.9331	22.3356
15.1667	62.4436	57.1805	55.8977	54.8032	21.4573	20.8989	21.6117	23.8915
15.8	64.9753	60.4342	59.0934	57.8093	22.916	22.4416	23.2046	25.5161
16.4167	69.1245	63.3651	61.2913	60.4495	24.4156	23.9365	24.5533	26.8387
17.05	72.091	66.2404	65.1067	63.4168	26.0505	25.4619	26.141	28.8264
17.6833	75.2487	69.4656	67.5623	66.5364	27.3856	27.0185	27.5631	29.9427
18.3167	78.2112	72.6167	70.2558	68.5238	28.7539	28.5166	29.0548	31.6047
18.9667	81.989	75.6089	73.7083	72.1055	30.5403	29.8031	30.2574	33.2585
19.6333	85.7186	78.9915	76.7556	74.2005	32.0017	31.4881	32.3203	35.0818
20.2667	88.1486	82.0161	79.3205	77.501	33.6589	33.0626	33.6665	36.5046
20.8833	91.3243	84.856	82.9403	80.0748	35.0601	34.5698	35.2795	38.2403
21.5333	94.8648	87.7358	84.7192	82.8303	36.4046	35.865	36.8674	39.3179
22.1667	98.5992	90.9562	87.6235	86.0745	38.6093	37.3722	38.3846	41.2664
22.8	101.318	93.0366	90.4178	88.6165	39.9336	39.1012	39.8942	42.383
23.4333	104.257	96.4124	93.3501	90.9767	40.9691	40.5216	41.2231	44.4319
24.0667	107.876	99.4041	96.1388	93.64	42.7921	41.99	42.4522	46.413
24.7	110.739	102.57	99.3027	96.8224	44.0485	43.7419	44.3298	47.3075
25.3333	112.838	105.469	102.154	98.9635	46.4728	45.2533	45.9265	48.7556
25.9667	116.388	108.424	104.998	102.604	47.758	47.1435	47.2638	50.9058
26.5833	119.417	111.027	107.393	105.011	49.4604	48.1026	48.667	51.9787
27.2167	122.275	113.779	109.434	107.245	50.5375	48.9202	50.2896	53.4486
27.85	125.335	116.622	112.627	110.2	52.479	50.947	51.9331	55.4346
28.4833	127.64	119.791	115.101	112.926	53.7041	52.9108	53.6848	56.7845
29.1167	130.694	122.142	117.269	115.095	56.2103	54.3771	55.4101	57.964
29.75	133.277	124.335	120.599	118.636	57.0152	56.2365	57.3747	59.5157
30.4	137.189	127.484	123.052	120.289	58.7944	56.8203	58.1388	60.8735
31.0167	140.655	130.21	125.925	123.134	60.2354	58.9893	59.6583	63.0522
31.65	142.535	133.744	128.012	125.275	62.0617	60.2983	60.1614	64.1564
32.2833	144.835	135.64	131.359	128.256	63.3349	61.7922	62.4537	66.3719
32.9333	148.114	137.599	133.147	131.093	64.594	63.2754	63.9059	67.4266
33.5667	150.709	141.124	136.981	132.689	66.7405	64.1429	65.8194	68.9641
34.2	153.279	144.386	138.431	135.681	67.9091	67.125	67.0874	71.1634
34.8333	156.483	146.582	140.98	137.501	69.5237	67.9445	68.8184	71.894
35.4667	158.813	147.972	143.816	140.019	70.9744	69.1223	69.3887	73.5307
36.0833	161.45	151.311	145.655	141.818	72.5278	70.7007	71.4159	75.4356
36.7167	165.021	152.964	148.422	144.514	74.2335	72.0774	72.9734	76.0348
37.35	166.597	156.122	151.067	147.478	75.8544	73.7778	74.028	77.5794
38	170.286	158.892	153.725	149.351	77.3839	75.858	75.8014	79.4023
38.6333	171.994	161.831	155.366	150.813	78.9187	76.2164	76.6705	81.1093
39.2667	175.107	163.846	158.771	154.046	80.087	78.8116	79.3198	82.3591
39.9	178.029	166.445	161.139	156.686	81.9287	79.7594	81.4016	84.5464
