# Supplementary material for: Mitochondrial protein import stress causes lysosomal damage and progressive tissue atrophy
Source: EMBO Rep. 2026 Apr 27;27(11):2973–3000. doi: 10.1038/s44319-026-00774-9 (PMC13260833; doi:10.1038/s44319-026-00774-9)
Supplement: Supplementary file 13 — Source data Fig. 5 [file 44319_2026_774_MOESM13_ESM.zip › Figure 5/5F/Complex I Bioenergetic Data.xls]

## Sheet: Complex I Bioenergetics
Mouse	Technical Replicate Number	State 3 Respiration	State 3 Respiration (Corrected)	State 4 Respiration	State 4 Respiration (Corrected)	RCR	Avg. State 3 Respiration (Corrected)	Average State 4 Respiration (Corrected)	Average RCR
WT 1	1	42.66	142.199	5.7	19	7.48414	134.974	18.6666	7.23074
WT 1	2	40.25	134.165	5.6	18.6666	7.18744
WT 1	3	42.11	140.365	6.4	21.3333	6.57963
WT 1	4	36.95	123.165	4.7	15.6667	7.86163
WT 2	1	62.14	207.131	5.79	19.3	10.7322	182.582	21.775	8.38492
WT 2	2	56.14	187.131	6.77	22.5666	8.29239
WT 2	3	53.02	176.732	6.44	21.4666	8.23285
WT 2	4	47.8	159.332	7.13	23.7666	6.70401
WT 3	1	46.86	156.198	7.29	24.3	6.42793	153.573	24.1833	6.35039
WT 3	2	48.58	161.932	7.73	25.7666	6.28455
WT 3	3	45.94	153.132	7.8	26	5.88969
WT 3	4	42.91	143.032	6.2	20.6666	6.92091
Tg 1	1	46.83	156.098	7.57	25.2333	6.18621	155.64	22.5083	6.91478
Tg 1	2	47.46	158.198	6.07	20.2333	7.81871
Tg 1	3	46.12	153.732	6.58	21.9333	7.00906
Tg 1	4	46.36	154.532	6.79	22.6333	6.82763
Tg 2	1	66.58	221.931	5.31	17.7	12.5385	198.881	22.3416	8.90182
Tg 2	2	60.43	201.431	7.54	25.1333	8.01452
Tg 2	3	58.25	194.165	6.86	22.8666	8.49118
Tg 2	4	53.4	177.998	7.1	23.6666	7.52106
Tg 3	1	59.22	197.398	6.2	20.6666	9.55153	182.398	20.0833	9.08208
Tg 3	2	53.91	179.698	6.7	22.3333	8.0462
Tg 3	3	53.76	179.198	4.4	14.6667	12.2181
Tg 3	4	51.99	173.298	6.8	22.6666	7.64552
