# Supplementary material for: Mitochondrial protein import stress causes lysosomal damage and progressive tissue atrophy
Source: EMBO Rep. 2026 Apr 27;27(11):2973–3000. doi: 10.1038/s44319-026-00774-9 (PMC13260833; doi:10.1038/s44319-026-00774-9)
Supplement: Supplementary file 13 — Source data Fig. 5 [file 44319_2026_774_MOESM13_ESM.zip › Figure 5/5H/ROS production.xls]

## Sheet: Information
Batch 1: Columns A-M
Batch 2: Columns O-AE
Abbreviations: Wildtype (WT), Transgenic (Tg)
Columns B-M and P-AE: H2O2 production

## Sheet: H2O2 Production
Time (seconds)	Tg 1: Technical Replicate 1	Tg 1: Technical Replicate 2	Tg 1: Technical Replicate 3	Tg 1: Technical Replicate 4	WT 1: Technical Replicate 1	WT 1: Technical Replicate 2	WT 1: Technical Replicate 3	WT 1: Technical Replicate 4		Time (seconds)	WT 3: technical replicate 1	WT 3: technical replicate 2	WT 3: technical replicate 3	WT 3: technical replicate 4	Tg 3: Technical replicate 1	Tg 3: Technical replicate 2	Tg 3: Technical replicate 3	Tg 3: Technical replicate 4	WT 2: Technical replicate 1	WT 2: Technical replicate 2	WT 2: Technical replicate 3	WT 2: Technical replicate 4	Tg 2: Technical replicate 1	Tg 2: Technical replicate 2	Tg 2: Technical replicate 3	Tg 2: Technical replicate 4
0	-0.11533	-0.114924	-0.112301	-0.107787	-0.069249	-0.0696826	-0.0711262	-0.0713006		0	-0.127889	-0.128219	-0.133218	-0.130033	-0.149775	-0.149261	-0.149486	-0.146579	-0.100521	-0.101723	-0.107358	-0.104572	-0.13567	-0.138317	-0.133945	-0.131314
38	-0.10399	-0.104127	-0.101395	-0.0934513	-0.0427269	-0.0436546	-0.0454239	-0.0441561		34	-0.101327	-0.110326	-0.114329	-0.10758	-0.144634	-0.143844	-0.141897	-0.137029	-0.0766437	-0.0805862	-0.0858432	-0.0862939	-0.123693	-0.127475	-0.124474	-0.121972
76	-0.0921041	-0.0910779	-0.087521	-0.0803814	-0.0126332	-0.0141941	-0.0154953	-0.0133697		68	-0.0676334	-0.0777764	-0.0839268	-0.0768298	-0.130056	-0.130801	-0.130883	-0.118834	-0.0520356	-0.0546779	-0.0618153	-0.0615209	-0.113666	-0.116257	-0.113095	-0.109407
114	-0.0780799	-0.0766218	-0.0737579	-0.064502	0.0236486	0.0211663	0.0195678	0.0196219		102	-0.0317524	-0.0470501	-0.0509616	-0.0405651	-0.118499	-0.116149	-0.112206	-0.10355	-0.0230469	-0.0258787	-0.0337514	-0.0341885	-0.0994053	-0.101106	-0.0981568	-0.095387
152	-0.0620404	-0.0604291	-0.0587597	-0.0482807	0.058961	0.055689	0.0537067	0.0535455		136	0.0128299	-0.0030521	-0.010898	-0.00347738	-0.102694	-0.102011	-0.0972176	-0.0826855	0.0107606	0.00428592	-0.00559568	-0.00456135	-0.087864	-0.0894484	-0.0882699	-0.0813221
190	-0.045981	-0.0445593	-0.0415612	-0.0307014	0.10328	0.0962817	0.0928135	0.0936846		170	0.0623733	0.0423647	0.0351985	0.0421286	-0.0820985	-0.0857608	-0.0782116	-0.0618865	0.0446865	0.0387572	0.0257557	0.027297	-0.0716954	-0.0748076	-0.0731648	-0.065981
228	-0.0275247	-0.0277404	-0.0239562	-0.0107591	0.145581	0.136191	0.135761	0.134186		204	0.108814	0.0909287	0.0838904	0.0883141	-0.0657238	-0.0659329	-0.0556284	-0.0372288	0.0808825	0.0676727	0.0550535	0.0582499	-0.0573089	-0.0580295	-0.0548892	-0.0498389
266	-0.00894108	-0.0072209	-0.00352204	0.0100682	0.193578	0.183263	0.180015	0.18073		238	0.155273	0.133186	0.122591	0.131408	-0.0451373	-0.0446783	-0.0362113	-0.0169331	0.118215	0.108456	0.0906404	0.0899902	-0.0382249	-0.0405196	-0.037292	-0.0281437
304	0.011416	0.0115061	0.0162026	0.0300594	0.250786	0.230822	0.226795	0.221769		272	0.22262	0.189621	0.177887	0.185068	-0.0194709	-0.0217784	-0.00605581	0.0113991	0.158157	0.144728	0.12568	0.129838	-0.0183532	-0.0225186	-0.0199432	-0.0100143
342	0.0316916	0.0340088	0.0383479	0.0546687	0.30061	0.28115	0.273769	0.275037		306	0.277905	0.24379	0.236314	0.241259	0.00289388	0.0002685	0.0141512	0.0382586	0.202758	0.184814	0.162588	0.168048	-0.0026231	-0.00497688	0.000264075	0.0093371
379	0.0521327	0.0530379	0.0582216	0.0785048	0.355446	0.330675	0.322295	0.325276		339.105	0.347916	0.305608	0.286327	0.296161	0.0266161	0.027143	0.0415237	0.0664881	0.246464	0.229525	0.205906	0.208916	0.020665	0.0163718	0.0209439	0.027503
417	0.073249	0.0751985	0.0820356	0.103323	0.416637	0.382467	0.375933	0.371577		373.105	0.418698	0.359049	0.34301	0.355261	0.0511632	0.0485922	0.0719645	0.0932006	0.287809	0.270408	0.243659	0.244467	0.0355667	0.0367918	0.0377363	0.0554571
455	0.0984126	0.100379	0.103805	0.132265	0.47473	0.438565	0.430561	0.420566		407.105	0.462613	0.406278	0.390762	0.394454	0.0652068	0.0849769	0.1085	0.134476	0.339656	0.311446	0.282572	0.285203	0.061856	0.0515421	0.0579223	0.0651802
493	0.123136	0.120356	0.129557	0.154991	0.535253	0.493395	0.486687	0.475112		441.105	0.591905	0.524367	0.500998	0.519856	0.119829	0.113612	0.139908	0.166707	0.382217	0.355127	0.323032	0.331894	0.0762214	0.0740646	0.079787	0.092369
531	0.14966	0.148233	0.152599	0.18282	0.599361	0.551095	0.535081	0.530129		475.105	0.668218	0.601197	0.576082	0.573459	0.139754	0.144111	0.168223	0.192332	0.423093	0.399718	0.358344	0.368876	0.0977302	0.0943642	0.0968855	0.114957
569	0.174875	0.175495	0.182742	0.212647	0.657502	0.60473	0.591496	0.582933		509.105	0.722983	0.654447	0.633523	0.63821	0.166526	0.175114	0.196224	0.22079	0.477026	0.441638	0.400302	0.406541	0.118985	0.117168	0.122632	0.135905
607	0.200448	0.195954	0.207343	0.238727	0.719688	0.66723	0.650472	0.636256		543.105	0.813083	0.738183	0.700876	0.710684	0.2034	0.201724	0.221126	0.25958	0.519781	0.486886	0.442295	0.448836	0.143556	0.133373	0.139223	0.155473
645	0.229024	0.219755	0.229107	0.269074	0.778622	0.729538	0.699286	0.695596		577.105	0.867225	0.797059	0.760969	0.777635	0.233292	0.22933	0.258618	0.283805	0.565571	0.523011	0.47759	0.487895	0.162239	0.156502	0.162285	0.183447
682	0.255296	0.255012	0.257784	0.295438	0.848496	0.782594	0.758332	0.749063		610.211	0.943028	0.851764	0.826931	0.836296	0.260872	0.25951	0.287335	0.322187	0.606437	0.571068	0.523706	0.529013	0.180057	0.181004	0.183566	0.204055
720	0.282258	0.279855	0.294024	0.330966	0.9111	0.84547	0.818693	0.80148		644.211	1.02558	0.942498	0.893327	0.90706	0.288682	0.286094	0.32173	0.353112	0.6606	0.614654	0.566962	0.569965	0.205649	0.199892	0.205967	0.22609
758	0.309959	0.308583	0.321502	0.358126	0.990215	0.903494	0.879919	0.856256		678.211	1.072	0.978139	0.93802	0.944102	0.320533	0.319406	0.351344	0.381745	0.700804	0.653746	0.605961	0.612037	0.223025	0.219953	0.225531	0.248344
796	0.339549	0.334449	0.349619	0.386625	1.05251	0.962703	0.931042	0.921327		712.211	1.16955	1.06927	1.01982	1.0401	0.358043	0.344518	0.38491	0.417026	0.748301	0.693804	0.637734	0.646826	0.248398	0.239255	0.245229	0.272943
834	0.370267	0.365157	0.379416	0.415103	1.1201	1.02465	1.01117	0.989084		746.211	1.23397	1.14854	1.08348	1.09317	0.382939	0.380229	0.411661	0.452034	0.785997	0.733576	0.673133	0.685819	0.268254	0.256886	0.267571	0.29103
872	0.396496	0.389093	0.398663	0.446712	1.17866	1.0879	1.04582	1.03725		780.211	1.29957	1.22734	1.15043	1.16048	0.411679	0.40833	0.439068	0.491192	0.830026	0.785216	0.710677	0.728431	0.285165	0.282242	0.29046	0.314077
910	0.429146	0.417977	0.432234	0.47783	1.24887	1.14361	1.11795	1.09606		814.211	1.35805	1.2802	1.20778	1.20693	0.444294	0.432261	0.473321	0.517335	0.873076	0.814665	0.749107	0.763473	0.309675	0.301323	0.308748	0.329468
948	0.45832	0.448833	0.464093	0.510321	1.29951	1.20868	1.18187	1.15619		848.211	1.41288	1.33061	1.27543	1.28874	0.480138	0.476051	0.513277	0.557076	0.911887	0.851706	0.788806	0.800866	0.332619	0.32381	0.327969	0.352245
985	0.488311	0.478731	0.491065	0.536775	1.38249	1.2673	1.22583	1.20899		881.316	1.50266	1.40803	1.33983	1.34782	0.507843	0.49701	0.536615	0.590342	0.962284	0.891488	0.819469	0.836448	0.348535	0.343909	0.347828	0.376628
1023	0.52101	0.509238	0.52282	0.576529	1.44182	1.32481	1.30213	1.26834		915.316	1.55454	1.45395	1.39331	1.41551	0.539135	0.5309	0.569711	0.628167	0.994447	0.93061	0.851918	0.872373	0.37089	0.359865	0.366616	0.397607
1061	0.547711	0.540369	0.551262	0.598853	1.50497	1.38931	1.35125	1.33073		949.316	1.64232	1.51834	1.46089	1.47014	0.575737	0.562142	0.607227	0.652195	1.03924	0.971159	0.909524	0.909081	0.395374	0.390351	0.39371	0.418605
1099	0.575079	0.570333	0.581097	0.632094	1.56422	1.45233	1.40512	1.37048		983.316	1.70587	1.60345	1.52614	1.53206	0.600635	0.594792	0.633837	0.695264	1.08068	1.00954	0.933748	0.949736	0.416392	0.405719	0.414494	0.438112
1138	0.610805	0.596063	0.605148	0.66517	1.63978	1.51218	1.47417	1.44211		1018.21	1.77239	1.64305	1.59368	1.58324	0.6299	0.625602	0.6594	0.731257	1.11387	1.04949	0.971209	0.988148	0.436537	0.422037	0.429887	0.458479
1178	0.640033	0.629763	0.646406	0.701635	1.71437	1.57983	1.53511	1.48401		1054	1.81535	1.74034	1.62813	1.66272	0.664548	0.662418	0.701044	0.765307	1.15995	1.08001	0.997785	1.01089	0.44644	0.43814	0.445682	0.476355
1216	0.673178	0.661252	0.67333	0.730092	1.76297	1.64032	1.58641	1.55002		1088	1.87164	1.76264	1.67508	1.69871	0.693222	0.685614	0.727292	0.790552	1.19501	1.10833	1.02834	1.04447	0.466408	0.460384	0.468992	0.500895
1253	0.701203	0.691396	0.705589	0.764806	1.82649	1.69712	1.65881	1.6015		1121.11	1.955	1.87187	1.74497	1.77939	0.734996	0.721998	0.766909	0.827909	1.23209	1.15775	1.06556	1.08657	0.485739	0.483325	0.490436	0.519357
1292	0.728093	0.717301	0.737348	0.786358	1.8973	1.75472	1.69438	1.65661		1156	2.02298	1.9186	1.78822	1.85657	0.75662	0.753803	0.799193	0.865062	1.26564	1.19228	1.09713	1.11296	0.506301	0.496856	0.509773	0.54074
1330	0.772187	0.747444	0.767693	0.825329	1.97198	1.81912	1.75247	1.72149		1190	2.07423	1.9637	1.86681	1.88681	0.796453	0.783814	0.81877	0.891169	1.31476	1.21169	1.12981	1.14329	0.523193	0.513936	0.525443	0.55685
1368	0.798673	0.782023	0.797884	0.84766	2.02636	1.86073	1.80836	1.77233		1224	2.16541	2.01948	1.93352	1.96279	0.821533	0.818836	0.858732	0.928605	1.35098	1.25375	1.15273	1.18168	0.54405	0.531976	0.54949	0.575717
1406	0.819381	0.810432	0.824461	0.888639	2.08513	1.92825	1.867	1.81953		1258	2.20434	2.11008	1.97116	1.98315	0.858116	0.844057	0.889326	0.951472	1.37366	1.2934	1.18942	1.1946	0.565158	0.552435	0.559165	0.592249
1444	0.855843	0.8398	0.849045	0.92826	2.15752	1.98808	1.92278	1.8728		1292	2.2593	2.16419	2.04681	2.07659	0.898163	0.880561	0.918232	0.992271	1.40692	1.31252	1.24337	1.25347	0.599342	0.586746	0.596639	0.629737
1482	0.88097	0.874837	0.886595	0.946151	2.21479	2.05141	1.98605	1.93645		1326	2.34957	2.22798	2.11829	2.12557	0.92326	0.909447	0.958063	1.03121	1.47799	1.38089	1.28126	1.30665	0.619224	0.607226	0.616547	0.65306
1520	0.929456	0.905066	0.918529	0.975113	2.25677	2.10938	2.04308	1.97927		1360	2.37952	2.26	2.1605	2.17999	0.951753	0.940161	0.986792	1.05753	1.51624	1.41368	1.32791	1.33252	0.640058	0.62594	0.631025	0.670776
1558	0.955161	0.94287	0.945276	1.01812	2.32775	2.16848	2.09996	2.05208		1394	2.45201	2.29358	2.19836	2.20662	0.98005	0.971316	1.00264	1.08517	1.53956	1.45225	1.34691	1.37118	0.659055	0.653678	0.657989	0.695978
1595	0.989208	0.962053	0.973339	1.03957	2.38833	2.22054	2.14786	2.10021		1427.11	2.50996	2.39455	2.27627	2.29857	1.01386	1.01297	1.05787	1.12801	1.5691	1.48235	1.3715	1.39984	0.682229	0.66652	0.681002	0.709502
1633	1.01075	0.978404	1.00579	1.06897	2.4455	2.27558	2.18869	2.14491		1461.11	2.58121	2.46228	2.34774	2.3554	1.06092	1.04528	1.09735	1.17715	1.62612	1.52345	1.41374	1.43534	0.703769	0.682392	0.699281	0.736403
1671	1.04958	1.01894	1.03866	1.10869	2.5067	2.33243	2.25254	2.20399		1495.11	2.64622	2.51741	2.38713	2.43331	1.08871	1.076	1.12195	1.19853	1.64763	1.54592	1.43521	1.47257	0.722541	0.704808	0.716277	0.755042
1709	1.07408	1.05822	1.0737	1.13569	2.5528	2.39581	2.30202	2.25852		1529.11	2.71447	2.58098	2.45214	2.44766	1.12721	1.11406	1.16017	1.25794	1.69882	1.59807	1.46848	1.4944	0.73893	0.727045	0.738345	0.781773
1747	1.12421	1.08754	1.1082	1.15928	2.61388	2.44284	2.34539	2.30191		1563.11	2.75748	2.63257	2.47275	2.51857	1.15797	1.14553	1.18407	1.26767	1.72108	1.60815	1.49623	1.53031	0.759606	0.75234	0.758053	0.801071
1785	1.1403	1.12473	1.14749	1.19031	2.66553	2.4867	2.41197	2.37272		1597.11	2.78969	2.67307	2.53879	2.56717	1.1869	1.17233	1.21612	1.29684	1.74622	1.64383	1.53104	1.55789	0.772717	0.765517	0.764489	0.814273
1824	1.17589	1.13641	1.16278	1.21747	2.74378	2.54969	2.46105	2.40579
1861	1.20471	1.17979	1.19317	1.26104	2.81311	2.60419	2.51849	2.46268
1899	1.24123	1.20597	1.20323	1.28313	2.8507	2.67489	2.56024	2.5055
1937	1.2667	1.23584	1.24907	1.32744	2.89669	2.7128	2.62717	2.56512
1976	1.29188	1.26551	1.27812	1.34853	2.96228	2.75199	2.66293	2.62187
2014	1.33481	1.28286	1.31639	1.37928	3.01418	2.82248	2.73962	2.65378
2052	1.35818	1.3425	1.34175	1.42327	3.06557	2.88772	2.76863	2.71362
2090	1.39047	1.35889	1.37637	1.43788	3.12965	2.93165	2.8196	2.75002
2128	1.41949	1.38245	1.38777	1.47061	3.17627	2.95944	2.87631	2.80038
2165	1.45056	1.41401	1.42832	1.50871	3.229	3.02622	2.91311	2.83636
2203	1.48467	1.44155	1.45947	1.5207	3.30041	3.05929	2.96845	2.89027
2241	1.51709	1.47556	1.48056	1.55159	3.33193	3.12244	3.02135	2.94957
2280	1.54768	1.51716	1.51603	1.58805	3.40572	3.17784	3.0745	2.98702
2318	1.57837	1.52433	1.53341	1.62219	3.43988	3.23662	3.10732	3.01626
2356	1.60174	1.57623	1.5864	1.64718	3.50214	3.27691	3.17542	3.08092
2394	1.63857	1.59519	1.62803	1.69093	3.56059	3.32889	3.22278	3.13372

## Sheet: Relative H2O2 Production Avg 
Mouse	Avg. H2O2 Production
WT 1	0.0014815
WT 2	0.00112425
WT 3	0.001646
Tg 1	0.0007618
Tg 2	0.00059503
Tg 3	0.00080138
Mouse	Relative Avg. H2O2 Production
WT 1	1.04533
WT 2	0.793262
WT 3	1.1614
Tg 1	0.53752
Tg 2	0.419848
Tg 3	0.565447
