# Supplementary material for: Mitochondrial protein import stress causes lysosomal damage and progressive tissue atrophy
Source: EMBO Rep. 2026 Apr 27;27(11):2973–3000. doi: 10.1038/s44319-026-00774-9 (PMC13260833; doi:10.1038/s44319-026-00774-9)
Supplement: Supplementary file 13 — Source data Fig. 5 [file 44319_2026_774_MOESM13_ESM.zip › Figure 5/5M/p62 Quantification.xls]

## Sheet: p62 Protein Level
Mouse ID	Sex	Total protein stain (p62)	p62 protein level	p62 protein level / Total protein staining	Total protein stain (Phos-p62)	Phos-p62 protein level	Phos-p62 protein level/Total protein staining	Phos-p62/p62 Ratio	Avg. WT Phos-p62/p62 Ratio	Relative Phos-p62/p62 Ratio
WT 1	Male	223	5.48	0.024574	189	0.998	0.00528042	0.214879	0.150837	1.42457
WT 2	Male	215	6.59	0.0306512	178	0.593	0.00333146	0.10869		0.720576
WT 3	Male	197	6.69	0.0339594	182	0.684	0.00375824	0.110669		0.733697
WT 4	Male	202	5.53	0.0273762	216	1	0.00462963	0.169111		1.12115
Tg 1	Male	182	2.99	0.0164286	202	1.9	0.00940594	0.572536		3.79572
Tg 2	Male	192	1.82	0.00947917	220	1.27	0.00577273	0.608991		4.03741
Tg 3	Male	174	2.79	0.0160345	206	1.36	0.00660194	0.411734		2.72966
Tg 4	Male	169	2.36	0.0139645	217	2.2	0.0101382	0.726002		4.81315
