# Supplementary material for: Mitochondrial protein import stress causes lysosomal damage and progressive tissue atrophy
Source: EMBO Rep. 2026 Apr 27;27(11):2973–3000. doi: 10.1038/s44319-026-00774-9 (PMC13260833; doi:10.1038/s44319-026-00774-9)
Supplement: Supplementary file 13 — Source data Fig. 5 [file 44319_2026_774_MOESM13_ESM.zip › Figure 5/5D/Myofiber size.xls]

## Sheet: Individual Myofiber Size
WT 1 Cross-sectional area	WT 1 Min. Feret Diameter	WT 2 Cross-sectional area	WT 2 Min. Feret Diameter	WT 3 Cross-sectional area	WT 3 Min. Feret Diameter	Tg 1 Cross-sectional area	Tg 1 Min. Feret Diameter	Tg 2 Cross-sectional area	Tg 2 Min. Feret Diameter	Tg 3 Cross-sectional area	Tg 3 Min. Feret Diameter
201.22	12.474	2063.93	40.9583	770.407	26.2854	765.723	25.6239	545.888	13.3428	1376.28	35.1037
186.683	12.474	1316.87	35.3498	293.198	18.257	778.167	28.0651	184.022	14.2449	275.328	16.839
167.817	15.876	160.747	10.9404	761.943	27.971	1275.45	30.4706	480.305	16.5967	519.464	28.3677
1346.08	37.0629	889.292	33.2202	940.429	28.8907	486.645	21.5872	697.939	24.5985	477.773	24.0264
863.915	27.7091	173.609	13.608	364.389	18.144	229.984	17.01	1385.53	28.5719	1369.51	36.1675
2519.53	51.03	469.988	20.9421	1459.6	32.886	1214.3	30.047	811.83	20.004	1049.41	32.886
2424.03	64.6604	1298.86	30.618	794.241	26.8779	990.966	28.2175	703.632	20.3519	194.418	13.4668
1461.03	35.307	1291.21	38.8575	689.402	20.412	407.037	18.0086	1152.93	26.222	779.833	34.02
2424.93	40.7907	308.088	20.412	1172.42	36.4828	1267.83	33.9784	1045.44	23.7443	1827.34	40.3278
2069.46	45.2176	745.757	26.082	891.919	31.3294	443.748	21.807	192.369	13.2826	1160.5	38.556
630.932	26.0294	368.102	17.6588	1056.73	34.8088	689.023	22.68	1170.99	26.7821	825.764	27.682
809.129	29.2113	1509.29	36.2846	640.857	23.0221	1386.13	40.9125	1154.83	32.3507	2411.45	46.9693
1078.93	28.0651	573.944	28.0651	760.049	27.4507	1184.77	33.3968	1223.15	29.9965	523.771	21.3516
175.533	10.3712	1923.17	41.5526	1124.33	27.2632	1000.87	28.35	1055.57	32.8762	211.375	14.5266
2714.75	53.0527	1008.62	28.8923	1391.43	40.8948	959.63	33.5211	420.025	22.3714	756.092	28.0651
439.561	21.6502	801.366	31.2787	991.959	32.0744	256.942	18.0866	1203.47	37.2737	402.619	20.2662
1775.03	38.7144	284.824	18.4259	1621.49	36.2891	1533.67	36.9101	496.777	18.6124	250.075	17.4952
1049.12	34.4799	1053.31	36.5136	1652.96	45.3941	1246.16	34.655	348.252	19.6419	1525.42	34.4799
452.351	23.6376	1316.67	41.0865	941.47	33.9676	996.323	30.1934	660.455	28.8669	2780.46	58.5498
2043.6	53.8712	1715.38	42.774	1012.11	34.9295	387.997	21.546	232.891	16.0347	1623.59	36.6407
1798.46	41.5736	1582.07	44.226	1349.83	38.2163	1386.07	34.0265	492.792	20.412	1382.72	29.9063
218.343	15.0001	878.953	25.6595	1561.4	42.7955	246.959	16.4573	152.978	13.808	1076.73	32.2554
1857.29	47.5178	882.095	31.5041	1308.18	35.4532	1040.47	26.6217	247.413	17.01	831.76	25.1022
1702.3	40.5712	1031.26	30.4565	662.67	23.814	639.792	20.412	620.753	26.4155	403.899	18.4428
261.344	15.1956	1198.2	34.0386	894.657	30.0936	1260.49	41.6852	186.651	12.0204	1324.14	34.5937
1529.26	44.226	1141.77	30.2113	1827.98	46.6569	955.602	29.1333	310.419	19.9087	391.763	17.2199
1037.15	34.9927	2159.24	43.7306	1654.79	40.3957	963.479	31.0772	511.017	19.278	664.516	25.1468
619.188	16.7115	436.182	23.3284	1647.22	41.857	950.271	30.618	415.581	19.2446	266.982	18.144
461.998	22.8443	570.21	22.8666	1592.98	40.6373	1259.9	36.4436	576.691	25.2149	1236.2	32.5361
821.03	25.4448	1237.18	35.3461	288.697	14.6369	329.205	21.2937	573.456	24.2177	1138.07	26.9892
2049	45.4301	515.345	24.5194	982.017	33.6324	1073.63	34.0068	247.71	14.9595	366.024	18.1917
2360.35	51.632	1244.92	42.1331	678.575	23.9366	1309.71	42.5224	1480.3	30.3103	426.307	17.7298
832.989	27.2516	1858.07	45.1133	1487.5	34.9927	991.2	31.3236	214.755	10.4242	2053.15	37.199
772.666	28.35	1546.55	41.6173	1053.17	35.7694	1382.52	37.422	510.06	23.0696	1071.22	31.5944
1983.29	47.4981	636.591	23.814	210.485	14.6986	1032.35	35.9807	713.706	16.9965	1467.14	39.9899
766.643	27.2632	1588.3	40.824	784.023	26.2909	1013.66	29.8866	1536.24	39.69	851.614	32.3211
798.549	27.687	380.818	17.0569	1686.2	44.7191	1328.15	36.6698	172.344	13.4461	1623.33	38.4047
2334.91	42.9796	197.465	13.6316	1794.57	43.5184	1448.43	36.8855	225.588	16.2285	1239.41	33.4849
2720.41	58.5408	1020.12	33.137	1965.45	45.2075	561.356	21.5429	391.77	21.546	1111.08	35.3609
1311.28	40.824	1978.76	42.4985	1855.43	37.3869	1241.5	31.5232	188.959	10.7043	830.181	24.2199
1852.06	38.5065	1832.04	47.4283	1005.86	28.6179	1495.4	36.9954	347.733	19.4999	1381.88	36.4812
519.979	24.3427	2360.43	50.4038	694.517	26.6113	709.057	29.2475	945.121	30.3912	1811.91	40.1079
1399.13	37.6798	283.836	16.6693	2096.49	39.112	594.097	25.1773	988.728	33.7184	1789.54	39.1532
2582.62	50.8502	1753.94	42.4985	1505.16	45.0831	579.642	19.278	715.091	26.0157	1709.54	44.1212
665.97	24.948	963.384	29.9213	1795.52	43.2799	1103.6	34.2821	430.588	21.5249	1563.78	35.3045
818.512	24.385	1434.61	36.9684	1683.54	36.8855	1152.06	33.6781	569.604	23.7343	1537.49	35.8173
2181.19	48.1358	1907.36	43.3032	1570.56	35.2257	1339.38	41.7212	682.471	27.216	612.658	29.849
401.801	20.412	2038.11	44.9041	1976.09	45.7482	1051.57	31.766	683.236	25.6851	522.905	18.257
194.886	11.6723	1073.28	36.288	1917.55	35.6787	151.575	12.3709	200.029	13.0559	1224.64	30.0679
1491.73	40.093	1873	31.799	1981.4	41.8056	303.594	15.2353	950.238	30.6284	1524.33	36.0837
1846.47	38.6723	865.358	30.006	1942.92	34.3375	664.839	22.1585	500.214	22.9934	736.104	22.4388
1528.21	38.0563	1632.12	39.3164	1424.17	34.3472	743.676	24.0558	1034.83	32.0279	1430.37	39.483
1871.98	46.3383	1845.2	38.9704	1686.89	44.226	1037.22	36.6953	663.44	19.6675	162.163	13.608
199.638	12.474	1331.69	31.752	1405.96	36.6017	1429.26	32.3995	363.39	18.144	1637.66	37.3685
232.758	12.474	2039	51.7949	872.937	32.8762	196.751	15.6938	669.005	19.6728	253.966	15.7901
2212.3	46.2041	1240.53	34.8432	1140.25	28.1309	176.021	11.34	176.438	13.4597	824.522	25.1022
1677.31	32.7715	1806.12	46.0221	863.468	28.1476	1234.76	28.4281	624.923	27.8049	1870.65	40.2579
929.58	32.2056	2053.92	44.6283	774.241	26.082	1652.33	39.8317	515.432	19.101	1912.85	38.4892
1344.76	39.69	1696.47	34.3783	2002.96	40.7447	1615.54	43.4157	901.648	28.6387	300.663	18.257
2220.09	42.553	294.841	11.7556	1252.52	32.6725	498.662	22.4521	254.66	16.3948	470.079	21.6502
739.532	25.6124	789.161	29.9498	1661.52	41.4508	1052.89	28.0832	1175.83	37.2587	556.691	20.412
1050.83	37.876	1332.92	37.918	1275.43	36.4191	671.319	23.2998	752.083	30.7326	297.999	13.608
1465.3	35.2952	1817.23	30.9749	2015.23	41.3438	588.873	23.2539	163.302	10.2806	404.471	21.2521
813.004	31.253	1966.61	39.69	1478.33	41.3483	1013.45	33.1982	621.317	26.082	348.578	19.8916
1122.22	31.206	1831.12	37.422	215.812	17.0054	1390.78	38.4431	1091.52	31.9596	780.833	28.0925
1968.47	42.5998	895.568	30.1226	1518.38	40.093	236.103	14.4335	188.45	13.608	1877.58	40.5623
2035.28	46.0509	1899.27	39.7068	1866.95	47.8829	912.83	31.5144	1133.53	40.7692	985.579	21.2999
2366.41	49.851	1996.11	35.1002	2188.97	47.628	1232.56	41.5543	1097.97	37.422	596.756	21.0725
808.45	31.752	1662.89	45.7185	963.016	34.4799	271.901	14.5821	182.739	12.474	279.86	15.3905
1348.46	39.363	1368.92	30.4307	2423.42	48.0236	492.674	19.8574	997.414	35.154	636.56	21.807
1295.21	35.0206	1725.99	35.907	2140.69	46.4235	1055.26	32.3939	968.011	30.8956	388.981	18.4274
2298.81	44.1022	1011.43	31.1816	1903.73	41.4919	282.267	13.4712	716.672	28.35	904.455	27.66
1701.53	39.1575	1056.15	31.752	1128.61	33.1344	1336.11	33.9676	199.332	11.1908	512.224	24.8559
2066.22	49.4352	2292.06	48.254	979.569	27.7408	871.962	27.7207	1009.84	35.0941	1822.57	36.3336
2133.05	52.524	1279.71	34.2424	824.71	22.8	995.427	28.8669	710.323	24.6918	976.866	23.0559
2485.65	52.7078	2231.14	49.6826	882.449	30.3208	1262.93	33.7932	243.626	14.2371	1349.7	31.5224
1690.49	41.8797	2483.6	49.1926	1521.88	39.2848	978.163	31.4306	535.247	25.0693	642.12	18.9652
1988.55	41.217	1064.5	34.8744	1087.1	33.2954	1390.78	34.5561	239.671	17.01	523.601	24.948
1682.43	36.7994	994.494	30.5949	789.838	23.6771	362.395	21.6464	451.934	19.7431	1442.49	33.4713
289.423	15.4088	1329.03	37.2621	1801.37	38.8095	1091.17	31.638	377.158	14.2333	1486.98	32.6591
729.096	22.1107	1046.8	27.0826	1196.45	33.4358	586.797	25.2556	866.532	32.0744	802.581	31.5802
762.467	26.082	2007.31	46.0893	1903.09	43.777	948.39	26.6668	949.175	31.752	1074.38	31.0233
660.723	22.4521	859.35	22.2803	2265.03	44.4981	583.14	22.2333	736.756	26.082	1169.84	38.133
408.255	19.278	2161.86	50.1196	2013.17	44.2499	644.356	23.0682	414.032	20.4435	1626.23	40.7282
1248.56	40.093	709.461	20.0817	2231.78	38.8153	684.163	28.35	1066.8	33.9691	1554.58	36.7566
2239.82	48.4714	1253.2	34.9635	1866.99	40.7656	523.198	20.412	398.906	18.3269	286.805	18.6473
150.211	11.7936	1942.42	38.556	1909.19	39.2911	412.786	22.68	1653.99	43.9138	1744.13	45.1855
2592.59	60.8404	1008.65	29.6688	1968.45	46.684	1088.35	29.4496	179.038	14.1999	1722.63	29.1836
1273.51	36.0837	1642.77	37.997	2187.18	46.6751	1590.16	30.4632	963.602	36.1011	1127.34	34.02
1900.31	53.9796	1480.87	47.66	1259.36	35.154	886.138	24.3402	1002.21	29.484	505.112	24.3013
2712.04	47.5307	726.985	29.5842	1273.86	35.0549	366.799	18.8752	471.269	14.5769	1325.99	36.0296
896.462	35.8434	253.374	14.2884	2449.38	46.5078	1581.7	40.9667	485.809	25.2694	1547.28	34.7945
2166.88	49.1149	1113.41	33.6781	1487.27	40.5993	341.851	17.01	857.464	22.5985	1810.63	44.815
2224.74	46.8558	2017.65	47.7152	1119.29	29.484	763.908	26.8139	457.59	22.8809	288.884	14.7681
302.7	21.546	1312.1	39.8801	1201.92	32.9134	1293.05	33.5288	922.342	36.0837	1720.34	41.0656
1855.93	41.5855	713.291	24.6143	1988.99	42.8542	1504.9	32.788	388.934	24.3427	1105.68	31.1354
2517.86	44.226	1124.6	30.7887	1507.23	40.6862	880.418	30.9828	248.125	15.2353	1995.73	47.4877
1990.48	48.7445	1118.09	26.7353	2318.71	41.0339	605.076	24.5866	373.57	21.1983	472.771	22.68
1262.61	40.1291	1060.59	36.7647	2025.75	45.3808	546.98	22.618	249.163	15.4721	1828.55	45.1463
1643.17	36.0837	1345.7	38.7752	1157.91	31.1741	948.241	31.0991	714.481	24.4134	701.605	28.1629
2280.42	52.1205	598.559	25.23	1669.03	39.6834	934.174	34.4855	471.492	19.0594	450.47	23.3488
984.997	31.2725	1893.61	49.6293	1099.46	24.5941	572.866	28.3221	158.608	11.2152	1923.62	33.746
2518.61	54.0411	1237.79	36.288	913.633	29.6688	475.67	21.3437	1431.66	41.7569	692.196	27.216
152.036	10.206	1437.44	41.5898	2170.51	43.092	587.876	20.3246	337.526	16.7356	701.44	27.2028
2176.24	45.36	1153.44	35.0395	2154.58	38.5974	616.265	26.0532	257.72	15.876	1541.37	35.154
922.761	27.6613	729.492	29.5503	1424.5	34.6699	927.569	29.484	588.61	23.1292	489.388	23.7389
1750.8	36.5141	1524.98	33.6823	1990.19	47.3339	1195.53	36.288	1045.79	28.907	1740.09	42.774
1593.88	40.4034	919.89	31.752	2370.36	44.9239	794.116	34.1967	550.808	19.5933	1505.39	37.2969
2101.27	46.494	1430.91	40.3436	1355.19	37.422	770.887	30.2193	1066.85	30.618	1268.06	33.8385
1601.96	35.2197	1016.88	31.2725	1899.72	37.0029	908.64	34.02	1130.6	30.5039	669.894	24.3427
1798.92	36.936	1605.69	43.2149	2425.15	54.432	1075.41	39.2911	258.042	15.0416	412.951	20.675
1697.89	46.904	1894.23	42.8998	1946.45	47.628	1274.38	40.1552	977.233	35.0796	728.906	24.7212
1134.35	39.5287	1031.92	25.8676	2023.94	52.6086	1194.95	32.7954	1146.94	39.2277	1638.31	36.351
1136.02	36.0837	1545.9	39.6043	1452.76	35.8558	1304.73	33.6153	457.117	23.2906	649.267	19.0596
194.325	14.742	1770.25	38.3661	1341.37	31.1669	1016.35	32.886	608.796	26.082	609.956	24.4043
1688.52	39.5474	903.631	26.3881	766.264	26.9693	732.836	27.2632	414.901	19.0231	365.558	14.3983
813.49	33.3954	1191.02	31.4515	2339.17	52.2687	1456.84	37.3315	1095.49	26.9099	156.769	13.608
611.01	27.0961	1971.58	51.9725	882.364	27.216	994.938	28.2477	1460.33	32.3997	492.491	21.9085
2806.92	55.2038	1791.03	39.8851	1540.25	40.824	1459.39	36.288	311.037	15.876	1495.94	34.02
2759.08	54.2003	1728.79	37.3158	2017.38	44.1282	222.29	14.8962	1221.28	31.4845	499.798	19.0901
1864.8	35.9457	1980.4	40.3063	2142.07	48.7189	216.244	14.2333	1128.75	34.02	1254.55	29.7794
1098.25	38.1913	1684.36	41.7896	1847.26	46.494	1446.01	37.7845	359.946	17.5197	1207.2	37.0141
1919.11	41.5855	1088.39	34.5551	1455.17	38.556	3150.59	61.4813	262.426	16.4238	1304.87	35.154
750.994	20.2985	1175.02	37.8921	1067.6	32.886	959.176	36.1238	382.961	21.546	2585.62	42.2055
3963.96	70.0141	1986.55	43.2881	2448.25	54.2662	1267.12	40.7901	269.44	17.01	2212.72	51.1239
2344.46	47.5229	570.654	25.4615	1272.42	41.2148	1651.07	42.8254	1019.79	39.2043	1095.86	30.1656
1480.6	38.1475	1641.45	31.0231	2084.47	43.092	420.871	21.546	674.361	26.8382	766.974	28.5346
710.158	28.6937	1460.53	37.7309	1237.09	32.886	1094.76	33.9372	560.317	24.6859	1405.55	38.4989
1929.16	45.8971	2214.59	45.0758	2472.47	50.0053	410.763	20.7989	187.7	12.5806	1153.91	27.0968
1535.23	32.886	1164.7	30.7811	1880.9	48.6816	174.024	13.9821	264.978	15.876	1605.43	31.5632
1235.72	35.8144	1774.81	40.1383	1103.58	33.5719	1090.94	29.1658	1256.68	38.4892	784.879	30.406
492.987	23.2741	2481.5	50.0375	1813.86	46.5078	1442.18	38.9189	239.657	14.4245	481.826	19.8808
1381.12	31.2197	1687.15	41.819	2613.41	51.1481	1239.79	35.5552	536.836	25.3387	1467.11	42.8793
1689.75	27.5914	781.081	24.948	2288.14	40.4549	1153.76	33.8263	779.716	24.9641	1674.77	29.0088
373.71	19.059	1707.74	39.7547	2235.37	42.9528	901.959	30.618	1316.61	36.717	2136.17	44.226
283.796	14.6994	1496.31	36.8671	1454.22	40.076	713.182	28.4885	533.454	24.3435	1249.18	29.2499
1640.71	44.6438	472.68	20.0465	860.341	26.4613	1028.33	27.0646	416.175	21.6502	1056.14	30.4706
1982.84	39.524	1024.06	32.6686	2000.76	45.0208	489.099	19.3958	404.631	18.4428	250.783	14.0674
1921.99	33.507	799.202	32.8762	2117.72	45.8374	230.569	15.2142	747.771	27.5468	1635.56	43.8368
1323.23	39.2911	1748.54	39.7908	1103.84	34.7609	986.24	30.0364	2038.7	50.0387	504.06	22.6665
1696.31	40.2715	779.609	25.5956	2167.76	38.759	459.13	21.546	341.695	17.7964	3117.31	52.1208
2002.69	47.8886	1915.44	48.3967	2119.32	38.8012	1146.38	33.4403	1110.86	29.6568	300.141	18.144
2015.27	42.4776	1076.77	31.32	1146.28	36.288	1174.72	33.1067	341.055	16.3147	429.59	18.9893
2007.18	41.9565	640.275	21.7604	2040.46	44.2778	435.621	19.9158	288.286	16.6594	1418.07	42.7365
1808.09	39.4479	458.977	23.5113	1319.3	29.7794	1468.95	38.556	1429.49	43.4593	1427.75	36.288
1202.39	37.422	1890.36	40.2582	520.564	22.1399	665.444	27.971	895.08	30.8704	1311.85	31.1189
421.672	21.3192	1829.63	33.418	634.875	19.1587	737.278	22.68	370.998	12.9223	1908.47	36.288
314.072	17.5693	1585.77	42.4116	917.369	29.4141	1675.19	42.4685	1329.09	36.288	2055.39	51.2082
1387.45	32.2947	1346.63	35.9211	1606.07	31.752	576.701	22.9182	682.111	27.7091	443.311	21.3295
1341.67	38.6871	1658.12	45.0275	1206.45	36.3594	1575.13	40.687	1528.89	33.6662	189.657	13.3623
1799.6	41.0789	1115.9	32.9865	1725.46	35.9159	945.677	30.5318	1142.23	21.8065	413.958	17.5715
2335.11	50.6859	954.829	28.0244	1374.6	39.5569	1385.28	37.5149	1675.29	36.2681	1491.36	33.3386
1410.62	38.0767	506.07	22.8809	1567.41	30.618	1446.4	30.3736	1157.04	30.2539	868.579	28.0787
253.234	13.284	1365.9	37.1128	1773.63	40.4466	1824.05	40.824	1535.87	40.3377	236.433	15.876
1624.53	40.824	1651.15	43.4375	2458.39	38.4499	921.638	26.9272	1028.43	27.5132	1271.46	38.556
2740.82	41.5801	2201.84	53.4297	2463.69	53.3657	628.001	19.278	961.772	30.618	983.249	34.02
1666.65	44.3466	966.431	31.596	1493.55	40.8488	1527.29	41.375	1029.05	32.933	1623.5	33.3456
1853.05	42.1999	2701.2	47.0013	1850.14	36.0837	1776.75	39.2911	448.059	23.9343	1482.94	31.7638
869.249	28.35	1459.87	35.2818	851.168	29.484	821.545	28.6968	475.161	19.278	1769.67	39.1144
2323.04	41.4235	1136.9	32.886	1746.47	39.6839	511.267	24.1566	640.206	27.6494	669.161	28.8016
1558.04	43.5634	724.413	27.8426	1221.33	31.752	1075.75	32.886	1491.46	40.655	2113.72	41.6681
2268.8	47.1797	1578.79	38.4892	1826.51	32.886	792.603	23.223	531.521	20.412	289.591	13.8235
956.838	28.2482	1505.78	40.093	2695.51	50.1497	903.491	28.2521	1172.69	33.3707	1826.24	47.164
808.267	30.618	952.237	25.9326	1362.39	36.519	170.336	10.9501	483.519	13.9907	1586.18	34.0709
1991.97	41.9465	2806.01	44.8253	1934.35	44.2848	404.488	22.846	1138.91	29.2109	477.92	23.814
1515.42	31.0945	1121.42	29.484	899.824	33.7938	1049.79	29.2297	1336.58	38.3312	453.663	18.257
2138.42	46.135	1341.21	31.374	2105.28	43.2228	555.197	25.7029	360.185	18.4428	1138.99	35.5056
2402.41	53.8849	1664.28	42.4985	524.9	23.814	764.759	28.35	1304.6	28.5062	981.929	31.7011
1556.58	35.2818	738.094	26.519	2563.49	58.8191	1350.7	37.6108	486.193	24.0558	449.596	20.6148
918.449	28.1023	412.049	21.546	214.243	14.1532	1161.65	39.2193	438.497	22.0415	489.061	20.412
699.221	28.7427	868.514	28.9268	2323.25	45.1226	1191.37	33.0241	1715.71	39.8385	672.948	29.0731
703.391	26.7023	1670.14	37.6936	1858.2	41.5044	1157.22	37.422	982.145	31.2419	816.967	26.1117
1272.66	31.6962	1349.29	33.6781	830.166	31.0645	1333.8	32.033	256.697	18.5564	1544.75	37.0212
1559.69	42.15	1708.04	41.0784	1450.97	37.2319	1118.36	36.2985	1039.9	32.562	549.377	22.481
592.606	21.6502	2056.1	41.2049	1392.81	40.093	525.455	24.0408	718.46	22.9505	3346.31	47.7907
235.713	17.01	1270.43	33.9784	514.168	23.4923	1164.2	33.6781	440.424	22.68	1263.83	36.2404
2381.05	41.6229	385.347	21.1683	1762.04	40.0641	624.333	28.3763	417.775	14.9143	626.905	25.6595
1780.84	39.2533	1500.13	41.581	1680.02	40.5724	578.103	24.948	1396.64	29.9099	505.99	22.5137
1433.39	43.3004	1249.99	31.5027	1097.19	32.886	402.767	19.278	483.319	18.6756	1174.37	34.2687
2217.33	52.7698	2634.33	57.5057	1837.6	37.1044	940.484	35.7592	1116.54	35.4239	1466.33	37.7466
1488.68	44.0648	1784.7	38.5304	1647.41	35.4379	526.03	25.9182	1676.03	37.6619	536.512	24.0558
1516.04	35.8629	904.477	33.4713	1711.75	37.473	1470.18	34.1537	767.667	27.2863	1081.11	28.0219
1220.09	38.2583	474.203	18.8971	2082.98	46.4163	481.802	20.9798	1271.74	33.8229	2540.14	52.8775
1207.44	29.6688	1552.64	35.0186	1954.41	46.7294	997.375	37.2481	601.599	26.9108	1405.84	29.6
2434.47	51.4277	1777.56	40.1552	1389.08	34.3231	1737.08	39.69	992.154	34.345	193.536	12.0204
979.344	28.8787	1417.54	38.4454	1896.08	40.2671	1403.15	37.527	194.647	11.7936	1124.73	37.9207
1568.87	34.0537	2425.79	46.5026	786.446	28.6904	1441.56	42.0688	1620.77	36.1638	1879.56	46.4057
894.173	32.8762	1265.66	31.0778	1381.73	34.02	1019.24	35.9344	311.401	16.0372	1517.67	37.6956
1850.18	37.422	782.904	31.4659	2103.67	41.3656	1562.48	43.3303	937.408	23.0112	1956.73	36.4683
456.557	22.68	2002.34	43.9008	2442.08	55.7099	382.09	21.546	448.431	18.9803	2622.34	53.1653
2450.34	58.1853	1019.44	26.8509	1962.54	45.506	198.343	13.1544	195.9	14.4215	2001.04	40.7342
1389.65	36.0107	1375.39	37.6532	1729.85	43.1728	1555.19	34.9819	3727.81	65.8904	1473.59	35.9951
488.981	23.2539	1035.78	31.2725	1055.51	32.3507	883.324	28.2469	481.839	18.6318	1575.18	40.8948
845.353	28.758	1316.82	27.8049	1052.97	32.4527	212.721	15.7213	892.822	25.6501	828.557	29.8875
1545.51	39.69	2713.05	47.2441	2035.17	46.7593	427.464	21.9927	471.827	21.8619	655.15	29.4054
1888.5	46.0801	2362.02	50.2069	2330.16	51.03	512.138	20.8483	618.92	23.42	1284.25	29.484
785.333	28.35	1529.5	32.0744	1393.74	35.5287	418.775	15.0874	274.557	18.1107	1277.95	37.5284
1463.2	36.288	904.937	29.6429	2136.08	44.4436	1265.64	38.946	860.294	24.7341	1951.29	39.9019
2339.56	50.0062	1774.83	36.9198	1508.66	37.422	504.291	22.9596	481.561	21.546	1019.34	32.2554
1317.86	31.7162	972.158	32.8762	2152.13	40.1269	1518.93	33.9243	1064.22	30.618	1339.68	39.4386
1740.58	44.7974	1961	47.7862	1793.4	39.369	1426.57	34.9161	703.362	22.68	2054.72	33.88
2667.64	54.1364	1013.22	30.618	1644.72	35.9029	217.684	16.839	358.055	16.9165	586.876	26.6232
1818.18	45.675	1145.79	33.5258	2053.12	45.36	1195.49	37.0103	764.388	26.082	1127.45	36.2469
485.773	21.546	2661.25	52.6988	1629.6	40.1635	1549.16	42.0973	1538.94	38.1559	572.502	24.948
4086.23	55.3432	949.555	32.886	1296.7	37.6874	965.646	32.9641	620.136	24.3535	571.905	21.6502
2308.33	51.1058	1649.02	35.9693	332.888	20.457	861.542	26.4613	430.891	21.1575	1343.25	32.1113
366.47	15.876	1688.2	42.3099	2454.88	57.595	395.507	19.0695	303.447	15.8582	1276.31	34.1354
1873.07	49.9566	1491.6	32.395	2156.06	49.8683	180.889	10.6964	1359.49	35.1455	1421.11	38.4892
2143.37	51.4835	1291.36	35.5078	1713.06	43.1531	926.528	32.7738	1556.89	38.1815	345.708	17.01
663.65	25.6595	1038.27	28.8922	1163.75	33.5372	1331.39	28.8232	531.643	24.385	223.468	14.0268
576.922	24.948	1769.16	34.2145	2231.06	41.802	536.333	20.412	1138.56	36.3535	2321.34	48.0515
403.221	20.8674	2049.7	38.4878	2154.02	49.37	170.928	9.90127	521.546	26.082	552.57	18.8305
2067.12	48.4062	404.514	14.6911	1791.11	44.7334	487.682	21.5882	517.189	23.6297	563.452	27.2542
1957.4	41.958	889.447	30.618	1016.78	28.4514	320.101	16.1976	486.562	21.546	264.694	12.8453
180.507	10.206	1065.51	32.1719	1161.46	29.4049	319.776	19.1879	1052.55	30.4035	422.904	19.2713
2320.79	47.6847	1308.49	35.2897	961.796	32.8762	1393.89	32.8799	359.88	14.3144	428.248	22.2413
523.395	15.3459	1019.19	26.1792	1275.9	39.2116	688.86	21.4528	234.2	17.4636	437.769	18.2312
150.358	11.9516	483.187	20.8483	2025.03	39.4563	1159.01	37.2305	1169.5	34.5066	1867	43.1348
1685.14	36.0995	812.148	27.2632	2331.12	46.9675	560.155	21.546	903.281	30.1934	1565.82	37.9549
1833.51	40.824	1154.64	29.6688	2389.52	44.4449	1377.31	39.0191	1037.89	31.8289	238.682	15.2142
713.168	26.4613	1632.5	35.013	1091.91	32.7292	1546.79	45.7027	1239.04	33.522	1252.01	31.454
1421.41	36.8512	1606.56	48.1405	1716.56	40.824	1303.43	41.1063	396.725	19.2713	1854.36	43.6211
559.095	27.216	878.04	27.3628	842.523	27.8049	545.044	24.8023	858.696	29.3988	1999.22	48.0595
2975.29	52.4683	2136.85	44.7889	1633.24	37.0212	1323.9	42.0926	836.209	28.35	399.024	14.6781
1252.12	33.8982	2194.46	41.3577	2170.07	48.2962	213.621	16.1954	771.284	26.082	1656.01	41.5018
1047.55	36.8547	1298.21	34.02	1519.36	39.0435	843.11	30.855	366.132	15.2353	1169	28.0651
2224.26	52.0964	2879.64	49.3744	1438.66	39.2848	156.078	11.34	232.475	11.6512	460.067	19.6803
1350.42	35.154	1304.9	37.2927	1242.08	34.02	532.186	24.1084	505.647	22.5389	1576.73	33.8083
2200.17	45.2342	717.352	22.9596	1214.37	31.1821	1814.33	40.264	1112.44	26.082	1955.13	43.092
687.752	26.082	2001.59	43.2127	1587.02	34.3499	423.467	22.9268	851.821	28.3843	448.909	22.2333
2982.76	53.0348	2599.76	43.3588	1186.92	35.154	1111.83	35.1385	1413.27	24.6905	827.452	26.1361
1584.89	37.6292	1328.26	36.7361	2547.14	55.2881	1186.2	27.7979	659.447	26.0277	2023.4	46.471
3063.57	53.889	593.472	26.082	800.349	20.412	1226.29	38.4652	308.597	14.9143	274.908	15.4288
1460.85	24.6083	688.212	23.2741	916.53	27.0326	1295.09	35.1267	224.757	13.9855	3505.59	53.8201
2272.22	40.2766	800.126	26.8952	1695.48	33.2319	909.791	32.886	1226.74	42.4311	2066.24	42.4776
1928.75	40.4057	2025.18	50.6955	1856.89	34.4581	1612.82	37.2689	159.996	9.072	865.426	28.907
1480.13	43.219	538.792	25.7902	1896.48	40.0057	182.365	10.6656	446.003	19.5511	2215.77	41.958
1082.45	31.5104	2609.04	47.5657	1145.98	26.809	471.897	24.948	317.396	17.4413	1514.2	44.9041
1465.69	38.3877	1671.58	32.2541	1718.93	35.4833	790.269	31.7339	1311.96	41.4104	879.314	26.4449
1487.63	41.2553	1716.11	37.5385	1821.6	40.2991	1465.32	38.2178	968.213	28.3927	1772.38	48.8241
1693.61	41.2393	868.709	27.2736	1572.25	42.5115	1209.87	34.1032	983.921	30.2612	2544	45.0899
604.415	23.6038	542.073	22.4521	2322.99	45.0638	358.566	15.7654	295.755	14.8098	348.815	16.2285
762.979	25.6284	3505.59	46.6744	4270.02	77.9738	388.425	21.1691	1386.9	24.4578	1363.75	35.0654
1461.2	34.8695	678.213	23.4397	1842.39	37.596	1385.15	38.556	1210.62	35.0202	1825.54	45.6413
1338.46	34.0386	1313.12	31.5895	1963.65	51.7067	970.476	32.886	884.047	27.216	280.282	14.742
1478.75	39.4515	847.29	24.5065	1495.25	39.502	178.657	14.4335	809.137	26.7879	1175.95	28.1287
258.051	17.1867	1145.83	37.977	1789.45	40.2879	473.22	18.144	1338.86	34.349	333.992	16.4251
789.886	27.7964	1265.84	35.0063	1426.02	41.8704	1432.21	31.2236	709.45	20.259	478.771	22.68
1015.04	31.752	2789.68	52.9191	2283.72	46.9926	752.336	21.546	609.113	26.9154	1567.57	34.6857
2110.79	37.4174	885.011	27.6338	1204.99	32.8409	1246.87	31.6455	238.632	12.7911	781.999	30.9356
1429.12	35.9398	1475.58	36.0389	962.908	25.3531	1506.42	37.422	943.477	27.1136	3177.74	50.6579
795.451	25.1282	2001.74	41.9818	1691.86	46.547	1470.49	24.8663	1614.92	33.5617	590.36	20.3431
2237.84	47.8435	741.556	23.8819	1590.39	33.7007	1562.66	39.9973	829.843	29.9862	1372.17	33.0223
1049.55	32.6328	1950.89	42.1939	1502.35	28.4549	495.635	22.0494	881.873	29.2389	482.609	21.9422
1205.35	35.5833	1272.39	31.2725	1745.88	46.494	969.991	33.3396	1705.47	40.824	1570.71	40.8948
1850.06	33.6589	734.547	24.82	1546.3	40.824	463.065	25.5648	983.044	30.4706	388.955	22.68
2091.47	45.5589	3129.58	60.102	2879.46	57.814	1612.37	42.9095	1464.64	34.9068	2006.86	47.0636
1299.03	34.1805	1318.53	33.8357	1107.75	29.4288	1480.85	35.154	339.817	16.1371	519.377	24.0558
1192.41	34.9266	1295.49	29.9192	1151.67	31.9498	1283.55	32.457	515.594	23.814	795.118	26.9535
2382.85	48.1783	506.072	26.0018	930.18	27.4216	1534.66	38.2733	840.164	27.0379	467.02	23.814
2192.07	49.8855	1505.85	36.2195	1615.02	43.0498	1328	36.8855	347.868	16.4716	2493.11	40.2908
1208.88	35.6566	1020.62	24.0558	2365.62	41.6771	1330.99	36.149	1970.57	34.02	1859.98	45.2659
943.941	29.484	679.403	26.8369	1000.74	30.8729	1104.44	30.3745	513.715	17.1237	1040.13	28.8669
2375.05	47.5476	1755.8	35.3254	2289.08	51.099	1249.52	38.2292	517.861	19.278	375.941	20.0465
868.781	28.35	1376.24	30.618	2104.54	47.5101	581.403	25.6595	1225.69	29.5084	1992.77	39.5569
1628.26	46.9769	1485.7	32.171	2155.71	39.6825	955.534	29.6041	862.536	27.8823	1291.43	22.7032
2975.17	52.9988	1323.4	39.9434	1155.42	33.9095	187.751	15.3957	258.569	15.7785	1338.41	38.556
401.218	15.1165	674.989	27.2632	1813.18	36.8785	931.575	34.6545	659.216	25.7765	254.911	17.9219
1639.15	39.597	1959.34	34.4935	760.754	24.948	595.93	26.6645	506.869	20.412	1640.39	37.9075
2155.72	52.3385	791.543	30.618	734.265	22.4521	302.694	14.1999	338.929	18.692	1148.24	35.154
1764.26	36.244	891.308	26.3763	960.413	29.3562	743.876	27.0803	282.14	15.876	1790.53	42.0867
1754.87	44.1835	2244.63	46.2095	561.653	24.0558	1359.24	32.6328	477.031	22.4102	598.142	20.8483
776.314	26.082	764.534	22.5316	1763.03	46.5122	1216.16	29.5751	1520.09	36.7791	649.449	30.0339
1233.89	34.0308	2122.7	39.9461	1581.53	35.2818	1161.8	37.5284	1005.8	32.8421	2260.77	39.7504
1500.12	39.249	1459.99	28.8171	1715.17	45.36	483.12	23.3036	1523.1	36.8421	904.856	31.3762
1585.01	39.69	289.34	11.96	1433.56	42.15	267.143	14.9749	471.773	21.6502	453.811	22.1069
528.432	25.8568	1331.96	39.2911	1806.84	39.9444	542.946	22.68	365.763	20.7627	1153.98	31.5665
1583.19	44.6488	1624.86	28.8096	1841.92	37.422	1428.81	36.8855	503.803	24.8576	1594.31	40.4496
2203.97	51.2317	2169.89	44.8788	2004.66	52.5279	1011.49	36.0281	1358.9	40.0204	1337.66	41.5797
1746.1	41.0501	1296.11	33.35	1278.51	31.9426	259.938	16.7356	206.753	13.1505	615.171	22.68
816.285	29.078	850.355	24.8576	334.664	13.6316	978.67	33.0042	1496.53	31.6652	1860.96	43.0323
1978.32	36.8855	1531.47	29.9021	2012.62	40.3523	504.401	19.1089	703.955	28.35	677.593	26.082
2336.36	47.6164	802.977	30.572	1276.81	33.0796	837.065	26.1902	1186.36	32.5547	1147.63	32.6812
2105.73	51.03	978.828	33.93	625.006	24.948	417.831	20.9577	1376.67	38.4047	396.887	17.662
2377.12	48.3663	2022.26	35.2897	1663.35	44.3704	1432.29	36.3881	1600.85	35.3952	445.187	20.6148
1533.16	35.5884	738.786	22.6689	2235.45	44.226	1466.85	41.958	687.858	25.4016	320.034	17.6023
1923.72	47.8383	1552.17	38.4892	2653.28	54.3825	412.074	16.5564	711.449	26.4613	574.263	20.0651
2427.58	49.9298	1381.92	41.1432	807.227	28.35	1054.86	24.8646	410.501	19.5798	1002.02	29.5786
2367.98	43.092	861.812	30.2223	2337.15	44.7934	1867.73	35.0232	1050.9	32.61	1079.4	29.4506
798.224	30.2533	189.468	14.4335	1382.25	38.9999	783.954	28.8923	604.931	24.948	599.3	24.6341
1230.63	32.9641	909.232	31.752	2175.22	45.0018	999.457	30.618	1456.23	37.1115	473.103	21.546
684.689	26.651	2235.42	45.3169	2935.25	43.496	1116.92	37.9566	458.945	19.278	1604.39	40.2579
2638.61	51.8075	679.461	26.5366	1212.84	32.4266	571.141	27.216	1368.58	36.2539	1810.93	36.5704
2085.87	38.3881	955.664	29.591	2330.06	45.3035	752.019	31.0688	397.304	18.122	1446.51	32.4254
520.202	21.8939	2629.07	50.5171	1242.61	35.154	1183.48	33.8159	461.36	22.5675	667.732	28.35
1088.42	34.9319	1695.33	32.2836	2157.37	40.7619	1114.48	37.8327	1014.15	30.4706	1439.96	42.5998
1621.9	45.135	1149.09	29.5241	519.373	22.68	1384.2	40.1148	969.658	28.3429	1557.84	44.6886
1883.11	51.9755	655.587	26.3713	907.092	30.618	1031.72	38.4892	855.911	28.132	4186.58	65.5128
1473.22	41.1647	1563.9	46.5078	2488.61	48.7608	1271.23	36.2188	990.465	31.683	1607.28	35.4667
1507.32	36.9511	865.894	27.216	2462.25	47.7639	1304.46	28.1579	900.685	25.0874	1216.8	30.618
2234	49.1285	783.228	26.5467	1904.52	48.0484	1003.83	32.1251	1203	28.0527	602.11	16.2133
2006.1	51.7893	2895.82	60.8643	1459.84	37.6904	1002.41	29.9418	270.564	18.6959	2753.6	52.2698
1766.31	43.2734	1434.07	39.8049	787.494	28.134	906.772	26.9316	314.743	19.1601	2001.39	49.8166
1322.75	31.7214	1115.6	32.2971	1746.28	35.7918	969.807	32.3957	544.224	19.384	3222.17	52.5354
1620.98	34.4592	1764.55	41.2645	1001.7	34.5999	286.945	18.144	417.268	19.278	2394.13	46.5985
1827.18	47.628	1289.11	36.0953	1532.28	33.765	1085.14	35.154	1770.93	35.9882	1905.08	50.0358
612.481	24.3427	1796.66	44.6295	2167.14	44.6601	753.377	27.6749	240.27	13.2216	2346.7	47.628
897.704	27.216	820.229	29.8292	1661.84	35.9951	1671.19	41.9549	521.475	24.5216	2253.32	50.2158
1659.92	41.6187	539.707	25.2149	1100.11	30.9326	1399.87	37.8883	952.198	31.0998	601.912	27.2538
1191.22	35.5034	1161.39	28.907	1604.95	41.4496	514.706	25.5755	250.127	15.876	1513.71	34.5802
1301.93	40.4213	1688.74	34.3243	1277.24	34.4258	1119.81	26.4613	242.53	16.8729	1625.55	31.752
2875.93	56.932	1837.48	40.0641	1901.8	43.9319	1011.54	28.2881	1217.59	33.5571	1322.24	29.9298
1232.95	35.4959	2312.82	46.8185	2093.77	43.7949	716.571	27.216	609.51	24.948	842.382	30.4284
1353.55	30.3848	2562.79	47.3355	740.309	30.2409	224.735	14.6228	886.608	36.288	352.599	18.144
1006.67	34.0672	1349.91	33.708	1173.17	35.9045	699.413	25.3619	3027.35	55.9542	925.933	29.5786
994.341	29.4141	679.899	19.0521	1356.52	32.1978	1677	41.958	457.154	24.617	1584.08	44.0321
1467.65	40.6442	758.281	25.9089	1820.77	37.6729	1575.27	38.9999	872.049	26.8457	1648.21	30.093
922.068	33.6781	753.148	26.4556	703.084	24.6377	1073.81	34.7416	1217.2	36.9616	699.127	28.21
760.02	23.9546	1149.45	32.4698	1264.18	37.8514	1525.45	44.179	1027.47	24.063	1832.5	31.4001
1076.68	27.0599	1785.49	39.4829	2157.83	33.1213	1075.31	33.6781	1265.18	36.4842	1618.12	41.8979
1738	44.0321	1248.31	36.1135	594.663	25.48	659.618	28.3286	372.585	16.7356	1350.38	28.6858
618.453	25.6797	1711.29	35.1638	1764.24	42.9561	684.39	27.216	1118.04	28.4178	2660.28	38.0106
2297.46	43.2474	1808.1	47.4644	1808.84	36.007	1609.15	40.093	888.233	31.8793	673.631	20.412
926.561	33.191	1692.73	42.7431	2379.91	38.6503	1341.66	36.5773	1651.32	28.2866	920.081	32.1857
361.42	21.546	2135.92	38.6542	952.324	31.854	1592.29	41.4217	678.689	22.2827	1149.64	26.2677
1987.31	39.9193	1047.65	30.8398	2448.99	44.834	1080.37	35.3772	652.248	25.5755	1229.49	38.0355
1898.2	45.6924	2892.96	56.4187	2602.25	50.7156	830.945	28.0559	1270.36	34.7828	401.868	16.746
2865.24	49.4567	1738.25	41.3802	1977.36	38.6893	1156.57	35.1032	1310.3	36.6882	409.227	23.6022
1469.91	41.401	2656.23	51.03	1666.61	40.3426	1380	36.8855	1458.32	39.69	950.665	32.8762
2086.08	47.2371	1744.24	38.1867	2164.08	51.3246	956.856	29.5644	697.533	19.278	1478.8	35.3878
1277.9	34.4387	1340.87	40.3527	1812.48	40.3436	987.204	24.8045	341.034	18.3015	1595.87	37.3446
1082.68	26.7962	747.92	28.2902	1739.47	39.3061	1744.33	41.0241	220.162	17.9301	385.621	18.4224
414.241	19.7785	2034	42.6953	1350.08	36.54	163.427	13.8899	1286.94	38.4892	1861.18	38.6229
936.754	31.9048	1245.76	33.9784	674.969	23.3284	1194.92	28.7638	288.754	19.1601	476.832	21.7569
1090.25	29.4517	3489.01	57.2526	2748.53	38.7074	408.902	23.0575	725.286	22.6658	1187.99	30.8889
769.152	32.0553	1459.06	36.9511	2074.77	47.4918	330.508	12.474	478.508	21.939	1798.81	31.7541
1489.34	38.3253	753.201	23.7118	1055.21	31.752	451.049	20.412	376.693	19.278	1481.8	33.9471
1271.44	38.0242	1241.56	35.154	1293.31	40.3562	222.784	14.0257	314.515	19.2446	1437.21	38.7821
3010.35	51.2813	2179.15	53.6763	1806.35	39.1923	1258.59	39.5252	514.99	19.278	943.212	26.1643
1509.44	41.4741	255.922	11.2554	1084.89	29.5046	1825.13	42.4723	164.602	8.30496	1148.99	28.3362
1545.42	32.2056	907.878	29.484	2152.52	44.9573	404.088	20.2609	953.338	27.8009	222.522	13.9386
735.559	29.4337	1790.67	40.2814	1460.83	41.8501	455.073	20.8483	387.73	16.4704	1571.79	37.422
730.304	28.6702	1602.76	32.8762	1231.16	34.02	632.131	26.082	1105.06	26.3711	656.481	21.6504
2534.42	44.1618	901.079	28.9113	960.815	27.8927	150.305	12.474	1023.9	32.0744	1137.5	35.8602
1670.87	46.9253	1261.88	40.7252	1943.07	43.771	297.743	13.7811	567.376	26.1989	928.509	22.8091
862.911	31.3976	1744.63	43.0991	1968.76	39.9283	968.416	32.8144	849.73	30.618	765.162	19.5654
1851.78	39.69	1560.46	33.6816	2357.11	46.3774	881.264	35.8629	258.898	15.876	1749.71	39.8957
523.336	25.7029	1878.7	42.4985	1241.65	36.0063	422.491	20.2665	658.694	25.8786	970.596	28.3546
894.709	30.618	2857.24	51.9999	2219.45	52.3346	1386.66	34.02	278.104	16.4284	1809.56	36.288
1785.33	38.6969	1076.26	33.9235	1670.53	44.7894	212.321	13.1055	161.39	13.202	1483.93	34.7145
2369.86	51.03	2438.51	44.5782	1884.37	40.9495	1465.27	43.8323	1247.29	32.2221	2619.62	50.3224
246.97	17.01	877.624	33.5615	1529.1	32.1299	1348.43	33.3477	444.825	21.5042	1488.52	41.958
1585.08	37.3186	2156.77	45.5425	984.601	29.4141	379.911	21.7103	461.669	18.2887	590.856	24.2165
1917.34	38.1403	2034.78	42.8039	1223.19	31.7066	583.043	25.8806	1352.1	26.2189	389.741	15.876
1781.77	40.9447	2231.68	47.8735	1831.28	43.2708	1381.03	36.971	218.947	17.7947	2334.03	45.2243
1900.39	36.2748	970.807	28.2105	1636.96	39.69	1240.57	38.2927	415.2	16.8203	1764.07	45.0645
363.767	18.1445	1736.52	40.0641	1048.01	32.9408	1098.8	32.886	1450.24	34.4494	2227.58	47.3528
742.939	24.948	1492.51	40.0609	1793.78	39.6775	733.626	28.907	197.73	14.4335	1878.73	43.5342
436.861	22.5919	1501.05	34.3204	1952.64	48.8143	481.281	21.1276	1582.04	36.288	518.662	25.287
2520.96	53.3074	1764.68	42.0513	1333.99	39.2838	783.337	30.618	868.663	26.7722	302.821	14.742
1532.26	40.4549	1039.6	31.752	1149.46	38.556	172.196	12.8297	1495.3	36.1286	2054.54	49.896
1290.8	37.2946	1996.25	41.8663	2033.36	34.3999	507.837	23.7997	1459.17	30.618	1510.21	28.6157
1233.75	36.7682	986.737	31.6109	970.726	34.4736	314.854	12.9195	340.451	19.2446	1111.05	32.886
2386.19	53.1463	1211.73	30.6539	2337.6	48.4657	1358.05	37.422	290.64	16.761	984.183	31.6727
667.481	26.7821	2067.32	46.494	796.973	25.6906	1282.25	31.2725	1199.63	35.9202	2073.48	43.092
1040.92	29.2232	674.651	26.8369	1903.23	45.9104	1009.89	34.3737	1929.85	44.4336	646.307	22.6243
1896.76	44.226	2130.61	47.628	923.723	32.886	786.823	29.4141	620.708	27.1002	951.117	29.6688
2588.15	54.2977	980.247	31.752	1307.15	33.2744	1136.56	27.5923	235.457	15.1289	1573.3	34.1506
937.122	27.5035	1342.54	33.5664	1756.41	43.0001	1309.4	31.9108	154.423	12.8297	465.389	21.0536
1260.24	32.5743	2086.49	38.1558	1673.02	34.6403	1476.2	34.4855	1187.12	28.8964	253.075	16.7356
2114.99	46.8279	905.582	33.6166	1932.02	44.9064	269.028	15.876	1075.7	39.6865	1047.33	37.5311
776.181	26.9243	2678.76	47.8222	1327.81	32.0033	1226.46	37.422	577.391	22.9141	454.757	19.4525
1611.3	43.0978	1296.67	35.2818	2265.99	51.2221	695.415	26.7309	856.261	27.216	501.171	20.412
2555.59	56.5934	1747.74	37.3064	746.988	26.4931	703.115	30.4706	292.841	17.1245	1436.11	37.422
2577.68	47.164	1016.78	37.3625	1039.29	33.6531	1275.33	33.0167	1105.77	27.2414	792.959	29.3608
1945.97	45.5453	1713.89	41.1938	1464.47	39.2023	170.188	12.0279	304.584	20.2856	1199.24	33.6781
1149	38.8876	214.755	12.3977	2367.93	40.336	1047.6	33.295	484.711	28.633	1902.6	46.9769
407.751	20.4261	2142.39	43.1013	1779.3	38.4653	941.61	35.8602	281.658	14.7071	2419.32	57.7339
1996.25	45.36	1756.15	38.0989	2616.13	48.4699	1200.44	28.3566	332.72	19.7278	2410.01	45.36
1820.93	44.0141	1027.53	34.4799	1088.83	33.3787	1050.08	35.143	253.047	15.0678	1023.09	34.4799
2498.26	48.2364	1865.15	40.0099	2225.47	45.3687	795.963	28.9687	198.05	13.4767	917.416	29.4141
3724.42	59.1699	1066.21	33.7532	1148.05	27.0876	220.497	14.742	1078.57	37.3351	530.451	21.1276
1320.15	35.154	2107.99	38.0534	1224.94	35.0232	752.949	29.6688	453.919	21.546	1613.87	20.7657
2469.13	51.4352	2134.45	34.4748	2001.25	43.092	1384.87	35.7744	1686.37	38.5922	279.695	15.6209
1006.03	31.752	1602.85	33.9676	2476.62	51.319	1341.4	44.2319	202.025	14.5923	1926.22	41.9511
2007.27	44.7078	3020.12	58.968	587.213	25.8199	166.295	10.206	1370.46	35.0901	403.283	21.6341
635.85	26.0575	1813.88	47.3663	1790.78	36.5817	1434.54	33.1488	873.648	30.618	2173.28	47.0502
929.973	32.0872	1606.99	36.8775	2384.62	37.789	1105.54	31.1189	1674.96	42.6068	704.299	24.948
1991.18	41.6229	2463.32	45.241	2049.14	46.3031	1050.35	28.3064	185.138	12.9787	1341.54	32.2156
1060.67	30.8398	973.868	35.4998	1547.89	32.9535	861.061	26.4034	1554.13	39.69	428.151	23.8356
1598.89	40.8437	930.068	22.9073	416.164	19.7316	1893.54	49.0899	369.308	20.5969	1926.17	32.794
1890.94	44.4995	2071.23	43.9389	2668.94	44.4667	824.406	28.2512	878.149	27.216	1312.3	35.2924
801.572	29.484	2166.5	46.2059	1465.87	35.154	1188.08	38.3694	525.956	16.1028	325.434	14.742
721.824	26.2634	2831.44	55.2677	639.309	24.8665	198.68	15.2353	213.425	14.8765	1353.59	39.4412
1739.89	33.684	1102.98	26.8652	721.256	26.082	504.538	20.8098	196.873	9.62231	331.847	16.215
379.741	19.3484	1741.01	42.9509	1490.71	32.535	1620.17	29.5982	1133.52	32.8442	868.015	28.35
1337.22	28.5971	1583.73	46.0478	1428.95	41.203	1135.43	33.1283	500.155	23.814	2385.68	46.8315
335.615	18.166	779.276	31.9156	1175.47	38.8633	1185.11	31.6983	1340.57	30.418	1241.64	35.5201
658.668	27.7362	679.699	26.0339	1663.95	33.6757	676.017	21.546	507.357	25.2694	1288.97	40.1476
1895.28	37.3044	841.236	31.2299	2456.39	48.3928	1183.95	38.0962	241.599	14.6994	496.794	23.2012
758.746	29.8292	978.774	37.9858	371.634	18.9706	489.071	23.3091	1140.16	25.7048	632.365	24.0493
1099.39	31.4683	613.183	22.79	902.557	32.395	1151.47	31.4649	373.786	19.278	674.309	29.5759
1255.84	32.3178	1034.26	30.6359	1809.8	46.3273	361.938	22.4521	493.661	18.144	1680.74	42.0365
778.298	25.0954	1129.16	30.8321	2013.87	42.628	1200.9	33.3386	907.972	31.0982	715.229	21.807
659.512	28.0536	943.143	30.0936	1938.13	35.6278	1571.5	37.6179	1439.12	37.2997	427.805	19.278
1479.06	38.2465	1664.42	35.4088	1983.39	47.0181	756.325	29.9292	1206.8	29.862	553.242	19.8917
990.099	27.8561	1902.85	42.2839	1261.56	37.3513	323.68	16.9739	861.221	24.4426	2208.62	40.3334
2059.79	39.0096	589.39	23.814	1476.5	35.7056	769.579	30.1989	875.037	28.783	1884.83	42.9961
778.407	28.6439	1298.21	30.1818	1818.79	37.4948	1435.53	39.8801	415.523	18.5956	1148.71	29.7038
1979.27	43.9346	2424.86	41.312	1687.18	42.5244	1469.81	40.0641	1257.08	43.6382	1633.51	34.7088
855.302	31.4427	1843.59	32.8762	1187.81	32.4781	1636.41	43.0662	1432.18	42.7347	301.543	19.7231
1790.61	41.5226	1618.13	43.6965	1481.83	36.0086	444.604	23.7954	1411.32	40.2209	4949.25	67.0049
1980.9	44.5358	413.396	22.4521	1188.3	33.4713	1592.03	41.5979	3709.98	59.7632	1855.32	46.494
1868.28	47.7474	1445.16	41.4627	1173.6	25.4423	570.701	24.1905	1294.63	25.6471	1400.13	36.755
2644.6	58.8161	1516.1	38.4585	2106.91	51.6299	242.016	16.7356	1644.53	43.644	924.118	25.8199
2186.45	44.386	1908.81	42.7938	1229.46	38.3677	1651.78	42.7855	589.2	26.0959	388.276	18.7191
567.101	23.2081	622.158	26.4293	2757.58	45.6426	956.448	30.3233	1222.21	29.6526	2550.69	35.3991
1832.02	40.3704	2219.05	39.5616	1445.67	34.5817	1830.78	41.5855	1389.05	38.4892	1425.13	40.5221
2272.78	50.7025	2696.9	46.9862	927.543	28.35	824.641	30.9484	797.703	31.752	407.623	18.8752
540.051	23.4299	855.254	28.35	2279.71	49.7153	468.493	17.9301	1348.79	37.3964	1226.27	29.499
151.743	11.8675	973.458	31.7923	2240.78	50.1783	1787.92	34.4799	1305.27	30.5685	467.333	22.4521
1265.76	30.5803	1293.65	27.7031	1724.14	31.9845	1593.57	41.958	745.351	24.948	1658.6	45.5875
1218.15	37.5904	1048.26	29.8212	1349.44	42.7815	184.068	12.1864	1136.29	36.6506	2134.6	39.8088
1928.45	46.3242	1370.78	34.02	1734.49	38.4415	1039.59	37.9235	2161.69	40.093	1258.02	28.4666
3613.69	65.0351	2201.17	35.3477	2450.47	57.3804	1257.19	33.1802	291.579	16.407	227.614	10.738
1826.46	44.905	1654.67	40.5561	2146.11	45.36	966.206	33.3157	1519.53	39.5974	1434.03	42.3119
1731.4	33.6908	199.773	12.3824	1637.77	42.1889	551.126	18.9906	397.1	19.278	858.846	23.2033
1211.15	38.5552	1635.5	40.8948	2048.69	49.1675	1236.89	37.3183	459.983	23.8309	1021.98	35.6278
1800.52	41.648	2349.15	39.5372	1988.41	41.851	589.768	27.3856	823.811	21.546	1354.29	30.1215
1618.83	39.6872	2051.52	45.5425	2682.45	47.3942	1226	38.7293	512.24	19.5708	580.526	23.9031
878.984	32.886	545.327	27.216	1480.54	32.4142	983.797	19.3645	617.112	22.68	1202.57	34.02
966.025	33.2585	1800.54	31.9574	702.187	24.948	973.89	33.0241	396.27	19.2525	1188.52	34.1813
1341.03	39.4632	1981.78	41.3051	2426.06	54.9213	727.985	26.5356	1727.73	39.4357	485.766	16.4957
754.291	24.9814	2965.82	56.1215	1366.84	40.093	281.442	17.01	1195.83	26.1229	1990.16	38.9848
1189.2	37.8437	1279.2	40.824	1650.28	38.556	156.682	14.4335	1016.03	29.5976	1877.31	37.422
521.693	21.8747	1838.48	29.2298	1084.73	31.1698	255.508	17.8773	1173.48	35.944	630.077	21.976
1534.9	38.7828	1745.23	35.8615	1718.23	43.0363	1877.24	42.6737	338.914	18.144	262.664	16.7772
1907.11	37.7151	949.253	29.7062	889.298	29.484	2054.92	48.1208	947.635	25.3388	1167.12	35.0653
2381.05	51.8827	1642.9	42.1341	2131.92	45.9863	501.837	24.6514	1332.44	30.2836	853.201	30.0362
731.259	25.7904	1737.59	37.2249	1745.05	36.7907	1211.6	32.3231	1580.09	39.8088	1913.94	37.575
1782.81	40.996	2195.9	46.6976	1044.31	30.4284	979.687	29.4141	311.533	19.3645	1438.51	34.0164
1660.9	40.893	785.967	31.2808	1955.12	41.0784	676.804	21.2999	454.585	17.7119	711.958	25.2823
1993.16	37.283	1051.59	35.154	439.154	25.3421	460.421	20.0465	1054.24	27.5031	1157.85	29.484
192.831	10.4242	768.251	28.35	1110.26	33.9784	152.568	12.2661	733.114	22.4703	1651.39	35.152
770.949	30.4343	1499.15	40.7344	1479.65	38.8506	1148.53	31.9016	273.876	13.6316	582.977	24.5299
1372.44	35.7177	1468.32	37.4996	2182	51.7917	238.063	14.742	662.82	25.8642	1432.6	45.5085
2097.14	48.6825	1867.28	41.0874	1004.09	30.6156	391.816	22.2917	376.196	18.144	1694.72	39.4561
1592.58	41.2553	2448.47	46.5078	1605.89	44.1022	1453.38	35.0549	996.229	31.0432	896.902	32.6328
2024.67	48.5211	1975.51	48.5032	1562.35	39.4428	507.421	23.7963	175.734	14.2175	2052.46	50.5171
1816.28	30.8737	565.022	21.9605	676.798	29.484	1040.87	29.0468	218.127	13.2683	441.084	20.8483
505.05	21.9417	1806.85	50.4373	1962.91	45.4909	1361.24	36.0708	894.989	29.8755	1821.53	40.5561
285.383	15.2353	2701.19	48.5921	1632.5	40.9655	1204.91	32.9702	409.24	21.7604	1485.46	29.6434
1385.07	39.9079	1275.28	38.556	1468.53	41.958	718.197	25.8642	1175.29	28.0758	1245.45	29.484
3013.82	43.4188	1521.94	34.3502	2199.83	47.628	688.381	26.1117	308.223	15.876	521.67	24.4271
1760.53	48.6725	1874.78	47.2699	2685.72	59.8425	376.491	20.412	762.554	21.9605	1317	37.6936
1325.22	36.8855	870.715	31.2725	613.644	24.7212	214.818	12.576	1163.74	32.2347	1870.71	39.7765
1720.55	44.226	1011.66	33.9676	401.72	19.1291	377.14	18.0305	426.503	21.4575	1843.69	38.6081
1040.61	31.5481	184.857	13.0062	2949.31	49.9223	540.779	25.4757	305.06	17.01	1774.29	38.7057
2718.16	44.3243	3842.62	53.4906	2224.78	36.837	1493.29	43.6093	574.252	21.546	326.388	18.8709
1571.3	45.0154	1574.26	32.3543	1438.76	32.1563	843.406	30.6775	1402.35	34.3757	1634.17	40.5221
1639.17	37.9235	968.226	33.6492	1539.93	36.7406	1318.79	30.7107	235.973	13.6316	293.02	17.6409
1392.91	38.556	2552.89	58.1183	2611.73	39.8225	307.86	17.4636	1487.39	44.4796	1633.77	47.0901
532.948	21.546	1043.13	27.216	1943.36	42.048	1061.44	36.1782	587.506	20.1619	1928.18	42.0923
906.184	32.886	1966.03	43.4894	1608.93	37.422	628.415	26.082	792.938	24.006	649.175	23.9012
2279.38	40.796	2108.49	41.2393	2089.52	46.3244	1075.43	34.7137	1012.63	23.49	1927.24	44.5581
1801.23	47.5415	2101.13	37.5536	1331.28	38.6678	536.463	18.0141	532.523	18.4692	1051.72	30.4013
695.784	25.8194	1884.19	50.13	2087.87	49.3534	1052.66	27.8483	645.643	23.957	1476.92	30.6592
2227.55	42.3412	1831.09	42.4499	1339.19	38.7144	1092.68	37.1128	1395.6	41.6443	1549.42	39.6738
377.619	19.278	1311.64	28.7503	937.425	28.5337	248.97	15.6809	372.715	12.9097	366.886	21.0725
2144.17	47.3251	2949.44	48.8717	1753.85	39.5356	647.611	27.695	207.311	13.1397	934.421	32.6355
1772.27	39.9537	1443.23	33.685	2333.86	49.7583	340.384	19.278	1373.15	26.2658	2126.14	43.5456
2573.51	53.5941	1579.33	42.8845	812.087	29.2572	1120.51	29.4069	441.005	18.3708	186.494	11.226
2192.43	39.2865	1786.95	41.958	2207.46	41.5482	3251.54	76.4979	551.544	21.1575	1121.68	30.2047
2111.58	40.9632	1186.26	35.7254	1741.43	34.9893	390.931	13.608	1027.88	29.3047	670.289	22.7792
916.663	29.1413	1155.73	38.9228	2027.32	46.494	1285.66	22.8068	2058.25	41.9293	785.106	27.216
1532.44	39.0466	1256.91	32.8762	2304.09	39.7093	461.935	23.378	2096.75	37.8957	1196.22	32.8762
1190.78	29.162	2026.31	34.9334	2696.19	53.8292	481.3	23.7954	271.476	13.991	394.149	18.5089
1796.98	44.226	953.932	31.752	1542.48	35.5425	1166.04	35.5016	389.461	18.3269	1265.31	30.4091
1358.49	39.0264	2898.89	49.6349	1280.84	36.288	1197.11	36.5148	390.819	16.839	1910.72	38.4892
2176.33	42.1256	870.912	29.4054	1362.79	29.8789	581.329	23.523	951.253	27.4332	168.575	12.474
2137.58	44.425	3039.54	51.6581	957.475	33.8637	871.307	27.6977	313.87	18.144	1296.65	27.2635
1632.73	43.221	2068.57	47.4012	336.733	16.4957	601.945	28.35	1307.4	28.2987	687.904	21.546
1389.09	37.6874	1237.44	35.9407	1138.29	34.5561	1357.76	35.9813	1628.41	39.69	1410.53	40.824
2297.64	47.9198	1251.04	29.9199	1909.68	43.9236	478.368	16.4212	638.453	27.1818	301.097	19.278
1338.94	36.0837	1151.32	35.154	985.392	32.8762	699.702	26.5167	355.934	19.2143	349.914	18.144
230.875	14.4335	951.314	31.1354	809.178	26.604	686.815	21.8689	247.325	16.2933	1143.44	35.9233
707.302	24.3642	2041.36	41.5147	2348.62	34.6677	1048.13	33.2634	1077.21	33.1604	724.516	23.3134
846.596	25.6595	1334.73	38.5219	1982.75	42.3537	1511.49	40.9996	1532.86	27.5771	1718.12	33.4542
1005.19	33.5571	1058.91	34.2792	2276.58	40.3523	1425.08	33.6781	295.562	19.661	298.985	12.7734
2137.6	45.5082	1233.93	37.0097	1290.72	35.9821	661.232	27.216	972.459	26.0959	1378.29	35.9916
1948.08	50.0949	1132.27	25.3077	2098.44	35.9042	1509.01	37.0141	379.809	20.412	551.825	24.8092
1125.8	33.8249	1647.51	33.6209	1184.58	38.4892	1071.21	35.8151	262.671	12.474	572.497	21.546
969.143	37.1356	2162.26	47.8702	2411.98	45.4519	733.102	30.9356	257.138	15.2353	1905.47	34.3831
1647.36	36.1602	2376	46.6242	2309.65	43.1355	652.219	25.7015	394.645	22.633	1423.66	41.9405
1035.09	34.02	723.568	27.216	1159.61	32.886	161.582	12.2099	351.291	15.2829	1385.7	36.4729
1364.22	34.0339	718.847	26.9694	2090.06	44.0057	506.51	21.483	209.023	12.1158	2381.78	50.3888
989.433	31.2725	1090.39	34.4799	1258.39	28.2443	1477	30.6988	983.964	26.344	1882.18	47.7257
1832.86	41.3948	1148.42	32.1885	1304.78	42.438	700.792	29.3608	207.583	12.474	1313.65	34.02
648.959	24.948	1749.55	44.7317	803.222	23.5943	1657.74	40.2603	945.268	32.1222	337.639	17.533
1764.39	46.1498	1013.8	34.02	1795	43.092	1522.89	40.824	776.445	27.3608	395.741	16.3296
615.41	27.971	782.53	27.3102	712.257	22.3306	665.137	24.896	760.356	24.0558	1627.13	37.6597
885.355	26.082	1940.38	43.5896	1579.75	33.8472	1089.17	32.7122	240.857	13.608	1205.51	25.6595
2044.34	49.4829	2051.81	44.1157	1952.59	50.4711	617.26	19.8594	638.319	26.8117	389.965	22.5529
2148.86	44.2244	633.339	27.7786	2540.73	51.846	1186.3	33.9335	332.701	20.412	1343.42	32.5209
2086.42	44.1244	1340.66	33.0322	995.158	26.774	1464.53	33.0062	195.855	12.5511	689.589	22.6208
1815.75	43.7856	953.89	31.1698	2322.65	45.58	1363.34	34.8825	1092.13	27.615	617.28	26.2427
1975.55	41.1479	326.983	15.4199	1263.49	34.02	825.061	28.8914	1332.79	37.422	430.042	17.8992
1929.73	44.0648	2131.67	41.4594	1284.7	38.556	877.821	30.4706	672.566	26.082	1421.27	43.3004
965.697	32.0744	1988.86	39.2161	1610.82	35.154	1061.86	37.7894	202.546	15.876	1715.36	41.4218
1400.96	33.1512	2009.79	46.5044	1403.1	35.2818	291.179	19.0349	1033.69	32.6781	1397.14	43.7306
2037.9	42.0588	2415.52	50.7829	1668.44	45.1839	512.681	22.68	742.726	28.5135	803.698	29.3763
999.823	26.9583	1495.64	33.0241	1463.7	35.8419	1555.9	39.4555	1088.53	35.143	492.486	22.185
429.138	21.1983	1418.17	38.379	2716.97	47.164	838.556	27.5686	401.168	19.8144	1569.39	41.8056
1845.1	31.1184	1060.66	32.3782	1769.12	41.2169	195.862	13.608	890.601	27.7932	1024.78	33.2755
1996.02	39.7223	1948.24	44.9041	2382.23	48.9888	721.217	26.1773	367.14	17.9301	1822.23	45.36
2445.18	51.03	1323.02	36.7492	2262.86	39.9001	1610.55	31.8526	895.49	28.0219	1052.03	35.6076
1698.83	40.4722	2234.6	41.7885	1495.28	36.7964	287.831	19.6419	316.323	17.8773	188.809	14.3441
2386.73	46.107	1894.86	37.4048	1917.28	34.02	1219.24	27.6124	255.551	15.7258	2002.71	41.6606
743.494	23.8904	1027.79	31.9041	1810.08	47.0311	615.677	21.6304	1033.51	27.2793	227.512	13.5263
1623.32	30.8398	1469.89	38.4472	574.303	20.624	1173.77	39.6051	577.21	22.1773	918.368	37.0188
1015.92	30.434	3715.83	58.5631	1836.11	38.556	857.97	32.9111	662.205	20.4867	1538.86	30.8394
1685.65	40.093	1582.87	36.3973	2341.19	51.0245	356.074	19.5275	1261.52	32.7062	656.865	22.0452
1003.38	25.5952	1660.12	42.958	1453	36.6865	238.41	16.0403	1131.24	27.9393	1434.58	39.69
1233.58	36.5309	774.9	23.8087	2497.53	53.2384	1540.09	39.4693	415.054	21.8747	447.803	21.6502
1408.9	38.7954	2054.9	46.7416	2012.25	44.7005	725.977	20.758	875.258	26.3743	358.071	19.1124
1675.8	45.5425	1249.89	31.0992	1329.86	36.2416	1011.4	30.618	1092.24	35.9821	1867.37	39.6087
1231.44	39.3163	2177.73	42.5889	3099.8	49.3802	379.003	18.967	177.717	13.9734	1994.68	42.3686
1324.85	35.5723	2102.15	45.5098	1850.84	37.2425	1477.99	30.3759	1355.96	44.229	1068.5	35.2533
2153.2	48.0415	1789.6	45.2088	1755.69	43.092	1003.43	29.4141	761.761	25.357	466.136	20.059
711.664	30.2073	1881.03	40.9983	2293.14	45.1792	1257.99	38.9417	887.462	22.8754	441.742	18.2852
524.554	19.278	1360.34	42.5277	2154.16	42.3151	1226.77	35.3355	1141.2	35.7141	1771.08	39.9434
1800.92	47.5811	1703.16	48.4804	1904.7	39.69	192.536	12.8297	784.545	24.3427	1123.7	32.6922
554.847	24.8467	2616.63	50.8526	731.026	21.7278	1402.7	32.149	172.772	12.5806	1119.69	34.02
808.707	26.5356	1756.95	38.4715	1289.21	35.4609	1061.47	26.082	512.65	23.6764	518.698	24.948
1663.54	41.958	1364.92	33.4968	1478.78	34.5852	1481.35	41.0408	1020.88	29.3433	1016.54	32.4344
534.723	24.0558	1896.35	40.9105	541.137	24.2217	228.424	14.8992	1893.27	44.0095	346.451	19.408
2395.48	46.7101	747.376	26.082	1919.22	39.0685	1187.78	32.6654	808.606	26.8023	1237.3	32.9111
1234.88	39.1817	2766.18	42.9268	2060.41	50.3442	1643.63	47.3072	220.715	15.4444	1067.27	29.8357
791.387	30.4706	1832.67	45.7421	2248.71	43.092	1174.69	36.3837	435.204	23.3775	229.912	13.9016
650.219	28.1376	1702.97	39.4934	2172.59	42.4595	1327.54	33.4246	824.185	25.2724	407.6	17.0241
1934.84	42.8785	2056.22	40.6815	1563.82	34.7026	333.803	16.2933	223.738	13.991	1554.62	39.6988
2219.41	34.8018	1199.34	30.805	2611.9	50.1373	1559.34	43.3863	1984.87	33.4595	1549.69	36.8724
1987.95	37.8001	877.373	29.1562	1356.91	35.7983	1087.9	35.0257	1506.49	34.8621	678.168	22.2607
1380.34	39.7456	1895.74	44.226	2176.51	49.9891	777.592	27.2632	887.721	30.5936	347.777	19.4955
1528.89	37.5454	289.725	15.5157	1359.34	32.5381	969.611	18.5473	1848.56	38.605	1806.1	39.0953
490.755	23.231	1366.03	38.729	1732.16	38.965	691.127	28.278	702.127	22.165	1545.3	39.8074
1732.58	37.5036	2700.21	62.0592	1492.63	44.2948	1272.41	34.6871	1929.67	38.8178	371.568	15.6488
1362.64	37.4733	1924.88	44.8174	1488.31	44.226	1286.09	32.5611	262.757	16.5906	1720.35	45.1839
1798.66	39.6517	1595.91	35.162	1263.45	34.4799	1339.71	39.5569	1309.81	32.025	493.878	24.6869
1425.51	34.4799	1403.79	38.556	2639.17	55.2776	1548.95	38.1743	267.203	16.7356	1992.66	45.7763
478.273	18.8786	1436.18	37.6874	1633.03	41.2858	801.057	31.6582	492.284	22.68	1262.86	38.556
420.757	19.7785	860.115	27.592	3022.73	47.3355	1428.05	38.7668	354.643	18.144	1263.46	29.2842
1207.83	34.7455	1047.79	26.9583	2791.13	42.2064	896.76	28.005	335.024	16.0372	1004.83	25.9897
1996.37	47.6445	2003.38	37.6133	780.463	26.1619	336.437	16.0372	209.884	11.6371	323.074	18.7642
2575.2	46.0679	606.233	26.954	1948.08	40.8948	1116.52	32.4291	691.917	25.1443	1359.39	40.6552
1868.09	44.3682	2824.34	41.4363	1341.61	33.418	894.868	30.8225	865.302	30.4313	345.393	15.876
1032.51	31.5671	733.511	24.6792	781.41	25.4679	1366.26	41.76	648.635	19.7212	1567.04	38.9491
1794.18	32.886	2057.83	48.9557	1310.46	27.7289	248.445	15.2142	305.011	19.0059	339.057	15.4827
2989.95	51.1033	1966.73	38.5903	2865.11	56.2754	174.423	12.8453	474.226	18.5365	1469.27	34.9795
2941.44	49.6905	1858.15	33.4991	2764.06	42.8478	1320.92	35.3928	762.064	24.3334	984.62	31.9516
414.42	20.6175	1832.07	40.824	921.593	29.484	891.33	25.8839	1867.96	36.6295	647.043	25.76
3834.06	65.0151	3463.64	60.2452	503.388	22.0939	232.102	16.6693	344.406	16.5564	1599.83	35.2008
1014.65	28.35	765.103	30.327	1034.53	28.3221	1616.31	40.3644	398.513	18.4274	270.657	14.494
997.174	32.7637	2210.33	48.762	894.103	30.618	930.336	28.6989	1563.41	40.5712	1643.73	30.4706
1703.25	43.2797	1026.71	31.8946	2917.28	54.1405	928.131	27.2285	811.402	25.6906	312.704	12.474
1223.68	36.9121	1430.51	32.886	2806.66	46.7644	245.013	17.4636	394.146	16.7795	770.346	26.2801
2150.72	43.6936	2747.19	51.1401	1302.9	31.7913	1285.42	38.4892	200.172	13.608	457.24	22.68
3281.12	57.6387	807.008	23.814	1677.84	44.226	1209.32	27.0522	1293.7	32.0638	419.899	20.8483
1524.39	43.8299	1042.71	27.6304	276.918	16.4579	228.358	14.8098	911.705	27.216	1238.14	30.4013
2054.23	45.4604	1355.35	35.6075	835.301	22.3714	823.792	28.35	550.237	25.7058	381.194	18.144
1803.1	45.3429	1314.77	37.6789	1279.66	35.642	538.389	22.9738	683.98	22.7549	436.916	21.289
802.322	29.4431	1114.94	39.2838	1302.29	37.3777	185.069	14.742	190.321	8.61041	1585.38	37.422
387.716	18.2678	1723.95	44.262	1596.86	37.1128	1664.35	43.0788	703.594	26.0131	1037.75	31.9863
1829.63	43.9152	1495.33	39.4589	1978.55	42.3119	168.138	12.474	698.597	23.814	757.282	27.216
918.254	30.618	1880.99	41.6858	1212.42	39.69	278.045	16.7356	891.18	34.02	882.369	23.6683
1904.26	40.7264	2948.22	39.6596	1414.43	41.6869	265.74	15.2353	574.313	28.4815	1670.25	39.4512
1164.04	29.484	1464.38	37.4733	1529.31	41.2296	1382.88	40.5221	1242.53	30.1355	635.627	20.412
664.674	21.0725	742.857	30.4284	1830.3	45.1394	326.187	13.5241	1383.49	29.4428	1707.2	40.3346
1123.98	36.8517	1961.96	40.8948	2150.06	46.494	1083.42	33.2641	1412.67	32.3027	375.472	19.0649
389.836	17.5321	671.025	19.7593	1345.65	28.8996	285.882	15.9713	1686.54	40.824	1692.09	31.7601
3058.36	56.7035	1551.74	35.5833	635.776	21.8016	747.145	24.5625	446.227	15.8391	219.346	16.4251
2487.15	55.2329	1961.54	37.7893	1187.02	34.8959	1596.73	31.752	292.964	16.0372	247.657	15.0536
1121.81	35.8547	1743.14	32.1132	2115.16	46.7658	1614.76	31.5061	969.236	34.9704	823.012	17.5715
1892.8	49.6965	1227.64	38.0215	930.076	36.7466	1334.41	40.8998	804.677	24.8576	426.907	20.085
1191.28	31.3905	1709.89	39.3233	1491	35.7918	196.145	11.34	415.108	17.6645	1081.25	32.886
722.43	26.7338	1013.89	33.2586	2006.97	43.3061	612.948	25.1784	602.133	25.6338	820.215	28.6882
1806.09	39.7834	1970.17	33.7164	1646.54	35.7999	331.778	18.7642	1373.42	25.7759	385.369	20.2155
613.957	20.8483	889.403	30.1499	1614.31	36.288	1727.12	38.9288	1455.08	37.9549	1681.1	39.3835
305.415	15.5439	979.396	31.454	684.368	29.184	735.563	22.2779	1305.98	31.766	1625.28	45.4839
2784.38	51.03	1025.46	22.4126	1310.35	25.8806	778.583	26.8676	1498.2	30.618	958.724	28.0381
787.128	26.082	1723.24	37.0882	1557.49	31.6204	1199.64	27.0965	871.539	26.655	1253.92	32.8291
1414.37	40.7901	2056.16	40.9783	2627.76	47.628	1509.97	39.2911	480.165	21.2583	1778.77	42.8633
2952.9	54.432	1302.07	40.8818	2022.28	46.8909	307.89	19.1879	948.367	31.5487	1154.73	36.288
556.025	25.8089	2133.02	43.2713	1795.21	48.762	2629.78	56.5435	953.314	28.0651	1640.82	40.3249
859.947	29.9213	1225.03	33.5027	1897.6	37.3919	522.194	19.6573	600.878	22.2666	625.219	22.5596
533.759	23.6678	1871.75	37.8894	1835.67	47.4792	540.381	20.8483	709.701	22.68	1560.72	41.6271
4703.4	67.9728	854.959	34.9112	2102.38	43.092	1607.13	41.9363	510.994	20.1957	630.365	20.8483
2163.41	44.918	1817.72	46.6976	1837.98	41.958	1763.7	40.766	1165.94	31.4188	1825.54	38.1539
1664.53	28.9383	1442.38	35.8801	2457.16	45.36	1382.64	30.5578	453.963	20.3107	1264.24	34.6572
3016.44	53.7246	1314.06	28.0451	891.719	25.5201	1481.06	40.7995	1543.4	34.4229	1426.21	39.4111
1784.61	34.8825	2037.84	36.9697	1750.28	41.7571	1129.43	33.2005	537.537	22.462	1330.67	38.556
1404.67	37.8282	2083.4	44.7463	2084.39	41.1089	1203.45	38.361	516.386	22.0368	893.123	29.4841
770.59	27.6773	1892.8	46.6841	578.842	25.8642	1049.26	27.0797	1006.31	31.6832	1559.17	42.7042
1883.13	33.3978	747.426	20.4688	1642.95	44.2778	1145.14	35.154	1717.5	37.3967	1876.82	38.4892
4344.41	51.7246	1909.05	35.7154	1223.78	33.6781	317.708	18.5564	322.212	14.4434	1218.32	36.0685
837.934	29.4499	1613.63	32.2521	2338.93	47.1173	800.364	29.2456	3366.63	48.8557	472.943	19.7142
534.272	21.807	696.645	29.484	2557.26	39.3924	363.939	19.7257	1013.14	37.2558	694.259	23.814
1939.28	37.1811	1857.85	42.958	1736.63	43.6398	1242.67	26.365	542.54	20.2497	1314.84	39.1478
735.037	26.5569	2378.23	42.0999	2115.18	45.3753	1834.21	45.5862	497.022	15.6615	666.678	26.082
1270.65	35.3867	1812.26	44.9523	2107.3	45.3793	382.018	19.9262	194.432	11.2765	831.554	31.6301
660.15	26.8952	1268.04	34.5891	1655.31	38.556	1392.43	35.4202	817.067	30.397	1217.75	29.6386
715.635	32.5535	805.368	25.8443	1121.46	30.9788	573.199	24.7229	405.537	18.2247	449.786	25.1226
337.315	19.2446	1087.93	29.7924	2255.21	48.6855	165.052	14.742	542.673	17.01	1119.31	31.8509
2273.8	45.6559	1921.35	38.6556	1895.85	40.7491	246.164	14.742	228.31	17.3272	710.491	21.6221
250.792	13.608	1268.91	33.6781	2042.75	36.9412	426.4	20.9027	2118.67	50.2553	384.952	18.967
1510.87	34.0344	875.963	29.6688	2040.09	49.3832	311.704	20.4867	479.167	23.6038	300.999	19.5838
1226.73	36.1801	1428.98	25.16	1966.72	36.9585	663.703	26.9194	1022.91	34.4258	1534.97	37.6376
1679.79	37.6874	2171.53	43.6141	1624.37	33.5906	1093.23	29.0689	900.964	24.6799	1170.66	30.956
1169.81	32.0744	2493.7	47.7209	592.033	27.216	1082.46	27.2632	923.756	29.484	284.626	15.876
473.665	20.412	1789.94	44.0622	2622.94	49.896	655.034	18.5564	293.696	15.4112	1989.33	41.1864
1646.94	42.1361	1841.06	40.887	1460.49	44.6976	743.205	21.5856	202.721	13.5241	1504.47	36.1831
642.435	25.2621	817.868	23.0535	944.053	33.9784	239.062	14.742	716.898	30.5592	1084.06	34.2448
1972.8	42.0196	2076.25	40.824	1218.96	38.2521	982.659	28.8169	440.034	22.7354	1467.8	32.886
1804.92	41.1225	804.528	26.4365	1797.56	29.3969	907.864	30.0209	497.06	23.0302	623.86	20.8483
936.554	30.2932	1947.57	36.3985	2617.22	45.9011	860.639	32.886	363.503	19.2446	462.197	20.2548
2083.69	44.4791	1155.95	24.1028	1408.75	42.9553	227.356	14.7853	1050.35	36.2276	1406.27	40.5018
206.826	14.5299	1601.33	36.8517	657.755	27.0522	162.275	12.1714	1245.34	32.1839	921.558	26.7453
1402.58	41.0784	1398.95	34.6545	2119.47	40.5072	1106.92	30.1644	245.236	14.3018	2018.27	43.0899
1499.61	40.5332	2169.17	49.6295	514.639	23.6038	313.33	17.01	1382.56	39.9823	1422.19	28.848
1837.02	46.8628	1181.21	30.3894	2159.21	40.5785	890.271	32.0891	309.579	18.4428	1172.79	29.5975
1828.66	42.3266	1586.3	36.8792	1827.79	46.1555	1307.24	37.3683	989.775	25.1354	374.361	14.0738
1423.91	38.151	619.442	24.2031	1909.47	45.005	248.974	11.34	1124.34	29.2481	374.289	19.5275
1524.09	38.9124	1292.95	36.6095	1909.72	42.7592	170.671	15.3369	485.917	16.3913	198.763	10.206
623.331	25.5541	1254.98	40.5427	3042.17	61.0579	1056.78	30.0414	440.109	19.4821	1604.51	33.4776
1273.95	33.4527	979.076	33.4559	3711.07	65.8222	1090.84	26.5961	1591.73	42.8303	1089.62	32.2245
2050.49	44.6413	2765.41	46.5078	1587.95	37.133	1380.81	41.958	962.127	27.7659	1691.81	41.858
410.726	19.9584	1152.9	34.7455	405.125	19.059	1081.68	30.3878	863.968	26.1619	320.992	18.6982
176.49	11.5679	2491.87	42.591	2823.29	40.7815	1160.39	32.886	189.36	12.5139	738.948	23.9603
1168.86	37.4029	1949.37	45.5529	2015.33	35.1076	809.14	28.35	368.499	19.9478	1302.23	38.608
1971.94	38.5473	2841.81	53.298	2040.41	49.6276	1458.21	41.3363	226.866	11.5206	1363.17	37.8047
857.101	30.618	2393.95	38.5919	1410.2	33.8958	1612.39	38.2964	538.654	19.5275	244.696	13.439
1080.87	27.4828	1795.24	39.2789	1397.47	35.1334	1337.57	32.6045	856.93	26.211	1897.52	37.607
1410.33	42.9965	2915.11	59.4218	2557.77	31.3273	1278.26	35.9238	243.541	13.4767	1105.11	36.2188
2236.38	48.2373	1726.59	41.0899	695.66	20.395	484.885	24.8043	440.297	22.68	359.303	19.7614
1638.36	33.8664	1760.49	42.5998	1161.8	28.0165	1237.84	37.9075	710.87	26.2232	487.548	22.0263
366.06	22.2413	988.866	34.7898	1538.89	35.154	532.918	24.0469	150.095	11.2896	948.372	22.915
380.352	20.6367	1252.17	28.8696	3274.94	51.5383	1321.65	33.507	240.224	13.608	2000.38	39.4908
2433.26	56.4297	854.598	25.1678	2651.67	43.8845	413.222	22.2264	352.06	17.7499	1262.79	31.5868
1921.24	37.0944	3330.63	58.5763	1117.77	28.35	443.571	21.1206	871.873	27.9165	1486.1	38.3042
847.086	24.3451	1416.93	38.7123	2182.89	39.4257	1248.52	28.5529	928.407	25.9136	369.779	15.876
2964.77	56.3156	2169.48	41.9091	1630.79	42.1851	787.332	27.6295	308.698	20.412	1505.8	35.2419
1999.83	39.554	837.905	27.7255	1104.69	34.3962	252.328	14.742	807.183	27.6161	1945.07	37.7279
1696.36	35.9593	2120.25	41.1472	1085.21	27.0058	1044.77	33.9784	738.031	28.35	250.521	18.9774
725.993	29.6823	1212.47	32.8726	1736.9	45.3624	1638.16	29.6688	939.858	31.752	1115.92	26.332
799.76	27.0483	1609.99	40.6268	443.649	21.6502	1097.88	33.9187	961.797	25.5981	1548.35	43.2295
868.459	33.6781	2177.95	49.926	2343.69	50.1024	1939.9	46.4064	596.266	21.0285	306.343	17.7154
2422.09	49.5327	1097.87	25.8194	2007.84	42.9354	956.423	33.8979	944.937	30.9273	1526.04	38.4652
859.262	28.8669	922.641	30.2003	1122.59	29.365	1481.01	40.093	271.793	16.2285	1079.73	39.9327
1649.65	44.5493	2435.54	46.9969	862.15	25.1644	569.289	24.948	1106.27	30.0781	985.937	36.3676
712.702	21.0987	2036.45	40.824	2007.7	48.9481	403.148	20.579	1180.22	31.7273	263.774	17.01
1769.76	39.7206	2748.78	52.0104	1919.1	43.092	1231.88	32.5553	1915.33	45.9943	756.519	27.216
2498.4	50.8032	2229.3	37.1912	1521.14	29.9135	1653.56	43.3004	332.38	16.4012	1223.12	29.9875
1316.19	38.2	1652.25	31.6767	901.94	31.4434	197.512	12.474	1244.51	34.02	1283.05	33.9518
2422.16	34.2468	1036.3	30.874	1306.86	30.8076	202.028	15.0967	685.504	24.948	487.124	16.3485
674.149	28.3296	759.706	29.0859	1624.33	34.6289	1059.38	35.0901	2001.83	46.6703	309.675	18.144
2710.25	49.3659	1449.91	43.2921	1379.34	29.6639	306.276	16.677	1026.85	34.9112	1190.06	37.6662
2555.15	51.9512	1538.84	31.469	684.407	21.6351	526.108	21.2999	819.547	26.0335	1393.94	36.1461
2634.84	49.6621	1204.5	33.7337	2258.41	42.4719	1435.84	37.2159	1287.24	39.3743	692.594	22.6089
1702.86	37.2241	651.98	22.3306	2331.54	43.0496	372.446	22.0829	388.54	13.8034	1775.2	43.0277
1528.13	31.8118	1690.08	37.9492	1148.76	37.2946	1102.67	34.5414	682.296	21.9135	1477.52	35.7124
1921.43	45.2902	1271.63	28.3723	757.764	23.814	268.285	14.4677	858.867	29.6688	650.64	22.68
1926.05	48.0232	1737.09	42.7901	1730.25	42.7671	1662.04	37.8363	218.476	13.4255	740.346	26.5486
2002.68	39.69	2399.39	35.2819	3241.44	42.4567	935.142	29.6517	931.983	29.484	1361.88	35.648
2041.24	50.4685	1396.56	31.1634	982.363	24.1477	573.315	25.9897	198.38	13.608	460.18	19.9528
783.985	33.5219	910.645	31.1984	974.253	33.2303	1281.05	38.9999	1634.35	38.9192	1561.33	40.4428
1613.72	39.9274	1973.98	36.2581	1234.05	33.7398	261.405	18.122	1286.57	37.5454	525.316	21.8222
833.388	28.35	1617.54	37.2927	2425.6	43.6288	885.569	30.3549	888.582	30.6259	1691.73	41.1758
1842.37	49.1609	2038.79	45.36	788.945	24.0408	296.062	18.7415	294.327	14.742	848.731	25.8642
519.3	23.2741	1560.37	36.8168	1795.62	40.093	434.727	20.8757	456.212	20.6705	1555.36	28.9387
2057.35	51.506	2036.78	32.321	1975.87	41.9222	466.059	20.7927	1342.85	35.4998	759.843	27.971
360.863	18.9036	1805.25	35.066	1810.87	35.8757	496.883	19.3055	1347.54	32.886	306.5	16.4057
1121.91	27.8426	1017.91	30.4956	932.674	28.6037	1398.95	38.8209	190.959	11.34	1693.05	46.0661
195.465	12.509	889.095	30.9356	2041.34	51.03	205.782	11.6642	1451.27	34.9927	765.818	23.9698
774.012	29.6688	1960.66	44.853	502.809	15.6793	690.682	24.0366	258.791	13.4886	909.097	33.5398
1836.08	46.1498	654.49	24.7765	833.179	27.6696	1556.61	37.3683	2712.53	57.0524	1232.01	27.7139
599.8	22.9099	1934.03	44.3053	867.558	28.35	1016.5	28.1676	571.911	26.0759	1544.74	41.492
2285.17	52.5728	507.14	21.8747	1283.52	39.4829	918.703	32.4473	1184.57	32.7096	1284.17	36.0837
1245.8	43.5798	1972.68	33.2921	793.849	30.4706	495.432	20.412	333.845	17.01	1184.96	39.0512
1131.3	31.6585	1891.58	40.824	800.19	29.4141	750.592	25.6595	1123.39	30.1477	1820.76	39.5569
1722.33	31.752	1476.28	26.7597	1797.98	29.1578	1176.58	37.2575	209.771	14.742	1448.93	35.5179
347.064	16.3565	1475.44	39.3855	875.069	30.1803	419.708	22.68	703.273	30.1127	1578.78	32.2718
1806.43	34.8402	641.506	23.4397	2077.24	43.4378	838.638	22.136	499.286	21.4499	544.037	21.6502
398.775	20.1942	621.545	24.8576	2234.53	46.594	2092.36	45.001	349.048	16.9838	1365.27	33.2052
977.062	27.8927	2143.8	46.6728	1928.98	36.2934	248.802	12.5806	418.575	17.3279	231.967	15.876
831.484	28.049	2405.25	55.453	1430.54	36.3313	1768.21	41.3863	1034.48	30.0011	826.767	28.35
1903.26	35.0737	1976.8	52.744	585.288	24.5445	1168.22	31.0683	824.097	23.5739	175.029	15.0967
1100.03	31.9498	1424	38.729	2026.37	56.6127	1283.41	34.816	1621.76	48.7923	1057.23	32.886
1588.53	40.6214	2470.39	52.3006	2141.78	52.0524	1312.27	35.0073	190.504	15.7785	555.117	19.4077
1144.24	33.6781	2334.01	32.724	2368.65	42.1889	193.44	12.0279	1320.98	22.9486	1542.18	40.9589
2017.68	42.396	359.021	19.0157	707.43	23.814	341.429	15.9615	243.082	12.474	426.742	21.1741
2483.61	52.6283	2188.67	43.8118	2079.86	39.8856	597.606	26.1041	229.643	10.206	1005.92	28.8669
1256.07	39.3754	1852.98	41.4394	2125.49	40.2683	1450.7	34.8489	625.416	25.9066	1762.32	40.3006
1986.78	39.6269	2407.8	38.6728	470.181	21.6502	346.178	20.0374	1758	46.6336	946.448	31.4427
584.463	26.3713	1158.26	33.3707	2219.93	41.6602	1332.73	26.4613	698.025	27.3792	246.788	16.0484
674.931	28.35	2613.71	32.4745	1361.42	38.8808	628.19	21.9631	819.701	28.2223	723.203	26.038
965.442	32.9408	1925.61	37.7416	2664.45	49.9094	518.44	21.807	2188.38	35.4647	401.423	22.6749
618.941	26.8989	2503.11	52.4572	2879.05	45.8788	544.332	24.1027	1543.16	39.5569	1326.23	37.8201
3738.38	67.3638	1247.25	32.5607	690.273	26.7435	1040.78	27.971	1114.95	35.8283	1860.88	41.9051
618.314	23.0402	2404.88	55.0544	1251.99	32.676	1333.54	34.2694	1182.23	37.9561	969.623	25.8642
1654.22	39.69	977.327	27.2043	1710.14	39.2219	250.206	18.6436	416.399	22.68	424.858	17.0193
2012.33	47.0835	2099.73	46.5751	2857.15	48.4331	896.934	28.9971	526.974	20.7665	751.752	26.4117
2132.96	42.0328	1785.21	35.2732	1674.31	43.3792	1440.92	37.7194	1127.47	26.082	255.418	15.876
1202.81	39.69	2741.27	49.461	1029.62	34.5616	1351.47	33.2199	220.741	15.876	1399.84	32.7958
1660.93	34.6274	1988.7	42.6829	510.422	23.814	406.246	19.2446	941.532	26.7592	489.821	22.0839
923.065	29.385	940.938	29.917	2254.22	47.0309	974.301	30.7424	1304.6	29.9213	315.023	17.01
2736.97	47.0674	1443.47	40.5789	2293.71	41.5645	1260.24	22.6351	1218.08	27.216	406.641	15.5613
1520.93	36.4349	1377.86	35.2257	598.825	25.7979	1012.9	30.7445	320.337	16.7356	908.668	32.7509
1778.41	44.3312	1421.84	32.8762	1867.8	44.4768	958.685	34.7038	1645.86	40.824	840.041	24.7532
1014.89	27.8446	1151.12	27.626	2181.9	45.844	290.215	17.3885	1894.98	40.207	435.606	19.0842
1140.47	36.9637	999.108	28.9697	1663.17	45.333	434.902	17.8274	1006.75	35.3161	1311.15	38.1159
923.121	31.5252	1053.5	30.618	1103.25	29.333	793.587	27.0285	1092.91	35.154	197.612	13.608
2217.24	45.2608	1050.7	26.9535	180.287	16.6519	1070.67	33.8395	166.962	10.206	571.045	23.0108
1635.46	44.7069	452.867	22.3142	1158.64	38.556	1468.52	35.235	571.89	21.6149	530.289	18.2414
1552.98	37.544	2605.8	39.5869	1240.84	37.2946	871.182	30.4706	1010.96	26.6921	414.602	21.546
1501.55	36.0612	1016.25	35.0485	2242.17	41.8177	961.201	33.0561	515.289	20.1137	1105.51	34.5349
2488.19	46.7055	1157.74	36.7849	2195.17	51.9393	1525.88	40.1839	592.757	20.1741	424.816	17.4027
637.472	22.846	2198.68	42.6384	2124.87	48.1203	460.372	22.4521	1178.44	31.0082	1344.8	34.3972
397.792	22.68	560.034	20.3633	2505.18	54.5264	527.042	19.1551	876.797	28.35	158.567	11.34
978.547	29.9301	1739.38	45.9951	2333.26	47.9174	257.865	17.5031	1169.72	32.2655	565.028	24.9401
568.615	19.9911	1639.12	44.6975	1822.66	36.7428	1404.22	30.3194	444.341	18.6281	1284.64	35.7842
848.732	26.8952	1993.62	37.8381	2435.89	49.7641	1745.22	42.9749	355.607	18.3638	1365.07	36.9009
811.934	26.082	1869.71	47.4905	1525.21	40.093	545.566	25.4608	534.993	21.546	977.97	20.7521
1861.92	32.952	1138.83	31.4189	675.247	24.2709	1449.31	39.7993	1150.09	33.5222	1016.88	29.0468
1203.15	30.618	500.938	18.6473	1473.43	40.2572	1474.15	38.556	854.294	27.9532	227.528	16.839
1633.63	35.8437	1641.49	34.9112	2618.23	45.4242	153.732	13.1285	256.523	17.7499	1721.24	42.202
1629.6	32.886	229.331	13.3274	959.825	32.6592	768.802	28.2094	192.886	11.7361	1239.05	32.6922
2515.97	51.6205	1270.4	34.1393	2056.89	39.1946	1309.53	40.7907	1102.14	29.4852	235.923	15.2142
1724.94	44.8587	832.451	23.2741	2392.01	45.0645	296.316	16.7356	581.926	21.546	471.954	21.2684
1016.68	31.5715	2135.27	33.64	810.472	24.948	1437.43	29.8049	1981.66	47.9593	1096.51	31.3578
1378.89	33.3363	2478.46	48.4113	359.633	15.6945	1070.61	24.8467	258.69	12.3434	1076.81	32.2407
897.048	34.8389	725.597	26.6784	2343.15	43.9263	1723.27	33.8979	247.185	17.6409	297.025	18.0836
2784.33	53.3123	2962.36	56.9483	708.843	29.0468	1351.95	30.8398	153.287	13.6316	871.5	32.0657
2190.76	51.4372	1140.24	27.8927	1918.55	46.494	434.79	18.2419	2021.56	40.7243	1106.65	28.8669
770.848	25.5703	2583.05	49.1285	1125.68	28.8787	178.939	14.1999	331.194	17.5619	1701.89	42.3158
877.416	31.9788	395.526	20.3672	1186.36	35.154	1386.47	38.5294	164.782	14.4335	400.82	18.2333
4818.66	69.2875	1102.3	24.8099	1765.47	44.226	1768.14	38.2651	172.318	15.7372	615.261	26.5447
1238.24	38.9163	404.711	21.4898	2268.58	47.7217	1434.55	33.8142	1097.46	32.6477	334.94	18.1391
701.536	24.8999	3083.17	57.7052	1912.7	41.819	814.918	28.9897	1014.43	30.044	467.638	22.1792
2318.06	55.7912	1502.65	41.7395	855.216	27.0483	545.657	25.3842	1423.33	30.1788	231.972	16.4781
1945.75	43.9592	635.678	23.7606	2421.99	44.9041	1468.43	36.4828	749.937	22.68	163.804	10.0078
826.072	26.7879	1065.91	37.4385	847.329	28.9659	1121.28	32.7011	2447.41	46.6444	1337.83	38.3312
1978.82	42.4985	269.973	14.9892	482.608	13.608	1060.94	27.9918	238.271	15.66	419.768	21.8862
1123.65	39.69	1970.47	38.6853	656.813	21.8747	215.718	13.1203	420.44	18.882	1393.88	37.422
1349.81	41.2984	1926.64	41.1719	2843.51	43.092	1446.94	36.288	642.778	24.0558	1297.69	33.5398
1040.21	32.0744	1171.39	32.0744	940.305	31.557	1136.26	34.185	1594.9	35.154	740.064	21.4723
1385.38	41.958	640.406	19.7231	227.025	13.228	1282.98	41.0207	627.565	22.7728	514.36	18.6756
3099.08	58.0106	1540.34	35.3211	2006.13	48.6595	257.192	16.004	902.545	35.066	409.21	22.4532
2069.07	49.3228	1442.05	29.6664	853.925	29.484	1357.25	37.392	306.932	17.6128	921.88	23.143
1139.85	32.3657	528.171	24.5044	1156.58	28.8397	2042.29	33.5367	341.435	20.412	618.249	21.9002
1429.66	28.8323	496.385	24.0558	934.569	31.752	274.786	17.7499	200.857	11.7307	470.962	17.9958
1697.55	46.1305	903.864	30.508	2055.71	45.5082	1913.46	40.161	341.7	20.412	579.923	23.7614
1471.73	41.697	1615.92	33.0956	1679.09	28.6027	252.394	15.0613	1194.93	36.7111	2589.69	38.5183
2685.91	46.9482	2955.85	56.932	1111.63	36.6052	1103.11	23.1553	267.474	14.4236	691.295	24.4056
791.18	28.6239	1426.33	36.288	2546.91	42.1956	916.91	27.646	248.509	18.3564	547.569	21.546
254.164	13.3111	2205.77	39.3219	3011.69	43.0405	960.626	28.6209	401.971	17.6409	166.996	13.6269
1258.25	30.3348	1389.1	37.1128	1409.4	42.246	708.098	28.3677	176.739	14.022	856.302	28.0896
1142.16	40.4466	912.524	30.508	2406.27	44.9041	1039.85	38.185	202.672	15.7439	1055.08	27.695
1117.2	37.0138	1742.51	41.9563	2299	43.8023	286.725	13.5899	277.862	16.1418	1102.94	36.4837
2663.58	49.3452	589.274	20.2722	1603.55	36.7983	1517.55	38.5563	343.24	16.3948	1051.01	30.1204
309.775	15.876	888.88	26.7435	2330.24	39.4436	1360.97	37.1099	783.408	31.2255	464.769	20.2488
1334.45	33.1623	1847.15	45.706	1957.78	34.9927	2458.1	55.683	740.389	25.3589	1152.22	25.6056
2558.8	51.1733	1101.44	32.9906	1804.93	46.352	781.258	24.0264	352.66	15.6199	1759.84	46.771
1848.25	40.1323	510.331	22.5919	1222.46	35.154	1007.1	32.886	300.422	16.7807	1364.21	32.2281
791.767	25.6284	757	30.0341	1448.57	36.288	1307.64	35.6061	981.575	27.8905	597.11	23.5739
1086.43	37.2587	681.022	26.7179	1075.89	34.0946	1995.4	36.4109	1295.27	34.422	678.047	20.1879
2185.1	44.0362	404.178	15.4721	1914.13	42.3635	1493.64	36.1484	1387.49	36.288	455.036	21.4125
1121.08	38.4409	947.944	28.2954	1356.63	36.2518	830.552	26.6079	1413.39	34.214	426.821	16.9994
1051.32	34.7844	648.04	26.7245	2366.59	50.2951	1283.5	36.351	1810.06	43.3999	1385.49	27.5452
1842.66	40.8948	1474.86	35.2818	1975.89	40.5587	1416.6	31.752	169.401	10.9878	181.454	14.742
1060.53	36.288	990.72	28.2186	2104.42	36.2134	1052.1	30.6906	354.045	17.3429	1431.1	38.856
1009.34	29.6688	1437.68	35.9841	2561.28	52.8864	195.545	15.876	857.363	26.8749	1319.39	34.3972
3437.13	61.6642	1043.59	34.6316	1152.24	30.3197	1210.37	37.2542	1100.35	30.3103	623.945	26.082
1990.34	38.4904	1275.81	34.02	2627.14	54.9234	1212.67	32.1194	963.078	28.5768	751.083	29.0468
1763.39	41.0978	563.317	20.6347	1097.89	30.6269	361.854	20.0314	230.689	14.229	481.653	21.5614
1656.94	32.3346	2390.81	49.6265	280.634	17.01	524.241	20.5327	1238.7	38.0607	268.909	15.876
1549.96	41.2643	892.649	31.6618	2436.52	47.5393	1334.63	43.092	687.558	29.1002	230.572	13.4712
384.053	20.412	1814.6	36.9194	1877.54	38.2299	666.456	22.9505	719.571	28.728	2058.43	49.5562
1921.64	38.946	1620.21	36.8855	2557.98	50.9051	1586.48	37.3234	293.47	13.608	676.146	23.7936
1325.16	39.7625	1592.67	35.2671	2941.32	43.497	1347.04	27.0182	613.762	27.216	1338.89	30.1499
1249.14	33.9973	1092.08	32.886	2152.05	30.8398	1907.11	36.4431	387.303	18.144	1659.19	33.3864
2466.59	42.699	434.653	14.0903	1460.39	30.618	201.52	14.8233	264.084	14.7681	492.921	21.0983
2554.68	50.2535	2027.07	38.3525	2494.92	44.5216	850.212	26.4253	188.069	11.6371	381.734	20.8483
1631.4	43.6141	1339.88	39.181	1912.5	41.2997	1575.3	27.2105	524.402	22.5919	497.749	24.0558
1610.86	43.2247	2644.77	56.175	2586.19	36.3109	244.047	16.0372	375.951	21.2999	341.296	19.9856
1091.53	33.2714	1089	22.6502	3161.52	63.6973	1483.51	33.4345	813.618	29.2977	191.839	11.226
1928.16	42.0262	673.034	27.583	537.175	21.9762	826.828	26.1982	421.805	18.144	154.626	12.4241
1962.67	42.4153	1722.81	34.1379	2216.69	48.1643	153.606	14.742	841.722	29.5759	1412.51	36.3304
1567.64	33.3545	1131.29	29.592	1426.85	29.9028	301.533	18.7642	1007.41	35.7177	1779.37	43.771
614.946	21.4063	1819.09	42.1157	917.369	29.1782	179.58	14.742	272.547	18.144	1763.44	39.0191
1714.4	42.7378	2507.28	50.8204	1971.38	44.226	322.28	19.2446	579.397	26.6911	1036.43	27.2086
1781.2	41.3883	384.329	14.6646	2589.36	42.4967	1282.49	31.1698	1238.23	30.0117	900.443	29.2158
1280.06	37.0106	1797.96	35.0881	1149.18	31.2725	223.963	12.8297	396.965	19.278	1733.93	45.2159
453.127	21.1458	2912.59	51.5588	2788.6	46.9409	689.922	28.35	264.458	13.608	990.96	37.5345
546.257	26.5045	674.467	26.6535	1197.92	37.0731	340.963	17.2428	913.869	31.976	341.391	19.0695
1156.63	38.6853	2612.23	47.2708	1038.72	31.752	1453.05	33.1715	995.881	29.484	222.145	12.6347
309.66	14.6646	1700.02	44.4211	2622.37	50.4346	454.765	20.412	583.286	22.846	1558.71	36.3243
2415.91	50.1177	2147.92	40.6906	2218.95	56.2982	967.57	29.3336	1336.86	33.5127	987.385	31.391
1561.38	37.6488	1674.9	39.2911	1867.33	36.151	1442.61	36.5182	150.3	11.058	447.259	21.2684
1148.58	31.7329	963.145	23.0791	280.342	20.6101	1322.66	33.8985	1345.28	36.2317	1396.92	34.9118
1717.05	40.3912	2081.99	46.1498	1577.53	41.9608	941.682	31.8316	316.192	19.278	2326.29	38.5062
2739.23	55.8523	1034.31	28.8696	2950.64	41.9546	843.714	28.2443	602.467	25.7789	648.735	20.6367
1487.11	34.02	1025.91	33.1071	2020.37	47.1773	335.793	19.278	829.727	28.35	281.21	15.4171
2021.86	43.6382	666.798	26.082	2256.4	49.2733	237.257	15.2142	949.111	25.1078	569.792	24.4097
432.635	23.0657	777.932	21.5338	2610.42	53.6807	451.726	16.839	207.039	10.1034	1566.29	44.5075
1584.07	44.0607	2458.15	46.7715	1982.71	44.226	447.565	21.5312	1691.89	44.8675	2005.74	46.6363
413.938	19.1854	1865.57	45.7763	1272.53	31.7652	1213.63	34.6033	964.691	34.4471	859.817	20.4561
1722.1	40.824	1032.96	28.1669	1282.83	32.7377	1345.41	31.0891	1398.16	40.3681	1394.61	35.3241
2230.21	42.774	1511.07	25.1332	2438.52	47.628	417.214	24.948	398.321	17.478	263.639	17.8773
2506.86	53.538	2215.89	37.5284	1043.23	35.154	1856.5	46.3943	353.638	13.1491	320.327	22.5919
1514.85	41.2984	1136.86	35.4851	1728.55	40.3282	528.733	20.5786	1212.09	38.1674	1140	28.3818
1757.99	39.5976	231.042	14.3468	996.55	32.886	507.165	22.68	667.888	20.5522	1873.34	38.9633
2457.82	46.2061	1159.14	28.3128	1152.99	32.625	1481.37	38.2334	185.731	12.8957	1685.56	39.6116
2056.13	52.7398	1816.33	45.6759	697.358	27.8927	1716.89	36.7649	241.812	15.5665	520.812	14.3343
2684.91	50.7057	2494.85	52.548	1458.83	37.9133	876.052	32.0256	639.528	22.0549	1144.35	34.02
669.318	20.4152	2140.47	35.7843	1750.87	33.221	1554.79	39.6273	1071.92	34.4855	382.316	17.6409
1544.44	46.494	1904.53	41.958	970.347	23.814	501.317	20.6277	306.549	15.4112	916.887	33.9883
263.74	17.0569	1994.46	42.6384	1040.58	32.4438	236.826	17.8992	1042.46	34.4581	233.407	14.1395
1784.79	47.0435	1471.52	34.5728	2356.59	46.779	687.781	25.4608	295.393	15.4112	1639.59	26.4734
802.991	23.5065	863.843	23.814	1327.99	37.855	1245.7	30.0575	160.793	9.89719	246.962	12.899
2290.25	42.1655	930.87	30.4706	1327.79	36.5413	1144.02	29.753	1171.12	33.0869	1174.53	29.9259
2005.88	36.0837	1490.02	32.6855	2480.73	42.5841	1262.54	36.7187	257.173	16.0372	1683.57	45.36
1894.45	40.53	1351.81	29.4399	1586.37	37.4777	1128.4	26.8952	493.223	19.3645	371.748	18.919
660.958	30.1995	2254.04	48.3692	834.93	27.7663	595.992	27.8049	591.339	23.7447	1545.1	40.1481
1260.9	35.4998	964.83	34.827	2454.7	49.3897	292.564	13.081	997.226	23.2711	1543.88	35.7424
1636.16	38.5396	1968.74	40.8948	1467.45	32.4914	1233.09	38.4892	255.073	14.742	437.756	21.1688
291.095	17.7154	942.136	31.663	1587.21	44.1876	257.203	18.4428	1423.03	39.4793	214.701	13.8387
2455.41	54.9823	1534.9	45.9084	2784.66	54.0641	978.103	23.5576	837.968	30.9847	1945	41.8158
990.3	33.2793	1960.03	39.8049	1033.51	30.9079	454.169	19.3645	893.764	27.5585	428.451	19.6799
513.045	23.814	985.782	31.9048	1135.16	35.154	943.061	29.1226	719.657	25.816	319.055	11.34
2625.63	52.164	658.219	28.35	1889.95	43.3506	153.813	11.3251	319.229	11.3112	1426.03	38.1917
395.119	21.8747	1664.84	40.2536	2788.44	55.3283	1580.03	36.288	1071.56	29.7525	369.746	19.278
1003.63	26.4613	1437.02	37.6379	1505.78	34.02	632.757	21.7728	714.184	22.5726	542.723	22.3306
643.836	28.3456	639.205	16.9838	2057.57	43.9992	967.141	32.6328	766.762	30.266	481.042	19.6918
1837.91	41.1311	1418.26	33.3946	1403.69	34.02	687.915	23.4521	476.61	22.3781	390.478	18.7506
439.912	24.8934	1035.05	33.4721	1167.72	35.154	183.638	14.1999	626.598	25.4165	281.926	17.01
1004.4	29.9213	834.501	29.6466	1984.33	34.2273	313.099	17.8433	491.434	22.363	1273.89	32.886
598.609	26.5356	1380.72	39.69	927.074	23.2539	175.987	13.2683	242.608	16.0372	318.971	12.474
620.774	25.5458	2005.94	41.5656	2563.73	43.8631	518.798	19.6339	445.311	23.0584	1636.19	38.017
1361.7	35.2431	1720.16	44.3558	2003.19	41.958	1233.73	32.7065	960.486	34.4855	186.385	13.3039
495.764	22.2219	1094.08	35.3562	1906.66	42.5044	1239.74	31.3091	816.699	20.9409	1185.74	34.019
683.142	26.082	719.003	24.3427	2915.57	58.0325	878.649	31.9657	672.043	21.1983	696.492	23.1971
869.041	31.7163	1823.22	41.7958	2257.14	44.226	976.402	27.9918	1094.88	31.766	341.408	18.5976
1407.98	40.3544	919.381	28.0651	2207.07	39.1992	536.177	20.7097	1371.01	38.0897	969.642	30.1963
1618.03	35.6604	219.01	11.7936	1193.83	34.02	1644.66	37.9235	523.691	20.1935	1925.46	44.1022
2168.45	41.2393	1183.73	28.0867	691.82	23.5065	432.084	23.3108	551.448	23.1623	1148.36	24.9022
1013.69	36.031	214.983	14.6326	2607.49	48.6373	326.143	19.2535	275.89	18.144	257.329	16.0372
1940.3	47.4946	1994.44	43.3909	2035.8	44.8206	1191.83	32.5074	1490.69	40.3208	1089.83	25.4395
847.678	25.1277	2519.44	51.4799	1887.26	39.2723	855.658	31.7038	970.064	29.0532	1168.75	31.5338
693.146	27.2632	2219.07	56.932	2059.46	31.4017	587.936	26.2247	287.062	16.9888	439.072	21.6502
614.464	22.9406	1335.77	36.0342	2581.76	40.1372	1062.36	30.4706	165.358	12.474	1093.85	34.4799
444.701	23.2539	876.916	29.3821	2093.94	32.8346	157.997	13.1505	1166.08	30.4797	809.007	30.618
323.523	17.0529	537.623	21.807	2159.35	53.449	1481.82	40.6414	597.641	20.4884	375.819	17.6128
687.691	29.4054	1299.15	37.1717	2469.04	40.6838	540.854	20.4076	335.466	18.4428	1818.44	40.8948
2088.36	43.3676	556.147	16.6437	640.786	20.8093	1346.7	36.5535	365.6	20.8483	661.131	25.6406
916.124	28.35	675.625	26.082	1967.4	34.9927	403.112	16.2285	1084.26	36.2213	881.852	26.4613
364.71	19.1879	1543.49	38.9288	2596.92	45.0645	497.553	23.2741	1016.78	29.7058	511.519	24.1215
2154.01	50.0012	2831.31	42.4493	686.759	29.0015	241.428	15.0416	183.248	13.608	454.455	20.3102
1210.67	35.4998	1767.37	35.4214	1215.94	29.2582	1289.28	32.9641	452.535	23.814	1470.73	34.4151
266.308	14.571	517.837	20.7989	2805.29	54.4276	1193.99	32.2594	1570.03	39.1118	838.598	28.599
1415.87	35.3867	295.844	14.2371	1290.4	34.3612	1178.73	33.8979	906.243	26.5432	1031.35	33.927
1164.88	30.0914	1394.86	38.4327	1947.17	45.7737	1297.18	40.8774	537.307	23.814	1067.74	39.7247
2063.78	40.2797	366.862	20.2856	2398.63	44.9197	1585.87	38.957	984.917	37.3625	1017.86	21.546
724.428	28.7484	753.724	25.6595	783.627	25.444	1197.44	34.8605	1210.54	29.484	442.235	22.68
1794.65	41.4241	1433.76	32.2742	2897.99	56.932	519.316	22.6826	366.791	21.3927	1165.36	28.8493
1193.9	37.3796	769.637	24.9814	302.654	21.2492	1418.43	32.8114	476.506	19.9403	1169.5	29.549
424.408	23.2522	390.691	18.628	2358.29	46.3556	596.363	23.7963	329.792	19.0594	884.019	23.1171
1825.65	43.1686	1371.52	36.5141	426.09	24.948	967.041	30.618	792.651	31.8819	491.807	26.082
1952.7	47.8678	2327.38	47.9333	2532.67	40.701	2093.35	49.0848	1135.23	28.7061	321.297	16.965
982.368	33.7573	2264.24	51.0162	1950.98	44.7449	1527.69	34.02	685.83	24.8576	2347.59	56.1073
1412.39	41.2393	2438.3	52.9596	2125.31	47.0852	1189.46	32.3232	1217.63	34.3936	496.1	25.1612
1926.84	42.2155	688.819	22.7397	1816.32	42.813	1306.61	34.0847	1427.24	42.916	1619.88	30.4144
414.506	23.814	2127.71	38.6867	538.972	21.4444	1401.08	34.6937	1128.08	30.2612	4632.32	71.5636
392.465	20.2155	3266.04	52.5114	1387.24	34.0321	1342.24	36.7502	658.485	26.7604	315.415	18.257
1467.1	44.2456	989.032	31.6455	1788.33	43.1562	1101.93	30.618	672.184	25.0155	703.329	21.2991
1533.24	34.6611	937.454	31.2714	931.271	29.764	1033.7	39.0904	756.7	25.8573	1303.96	32.5156
821.051	27.6295	821.438	28.2751	1024.91	29.3143	187.635	13.0324	357.434	21.961	1218.17	28.8669
509.882	19.5985	1350.63	34.4855	1811.76	35.2147	841.079	30.3455	612.41	28.8333	213.724	11.8284
1935.46	37.9112	2279.53	42.99	1457	32.1791	772.217	24.0558	867.449	26.9588	236.536	14.4335
643.636	24.948	1566.19	36.3475	2235.67	54.296	1171.69	37.3366	860.362	27.1465	1712.4	39.1751
1288	35.2045	256.769	16.0372	536.088	20.1965	1130.62	31.752	1468.22	37.9648	522.994	19.0085
2327.86	47.4603	2173.31	46.2519	1866.93	36.9154	629.388	28.907	1922.72	44.5834	398.51	20.037
1296.34	37.2455	1371	42.8483	2675.74	46.6838	474.004	24.2177	504.466	24.4043	1644.32	35.8602
449.489	24.1215	2226.11	43.6504	690.217	23.3573	690.127	22.6856	1102.21	25.7901	483.017	23.4479
1855.57	48.6668	640.513	27.3511	1398.11	37.8587	632.025	25.1773	358.318	12.474	745.972	27.1364
1622.65	38.9251	525.183	19.6444	2421.98	53.9545	1124.48	30.618	1007.49	26.082	1777.67	43.4689
2353.48	47.3097	855.833	33.8014	2834.63	55.649	375.059	21.6367	340.247	20.8483	746.918	25.4269
1432.96	32.4894	1208.19	40.195	2817.04	50.8019	1725.32	42.0477	1088.39	37.422	1202.4	38.8959
432.213	21.3435	1151.19	34.5166	2356.27	38.8968	529.43	23.4397	1362.61	36.8347	1082.09	34.9917
770.318	27.216	328.365	19.1854	963.479	32.886	1883.46	42.2955	1317.74	35.154	265.372	13.608
1248.42	38.4892	366.785	20.8483	1457.73	29.484	422.437	14.6994	556.74	23.6683	193.625	13.7098
1484.51	39.055	596.516	24.1927	381.286	15.8466	1180.17	30.367	776.418	30.618	1202.01	33.4505
2000.09	44.5965	766.726	32.9207	1112.89	32.0744	1543.99	35.0967	938.647	36.5078	622.583	19.5629
1699.89	43.4119	292.164	18.8509	619.188	26.642	804.949	24.948	1165.81	32.2305	1463.38	32.886
1321.4	39.3301	1005.38	30.7802	213.469	10.0645	461.181	19.7785	537.018	25.0278	427.764	17.01
1707.83	33.2409	480.089	17.01	792.886	23.5378	912.28	32.5658	1021.64	27.9341	1433.07	40.824
1764.68	39.364	467.135	20.3526	1936	49.2921	1511.75	31.0715	643.621	16.2145	609.398	26.4613
1164.87	36.0667	1812.97	38.1405	1477.01	32.886	485.125	21.6193	344.05	19.9584	363.113	19.2021
706.499	28.0651	269.82	18.4428	1732.31	35.582	719.306	22.8213	588.014	22.2747	1468.02	27.1578
2189.42	44.5348	338.353	16.7356	302.2	20.8483	605.617	26.8784	1022.83	28.6516	2050.08	39.3413
1819.35	45.9801	1796.37	48.1549	1115.79	29.3095	2196.41	44.5358	1098.63	31.3578	215.486	14.4076
1887.39	42.1328	1403.76	37.422	2587.95	44.3901	1070.58	31.1876	532.591	22.5529	1355.07	38.4928
1954.54	31.752	2359.53	51.7623	2539.26	52.6438	1026.19	30.508	258.591	14.8519	418.15	19.278
1644.09	27.169	2546.9	46.7208	2112.85	40.0708	1017.78	32.7378	1312.73	36.8661	850.439	28.6904
2026.87	40.8265	1953.72	37.2588	1139.69	34.8489	1006.9	39.0963	206.051	10.206	811.277	23.814
2449.74	51.4082	491.745	22.8842	674.484	20.5581	1208.03	31.0992	354.568	16.839	541.685	24.3303
2111.73	52.1443	2554.82	45.9011	948.95	31.8201	170.389	9.072	229.612	13.9918	1125.7	40.9643
1458.53	35.9407	1082.01	25.7405	395.001	18.7642	1343.55	38.7851	836.172	29.5444	282.375	18.4428
2021.85	48.8519	2148.28	43.3004	1792.53	39.7748	701.447	24.7552	1741.29	33.1054	2488.4	39.5755
2677.28	53.8544	1333.15	41.958	2460.89	59.1472	170.138	10.6445	808.464	27.216	466.486	19.8144
1389.54	38.9043	320.778	15.876	3054.38	48.3385	154.958	11.6366	758.524	27.0569	966.206	30.9788
952.85	34.5999	2312.31	51.7487	902.339	27.8061	249.899	17.01	1407.02	37.8062	151.407	11.226
1230.28	28.0562	2828.19	49.2171	637.628	25.0057	1225.43	32.886	992.673	27.7995	360.049	18.2414
1240.14	35.9534	863.327	32.103	614.398	24.9083	1501.98	37.6379	2867.13	58.4253	1800.96	31.8439
2023.17	43.1422	1232.95	36.1079	1728.19	37.0922	965.359	30.9263	927.152	25.3985	414.853	20.6347
375.041	19.4585	426.833	17.01	1395.83	33.6531	715.961	27.1938	1629.03	36.0837	585.933	20.3641
922.404	28.0347	372.212	18.0506	1048.14	30.7967	997.541	32.0744	184.478	13.608	913.81	29.6688
2568.73	51.9971	3262.26	47.628	2700.47	45.8471	599.905	23.2927	1003.26	35.154	628.841	24.6147
653.16	27.2632	2270.23	50.4257	920.562	33.9474	1060.63	34.2216	1513.16	42.8079	4698.88	69.0761
1158.97	31.752	317.857	20.0465	1602.36	36.1379	570.532	20.6651	195.345	13.6928	1349.84	33.1541
2426.31	46.3568	890.492	29.1074	1014.55	31.4288	687.496	27.8927	251.634	14.742	364.652	21.546
1333.47	34.172	2039.47	39.8865	1785.32	35.6476	846.762	29.2157	238.089	18.7956	1665.92	43.6141
2121.73	40.7284	1744.05	41.6967	2847.97	49.896	1352.1	39.3802	665.575	29.4054	522.801	22.9853
1914.77	53.14	1423.52	44.1022	830.782	31.1167	847.899	21.546	2793.76	61.4842	1390.21	38.5396
1244.42	31.752	719.39	27.2632	843.787	26.7498	335.586	15.2353	396.809	15.876	390.835	18.144
2365.43	41.0784	1141.55	32.0744	2112.12	40.2696	1468.97	37.9119	186.226	14.3742	447.189	19.278
1275.66	37.0679	885.301	22.68	1617.64	37.5965	1756.13	26.9206	745.964	26.0578	1645.74	43.3004
652.053	25.3409	494.694	24.2177	1221.7	34.0672	222.702	12.474	862.723	25.1435	556.542	24.9219
2143.34	40.8335	1655.33	40.6913	2407.36	51.9748	1160.71	32.886	231.704	13.4685	1465.66	34.4701
1489.61	39.5569	453.606	18.144	1319.77	32.1797	1116.58	27.7821	182.399	14.742	581.313	21.0468
802.759	25.3893	2318.86	41.5183	419.83	23.7439	1321.05	28.8669	1409.86	36.2849	812.55	32.8762
1507.57	34.4229	1694.06	31.1193	2689.4	44.2778	1015.48	36.0837	188.848	14.6781	287.448	17.9274
766.468	24.948	1698.44	34.2123	2521.78	53.4707	1152.89	33.8181	346.178	19.278	1103.02	30.7277
1597.8	43.8908	756.331	25.6337	2347.46	52.5452	984.205	28.6209	525.867	23.7802	158.976	11.226
630.009	25.5993	562.014	23.7858	261.945	16.839	1616.54	41.958	1292.43	29.4289	926.975	27.518
1562.1	41.2332	834.509	29.732	1769.98	35.8547	882.444	25.2621	749.895	27.9171	639.358	25.3683
2928.43	59.7718	1712.5	42.3266	2298.28	40.8582	1677.45	39.5864	956.97	26.9222	1581.11	43.5634
1989.68	36.0083	2600.93	47.5187	1148.42	33.1887	208.607	15.5767	322.105	19.528	405.317	20.2856
158.428	11.34	2120.35	40.2274	1390.15	30.5082	546.437	24.5999	3021.02	54.9942	1187.68	31.8279
452.894	19.278	782.791	25.782	1328.21	30.0632	935.597	31.3484	205.719	13.4669	238.429	12.6214
618.307	24.3427	2051.07	36.8855	693.914	26.178	620.356	27.9026	733.016	26.1824	458.516	20.2647
2758.18	54.0983	1899.42	39.9596	555.444	24.7484	287.629	15.3453	557.685	25.4615	1514.55	42.5043
728.639	24.7114	350.279	17.6409	2289.52	42.5998	1255.08	38.556	328.682	18.144	1296.71	36.3209
1569.61	40.3684	2193.25	48.9134	2477.52	41.958	150.292	11.6825	517.01	22.2438	1957.83	41.484
3196.89	60.9796	2096.1	51.03	2293.38	46.316	1122.37	32.5853	630.827	20.2246	790.818	26.1496
587.314	22.68	1146.85	35.4386	1138.73	28.6239	1523.69	39.8148	1355.84	40.3657	1905.95	37.5911
995.519	33.7742	480.436	23.814	1456.24	36.8855	2062.73	35.5968	698.253	27.3247	1650.52	38.5427
1838.13	46.4477	559.399	21.2495	838.381	30.618	261.236	16.2285	924.048	26.113	179.038	10.3477
666.679	23.5308	1369.7	31.2894	1498.92	40.2293	914.454	29.484	302.792	17.0399	441.089	20.0465
1344.6	32.4379	1859.32	38.8049	2566.05	61.5736	1953.89	46.8084	1446.99	38.9232	850.114	27.0112
2131.75	43.6141	2381.08	43.1686	1284.17	30.2181	422.006	18.5564	1270	34.6244	1428.44	37.6874
2061.57	47.1516	1871.85	37.3603	2340.57	55.1094	378.298	19.2446	427.154	17.0082	1341.47	35.0654
1288.24	31.1549	1476.27	34.9927	2811.54	54.5264	630.675	29.5609	1158.03	36.5803	509.208	17.2756
1127.12	33.6531	660.904	25.8642	1061.08	35.5725	341.232	21.5872	310.944	15.677	267.364	18.7642
3085.06	53.9457	919.85	27.216	2721.05	47.164	914.828	29.9362	369.301	16.2768	650.347	26.082
1852.13	40.8948	991.299	34.02	203.269	15.5828	359.715	17.4013	208.968	15.0613	467.14	23.653
1616.56	42.6505	1022.12	24.3804	2053.25	36.1961	1377.81	37.9746	1258.38	28.2761	457.805	22.2264
2472.33	49.5317	844.964	30.1349	777.067	26.0203	849.659	29.8385	769.802	26.9625	1463.26	32.8688
1768.14	40.2083	800.462	29.484	2893.62	46.3622	1440.17	32.7192	165.941	10.206	325.344	14.742
1361.57	40.824	664.373	21.546	646.91	23.3705	362.569	17.7499	375.553	22.2779	760.461	31.1656
1393.81	37.1883	826.404	30.3488	3217.13	47.8741	397.67	20.059	639.824	25.9897	411.53	17.01
2096.78	48.762	2292	48.1082	1023.96	36.2469	374.885	19.278	856.244	25.0201	1221.59	30.2479
1358.51	35.2821	2560.15	58.0177	1352.91	35.8344	331.441	18.257	1388.71	35.9504	657.499	25.1821
1819.52	43.7267	1763.44	42.4353	2723.73	49.2238	367.772	21.807	873.128	26.9588	564.955	19.0473
705.581	28.8344	376.631	21.1575	513.319	24.8576	446.542	21.6464	203.109	15.66	419.931	19.4999
380.757	21.546	1923.88	42.5556	1493.72	45.1966	780.225	29.6688	641.352	22.5804	3081.01	52.4524
2570.37	40.824	1726.79	38.6941	514.402	21.6502	287.766	20.0438	247.587	16.5328	722.496	24.5735
969.143	28.6793	1750.34	34.6545	2303.95	42.0926	1356.8	34.5335	885.003	33.3901	610.488	22.9179
1902.49	47.628	1722.65	35.4998	1487.86	38.0355	1564.62	40.3439	261.515	18.122	151.706	11.7361
1417.31	41.4651	1583.56	39.2369	792.357	30.7938	544.378	22.8741	764.371	30.5333	1412.95	36.8855
1406.37	32.9641	2237.88	49.6997	1262.8	28.1311	294.632	17.1142	343.849	20.7927	533.399	19.7737
1367.43	37.9423	1475.28	30.5115	2346.52	44.8958	222.798	13.3463	432.876	18.9774	389.218	19.2713
1824.99	43.0991	1094.02	35.154	3011.11	55.566	1019.75	31.0715	766.129	24.8792	1541.22	35.9722
2022.96	43.3689	2294.62	50.6331	2194.09	37.1026	256.054	13.9005	1299.3	38.505	354.426	20.301
650.603	28.1799	1291.35	36.1011	626.128	21.1683	1740.87	44.0251	319.804	12.8297	1270.97	31.4874
2121.97	53.7087	1251.44	38.0118	2766.85	56.6458	172.1	12.2608	1029.19	32.6742	265.617	14.742
859.849	25.4609	2169.51	48.244	2557.4	39.9455	3271.55	50.3568	846.912	30.618	875.036	27.029
2542.21	41.7388	2305.4	49.9632	1421.53	36.8991	1173.43	40.042	1339.86	34.1129	246.904	11.6085
958.68	25.8439	1698.28	37.422	638.696	22.2333	987.66	29.9543	175.441	11.7654	1222.42	34.5999
1980.14	33.9376	2113.19	41.8481	2294.62	55.3498	1009.85	26.3713	384.938	16.5739	1390.35	33.7816
400.71	21.2568	658.428	26.7061	1347.08	36.9402	746.294	29.7803	492.075	20.7747	1766.49	47.3703
2398.98	49.5309	1311.16	35.8726	1087.47	32.2892	196.491	12.1714	312.152	13.5772	163.463	12.2896
2361.7	49.7596	451.189	19.7684	1788.04	42.5188	961.274	25.6595	335.502	15.1956	2078	40.093
788.273	30.9452	1161.82	37.1124	1667.01	30.3102	1347.56	42.145	1350.15	34.0185	494.218	18.4428
878.18	32.0744	334.182	19.9584	1925.24	38.9362	1158.09	36.0703	1362.96	34.6411	543.695	25.1006
996.655	33.2645	789.532	23.49	2811.78	43.0861	465.812	22.6502	451.259	23.1336	2266.23	39.0463
1961.55	49.896	393.676	13.6876	1545.63	34.9903	1179.27	31.9427	663.532	27.982	555.164	23.3762
1430.52	36.8855	415.001	21.975	2528.16	49.0768	153.57	14.0025	523.006	21.7177	478.103	18.144
2203.06	41.8508	2116.81	41.2709	560.661	24.8499	803.433	28.7703	1027.62	32.6321	817.629	28.8669
543.647	22.2264	2175.87	36.5919	1773.4	47.1882	2112.41	46.7912	278.939	17.7499	204.283	16.2285
1737.15	46.0758	1068.29	28.3638	277.318	17.9301	325.745	18.144	207.918	12.474	1678.89	48.1783
1229.42	26.8658	253.795	14.7071	392.217	17.9847	538.785	24.161	485.528	19.9637	510.002	24.4944
1534.42	36.0612	334.834	15.876	2409.93	38.6468	2086.59	41.4195	782.458	23.8093	1110.09	38.3909
2648.79	49.8148	1654.47	37.6874	2190.37	49.896	969.247	32.7896	177.462	11.34	1121.06	32.0891
1914.24	36.0837	2062.64	45.3137	1571.5	40.7907	511.204	18.3638	1400.51	34.0672	603.544	22.2225
2555.36	56.5017	901.522	30.618	2377.49	48.762	896.021	28.7897	1244.92	41.3547	1506.98	36.1953
1285.57	30.618	1161.02	34.02	2413.78	46.4552	1075.19	34.7532	264.788	14.742	549.769	23.5391
530.536	22.68	2334.65	50.6369	2126.94	42.1585	469.034	21.1983	723.839	27.8908	248.396	12.8297
2578.45	57.5735	1382.55	38.5359	1915.95	33.6781	1496.88	40.2274	598.669	20.4403	511.618	26.6936
1456.01	42.0926	262.942	17.5576	1704.7	31.9075	335.804	17.3378	814.794	31.349	1009.78	30.7508
184.702	7.938	412.34	15.876	1253.87	32.2836	1588.72	34.4381	2071.03	40.1734	324.09	17.2901
2127.47	48.762	1178.45	38.6989	1590.78	34.2537	228.024	12.1714	415.513	22.6124	458.503	18.2414
597.046	27.6773	1434.77	35.6076	1199.67	34.02	364.177	20.9467	496.294	17.1867	220.323	13.6316
2098.57	48.1158	643.093	24.8576	2433.21	46.6729	1058.52	24.948	816.151	27.8878	303.113	17.01
434.361	23.6857	1820.36	39.4126	541.243	19.0253	655.212	26.082	379.289	15.9133	617.108	23.0188
2047.66	42.9749	2399.15	45.3169	1104.76	34.02	870.694	34.9927	778.525	34.1969	359.642	19.5209
2562.57	43.874	1567.55	28.6791	2719.15	51.9312	253.013	15.9709	1033.87	27.216	1028.63	33.8686
1482.1	37.6238	2166.03	37.8939	215.84	11.4668	946.43	30.2869	1900.64	40.2186	1246.93	34.4154
538.298	18.3965	665.162	29.484	1880	39.1233	347.749	17.5084	408.627	16.9838	684.42	25.7406
1299.91	38.4928	1854.79	42.4065	3368.19	57.3609	1407.04	38.3286	346.773	20.2068	644.91	24.8499
2538.04	47.5234	1198.11	36.0837	2462.71	53.7649	1067.33	28.8675	733.745	23.814	394.374	22.4841
1047.64	29.3102	518.279	24.0689	1222.42	30.4284	1260.74	36.936	204.503	14.742	442.874	22.6775
1843.68	41.7958	1542.96	37.6874	1820.64	47.0149	185.321	14.4015	706.71	23.3727	469.541	17.6466
512.186	22.5075	1678.01	31.2594	191.607	13.1856	855.421	32.886	277.901	17.3087	1158.11	29.0938
1472.52	41.1851	1469.15	31.9231	1668.61	37.422	1217.78	31.752	829.663	22.68	246.382	15.2249
3787.21	60.9413	500.843	23.8958	1732.71	40.8034	927.057	28.2175	1423.99	29.872	527.809	21.2082
1831.36	43.3382	1788.57	43.9671	581.121	24.3427	1786.4	43.2189	324.792	18.4428	179.751	11.226
427.611	22.5919	1383.21	27.624	2475.71	39.0875	453.545	22.3612	1176.07	30.618	350.36	15.2307
2084.97	41.5444	819.139	32.9978	626.18	20.412	242.002	14.742	1244.09	26.0267	365.862	21.6502
1016.14	32.6397	2257.42	45.8045	2887.15	57.3986	913.357	26.1274	785.719	24.9779	1031.47	35.726
1491.19	45.0004	2092.22	52.9124	1626.47	40.4729	1268.55	36.288	648.251	26.9425	157.53	11.226
525.516	23.8356	253.976	7.21673	1917.82	39.2193	225.863	17.01	877.161	29.2673	956.885	25.4208
809.646	25.4608	684.133	27.9696	1179.48	36.4818	1203.64	29.7424	575.588	20.4578	1562.72	44.1542
2492.9	51.2212	1500.21	39.5299	1689.76	43.2257	996.481	29.348	1073.63	30.1241	892.524	29.844
591.623	20.0022	226.588	17.3559	2139.99	34.5607	1666.45	46.3571	604.404	23.7535	468.214	22.829
476.865	21.6464	1848.81	35.9504	2540.69	54.8252	371.021	18.2887	1077.91	34.0265	162.775	10.206
2294.74	36.8487	2551.56	42.0926	1627.26	34.6005	513.086	23.4552	598.506	20.4941	1634.13	41.2632
1770.36	38.2742	1585.17	42.0331	1304.99	29.6688	398.715	16.7954	463.284	18.6474	1592.39	41.958
2246.9	46.3741	1079.91	27.5667	2413.62	44.3367	1312.79	32.886	600.614	20.6893	705.173	23.7193
431.708	19.5932	851.168	28.0651	619.539	21.2999	1155.89	38.658	1561.28	39.5398	1264.32	32.8187
1328.95	37.0212	2428.56	56.3706	2729.44	37.7367	1015.87	21.546	326.211	17.6409	1326.64	35.1385
336.044	15.0332	1961.6	40.8582	2568.71	39.9163	2275.5	49.5426	1597.92	31.9329	2151.66	34.2359
302.829	17.8716	390.794	22.4521	417.182	21.8892	1447.03	34.8116	207.814	12.474	430.152	13.0697
1881.75	43.9791	1477.18	36.4768	697.699	29.484	1266.59	38.1299	731.776	24.9641	1148.68	40.7114
1063.64	24.1499	851.752	26.6361	333.471	18.9151	527.823	19.1407	625.51	19.7644	258.216	16.0372
2009.58	43.2595	1401.69	32.7727	1646.99	36.1388	669.058	19.3062	1315.01	38.3695	459.659	19.0059
633.873	22.6451	688.057	23.814	2075.81	48.762	817.483	27.6124	204.762	15.876	1742.1	40.3038
568.451	22.4521	641.338	24.962	2570.44	50.1156	202.87	14.0582	406.378	17.1245	1494.62	44.0295
2982.58	47.3969	821.598	29.9213	642.1	21.546	1269.17	40.0734	908.498	28.35	692.962	24.385
2529.72	49.1601	1181.75	34.255	2097.11	47.1933	411.342	24.5322	1837.02	44.1022	1528.89	41.2015
366.7	20.412	2280.24	49.5922	833.805	28.8496	1783.74	48.5096	317.473	18.144	874.575	25.357
546.665	21.546	292.943	19.2446	1972.82	40.8202	647.406	25.8181	1397.46	42.9224	317.71	16.1371
822.413	28.5291	1159.62	33.6781	1574.2	35.4998	1111.74	33.9537	895.343	29.484	475.738	21.7829
828.156	16.197	2179.23	50.5139	2591.68	59.6503	916.754	34.6362	285.714	17.7636	1239.72	31.2725
1656.94	40.5712	2350.67	50.305	861.708	29.6688	1789.61	47.5888	279.21	19.6148	1191.11	34.6403
1709	40.8755	1044.59	30.2199	588.053	19.2446	503.504	16.677	745.943	23.5985	177.958	13.5517
271.055	17.2428	1007.92	29.999	2767.69	50.7719	1383.77	39.6687	425.008	16.7054	667.221	25.161
876.783	34.3649	1067.65	30.8753	611.953	25.7733	562.991	25.1821	270.051	14.1645	692.059	27.216
2540.68	56.2661	340.135	14.9511	1478.88	37.3666	545.351	24.5387	1014.15	34.3429	255.293	18.2419
270.051	11.6373	301.741	14.2945	1687.84	41.958	1356.12	30.8615	393.523	19.2713	416.88	19.3645
367.624	20.4435	1130.64	33.5543	1002.95	30.618	1855.57	38.282	326.256	18.1492	882.619	25.6124
1755.93	34.7124	1507.09	39.7953	2123.38	42.5521	307.129	17.5819	343.214	19.278	188.264	13.6269
599.293	27.9643	1252.67	36.9184	2293.72	51.2565	230.828	18.144	392.918	21.6502	796.869	27.1829
600.143	24.6785	839.224	28.35	2882.19	44.814	473.778	16.9838	1007.61	27.7995	289.121	18.1922
2031.58	45.7834	305.849	16.6693	1088.43	34.02	1676.58	36.288	671.965	21.9951	444.647	19.278
593.531	26.2279	892.897	26.2142	706.402	23.0944	2408.6	46.2594	349.526	17.7154	1062.1	31.638
1675.99	38.2079	853.661	31.5802	388.291	20.2155	520.64	20.7211	891.152	28.8566	564.604	24.948
590.607	26.6079	1623.21	30.0328	2422.84	48.5995	942.283	28.8669	651.413	24.896	201.971	13.1505
243.022	16.4742	2409.74	46.1716	1910.55	42.5765	723.94	25.4767	718.762	24.3073	642.5	23.2112
497.181	24.0558	2277.1	41.6495	1581.85	39.6498	358.22	15.7213	1527.38	37.1577	1355.47	31.3024
569.444	24.8576	660.433	26.3713	1046.62	34.9927	720.685	27.216	272.846	13.1771	169.16	12.1158
940.635	31.752	1279.11	33.2795	348.349	19.2446	359.756	22.3142	1432.14	27.9918	426.573	20.1913
166.86	11.226	1300.04	35.8785	2262.93	45.2817	1123.1	23.4022	965.968	25.6514	665.128	25.0919
2367.03	49.6872	1961.08	32.2793	643.986	26.5366	1904.02	45.0676	837.192	33.0241	1315.45	34.9331
253.397	18.144	1171.22	36.8613	1514.14	37.4703	311.244	13.1491	1106.24	37.2683	1548.85	36.4079
1836.95	46.5746	1945.89	42.7958	738.974	26.8784	1332.37	30.855	1467.15	26.7984	1851.45	41.2759
1994.41	38.9999	1725.67	37.3498	2187.68	41.1051	670.206	24.69	1068.85	19.9538	1712.9	36.8753
2177.08	44.0694	1422.01	31.4491	1984.98	47.4832	1020.21	30.3344	408.719	18.0141	505.518	20.7927
2242.48	44.8011	1790.54	50.5171	342.188	17.7505	1154.7	36.8792	1296.21	32.3243	506.863	18.9016
1422.42	40.8948	728.387	23.3091	1858.04	42.0851	210.897	15.876	936.736	30.618	455.587	17.3623
1596.92	45.485	384.564	17.0938	886.104	24.948	1123.77	29.0158	1092.27	35.0073	1392.06	27.4987
1952.28	44.5332	2038.1	42.4776	1282.08	31.5868	1384.7	34.4776	314.413	17.01	1211.74	30.4284
2154.27	49.896	1730.51	37.9531	2347.89	49.7153	1017.46	32.9576	333.414	20.412	547.236	23.3091
1888.4	38.5252	1693.84	39.69	911.724	32.5596	796.294	28.2477	658.189	29.484	1281.11	38.0053
635.839	26.6784	2320.55	51.0421	560.833	22.9596	1325.06	37.6874	856.261	28.2345	1461.24	40.3957
217.333	14.1231	1467.68	37.8899	591.818	23.7706	1291.53	42.3473	1061.11	26.8784	386.146	14.7533
698.123	24.5999	1676.57	40.95	1558.19	39.9347	210.326	12.852	385.123	15.4275	501.604	20.8449
2488.32	46.2451	1985.98	42.3193	2423.18	39.4632	1142.32	31.1656	497.59	23.814	359.031	20.412
816.287	30.2895	2566.84	40.7067	989.657	32.886	169.661	13.7842	166.515	12.899	1102.53	33.0042
1180.44	36.3676	2465.25	46.6569	1761.59	36.1912	1205.09	41.516	970.836	34.02	414.69	16.738
1576.78	41.7742	2057.33	44.9756	714.055	25.9136	1052.96	29.4288	791.81	30.3898	1628.17	41.5035
1604.23	37.433	1018.82	30.4706	2490.14	51.03	322.392	16.0372	557.15	25.6595	1610.83	37.7848
949.486	33.4713	550.634	23.8356	2777.31	50.9536	519.783	23.0783	1127.04	30.3233	2121.18	39.4924
2233.36	52.164	1942.58	40.0099	1781.31	43.8684	1075.25	33.9507	833.794	33.8142	1345.81	31.6103
2148.34	49.5884	1033.4	29.484	1749.81	44.2237	321.79	17.01	705.485	23.378	1321.47	23.8783
533.039	20.7208	1772.1	45.2744	601.377	22.8977	1655.86	37.4504	180.869	13.608	476.313	22.68
459.619	21.5825	988.018	25.6337	1505.9	35.4998	347.453	22.0161	804.281	30.4284	790.823	26.1284
1744.86	38.8332	681.009	28.3064	395.886	19.917	1252.96	32.0422	1394.66	32.886	1406.53	37.5417
819.669	31.752	1646.99	49.3978	2446.54	45.1919	1164.65	32.2715	1308.02	32.232	487.939	15.204
358.731	19.5645	1778.28	41.7725	2279.27	43.7176	224.151	14.742	905.103	29.4582	486.209	23.814
603.283	25.249	325.226	15.876	793.402	30.9356	1397.74	33.2029	589.91	23.8134	347.062	20.1563
370.503	15.4771	2439.98	50.2953	2893.02	58.4998	594.336	17.7499	420.709	21.546	721.146	28.3429
943.05	26.4197	999.53	24.8576	2441.12	50.5171	1138.79	27.122	262.923	17.2428	1451.15	36.9414
1667.5	41.4499	1763.58	38.7018	2319.13	45.8575	2363.58	46.9432	916.45	33.8828	670.711	26.4925
1959.89	47.0145	1343.83	36.9543	1375.13	38.6522	1119.39	33.0829	156.086	9.88823	805.702	27.216
161.469	13.402	1330.62	30.8225	2553.57	44.2382	250.108	14.2202	4353.6	59.7538	241.153	16.7832
917.247	28.35	273.709	15.1229	1555.46	39.2268	1452.03	32.5035	1037.31	29.484	1387.17	38.9493
990.886	24.5642	1422.06	38.3796	2232.24	42.1591	822.993	33.8394	282.226	16.5216	411.265	20.1412
1269.71	36.2195	270.063	16.0372	1233.49	32.457	984.697	36.288	965.096	31.7339	522.13	23.814
631.33	25.8194	2109.57	48.0875	2265.6	39.2911	1566.31	37.1968	184.828	11.226	667.665	26.2502
551.32	25.6595	2352.55	45.36	2343.05	37.6122	1419.92	32.0553	213.832	13.6316	1008.22	30.2063
1487.38	37.6379	253.407	15.6055	2792.45	44.238	808.559	26.082	525.529	23.653	1485.66	40.0979
2112.8	43.6255	715.625	28.7475	305.103	16.6232	1495.22	41.857	1293.95	36.6621	1473.08	31.5905
1953.18	43.3852	2326.58	47.9698	1020.81	23.2741	395.495	21.6339	321.052	14.9095	323.972	15.6809
1279.67	34.6115	2301.69	50.9246	3074.87	44.2979	518.753	19.9275	292.206	16.5564	1114.01	31.48
1881.77	43.3907	1397.17	34.9459	1551.87	38.8112	470.152	25.5774	862.746	28.35	1062.9	36.7442
1204.9	34.8603	1142.23	34.6859	366.507	17.2926	1024.44	31.557	739.577	26.7424	640.42	26.6357
1469.18	37.5454	345.922	12.6785	1883.49	44.2778	1680.7	40.3668	1497.1	37.1654	1271.51	30.2218
1040.39	37.422	1757.45	37.9934	951.551	24.7212	162.537	11.931	726.445	27.216	253.392	16.0372
293.85	14.1088	1097.01	23.899	1448.85	43.6634	397.085	19.278	911.268	27.3856	382.572	14.4677
1230.4	34.1805	2320.08	39.8519	798.734	29.9213	257.986	14.0767	221.078	13.608	834.615	20.3026
2447.67	55.1542	1245.1	37.7834	287.665	18.5736	227.029	12.3043	617.212	21.0468	1277.2	40.5712
1888.72	40.824	2028.73	45.1541	3047.97	54.7149	503.87	15.7679	956.635	26.4339	1466.77	37.422
952.322	27.8316	1895.23	34.6884	1403.35	31.752	172.318	13.0455	1097.83	23.1436	1648.88	45.7112
1848.8	32.8409	1570.7	42.3114	2718.6	54.5004	1280.28	37.422	200.662	16.9838	623.298	26.082
763.326	31.3905	516.97	18.5838	2255.78	40.824	508.137	21.9901	457.025	18.0866	1141.2	35.5833
2655.34	52.8425	734.437	22.5919	2900.95	52.0931	2476.11	31.2004	466.015	19.5838	1624.11	27.2009
2067.25	38.3708	1871.02	32.7772	2780.01	40.8657	595.181	26.4193	841.139	25.357	609.306	21.2999
206.352	14.742	1798.41	36.398	2663.86	39.8846	2374.44	44.9403	199.45	12.0312	442.097	22.136
1158.87	32.3776	455.929	19.1269	2295.14	50.4296	933.954	23.8448	970.636	33.3978	990.414	31.1984
1142.7	36.4125	1880.77	36.332	292.923	15.876	1430.71	37.0212	435.229	22.8006	942.618	34.1805
1430.17	32.8229	1093.62	23.8356	1427.94	30.4032	329.566	18.2477	337.261	16.9838	1586.74	31.2606
1005.06	34.2284	1604.81	33.2099	2819.88	54.0607	686.434	20.5653	1062.84	29.1584	365.332	17.3272
331.306	17.0284	780.43	23.496	707.62	27.216	1220.08	25.8869	923.171	27.6495	251.536	13.228
2047.96	49.5355	2467.04	49.8701	1527.72	34.3517	474.704	21.7948	488.519	20.3107	1267.41	40.4778
1739.51	34.7455	1649.13	40.7552	2855.91	58.1946	162.956	10.4984	212.514	13.0341	540.247	23.4098
2187.88	40.093	2286.45	41.6129	2128.98	43.0144	1455.4	40.8948	953.576	31.8026	415.109	20.005
1634.48	34.9295	467.923	19.6395	1824.56	35.4386	632.835	29.3292	1483.84	36.7983	477.749	23.4082
355.963	15.6283	305.19	19.278	751.447	26.7991	1787.03	37.757	268.892	14.742	535.497	17.9196
2127.63	42.8369	1956.26	37.5026	1491.61	40.4563	931.748	30.853	1370.92	30.1299	1450.95	33.6926
354.07	14.2731	998.39	28.9992	3205.4	58.3075	907.31	31.2837	497.38	15.0967	1381.93	36.0837
732.077	28.2449	757.415	25.0367	462.713	20.7927	1099.03	32.7096	342.319	15.9473	1086.48	31.2725
919.373	31.752	2221.46	52.0981	450.955	20.0489	1057.1	30.4907	1177.27	32.9641	514.866	20.9732
2417.69	37.7505	912.13	28.2479	1520.03	39.1507	1460.73	32.6442	857.299	27.9331	1679.75	37.7199
252.287	14.5447	452.089	23.9086	1511.89	32.9588	720.068	22.2133	634.397	21.5724	787.78	25.1773
1177.48	35.2483	1927.37	46.0359	2491.75	55.0754	1159.33	37.0116	252.472	15.1229	254.337	14.9688
1843.77	36.6384	1869.52	41.9565	2574.9	45.1338	508.141	22.9975	1146.31	27.6802	1000.1	29.484
2051.61	46.6866	1826	39.814	2435.29	42.9268	1464.26	40.093	201.147	13.6316	1011.79	29.8538
825.499	28.4154	1847.32	44.0088	2098.15	39.8519	286.516	15.876	624.02	26.6875	417.405	23.653
2050.89	42.7489	2579.86	42.3559	1359.54	38.505	959.796	32.0805	1089.49	30.006	1558.58	30.7674
1485.68	41.2393	1585.58	39.0498	2207.33	47.628	1022.68	31.9338	439.483	22.5596	585.799	16.7772
809.795	30.1362	433.773	19.689	1763.17	42.2687	976.814	32.652	473.699	22.2377	313.402	15.897
2049.35	33.9903	177.462	13.5029	438.469	18.257	410.071	22.225	638.521	29.0333	629.03	26.3219
1351.72	25.0745	1726.02	43.72	1512.22	35.066	524.103	19.9478	459.315	27.1034	706.706	25.8642
904.907	35.3291	1197.64	37.422	1017.26	22.9375	812.351	26.365	794.816	30.055	1739.68	44.4321
461.508	22.1158	264.398	14.3742	1676.68	32.9665	867.082	31.9498	580.112	23.755	1120.57	30.7304
1477.32	42.5286	778.939	31.203	276.481	11.6104	1486.92	37.6874	913.711	26.9744	627.002	26.9895
2695.99	46.6224	524.593	18.4755	759.335	26.9892	1502.58	30.0554	1228.65	34.4855	621.597	22.6447
232.36	16.3862	385.915	17.9534	488.288	24.7831	201.844	10.4242	801.27	26.6875	229.579	16.9618
1023.12	31.4974	1515.6	42.15	493.267	23.3091	635.591	20.8483	368.84	19.278	1605.91	42.145
2599.96	51.1486	773.792	23.1622	998.052	22.68	922.736	28.6137	619.284	23.0859	296.439	15.2142
1621.67	42.0369	2259.7	47.5927	1987.29	40.4758	788.451	24.1154	150.614	13.1505	377.518	19.7785
901.83	29.0468	684.772	20.758	661.284	24.948	300.499	18.9447	437.716	20.1901	1351.83	39.3348
2183.75	43.4782	474.944	20.4435	2843.54	48.8647	1130.26	37.5398	788.31	26.6819	1148.02	32.886
2035.54	33.15	2096.88	45.772	2214.08	38.556	273.494	16.0902	454.126	21.6479	1426.26	39.8049
782.644	30.044	907.611	30.5496	2359.21	47.0531	213.082	12.4907	405.286	21.546	631.961	27.216
3765.92	70.2013	2322.52	56.3876	1881.75	30.618	1906.03	40.093	425.151	19.0383	1493.94	38.4784
597.921	22.68	873.807	18.431	1320.55	34.5233	1277.49	31.557	636.455	23.814	350.681	15.416
4212.56	71.5194	696.26	26.2977	2056.5	40.7283	1145.78	36.3843	454.612	21.2521	835.169	27.1132
1430.38	42.5246	674.504	27.1731	2174.88	39.6518	410.24	19.7213	260.527	16.0372	869.173	25.3327
465.777	21.3715	895.753	30.3455	2600.9	48.9134	739.387	26.082	858.774	28.6054	1604.29	39.69
2859.61	60.7264	368.414	17.8997	1189.21	36.0349	254.541	15.2353	383.858	13.9782	278.136	12.1424
1521.57	43.401	1260.56	28.8669	1174.3	34.1137	758.422	24.9283	959.491	27.8722	983.158	28.3296
2121.52	44.6604	1091.35	36.8547	2752.86	34.5817	776.694	25.1302	347.227	19.5275	389.116	14.742
2472.08	49.9769	1527.03	44.0141	197.997	15.876	1012.79	39.9749	1579.35	48.5767	1327.79	35.7967
1701.56	43.5082	676.64	25.6595	1676.43	42.5641	166.669	13.608	1298.84	31.8649	225.224	14.742
1562.4	39.4073	1632.82	24.2893	1571.8	39.3021	1472.51	40.4702	330.208	20.2473	612.536	24.5838
1260.92	39.2533	530.679	24.6868	1491.06	30.5338	639.322	22.776	371.873	16.6693	1079.06	28.8669
427.104	20.6973	2077.47	50.714	2660.03	58.4917	385.494	17.1891	607.479	21.2823	2048.42	49.5793
1748.4	39.8427	1945.9	42.6814	2275.64	55.3283	1214	30.2014	577.21	27.3511	1667.38	36.0895
366.217	20.412	1209.75	31.1173	489.171	23.1302	1207.96	30.7031	1283.68	25.4222	521.389	17.102
954.741	30.3079	1821.54	39.8994	2360.01	33.9676	897.601	30.9627	821.705	26.2795	539.343	20.074
1537.76	31.752	1880.81	40.557	2419.06	51.534	204.738	14.742	253.744	9.072	1397.05	39.2911
2377.19	43.6583	2075.87	41.9415	2566.38	49.1329	1331.78	33.5103	990.994	24.3059	943.92	30.4682
1962.22	47.6061	323.804	18.0171	704.869	18.257	1176.48	39.531	1634.14	37.5284	527.478	21.807
1132.14	35.0096	415.339	17.6409	846.132	27.3856	601.838	27.2021	1483.99	33.9946	907.507	30.8616
1975.87	38.957	1029.77	34.02	1345.67	35.4998	1952.16	34.3547	1658.85	38.2733	3299.76	63.9902
2370.16	46.9296	1899.47	44.423	1324.59	41.0143	454.368	23.8356	231.882	15.66	259.768	15.4445
1711.4	30.26	1886.18	47.1664	2262.96	55.2937	1537	36.288	718.831	25.0367	240.662	15.8212
2143.06	35.3571	260.14	17.4874	1814.57	37.1746	392.941	19.1601	679.904	27.8964	750.451	25.6284
1546.37	42.8079	2590.07	41.872	334.155	15.2353	824.257	24.5359	1284.3	39.69	264.135	14.4335
876.671	31.1656	229.242	16.839	1699.9	44.1468	192.718	9.62231	923.959	30.0708	313.477	17.9172
2438.24	43.9719	560.262	21.1308	1186.55	23.2539	264.165	19.0538	817.602	28.3999	1554.7	38.556
858.376	16.17	2039.94	42.5401	1760.46	34.3588	160.228	12.6785	1436.3	40.6928	495.05	23.0242
1472.1	34.5802	742.775	28.35	1665.95	40.4228	1401.36	26.9988	266.44	15.8464	911.241	33.7868
220.541	17.01	1376.62	42.3652	755.264	24.6426	1685.21	37.9786	1052.53	32.7501	542.948	24.0558
979.866	32.6369	2321.12	53.3312	1121.6	35.2818	1629.06	37.5454	472.957	22.5416	483.136	22.4304
744.939	24.948	1064.7	31.1042	1461.23	37.3922	1466.5	35.7592	947.306	29.2888	1712.65	30.1084
1049.12	28.0439	1796.8	34.2598	864.159	26.7821	1518.11	35.154	386.831	18.5729	1093.9	32.1733
155.514	12.4542	902.023	32.0987	683.63	27.216	1087.68	37.3183	1267.4	40.824	436.582	20.3825
1653.3	44.0338	1026.91	29.9001	2251.75	40.0122	188.697	13.1856	804.818	24.948	617.57	28.005
2065.33	40.4542	741.354	24.7212	2576.11	40.6801	1477.48	41.958	235.823	14.7071	1173.47	37.0665
1760.06	47.6008	2332.87	41.6967	1884.3	36.9919	369.069	17.9493	159.104	13.608	503.716	19.9177
425.953	21.807	976.357	30.3197	1291.52	34.4229	1501.04	42.2197	3236.35	40.1394	154.624	10.206
2314.35	53.0049	950.264	27.8498	607.614	24.9732	891.893	25.6548	1148.69	33.5708	417.793	23.6848
1952.79	33.7711	2173.26	47.3838	3436.58	49.8489	487.497	18.5564	362.3	19.278	775.273	22.6466
843.056	29.1994	954.465	36.2315	1906.08	42.1231	600.472	22.38	239.069	16.6121	913.17	32.8528
1541.2	39.0498	471.149	19.2698	2255.84	35.2818	180.794	11.226	671.578	24.5773	237.434	16.7832
1614.38	46.5142	2179.32	52.1208	1748.07	40.8948	243.924	14.4677	779.236	31.752	504.006	24.385
600.988	25.6595	1943.59	45.5601	1289.78	39.1258	592.352	19.8808	310.758	17.01	473.653	19.7765
420.3	21.546	271.317	17.6409	309.319	14.7198	1470.06	41.5993	216.529	15.5683	793.818	29.0273
884.818	22.2141	216.468	14.742	282.797	14.8098	1254.3	33.7454	323.968	16.2584	2129.78	48.7295
2273.02	35.9716	1260.08	32.6222	2753.82	53.4306	598.156	24.3337	861.675	26.7125	975.765	35.1374
1239.86	34.678	527.572	20.8483	2105.6	51.8454	867.267	31.1707	232.923	15.6376	367.68	19.1854
2841.34	60.9413	2530.02	41.581	1621.07	38.0753	682.765	25.2224	2264.02	55.7854	1393.87	39.1728
986.213	35.6596	972.165	24.9696	1202.39	29.484	1524.26	41.958	1403.63	33.4314	1778.69	35.2197
949.286	28.7657	1970.9	43.8938	634.006	21.5856	1423.36	38.9192	1390.37	33.1992	307.459	16.1371
1937.06	48.2599	1959.52	42.2214	1750.42	41.961	181.579	10.206	402.5	20.0414	689.506	24.5263
1245.2	35.8597	2321.26	51.0017	2448.16	38.946	921.683	27.6007	848.962	28.2175	293.016	16.0403
1506.32	41.958	558.021	17.01	1681.07	39.6995	560.955	24.385	734.174	22.7775	1168.59	35.5833
1742.55	39.3301	187.169	13.8348	2453.83	42.9003	1450.14	41.516	800.762	30.618	1598.99	44.9382
496.742	19.278	1813.92	45.2146	1184.95	30.9356	980.883	27.1465	422.206	21.435	1569.46	37.803
842.994	30.6324	1081.61	34.02	974.66	28.7237	562.383	19.8916	399.436	19.5838	226.845	14.742
1504.4	41.1699	2142.21	39.5888	644.634	24.0918	675.258	29.3629	391.402	19.6148	972.955	32.0744
807.589	30.3439	2426.87	47.5545	2103.82	42.1697	1378.54	36.288	1030.9	28.3429	221.847	16.6357
1969.78	41.6896	1577.87	42.0585	2448.03	46.1912	1333.98	27.4258	706.093	28.3362	270.03	15.1782
815.302	26.4613	1206.23	26.082	2901.94	50.1688	304.413	15.2142	243.141	10.206	506.698	23.814
2421.35	48.1783	394.362	20.4435	1002.83	27.4416	948.581	23.653	183.635	11.34	719.99	29.6314
3368.94	55.6566	330.873	15.876	1672.41	33.137	992.681	29.6688	315.552	16.839	215.155	15.876
469.938	20.0465	1640.03	40.8948	2716.16	55.5109	467.251	23.3604	176.381	12.1714	552.828	22.0215
2421.06	38.8789	774.376	26.8784	1776.55	45.0597	943.547	27.6124	170.771	11.8265	318.513	15.9989
2229.99	55.676	1388.64	30.266	547.562	23.3055	2588.17	49.7032	213.417	13.5241	1508.97	33.287
2301.22	46.4682	186.437	14.742	1552.47	32.0744	1591	40.1551	1076.15	31.752	1744.12	40.5064
180.675	14.742	1822.35	44.9819	2437.09	45.2804	1124.15	36.5797	1107.84	32.9325	604.096	25.6906
2635.6	52.8029	863.254	21.1926	424.155	16.7356	530.553	22.9505	1862.38	41.958	398.003	24.5603
650.603	19.9259	2027.52	34.285	4570.18	70.2863	214.978	13.1213	976.15	26.879	1654.7	39.3981
2184.26	37.8514	948.982	31.752	198.037	9.072	765.186	26.082	1481.5	33.5664	1646.53	44.5955
1808.88	35.8502	1250.94	36.9072	305.211	17.01	1392.48	33.2313	511.689	23.814	478.062	22.856
358.327	18.144	446.86	20.5484	322.775	14.742	1035.39	30.1241	884.685	30.618	950.566	31.9788
809.813	28.35	1459.78	29.082	2125.69	32.886	1062	30.6301	1059.45	28.9726	431.882	18.3665
1427.4	31.752	975.531	31.4326	303.967	16.7883	886.466	27.7395	1115.02	33.9784	870.592	32.6592
2455.58	57.6124	2187.18	53.298	260.062	15.7213	1394.38	34.8587	4892.06	61.6806	1370.38	34.8429
840.375	32.3092	796.161	29.9789	2014.94	36.9354	488.663	16.7619	302.242	14.7071	1151.41	28.7735
1106.63	31.4472	1967.46	33.657	2476.37	43.7609	203.161	12.474	645.639	28.907	694.707	27.0061
1897.87	48.4665	2482.76	55.0405	1895.61	38.1147	1188.35	41.9424	619.998	26.6784	1204.24	34.7807
1339.51	32.7043	1352.91	40.2495	2217.71	45.4706	1061.38	34.6266	203.083	10.1763	467.225	17.6409
928.506	31.9498	1102.57	23.3488	818.609	26.5167	1454.52	32.1423	220.458	14.742	425.624	18.0057
843.679	28.0134	320.272	18.144	728.67	22.4392	510.568	17.01	1165.99	36.3666	320.203	11.4186
1997	41.5045	824.484	22.774	1015.23	33.8761	817.778	29.7736	258.921	16.0403	488.973	23.4995
361.234	14.4335	2056.16	35.2818	2412.51	48.7299	1215.41	31.752	633.667	27.216	1050.29	26.0707
1183.59	38.1629	2448.59	47.6698	835.547	26.4034	1353.35	34.02	1391.4	27.3547	455.151	19.6266
324.731	15.876	2188.96	45.708	996.018	30.8208	1350.78	37.3568	1396.07	35.5216	1536.07	40.093
1318.96	26.658	1675.19	44.6097	2279.97	45.9011	1261.58	35.2818	181.504	11.4746	427.2	20.5969
2176.38	53.0351	864.19	30.9927	1227.87	37.2322	498.609	25.8165	541.924	24.5969	274.686	17.2428
1692.12	38.556	2203.91	43.5564	1198.59	31.3772	702.644	27.7932	179.363	13.6928	322.132	17.7427
861.288	27.6539	4231.44	74.985	1966.31	33.266	1265.78	40.5454	487.152	23.0802	1124.58	26.9654
1983.28	50.3617	2145.91	51.8697	2317.15	43.6448	1111.05	36.0754	873.574	32.7159	1203.6	34.4799
426.314	17.6409	766.199	24.948	1998.85	34.02	911.485	29.3102	1123.37	34.1587	790.471	25.3327
1012.01	30.4907	1734.22	44.226	1881.64	42.3511	1846.42	38.0626	629.707	27.216	2325.06	48.762
1937.2	41.9013	1707.75	33.9983	2375	50.2253	366.9	19.7257	395.64	19.278	2004.96	37.6133
2210.91	40.481	2431.87	58.6204	1798.9	34.8836	1275.12	32.0744	751.822	27.6278	1614.11	37.4246
1171.44	33.4641	406.231	22.6689	1143.32	34.4154	2446.26	43.4528	597.577	24.8459	239.573	14.742
2024.38	44.4496	1069.27	33.6615	1156.7	30.4706	372.77	20.8674	1776.48	41.0434	324.171	20.1563
1249.29	32.1627	2244.76	40.8086	1840.7	37.5345	318.36	14.7071	761.479	25.1302	990.384	32.4522
424.028	19.0349	1639.95	39.3364	644.614	23.3091	1097.29	31.055	590.624	19.8799	518.748	21.546
1228.37	31.4098	2695.06	42.774	1836.96	40.8948	536.961	21.5495	370.477	19.5675	1396.69	36.007
762.067	31.1656	1778.43	35.7327	1471.55	33.6267	1128.1	32.1879	457.639	23.7395	932.02	34.5347
567.733	24.1154	2303.73	42.0048	1536.2	32.7931	919.836	29.484	974.486	34.0214	653.767	27.4465
1039.89	31.3211	1023.89	31.5991	1672.07	37.6249	1898.2	38.4371	161.076	10.4142	1274.97	40.824
2098.28	40.4476	1954.62	41.8305	778.603	23.0302	2683.09	53.4818	694.819	25.6595	320.098	18.8709
2635.04	53.1995	1175.36	30.4706	2876.8	44.6283	578.318	24.9296	826.261	25.7902	748.265	23.2081
1039.63	28.9114	2042.01	44.226	1242.05	30.0516	417.765	17.6481	207.412	13.6876	1140.51	31.6158
1676.77	38.3704	2245.26	38.6229	1809.97	43.0206	432.689	20.7989	219.228	13.0844	1775.11	38.8209
863.645	23.3375	2442.7	53.9421	1078.11	27.3846	279.779	18.7642	814.505	31.752	1081.71	35.9233
780.685	28.2434	2215.16	44.7413	1277.84	38.3647	634.971	27.9918	1186.02	31.5932	827.265	28.8028
239.102	12.1543	277.603	15.1782	1017	28.8669	869.559	28.6882	1358.76	35.0865	1536.21	37.0459
3512.59	59.744	539.706	21.5203	2418.81	46.0091	808.526	28.121	480.038	21.2289	920.819	29.2499
555.74	24.0558	1593.1	39.2911	2363.63	38.9909	1987.56	45.9222	1230.96	36.0089	408.343	17.6409
2223.4	52.7145	338.856	14.1999	1860.2	44.763	170.91	12.474	224.442	14.1999	691.39	25.6613
2609.71	51.5005	1624.16	29.1126	984.399	30.5733	1132.26	30.9389	317.569	13.2216	1241.94	33.1151
2006.24	37.0765	1760.8	36.288	872.499	28.2175	318.305	18.1492	155.81	9.78541	1446.35	38.4892
617.3	20.412	960.643	30.4284	1260.91	30.8595	447.513	17.2199	1275.19	31.9339	272.791	15.2519
1835.29	31.6291	1474.51	40.824	1399.23	35.154	1296.14	29.6783	845.841	30.618	683.308	26.7033
806.005	30.1957	1937.94	39.3195	2358.79	41.7312	306.792	18.144	623.42	23.2539	2526.43	48.7819
333.586	20.4403	308.064	18.144	2502.45	56.2709	1270.44	25.357	160.102	10.1735	473.106	24.937
1405.35	38.7193	514.596	22.8594	466.483	20.6575	997.09	27.815	308.113	17.01	637.359	26.2502
2008.42	43.6141	327.863	18.7642	859.961	29.5013	376.366	15.682	347.483	17.6904	1123.1	32.4829
389.614	19.2713	990.167	28.3064	377.241	22.4521	1983.1	44.6796	781.234	31.0709	437.551	19.7785
2074.14	33.1292	1271.16	32.9562	2079.18	40.1436	1167.78	37.2503	256.994	17.7499	696.206	24.6657
415.948	22.5319	588.431	25.6635	1763.96	43.3909	1033.62	28.0075	190.201	14.7071	406.559	24.7553
490.389	18.3708	1315.18	37.422	2276.4	50.086	1543.46	38.556	160.706	14.742	1524.31	39.2984
2063.34	41.958	518.632	21.5882	2078.19	52.1807	283.135	15.876	2407.95	54.1489	1379.13	31.752
1087.12	28.7627	1339.78	34.9037	376.072	19.278	496.745	21.479	572.505	21.4013	1269.89	36.8038
694.569	24.4944	2251.03	40.093	2193.1	40.214	1180.44	37.8956	881.415	29.2499	1220.29	35.0901
2003.29	43.9285	1715.78	42.2788	495.495	22.2228	327.678	13.608	371.067	20.758	552.385	22.7976
1286.35	39.2722	2003.19	48.4714	353.113	19.0056	919.029	31.9498	712.962	25.1103	402.594	20.0096
1075.39	33.6492	944.669	34.02	1125.98	33.418	1370.08	37.5611	386.381	18.144	1632.93	30.6647
911.074	24.3018	1966.82	47.3097	1171.18	34.956	622.795	23.4397	1182.97	36.288	2145.36	36.8851
1128.89	30.6679	450.316	20.9601	1725.4	36.1387	1587.19	37.34	1465.41	34.9473	1397.96	38.4544
429.964	21.4142	176.819	9.04528	1343.85	34.6545	1424.88	38.2687	585.509	20.2029	1576.94	40.4309
2379.66	36.6843	190.032	15.876	2914.63	52.7263	1301.23	40.5743	1246.52	41.5783	1320.18	32.025
2607.99	45.2264	792.753	25.6595	2336.63	37.9249	1624.84	40.4525	575.463	19.0282	1373.65	35.7694
2128.2	38.0518	1812.09	43.9984	1286.04	30.7457	348.836	16.7356	310.503	19.5487	1570.33	38.6568
460.488	22.8213	1327.76	39.5186	954.822	27.5298	448.296	17.6751	1017.22	32.0928	668.473	22.9636
2107.49	43.9879	455.008	16.709	1616.07	43.1979	366.352	19.2265	1525.12	36.4747	350.732	16.839
1537.89	28.8669	1832.78	30.8585	779.863	27.3547	1206.72	27.0035	386.142	22.68	1261.99	38.2292
2076.16	37.4625	1005.88	28.6387	245.399	14.2884	202.929	14.4557	1081.12	26.3422	629.83	26.9475
1741.51	42.2963	2211.74	45.3478	2185.48	47.6542	928.818	26.8779	1393.37	40.2729	312.202	18.1127
637.398	26.0109	524.063	21.546	217.708	13.5142	1310.9	25.8658	756.86	27.216	1573.53	40.6984
2116.65	40.824	1927.17	36.3243	577.836	23.4522	258.325	15.8669	186.207	13.608	152.812	13.8348
1611.46	34.2424	2421.96	46.2951	598.603	19.3886	462.238	19.2446	399.118	19.7785	896.311	25.2238
1907.28	38.8258	2341.69	52.3998	2807.88	51.767	1903.32	45.675	479.462	20.0884	1765.32	36.288
553.175	21.0725	2084.29	48.4591	571.05	22.2026	837.957	32.886	883.254	28.907	576.704	26.082
1538.07	39.5899	374.856	15.1304	1989.25	45.36	432.908	18.9886	307.128	14.2506	1260.52	31.8157
1771.93	38.1364	2296.52	50.4953	1602.34	31.4059	1087.14	23.7429	262.863	13.2017	264.468	16.4183
431.756	18.5848	1135.35	34.7895	2696.48	51.0616	336.749	15.2353	1452.07	40.8109	977.088	30.2551
1610.62	39.69	1182.12	34.02	2118.11	42.6889	1852.32	43.6141	1443.39	41.3126	230.677	17.4044
1904.7	42.2514	1735.9	47.628	2281.78	43.8011	387.984	16.7278	510.99	20.8546	1243.35	32.8762
1258.36	33.625	2072.13	51.6387	1230.66	37.908	484.498	24.948	866.741	28.35	223.673	17.0529
563.42	22.9068	2033.22	42.6019	2395.69	42.629	752.547	28.2717	1024.09	29.764	233.935	15.4112
947.902	35.1921	336.457	15.876	914.621	27.3673	1780.02	44.0194	599.038	27.216	764.207	27.5686
796.639	26.7794	1045.62	29.7283	2019.91	47.8913	1438.41	39.3725	260.7	13.6436	225.474	13.6928
1737.68	36.4301	772.028	27.8856	2210.04	38.0269	816.274	25.9311	758.152	27.7532	189.807	12.7008
1913.46	43.2248	375.227	19.3645	1899.06	42.4985	242.512	15.7213	949.014	22.68	1602.39	37.0386
370.784	18.144	1318.24	35.154	2479.1	45.2264	458.137	21.807	365.53	21.2761	1162.75	30.0249
960.993	35.1054	514.435	19.5048	651.024	19.6057	642.775	20.412	797.891	28.5488	718.989	27.9189
556.309	27.3241	500.545	24.4944	486.796	19.8586	1154.02	34.4799	1436.53	35.8671	1562.26	42.2565
329.152	18.7642	2453.46	53.2968	196.751	11.6133	208.765	13.8387	323.994	17.2428	1258.72	33.6026
1195.47	35.6701	482.367	24.6829	2419.05	48.0665	699.935	25.1022	376.823	16.7356	1093.54	33.8014
626.55	24.9198	459.547	18.5906	259.584	15.1721	1381.82	36.7406	701.882	21.546	1405.48	30.9273
658.63	23.8628	1726.9	46.6838	2783.92	37.768	775.263	29.6688	1122.6	28.3496	1062.42	27.8639
1097.63	32.0744	920.985	29.5233	2265.96	44.1022	1307.95	33.5939	314.135	16.3522	431.957	21.0725
1496.61	42.4985	1395.06	35.8156	369.291	17.7499	1122.75	34.8118	626.182	24.5322	449.136	21.546
693.718	26.3713	1573.43	42.349	443.603	18.7642	783.465	31.752	219.542	13.1856	1319.09	35.4748
2351.07	50.5879	2503.33	43.208	1814.19	40.824	632.753	19.4731	222.505	15.2353	1350.21	40.2902
1454.19	39.69	513.094	23.3284	2636.63	56.1936	484.603	18.4428	805.493	29.8763	1076.86	33.3386
3146.61	46.6393	2363.21	51.7026	1226.93	34.2502	1277.79	33.7536	407.907	20.7509	207.903	11.1571
1651.13	45.7976	319.354	16.7356	630.006	17.0492	1462.75	38.6432	173.212	13.6269	716.202	24.5991
848.595	24.8734	2344.22	42.8366	1435.56	36.774	376.996	19.5275	409.545	20.7989	1581.12	35.2257
257.517	16.6185	1490.21	42.774	2421.11	54.3594	178.126	14.229	1546.01	39.4475	1292.52	40.4228
1134.91	36.2188	1835.19	45.8989	970.745	33.62	354.382	20.1017	161.585	11.34	426.802	22.9531
1827.64	43.7841	1827.99	31.817	1008.91	26.4613	672.777	27.216	1357.71	35.6786	1574.95	28.9774
2120.64	44.6283	1877.83	47.0318	1150.87	32.3365	249.283	17.478	191.401	11.226	322.954	17.4659
1092.91	35.4881	286.142	18.6994	1681.4	44.0301	228.287	14.742	334.617	18.4428	1163.73	32.886
308.595	13.8387	646.966	24.0257	924.602	32.5847	1528.73	35.154	1605.07	37.6597	231.315	15.4721
497.208	20.8483	1700.9	42.3587	2199.07	49.7711	348.954	17.2368	577.407	21.546	397.617	19.5511
1203.15	31.9788	463.192	21.2092	2211.56	41.4432	1618.56	36.288	839.638	32.5382	1683.35	41.849
453.594	24.0408	431.411	21.5161	2406.27	39.6137	1164.65	28.9354	1538.19	28.35	189.195	14.4335
1761.5	45.4433	825.835	28.2944	1207.21	36.3015	355.246	16.6357	265.717	15.9716	503.068	23.5523
2030.31	40.8131	404.916	22.2956	1081.7	27.982	1531.17	40.5561	510.572	23.8382	578.785	25.291
1867.12	43.6073	382.488	19.2446	591.046	20.7868	330.273	19.8144	356.191	18.2887	1982.42	39.3573
755.954	28.907	1167.89	32.4977	1636.69	31.7276	1149.06	32.9157	1075.12	36.2801	190.977	12.474
1679.61	37.9929	488.006	17.5583	1839.51	33.5583	1071.21	29.6688	307.247	16.7832	652.264	22.4521
630.605	26.6192	1801.25	43.0737	465.101	16.5936	157.596	11.34	772.983	24.948	1594.21	40.8807
564.841	23.2539	1498.95	36.3284	1841.52	40.9363	599.718	24.0187	221.843	17.4459	320.727	18.144
2618.05	54.5264	2136.3	49.4982	1466.39	41.2972	1131.13	32.8762	638.8	24.0408	1435.16	37.9287
721.808	26.082	1380.22	29.1847	211.519	17.803	210.379	15.402	847.699	27.216	1803.47	43.1583
2465.38	45.8691	1997.37	41.6967	154.958	9.05488	270.761	17.1396	205.084	15.0967	246.547	15.402
1704.13	42.8079	236.677	11.226	1068.58	29.7457	383.412	20.0465	279.465	15.9713	2004.45	41.3714
624.923	19.9955	404.652	20.387	2493.33	43.6141	1321.16	40.5096	883.334	29.2572	262.247	14.5788
771.962	28.2859	634.121	22.3142	278.417	16.0372	867.377	23.9319	235.013	12.6785	621.481	23.8269
989.927	34.7016	1858.29	42.8329	2162.63	48.762	451.595	19.8081	803.725	25.4342	1236.75	34.0506
625.842	21.2918	2364.16	51.1284	1600.85	40.4191	1091.02	33.4505	1835.26	36.926	1539.62	39.69
1719.92	44.4798	1321.56	39.1866	809.988	25.8124	1659.56	38.7903	946.258	33.0615	1943.76	45.3852
2171.3	44.1812	1405.57	36.7983	2807.99	46.0555	1990.11	48.762	488.625	23.7265	380.618	19.1854
1112.36	36.288	1387.77	42.8284	1702.25	37.7805	258.706	16.9474	632.382	24.948	1241.82	31.4427
1689.66	38.4045	901.648	35.2818	1282.23	34.9156	205.058	14.2708	357.542	19.2446	401.739	22.68
2086.85	40.5712	944.83	27.2271	1825	32.2785	681.518	24.3876	1314.49	32.886	738.445	29.484
2771.32	48.4011	1134.97	31.8793	1620.7	26.3487	739.963	18.8989	1392.31	39.0498	1790.58	45.9083
290.433	14.7027	2617.24	45.2518	1150.93	31.2725	1352.09	40.824	460.372	18.4428	178.766	12.4761
2072.49	44.226	1009.12	29.9213	3462.99	49.4723	1568.44	31.7204	581.604	18.5725	743.673	28.963
2400.71	49.728	1821.24	33.9664	1529.22	29.0914	739.802	24.948	1040.36	36.2891	1027.11	34.4855
640.268	23.3375	816.847	27.342	597.97	15.4112	1275.83	36.288	688.401	23.0587	811.882	28.4951
1144.24	37.7942	1984.68	35.4998	779.68	29.484	792.709	28.1232	523.287	19.5569	1487.87	40.4525
977.218	30.3979	1739.17	42.0956	1443.81	35.5833	331.679	19.1626	726.598	26.8538	826.708	30.2105
1188.59	31.1204	1488.3	41.5855	2158.29	44.4811	588.967	22.2629	704.189	20.6101	465.003	16.4132
2466.24	57.4213	974.883	26.9172	2689.55	54.9317	709.129	28.8669	747.364	26.7042	458.235	21.3927
547.688	22.0374	1629.98	43.14	722.457	21.4898	301.26	15.8669	1278.08	30.5546	554.498	25.9083
507.564	26.4613	495.857	23.0281	1519.66	30.7456	869.044	34.02	885.659	32.8244	850.148	22.6995
1726.33	40.7901	1238.06	32.9641	1375.07	31.8946	393.272	19.4999	309.004	18.144	173.174	10.8895
1340.53	36.5141	1600.68	39.1307	2576.41	44.0194	1178.89	40.8807	917.209	32.8114	303.427	15.7258
1967.38	39.2911	1312.25	32.5949	878.755	19.3645	672.162	29.4141	798.499	33.3396	683.455	22.3142
2228.39	51.7283	2416.31	53.231	1200.82	31.1656	739.746	26.1679	174.815	13.6269	1581.88	43.3004
637.915	26.7338	213.221	13.9855	2674.09	55.8646	1820.3	46.494	1409.19	35.4393	892.014	24.805
2078.75	32.8203	2298.31	40.7242	2156.04	38.852	821.606	31.5766	816.156	33.1747	1568.68	34.3727
578.68	20.6973	346.21	15.9391	570.634	18.8709	801.204	30.4706	748.685	20.2856	1210.29	30.7607
1800.87	38.78	2347.83	41.5055	2848.12	47.5355	1607.62	43.5879	284.839	11.8698	905.074	29.2704
2151.77	47.164	1521.54	39.69	2366.83	35.1027	725.784	29.5644	1340.61	25.7412	1247.35	36.7416
2085.08	38.3292	2019.96	42.4868	1753.12	36.6473	757.055	27.2228	2049.81	26.8766	542.993	22.6458
856.965	23.6159	625.278	25.6713	1127.47	25.9939	606.798	22.462	1112.14	30.3185	1617.59	37.0625
1073.27	36.2811	1828.47	49.3444	327.809	16.8285	619.022	21.4393	186.01	13.5241	588.824	19.7785
2213	39.4589	1870.38	46.3557	2258.78	36.3481	835.824	28.1454	592.55	26.4613	493.933	22.5919
246.697	14.742	1044.26	28.907	2470.67	38.3832	1207.89	24.6637	301.044	15.0967	552.216	24.8023
599.125	24.385	1428.98	41.7335	563.648	19.278	2145.91	52.5279	580.468	27.5685	1608.63	35.944
1673.06	40.4014	751.469	23.5666	1526.43	26.7699	1164.92	34.0291	351.854	21.289	1689.18	28.8801
582.912	22.9068	2079.69	37.8756	783.759	27.1132	1002.04	33.4209	1007.36	31.2412	1492.74	38.4892
2120.36	50.3068	909.082	30.5267	1619.93	36.2371	323.402	17.1789	364.698	20.412	1488.35	35.79
1582.29	42.5026	188.671	16.5021	2109.04	43.3004	1464.38	43.5608	209.959	15.4001	636.645	22.2629
942.573	29.6688	3905.69	61.6832	456.594	18.0833	564.304	25.4947	507.571	22.0529	1719.63	38.9514
531.517	23.9031	1842.29	34.6864	1300.5	32.9353	1069.69	31.1331	1732.44	35.5239	452.288	19.7746
526.362	24.948	2529.04	37.7392	950.97	31.2725	1090.44	34.4799	891.668	30.5974	841.646	29.7303
1573.12	35.1306	906.309	36.2347	479.561	20.9956	1296.34	32.8666	1022.77	25.142	1558.25	37.422
3707.07	59.3044	2348.16	51.9506	927.137	24.6172	1061.42	36.8986	318.154	17.8298	1782.29	40.824
989.68	31.0236	335.591	17.6904	313.706	17.2428	1504.87	38.5592	2804.67	62.9751	1560.78	42.607
391.622	20.5459	570.059	23.1398	2420.68	39.9532	1110.02	31.8509	225.007	15.5357	1342.95	36.7787
2173.41	47.0905	1414.29	36.9441	1346.7	41.484	180.313	12.0279	562.623	23.0263	658.028	25.6763
1619.54	42.4685	2987.81	48.2359	2470.62	44.7564	373.368	21.2999	1203.93	32.8485	1225.56	32.4825
2101.44	42.3004	2267.58	47.6719	1365.21	34.0709	206.648	14.7608	371.539	15.876	1162.96	30.618
281.944	15.7213	1210.94	31.1121	3267.18	58.0327	240.706	16.5952	839.421	24.4271	677.538	23.7423
1208.61	33.8126	2080.77	43.7878	1408.85	38.556	1292.21	31.3495	255.206	16.839	1274.03	35.0005
2195.37	50.7057	1991.14	54.5209	280.726	15.8665	518.334	17.6409	309.615	16.6049	218.801	17.4233
1464.6	30.4812	1507.47	42.1898	2971.59	50.8115	722.66	31.3112	1270.4	30.4706	1428.59	33.9174
2037.37	50.4916	2411.49	53.1626	2439.82	38.6448	508.841	20.7147	718.69	24.7718	1543.46	36.0642
1237.1	36.288	425.063	14.4335	1522.03	30.7184	370.999	21.5474	485.559	17.8513	1721.05	39.2518
1982.94	46.7031	307.01	20.5484	1676.96	45.1609	1474.47	34.8089	307.139	19.278	1582.88	44.1568
631.337	18.144	907.193	34.9927	290.051	13.608	784.291	28.9211	870.825	27.6469	251.027	15.876
522.649	23.4691	518.285	22.4521	698.13	20.8483	163.316	11.34	1340.59	32.9301	1471.61	40.3093
716.941	28.6694	1334.12	33.4559	2651.62	52.7426	1685.2	38.8326	184.634	12.8297	1016.04	31.5082
2093.59	39.519	2259.83	36.9168	2907.46	43.3763	1707.62	46.1263	523.527	21.546	2695.88	57.7339
1663.27	35.9515	969.409	32.8101	2204.31	47.7527	811.254	24.2177	440.177	18.144	426.817	21.9631
549.485	18.9518	396.29	21.546	2285.25	39.2078	1066.81	37.6461	852.128	22.68	1611.23	36.288
418.933	20.412	874.515	30.607	1528.36	33.6456	1481.6	40.1055	831.906	25.8806	1759.18	40.093
2437.17	44.1022	1635.33	42.4985	781.204	25.8642	1266.62	35.4452	302.576	18.4428	884.27	32.3995
1417.08	36.288	786.285	25.7125	2867.04	33.9784	425.138	20.0465	515	22.6959	306.44	18.9981
1983.77	51.9145	1114.41	28.6518	715.754	24.948	894.769	24.948	577.488	21.3215	1787.2	39.5474
566.869	24.0558	698.24	22.68	501.914	20.5612	1248.89	31.854	1151.55	27.8455	181.374	12.7008
696.082	24.7436	577.394	20.1576	1373.55	36.9276	510.163	23.2891	400.582	22.1762	418.967	19.7785
909.281	27.216	2000.14	43.0323	1187.36	32.7828	1139.09	26.1013	370.451	16.6293	617.694	23.7447
567.896	28.35	691.874	28.3018	1368.81	32.0079	306.685	18.9981	204.536	13.6316	227.259	14.6781
463.778	19.7575	2761.41	58.5839	900.431	28.35	339.481	14.9095	522.824	20.1343	795.637	27.6278
492.672	23.1292	193.64	14.2884	2304.58	49.7153	623.722	21.807	806.294	23.2741	257.95	14.9688
1397.98	34.7923	2047.65	47.8897	283.022	13.5108	276.683	19.278	393.231	20.412	2588.03	46.274
257.277	16.8285	573.078	27.7059	1809.44	44.9248	1148.19	29.198	956.884	27.3716	2014.48	41.4933
1424.06	38.9713	952.323	28.5548	1184.35	30.4706	1420.85	41.5682	476.588	21.807	679.298	23.2534
689.385	23.8865	734.038	21.8016	947.998	25.4016	198.585	13.8603	702.291	21.5309	718.721	26.9532
1048.74	33.0322	284.129	15.876	2406.92	33.0385	988.477	28.9034	1021.23	33.0375	1268.46	34.02
413.238	14.7688	893.697	29.8436	1240.63	34.2348	449.7	24.6735	1746.75	42.8513	210.712	13.608
1290.04	39.1416	1524.66	29.4457	819.263	30.4812	2095.26	44.226	358.642	12.807	1547.65	49.0312
2659.27	59.2033	392.921	22.68	2024.89	40.5712	1122.62	30.618	223.979	14.5228	1024.75	36.229
2562.2	49.4711	1074.5	35.4731	2068.66	43.2471	739.025	24.7831	533.885	26.0602	1470.52	37.7098
489.371	23.1323	1818.23	41.5032	2111.76	38.5012	986.717	30.661	989.186	37.422	299.524	13.9855
1768.47	36.0296	1808.37	44.6283	1800.34	35.3086	1479.29	42.0926	851.203	24.0048	1407.85	40.3306
552.178	24.8576	2408.62	50.658	2897.59	42.3736	397.722	22.68	560.638	23.814	243.689	12.4467
1680.14	33.4415	1392.47	30.7114	721.773	26.3088	424.062	16.3477	624.371	22.0823	1364.06	34.6633
439.734	20.412	1593.96	41.4219	1231.02	29.4141	398.553	19.2446	452.774	17.623	1557.89	34.9916
1599.69	35.1385	1077.68	32.8762	1662.2	33.5177	522.338	21.8074	713.785	26.082	348.536	17.5715
2255.1	44.3608	298.833	14.742	1954.45	40.4302	1398.56	37.3072	859.106	30.1072	1519.64	41.4861
871.484	30.618	243.443	17.533	1577.03	33.6796	320.507	17.7499	346.694	21.1276	1773.38	47.2866
1473.19	39.2459	347.9	19.4709	2476.88	45.9527	780.005	22.5734	181.04	13.038	564.841	20.898
1957.23	51.586	2213.22	47.4223	1327.97	27.8206	1565.14	34.4606	221.986	15.762	491.175	19.9648
171.5	10.206	241.649	17.8316	2348.47	49.0088	2781.56	51.5805	261.948	15.876	1230.39	31.137
1626.6	44.1212	1869.3	48.9576	1673.28	39.4725	1392.5	32.4698	415.814	22.2629	1119.35	27.1112
1572.07	43.092	2397.68	52.3581	1679.76	37.0634	2253.12	44.1109	651.081	24.8499	1153.53	34.3902
1261.72	37.6874	2078.92	41.7619	1317.48	27.5623	370.478	16.6973	210.295	13.4628	1454.68	37.5701
1496.73	41.4933	359.313	21.387	411.273	18.4428	261.326	16.839	212.547	14.742	1453	35.7273
943.797	33.4052	2128.93	48.5263	456.057	17.7555	873.013	22.4521	1088.29	30.2835	818.44	28.2443
1071.48	33.9879	2048.91	37.8253	2523.61	42.1152	253.976	11.7415	584.775	27.0489	164.549	11.547
1230.17	40.9944	2282.11	52.9281	2774.13	44.8159	1216.82	33.7141	2651.9	46.494	1174.78	32.0601
1086.07	30.5743	1730.29	40.977	1363.11	26.43	987.159	28.9354	1173.12	24.1568	1721.89	39.2911
1243.05	35.293	579.206	20.6277	727.158	21.7015	477.58	20.412	395.35	21.4958	280.53	18.8244
1846.11	44.4846	783.663	26.4649	611.104	21.0101	1283.27	39.9434	810.833	31.3286	658.15	25.6595
2597.86	48.5357	1659.49	42.3327	1241.01	28.7046	1236.12	36.0837	373.402	19.2446	1586.91	34.3076
855.463	31.747	1026.99	28.2175	2715.65	45.3594	1652.57	34.7415	385.072	16.8939	418.393	22.5529
524.298	21.546	707.469	19.8797	974.52	34.9927	1578.09	32.1607	319.645	17.01	1662.1	40.8948
746.505	30.1443	2336.36	46.756	1443.43	41.6186	1653.69	37.1848	287.894	16.7356	257.434	17.01
681.386	27.216	633.75	24.0558	2098.4	34.8118	1425.25	35.154	857.548	27.3628	391.329	16.9994
803.837	28.35	1750.21	40.5958	1460.58	35.4229	1218.92	26.4275	257.191	14.5019	1358.9	41.5381
208.5	13.5661	559.348	22.7819	4826.84	44.6231	772.421	27.6474	495.615	19.6918	1725.59	35.6261
517.805	20.412	1842.32	46.3273	2605.22	59.1606	1779.16	47.3337	568.675	19.9193	883.956	26.7935
1843.76	40.3163	1874.51	40.7465	2513.99	50.347	434.551	21.4114	727.777	26.082	1508.17	33.7619
1317.92	34.7898	712.09	29.801	1212.25	25.1372	238.57	14.4335	1788.35	35.9106	166.906	12.474
455.82	24.5064	684.288	20.6998	1999.92	39.9698	369.593	22.0374	270.205	17.01	486.238	20.7927
2770.37	50.7627	1028.36	35.3609	1241.03	31.458	788.403	24.3791	288.614	20.0465	207.039	12.6766
733.638	17.4866	625.932	22.498	1070.12	37.422	1072.34	30.618	904.829	28.435	1607.68	34.4164
2137.5	34.3328	1334.22	39.5068	2619.71	47.3695	750.19	28.2175	1174.65	36.0834	674.83	22.6319
2600.09	46.4237	844.298	32.886	1745.45	37.2508	1492.43	40.5804	393.512	21.2528	851.587	26.739
1038.08	30.8431	1981.66	33.106	1332.58	30.1218	1240.7	31.8782	2282.49	40.391	1647.31	31.5431
514.866	21.0725	1721.77	44.7766	1057.6	33.6745	1587.88	40.093	538.038	23.814	941.796	31.1227
559.98	23.7189	1100.48	36.288	564.31	22.68	221.985	13.608	618.47	24.617	152.919	12.474
1581.85	43.125	1861	39.69	803.828	31.752	166.499	10.6499	606.374	25.3531	1135.93	36.4471
946.505	32.2836	357.124	20.412	1834.92	40.5012	1351.14	32.9914	291.428	15.876	4438.77	58.3694
1595.68	39.9429	204.298	10.2302	2433.67	36.8855	540.986	29.0598	906.451	30.4319	329.713	13.2683
914.639	26.612	311.156	15.7901	2689.57	43.092	1109.02	29.8776	367.871	17.9619	1004.97	32.8303
1723.21	40.824	594.579	23.5434	1827.86	44.7319	975.26	30.2758	420.966	19.9731	1047.86	30.9385
630.81	23.814	701.526	24.3926	1889.72	36.0837	210.185	15.4587	1391.84	35.9861	154.315	7.35102
1822.14	41.2553	1086.75	32.9914	1731.08	27.0419	580.382	19.278	1537.96	31.2725	1665.78	43.2869
1138.5	29.8566	1628.42	37.6632	1457.88	34.4077	481.232	21.546	1046.63	25.4608	315.838	19.2446
237.652	16.0045	1749.52	45.1408	1514.06	35.4367	323.748	18.6889	912.037	25.3195	1650.3	38.3759
2628.99	48.8001	1676.23	41.958	1153.99	33.9243	1495.74	41.7828	1783	47.0968	1786.58	48.7435
301.492	18.4886	1763.78	42.5699	2386.62	40.1635	817.92	22.7191	467.137	22.8213	307.838	17.0522
331.303	17.01	367.682	19.1831	2115.75	40.5221	368.78	17.01	1307.18	35.4998	1487.66	40.4313
1714.17	40.7741	1548.19	42.9895	1770.23	34.3237	255.907	18.4626	1030.55	35.9123	2029.98	45.5739
2307.32	40.7098	1772.1	38.6216	2886.57	44.6283	361.332	17.3429	198.593	11.4753	640.458	24.385
187.85	11.34	1595.47	33.6483	264.907	13.439	1350.99	37.422	736.21	16.8982	1068.89	35.023
1961.03	44.6417	1247.55	37.6532	882.292	26.0203	1007.75	30.7184	1191.22	30.1385	1466.92	36.7983
1075.22	32.4579	711.348	27.216	318.213	19.8144	499.85	23.814	310.109	18.7405	1579.46	35.32
720.135	16.9276	357.96	19.9584	1973.42	31.7072	851.222	30.3822	804.13	27.216	670.956	23.8958
2818.32	41.8564	1765.05	45.706	2206.1	41.6542	855.019	29.6464	1113.21	27.0458	597.944	26.4613
1752.81	46.9183	2175.49	47.2602	2495.61	53.9394	1598.37	44.1297	780.958	27.0997	1551.67	33.1431
2161.73	49.0643	2405.14	44.5666	503.871	20.4723	885.177	28.1685	695.177	17.0145	250.233	16.8375
850.663	28.0956	858.121	24.948	2050.67	42.7172	404.321	21.9213	1223.02	32.4914	563.375	23.5597
1753.59	34.6116	858.212	20.0609	173.604	14.5047	1378.98	29.7553	193.726	15.1956	269.485	17.01
382.322	19.278	998.192	32.7509	1998.5	41.5589	932.833	31.8097	460.357	20.495	1270.33	36.2373
1868.07	37.3576	413.416	22.8213	680.976	20.4179	1303.13	31.9788	739.88	25.7829	1109.19	23.9595
548.656	25.4757	1458.82	30.8509	1763.69	27.5051	1368.43	37.2946	472.63	16.004	628.856	27.216
1681.87	45.777	1627.78	41.8166	807.586	24.3427	1020.92	23.1647	1447.18	34.02	266.196	15.876
1074.87	28.2178	519.901	23.2539	908.012	25.2253	1448.11	37.1952	1518.49	41.0352	276.874	16.0372
1293.69	37.1298	1932.89	50.2069	2696.37	49.896	1517.43	38.1244	311.915	14.0552	173.065	14.742
766.944	30.9263	237.259	11.2528	2859.45	52.164	1553.2	44.011	208.7	14.586	767.716	18.8603
1648.58	45.9011	1445.34	37.9549	1778.85	31.4205	1369.04	36.8257	262.723	16.0372	1688.52	40.1539
2098.8	44.8667	962.208	27.216	1084.19	30.015	351.066	20.7927	747.535	25.6595	1110.25	35.1214
787.588	28.96	2069.03	44.7596	368.394	18.3708	257.319	13.608	175.596	11.4688	934.005	28.6889
1190.95	30.4706	1150.52	38.2248	3150.62	45.36	163.959	13.5241	570.171	20.412	634.722	18.3015
2539.44	50.0842	228.706	15.1956	2413.63	54.3067	835.129	26.4015	326.633	12.022	1170.04	34.4258
1892.95	36.2445	838.973	19.9945	1155.05	32.5752	2242.12	46.8049	370.887	19.9403	698.51	28.35
1006.45	29.484	870.438	32.8409	329.205	15.622	240.343	13.2743	353.02	17.2428	1485.75	38.556
1418.34	34.448	903.097	24.2177	3014.94	42.6074	646.784	24.5951	159.683	14.4434	1173.35	31.9026
2045.44	48.7012	394.214	23.4179	1153.31	34.5913	1780.04	41.9814	628.37	23.2539	507.213	23.8356
843.002	26.9287	2209.3	46.898	2663.95	53.6384	215.004	13.407	458.407	23.4614	607.581	23.8539
1620.19	41.427	2002.58	46.0245	1076.2	28.0651	234.728	12.7008	151.788	12.0897	1191.48	35.0893
1459.18	37.8956	1356.42	26.2911	1958.51	36.1692	1515	30.1246	635.688	24.7651	598.779	24.5207
1389.9	33.6781	1746.53	38.3042	2004.82	37.2116	218.509	13.3563	618.712	24.8947	1510.08	40.2101
1477.48	34.7731	1236.68	28.3206	1240.95	19.5061	281.598	19.2446	346.28	17.8386	1822.25	30.2944
776.499	28.503	2259.28	46.9011	2235.45	44.534	1366.87	36.1533	763.235	27.2208	1506.32	39.6085
1944.54	48.2705	613.73	28.35	383.182	15.876	1835.91	37.0744	543.745	15.7887	1311.11	26.7792
2066.25	52.8365	552.863	22.9749	342.568	18.054	1862.44	43.6948	1339.3	35.8547	1462.88	36.2276
2179.89	43.1474	2411.94	39.0896	3375.08	58.1217	1115.83	30.5115	1261.73	37.2737	814.153	31.2504
2682.31	42.8847	1617.71	39.5813	2815.26	44.9041	355.962	18.144	335.514	16.1754	795.615	24.385
1051.15	26.4613	1257.59	37.0419	1775.97	34.3506	452.386	23.814	225.133	15.1099	238.266	13.1856
1786.12	35.2227	1398.97	35.9207	2746.82	59.1573	1618.33	37.4685	336.682	16.5578	1174.53	30.4995
922.352	29.753	1192.88	30.8321	2168.09	48.9134	230.576	13.8982	173.422	14.0838	183.816	11.7152
1334.09	38.9405	1562.3	37.4962	2077.46	41.5357	456.058	23.6678	465.396	17.2734	351.216	16.839
609.027	23.814	1967.6	42.9917	1521.85	36.6814	750.377	21.7516	973.415	26.4572	1608.49	33.3736
940.227	30.5208	428.099	17.8773	2633.7	50.3283	1305.7	28.7837	1224.55	31.5283	411.48	21.479
635.905	30.4928	994.949	36.9309	785.792	27.9209	284.636	18.881	1415	29.5201	1261.94	32.0805
1457.68	40.4476	2048.32	39.7488	2880.74	51.4252	403.893	21.2289	306.037	15.7528	1707.67	36.3112
1946.56	36.1355	1999.48	43.9434	1053.86	35.307	177.59	13.608	329.967	16.1979	2048.54	41.3073
528.629	21.546	1643.97	42.3263	1901.43	45.2364	2029.66	46.6362	304.286	14.8901	1620.55	41.516
1588.57	33.5634	1478.47	36.2667	450.899	18.9796	208.999	15.876	950.866	34.02	196.026	16.6185
987.853	31.3939	1289.12	32.0744	1268.09	31.2984	1080.36	30.063	1186.45	31.5681	1380.07	34.8089
914.278	31.9092	895.649	30.4812	1329.93	27.6076	1047.73	29.1674	306.701	14.2333	410.53	20.8483
865.517	27.2538	1455.65	36.3655	953.155	26.774	1278.42	37.2005	893.08	21.546	1171.99	35.3142
2093.45	47.4489	198.428	16.1418	821.328	27.6278	928.303	25.7597	241.76	15.71	592.181	22.5319
1233.73	31.2725	1129.49	32.3936	2551.67	41.958	379.357	12.578	270.647	14.1532	566.131	26.0418
1258.9	26.082	811.186	29.2704	676.828	23.6666	240.196	15.0536	350.333	20.7332	176.896	13.4668
345.247	17.01	2152.39	43.2158	1870.68	30.118	678.743	26.8369	1494.38	40.5724	950.442	27.6771
268.373	17.6128	1654	35.4088	2288.34	54.432	634.13	27.216	1329.53	32.8762	827.877	26.4075
2021.52	31.3628	196.439	13.608	573.217	19.1854	1059	32.886	777.315	27.0061	344.905	20.7271
1728.75	35.9159	2344.43	47.8431	1170.73	26.3713	2002.86	40.4976	1547.01	36.51	1748.77	39.9056
1942.46	37.5831	1803.38	41.5855	2079.12	32.2198	356.997	21.546	254.151	13.608	361.59	18.73
2215.31	45.5425	1955.42	48.9754	1635.33	39.2448	182.337	14.7071	538.142	24.0558	1480.21	39.612
1573.72	37.2737	2099.83	48.1511	2932.7	52.0242	241.728	15.876	839.164	24.1439	753.068	28.6936
1371.41	35.7705	1030.93	36.1346	2166.84	40.8201	1121.65	27.3856	1656.19	30.9591	1156.91	30.2233
466.355	19.1124	360.466	19.278	2441	52.6457	477.776	25.0588	382.883	17.8022	671.083	25.5703
233.598	16.0372	1382.71	36.4079	1549.11	38.3704	1680.39	38.306	465.728	21.546	1069.74	36.28
2411.59	37.6532	1772.39	42.4349	950.721	31.1264	2053.82	38.0355	409.651	21.546	157.183	14.9595
2430.8	48.3368	2224.75	47.2851	1356.39	39.4635	336.967	19.1601	706.941	26.7523	2046.09	33.2081
639.792	23.6854	450.404	21.5872	811.037	24.3942	1316.56	30.0676	251.842	13.608	196.421	12.0279
901.923	30.4706	782.453	27.5245	529.613	24.8499	561.54	19.3645	451.613	23.1738	1209.07	32.395
2158.15	44.9819	1078.97	32.8762	2347.44	49.6997	234.362	16.7356	1094.03	33.9135	296.151	15.7258
2272.36	47.9494	1128.22	34.3673	3458.63	61.9986	1651.45	37.7942	268.052	17.6409	1258.49	32.6849
997.244	28.8669	2139.55	48.2717	2172.11	44.3779	1444.15	35.7462	259.509	14.742	461.869	25.2026
483.463	24.6868	1348.56	36.0837	1745.63	32.7984	442.369	18.0506	767.5	23.7992	685.208	23.6395
672.892	21.3459	753.877	21.0664	1644.72	34.4799	405.551	18.7191	3558.24	50.0808	185.612	10.7264
500.944	21.6502	1122.45	29.484	1949.18	45.2234	295.74	15.7213	838.962	32.2971	1589.3	34.939
1687.76	41.3525	1812.13	46.0738	1807.83	34.6826	1132.29	34.0908	275.458	18.9498	573.967	24.7677
1292.76	30.53	566.914	22.846	993.118	30.7921	339.659	17.8773	530.531	26.9099	1408.71	29.6488
2074	41.7474	932.881	33.1947	813.641	24.6168	1678.88	38.4706	407.824	18.8418	443.468	24.3334
1976.4	48.5018	988.896	26.5779	1980.59	48.762	250.685	17.2129	363.043	20.3526	1694.78	34.6508
1111.77	37.5013	2197.56	53.8785	1792.13	42.9809	152.322	11.1167	928.639	32.8762	1375.29	41.3608
1549.71	30.952	1623.02	38.78	172.961	8.37774	529.097	22.4521	1493.13	39.2369	1418.92	33.8399
1062.24	27.216	322.65	17.2368	460.384	17.9172	846.668	26.4613	399.438	21.5907	497.815	20.7784
1072.75	32.5949	242.99	17.01	1766.47	38.4698	1467.02	32.8315	738.256	23.3495	1054.66	27.9199
965.721	32.7185	2417.9	51.5079	1377.15	23.7315	1983.03	49.7389	842.411	27.6661	1604.24	44.226
426.618	20.8483	1704.44	38.663	2168.08	41.5735	1594.04	38.556	651.353	27.879	520.101	21.6502
1663.62	42.177	1708.67	37.4894	1059.05	31.4427	416.68	21.546	239.552	16.6436	1233.02	37.3403
651.696	23.3859	364.619	15.5288	1457.47	31.1189	994.049	33.2471	346.568	17.533	236.199	13.991
1404.89	35.3168	1852.6	45.6704	1120.27	30.2433	180.384	12.474	625.822	22.9129	1164.76	37.8515
2120.41	44.5148	766.213	27.216	941.688	31.536	1483.24	34.4851	997.499	30.837	898.24	22.6844
736.954	30.3043	1286.67	37.2946	505.511	21.0285	286.035	11.8339	217.691	12.0024	1495.49	36.0917
708.019	29.484	1636.36	43.3004	1411.2	29.6641	443.551	21.3355	541.17	19.2446	517.33	17.8763
741.143	23.814	1492.16	41.958	2069.4	40.824	770.577	22.6075	375.418	18.6473	1691.82	48.5721
422.253	18.4755	324.437	18.2419	2582.19	40.2209	1072.46	29.0336	579.142	22.6623	1547.62	39.0498
393.644	21.5161	939.582	27.9918	1868.53	39.5526	1568.75	44.2841	272.587	12.474	584.872	20.0465
1988.95	38.4629	1501.23	38.7787	1238.07	35.343	1201.54	29.9213	591.885	24.34	1506.57	36.8855
1583.35	42.0659	1735.62	45.5047	3632.35	68.0068	323.329	16.7356	479.192	22.5919	745.402	25.2088
1356.88	35.4266	1600.54	38.81	1931.86	38.6035	455.382	21.1777	962.432	27.216	1086.96	33.137
1162.96	38.889	1219.5	30.618	2156.35	41.7413	412.817	20.8483	1452.25	33.9495	1426.06	36.288
1303.62	39.5569	1043.13	30.0554	1695.76	39.6647	1634.65	37.6052	593.328	28.0651	1766.56	41.5044
984.911	29.7794	2003.25	46.5717	449.425	21.546	1206.71	31.3643	824.898	30.618	929.508	31.137
1249.89	30.0285	815.463	29.3047	2502.24	52.3116	353.525	16.474	344.774	15.7082	1684.61	38.2206
1930.8	39.9687	170.909	12.4542	2062.34	40.0949	558.437	22.68	1162.51	31.5484	1046.03	35.8671
471.702	22.0827	540.543	22.68	2064.64	32.0273	215.474	14.742	860.855	32.886	1676.35	39.4268
2186.27	40.1717	222.346	16.4579	608.896	22.4521	959.477	30.6994	1520.69	39.2448	562	25.0367
593.479	27.0321	1563.26	35.5725	861.517	24.9814	198.335	15.2353	1119.58	37.18	722.698	21.214
1227.13	36.8855	200.603	14.742	937.311	28.0651	236.428	12.8776	176.886	13.608	1823.74	47.4253
2288.26	53.1922	719.284	29.397	2230.39	42.523	1468.27	39.2197	466.174	18.9036	283.132	15.7621
640.665	25.1086	1189.15	36.8517	2218.51	46.1102	1543.58	34.6545	399.035	17.6439	876.962	27.4428
607.506	24.7993	660.94	20.3738	2042.17	32.2056	464.143	20.9646	1163.99	29.9544	2098.14	43.8329
1290.25	40.3142	619.675	26.082	3074.94	45.6169	1719.97	43.3004	1489.72	42.0926	1573.78	42.7174
1794.29	39.2911	362.367	15.9713	639.177	28.35	1289.44	37.8337	596.49	23.2539	187.049	15.0909
458.851	24.3414	768.054	21.546	2262.52	44.4172	239.591	10.206	1668.24	36.7064	239.625	16.1371
4582.5	47.6115	351.858	15.876	543.536	21.5161	1011.06	26.5867	774.863	22.6455	1301.36	39.69
488.745	24.5541	1338.18	38.7062	837.343	24.1684	737.17	27.7995	352.21	21.0477	1382.17	38.7691
2078.85	43.8209	1592.42	35.6593	606.428	19.0664	392.096	21.9947	631.455	20.3822	223.316	15.2353
1123.15	33.964	812.023	29.6688	1949.67	48.5772	1572.09	37.3945	584.28	25.8533	1252.3	37.987
2573.47	59.751	2743.44	52.6107	1624.91	45.2345	1622.57	35.0026	442.724	23.0422	1056.96	33.6781
1963.95	42.143	2141.69	42.3686	511.125	16.7832	223.066	15.2353	166.141	11.34	366.067	21.2521
1674.74	34.9927	327.844	15.2871	3445.96	48.3151	275.206	15.2353	210.16	12.1016	1536.88	38.3517
1743.57	41.8739	1013.86	33.8157	2737.77	44.6434	230.829	10.2806	1162.48	30.4296	526.237	25.8642
2339.8	54.814	1110.5	36.1958	2105.94	40.093	775.253	25.7902	371.332	20.7989	1460.97	39.5891
413.921	19.2713	1633.73	41.2071	1744.03	33.1208	1403.62	33.7776	557.4	18.5461	522.992	19.7785
1737.2	36.5259	1804.44	44.4534	2152.05	19.329	1312.66	33.3329	445.52	21.9243	475.144	15.876
1902.85	43.9885	2131.68	45.6328	2761.95	47.8801	1500.68	40.824	218.086	16.7786	1397.1	39.69
2387.29	55.566	453.037	19.278	1627.21	35.1605	1565.72	36.855	1371.31	25.6102	1444.13	50.0394
2174.28	44.6234	1884.17	44.226	1401.84	33.8752	1215.33	35.1123	225.874	16.7832	1362.89	36.1671
577.19	25.6595	1357.75	32.8762	501.422	24.0949	954.092	29.1137	1767.55	33.4713	1237.43	37.6874
919.186	26.276	1562.7	41.7143	2846.08	56.2661	904.951	23.966	532.995	22.6689	1175.04	33.3946
1743.35	42.2996	1501.67	29.6464	1909.91	43.511	1437.44	40.4183	544.262	22.9492	1508.56	42.1062
1027.75	29.9976	2005.01	40.4244	366.568	18.2887	1413.27	37.4473	471.659	17.9132	745.574	27.216
2149.96	38.1736	765.64	26.0203	1270.77	34.0418	693.408	25.574	398.195	21.6502	1229.35	40.0192
2624.34	38.3414	828.519	26.6869	997.064	27.6554	626.377	21.2997	477.572	22.68	195.831	12.4351
763.113	20.8025	990.991	29.6688	3261.18	51.341	453.226	22.0172	698.134	31.2725	269.281	18.2839
1467.87	35.885	1271.27	36.5797	1958.69	44.1212	248.116	16.3548	528.304	18.144	1297.59	36.0687
445.003	19.278	4729.1	86.1529	3422.46	56.1542	727.115	20.013	1295.14	33.1812	638.482	26.9681
883.578	32.4386	316.04	19.278	3296.49	52.8946	358.76	14.646	711.301	26.3223	1505.95	38.9238
1890.4	40.8021	409.808	19.0208	2020.18	43.2152	438.92	20.3526	2181.58	55.7854	741.03	27.2181
2608.61	44.0718	1112.55	37.2086	1266.18	38.4892	1063.02	35.2419	1943.69	46.4423	1335.94	33.1107
969.99	35.8057	2272.44	45.1062	1176.49	33.4322	764.173	22.846	728.218	27.366	1327.99	35.2818
526.586	22.9068	1235.5	36.734	244.418	17.2428	632.101	19.7614	254.246	17.1237	1406.33	42.3716
433.453	22.4521	882.766	32.2393	648.153	22.5529	1372.51	32.3348	1563.72	42.4985	1688.67	35.2821
624.325	23.4299	2033.68	39.9168	1290.52	35.3952	813.322	23.49	681.966	25.4563	1810.44	38.5396
1263.31	35.9534	745.886	26.6437	869.825	30.618	670.474	21.9803	623.584	26.2864	556.238	23.4397
982.259	27.1487	1949.28	41.958	1324.33	27.7964	842.116	28.6387	397.229	20.2401	215.203	12.0279
1688.67	37.4935	1013.98	24.8217	1324.04	31.3469	1973.78	37.8956	1159.19	32.7789	543.579	25.2441
1088.68	32.0744	228.084	15.876	758.243	25.4338	335.062	14.1532	322.272	17.1068	231.146	14.742
1220.67	27.8225	1409.79	31.8915	1790.31	34.3647	920.978	29.484	411.237	19.2446	203.12	12.3971
780.089	29.5489	352.502	19.2446	2025.2	40.3208	296.413	12.5494	344.517	19.5208	316.216	17.6409
2174.7	45.3868	305.587	17.01	1594.4	39.1856	298.391	16.5564	383.488	20.7356	228.73	15.876
618.474	19.9648	1181.47	36.4301	1916.94	40.4361	1724.83	44.9041	1098.56	25.6603	212.826	16.0347
2081.89	40.2035	1773.11	36.7497	2325.2	32.2233	781.919	30.2563	272.131	17.6023	253.668	18.4588
855.29	28.8669	886.083	33.2714	1573.24	29.5982	555.953	25.1612	672.583	22.4521	421.387	18.5948
2513.84	48.0192	1298.99	40.0876	1208.51	23.9364	1422.27	33.6991	497.755	20.1177	593.564	23.814
885.051	31.4733	1993.72	46.0777	1060.51	26.5728	202.575	15.9162	337.946	17.01	940.556	29.0549
1764.67	32.8409	1476.36	40.7548	2217.31	50.3185	175.531	11.34	403.973	17.5715	671.076	23.7936
1026.84	25.9104	1691.89	48.6644	1358.7	34.0793	384.916	20.7371	706.11	27.1323	1049.52	34.4229
1800.99	45.8352	744.505	28.3999	1218.82	31.7214	211.237	15.0613	341.291	18.144	1140.49	37.133
898.68	33.5543	570.496	26.2407	2210.82	39.1019	1560.36	34.5778	726.13	22.1104	1188.62	35.9069
1587.84	36.8858	625.722	26.082	442.834	18.1523	364.647	17.3417	1657.41	39.2726	1573.19	38.1247
1049.23	34.62	2192.03	46.494	2134.45	33.0224	311.336	15.5849	811.921	28.35	821.797	26.9852
754.665	27.216	1292.68	36.288	2706.53	44.4727	279.26	16.6797	296.373	17.8267	1339.49	33.9754
784.774	25.357	1268.46	35.3808	2530.64	40.8169	357.954	22.3542	763.215	20.3278	1217.5	32.0657
1395.36	32.886	508.372	21.546	1987.34	44.0321	1981.72	38.5655	947.892	28.7963	1425.87	40.824
2311.38	48.8256	1497.74	40.7741	1257.16	31.8946	872.046	29.1338	1387.46	30.618	1205.86	32.886
2186.29	42.4229	401.568	20.2856	1946.78	42.7739	269.633	17.01	1615.95	41.2776	162.927	15.1269
1869.93	45.1782	1353.32	27.9413	597.869	23.814	593.398	24.6388	512.045	21.0579	1609.55	40.6699
1301.19	29.0023	2295.37	49.3509	442.691	18.0171	980.404	38.5116	629.912	20.6394	393.628	15.8607
809.443	26.3941	1562.89	38.81	2168.81	43.0975	387.781	21.0725	926.364	25.0083	1427.05	42.4985
2280.66	50.2623	2491.23	48.4079	2486.92	38.8644	1533.13	42.1848	229.538	13.3945	1090.35	32.3144
2888.66	49.5473	289.559	16.0372	2173.24	41.5855	386.728	13.8301	1087.55	31.2725	1030.17	36.0837
2256.2	43.3605	744.442	30.0324	1957.09	36.8328	2265.92	45.0087	1066.57	21.5161	1290.19	30.9727
560.643	24.948	1471.56	37.9077	2419.71	49.1784	635.696	26.082	1702.01	40.3981	1240.39	35.0063
1961.9	48.7699	2076.37	50.7057	1603.72	28.863	474.605	24.0264	674.961	22.9092	280.585	18.2419
531.192	24.9733	1850.28	48.3653	495.093	16.0372	483.313	17.0868	1603.96	43.8429	254.137	17.6409
1131.31	31.6523	1023.17	30.984	2807.1	39.3713	1480.66	34.7922	324.738	15.876	1088.45	27.5672
2546.27	49.7115	774.919	26.8784	1094.93	30.5402	760.526	23.5525	473.756	23.0587	1711.39	37.1912
667.346	24.4198	545.588	23.4648	2807.49	52.5482	778.529	21.8615	2888.6	51.4543	1392.15	43.4095
384.176	17.2129	1226.23	33.8126	1200.52	30.8225	1685.73	33.4226	528.109	23.3742	1565.57	40.5091
1996.19	46.9659	2270.33	55.5505	1457.58	32.8666	1014.77	29.484	271.98	9.27469	1423.24	30.0427
1178.85	32.8229	1697.95	35.1108	2244.64	49.5922	460.408	22.2992	1097.22	31.752	1370.38	39.4971
1399.71	25.6902	1876.31	42.7365	2759.77	57.3804	456.501	23.6301	2849.33	59.6234	1421.05	38.2685
1679.43	42.9919	1439.5	38.8959	2005.46	36.5141	1140.43	36.5141	976.813	27.1829	849.92	24.948
2539.29	48.762	214.867	17.533	2724.6	42.3401	1063.66	34.9295	1466.11	37.1978	362.156	21.4393
1142.97	36.007	990.78	30.2073	494.66	18.6316	223.434	16.5906	307.398	20.705	480.675	23.653
520.213	24.948	1536.18	34.9927	2288.96	48.804	1613.82	41.5855	647.676	21.546	1119.69	34.5447
2191.43	44.7718	1794.53	37.5802	2139.88	38.8462	1366.17	38.9635	696.821	28.1995	817.11	30.6906
2130.3	43.4378	1498.15	30.8398	771.587	26.1688	1564.57	42.9383	277.227	14.2884	536.743	25.357
267.458	15.7534	909.313	30.6894	2269.27	42.7279	248.832	10.91	212.535	12.474	1190.47	27.6362
1103.3	31.7011	1196.07	34.1079	866.298	24.7552	1111.83	26.5006	570.255	21.8808	1625.42	43.9992
833.169	31.5252	369.326	17.6409	1761.2	30.8448	273.466	13.0649	413.636	18.144	1116.85	38.6737
1449.16	37.8687	2114.71	46.4807	577.043	26.8274	455.875	19.2957	643.64	27.6295	886.787	31.7338
1682.27	41.961	1509.71	40.3058	2094.43	40.093	279.565	13.9386	840.974	26.2098	1387.29	37.5611
481.58	24.0558	357.387	17.01	2567.55	53.4038	605.416	17.7688	1455.63	35.154	1637.68	42.309
2361.2	39.6068	1660.45	37.7989	2996.43	50.5198	1504	40.1579	205.276	13.7518	233.166	14.742
997.281	30.1275	1830.49	44.6239	1744.72	40.824	1159.86	28.0651	1383.26	41.6485	476.001	24.7669
766.902	27.8927	323.322	17.8872	470.54	20.9951	1056.97	33.1337	600.519	21.8016	515.986	19.0706
1873.66	40.8529	187.42	14.1999	424.892	22.68	160.377	14.4335	462.227	23.1044	1231.58	36.5429
1691.08	43.3792	242.954	15.876	2572.47	46.9769	1174.88	34.5553	275.241	14.742	1369.51	38.7449
856.727	33.2547	608.415	23.697	2141.65	35.8547	425.917	19.6097	317.096	18.2419	637.736	27.077
2494.31	42.1759	170.81	11.226	1179.66	35.9029	1450.45	32.925	267.537	14.742	572.084	21.546
2593.05	43.4906	1064.88	36.0173	3227.13	55.5289	380.308	20.2856	463.608	18.6986	447.928	21.6502
1677.3	39.1022	599.297	25.8813	930.543	26.2044	252.547	12.0279	427.159	21.5882	1659.36	30.1632
1242.9	35.4998	401.166	19.7231	2270.15	36.5386	1431.08	27.7937	315.116	16.839	1563.06	41.1601
1769.09	40.6278	277.7	15.6492	1800.18	39.1223	279.577	17.6409	1042.91	29.8257	294.281	18.4428
1174.37	32.5282	753.718	27.216	507.517	22.0494	1374.16	35.8645	284.532	17.01	375.125	23.7834
2659.18	49.896	1351.97	37.0911	1278.87	36.3128	977.03	32.14	465.137	21.0983	1649.6	42.5947
707.524	24.3427	1769.51	41.8305	2334.78	45.706	1340.01	32.8762	155.896	12.7767	185.231	13.6316
1506.46	37.0212	3542.17	41.5855	966.935	25.8064	1736.59	43.1067	900.34	29.5388	672.832	20.8483
1761.9	42.6052	1914.72	44.3183	1651.96	39.1791	178.265	12.8301	1688.77	39.1454	1618.72	42.1915
309.39	16.1028	995.445	34.2102	873.748	31.2725	596.298	22.6092	723.234	21.9966	1024.33	25.1086
2166.88	35.386	1318.98	34.4341	1944.37	39.6257	1808.43	44.226	347.936	19.6128	1716.62	40.7634
807.215	27.982	586.354	23.8118	2346.79	51.42	292.796	18.3015	980.523	32.5234	237.583	16.7826
594.1	26.0131	759.357	32.3951	658.877	24.8576	1596.69	46.3349	199.33	13.608	1262.89	33.5239
2799.44	53.7642	755.688	24.9814	2874.98	62.2487	2110.21	39.5287	288.317	19.6266	1269.31	36.9481
580.968	26.0649	364.964	20.8483	1608.05	34.02	470.756	22.68	245.531	12.474	1295.98	34.6459
641.155	30.0322	2185.4	52.7761	2111.24	32.362	336.743	17.6409	420.619	18.9521	933.767	32.0948
1525.37	37.952	172.505	15.7213	1512.34	38.7464	1163.17	31.137	2494.46	46.3245	1587.32	39.7495
1949.97	40.824	1318.75	29.5918	1891	32.1194	1397.07	36.6369	2558.27	36.2262	479.507	21.546
2287.6	43.2949	2194.57	53.9619	2095.01	43.3777	1244.72	38.729	1029.51	24.1477	1472.95	40.8807
911.46	23.0731	1590.45	40.455	2287.94	39.69	332.39	17.266	1094.05	29.484	784.266	26.3218
165.227	12.9891	308.53	16.5183	1644.23	32.4234	2322.04	51.2706	397.096	17.9041	642.499	25.5783
1047.72	32.5847	788.078	30.3599	1455.82	36.7103	249.616	16.0372	714.349	31.4427	1459.63	40.4005
804.66	23.7911	518.431	26.9294	1169.63	36.4746	153.111	11.226	799.181	24.795	785.936	29.484
2136.34	50.2366	1144.62	33.7686	1905.93	43.9124	1424.27	36.7872	427.058	18.144	1853.29	48.755
1583.26	42.4499	2619.38	53.1303	2055.4	37.6874	1224.04	29.4141	388.716	17.01	1819.56	46.2251
1107.78	26.0907	1725.61	47.4586	1770.91	36.3328	1642.3	38.9615	438.635	20.758	1083.66	30.85
1816.67	39.1751	393.872	18.5115	842.231	32.0587	178.511	14.742	228.343	14.742	1391.88	30.1863
1096.59	30.6847	918.408	34.6789	2163.74	35.1917	1287.5	30.4614	465.556	23.9679	1207.32	34.4799
615.523	24.948	355.49	19.278	2141.4	44.4893	898.251	35.1939	504.707	25.556	1487.32	37.5284
1457.26	28.3999	1352.92	41.393	650.579	23.733	1279.61	35.154	345.21	20.412	1273.45	36.288
1282.48	37.6874	1349.07	39.9461	2446.56	46.4312	2230.95	53.7903	750.497	28.4404	1150.29	33.4559
1281.99	36.8339	834.338	21.546	1310.27	41.1415	590.425	23.814	554.444	22.4693	286.408	19.2446
488.87	19.278	677.257	25.4757	1730.05	45.3852	1376.77	40.7575	838.95	21.5544	446.893	20.412
987.515	31.9041	1740.08	33.9784	2148.32	40.2477	213.251	14.197	1881.96	42.205	1654.4	38.9999
1379.31	35.1267	894.001	34.2489	1765.47	48.3928	1594.78	45.1355	275.75	15.4112	229.54	16.738
2213.54	36.4436	738.364	27.1276	610.541	25.6713	267.124	15.8108	565.633	22.8754	619.625	24.0558
2039.11	47.2836	1800.34	45.3105	292.925	14.4557	155.607	11.7936	250.126	15.2307	240.189	16.3548
2018.81	46.3655	182.846	11.5646	2135.23	37.1249	1065.74	32.7624	935.947	31.5224	1997.92	44.9115
583.74	21.239	1675.8	46.4124	1931.5	50.7611	1326.03	41.6404	893.668	32.8114	1608.58	40.2019
2922.58	55.7538	276.738	17.01	2724.96	52.2095	1854.57	42.9205	627.77	19.2483	1554.22	38.5265
616.55	23.2539	2331.55	51.2212	817.976	23.814	1306.11	33.7573	729.63	29.764	1618.41	43.6526
841.956	31.5766	1281.62	32.3507	1390.8	31.391	870.064	23.814	700.846	28.8217	1518.71	30.4852
2141.97	46.8091	206.893	14.742	2503.03	54.5264	856.177	33.7479	384.042	19.278	1188.03	31.7161
1362.47	27.216	394.788	14.2009	1700.24	40.024	186.8	11.5818	450.728	21.2458	1290.48	27.6337
568.661	28.5267	1359.49	33.1679	2193.62	43.2958	1461.92	39.69	170.851	11.685	1241.03	37.3047
1914.96	38.3292	1236.56	37.3183	2375.73	48.762	323.417	18.5564	816.587	21.4266	1698.92	39.5228
2899.19	48.9478	1059.21	30.2409	920.806	25.357	749.863	30.3722	692.484	24.795	2266.5	56.1722
1180.69	38.138	1269.8	38.5396	2518.4	39.1357	847.488	26.6119	656.505	22.68	2982.71	50.5318
1450.91	38.0982	1482.59	34.4855	2108.31	42.7342	418.307	17.7412	242.017	16.5371	1364.28	38.9999
2129.1	43.5896	1425.1	39.7993	704.261	27.216	1233.23	32.3658	1562.56	40.5572	1337.28	31.7564
1393.32	37.6694	1377.86	37.1416	1362.14	29.3682	982.258	33.6781	772.951	30.5339	1708.39	39.8296
160.739	10.9383	1043.02	25.8787	394.75	21.7511	499.54	20.8022	1442.78	37.0156	1532.68	39.5569
1581.66	40.824	2177.66	52.7388	2469.71	34.8038	1189.51	31.9048	3098.44	55.1541	1636.4	37.8477
778	19.655	759.113	21.0609	1761.5	36.447	2660.96	52.3559	563.542	22.4392	370.049	19.2446
1499.94	35.9983	492.688	19.1626	981.418	32.886	1618.38	31.1901	1526.61	30.6607	554.741	22.68
2443.92	47.7447	2237.99	50.5446	1469.07	28.0027	429.423	23.4397	566.808	25.5993	421.459	18.1098
2254.86	42.9123	2847.21	49.0789	1727.25	46.6648	264.618	15.876	340.706	19.8144	1035.93	30.618
1455.14	34.3493	1926.53	43.0858	852.742	30.5431	463.631	15.876	1384.7	32.2742	633.648	25.0467
2403.48	53.7246	1531.28	37.2475	1249.01	26.6772	232.758	8.76214	365.292	15.876	1512.08	36.288
833.782	26.0018	1074.42	31.7682	2358.77	43.6949	244.07	15.876	1496.56	31.4084	586.626	22.742
563.302	23.814	2238.23	42.4201	399.286	20.412	1411.09	38.3704	763.04	26.2712	1185.23	31.4279
1046.85	31.8148	583.941	24.4014	2233.13	39.5911	1855.4	46.2583	400.514	22.3306	489.817	17.3469
1513.4	40.5221	1519.07	43.3427	570.277	19.278	1674.58	44.5181	1200.27	26.346	1078.84	29.9852
685.136	20.4813	1389.96	41.9	368.89	18.9242	309.863	17.0689	800.43	31.9232	306.826	19.0059
1092.98	32.886	375.75	18.144	2177.57	36.2188	1235.87	33.717	383.976	17.3885	500.941	21.35
1503.05	32.0522	1632.38	43.4034	978.613	22.9531	316.766	21.2522	503.817	24.5717	286.042	18.7844
1661.36	43.0323	844.595	31.1656	2278.88	52.553	429.353	23.2081	1018.79	30.7241	454.153	21.807
2375.1	45.983	1368.61	32.8423	3126.8	41.7931	312.546	18.144	1277.4	33.3978	479.662	13.5208
2766.58	54.8681	1821.18	39.5569	1030.02	24.6989	974.218	26.2159	218.019	15.1908	2054.3	44.226
1221.97	34.02	893.385	23.7315	1854.24	35.1161	212.439	14.6204	200.461	13.5241	1536.74	33.8751
2135.71	40.824	1574.36	40.5165	1136.83	33.8385	557.251	19.2713	484.118	21.3241	281.53	16.1371
907.885	18.9114	1166.06	35.3556	1476.04	41.3474	1447.57	27.4711	459.239	22.3142	734.213	22.68
544.379	29.4141	711.323	21.9151	2213.45	44.4667	529.072	21.546	245.253	12.474	1447.53	38.5427
1441.19	31.4427	1172.02	37.9887	2631.27	50.9127	4327.53	76.537	511.932	19.1697	1502.39	38.0318
406.333	14.6697	607.024	21.5394	2203.7	41.5855	1503	34.7455	662.303	25.6117	1628.63	38.4775
350.638	20.412	271.283	15.2353	380.179	19.2713	418.634	16.7356	749.926	26.082	239.042	13.2683
1690.53	43.6141	1054.78	34.1546	3003.8	55.1544	230.474	16.7356	719.873	25.1748	363.86	20.0367
2035.7	41.9765	832.781	30.9356	1223.53	34.4855	1174.97	36.7549	1867.48	41.0784	589.448	25.6595
2124.4	30.4024	2054.19	41.961	441.884	22.6319	364.18	17.7441	386.42	21.0725	639.993	22.4521
2249.42	42.9854	876.571	26.8784	1233.18	37.2689	547.072	18.0813	997.824	31.9417	852.925	27.0958
1973.01	52.164	1564.16	35.154	552.94	22.4102	968.802	25.9056	388.666	22.2264	1792.47	45.353
3210.69	62.37	1495.09	42.1157	1698.17	35.8675	2408.76	49.8501	1133.32	34.4258	1226.62	34.02
161.073	12.5511	1342.06	38.0355	353.545	19.278	946.812	30.3878	246.23	16.0468	1501.88	39.7331
2204.45	51.319	1143.92	38.1568	1589.71	42.3275	2291.63	42.8362	763.836	28.0282	1774.32	40.4302
887.743	29.764	2165.33	50.3594	1728.5	40.4142	2024.02	42.0378	338.766	15.4525	1377.5	37.5284
2155.76	47.2346	530.674	23.814	1822.16	47.7079	410.217	20.0465	434.738	19.4339	198.061	14.742
876.274	26.1349	1061.66	33.4557	896.229	31.8805	938.663	32.886	605.795	24.2165	1527.74	40.8948
237.259	12.2867	1084.36	35.2625	428.423	19.278	316.046	12.7652	393.766	20.3471	1430.56	29.3267
1489.38	37.8589	1157.19	31.3181	2687.08	41.4634	1782.25	41.6967	1535.32	42.966	1895.34	41.5018
1173.81	28.2345	1358.08	43.092	1656.5	36.4298	244.944	13.6928	1031.19	25.7902	415.422	22.7425
1192.08	34.1604	1444.4	35.734	2136.69	48.7504	724.071	24.8467	315.428	16.6293	1264.86	33.9784
1589.16	35.4635	1300.5	34.9608	2549.38	47.5546	665.482	22.0769	756.444	31.354	1440.24	38.0355
1294.42	41.5044	686.965	25.5122	2379.65	42.5852	277.675	16.0372	175.699	11.8265	1634.74	36.0568
379.481	15.8867	1365.11	32.3766	533.186	22.3859	1370.86	33.2832	632.001	27.216	1228.53	33.4437
1525.55	44.4628	521.016	22.7819	1312.69	36.5602	2029.32	43.7478	543.636	24.948	368.989	22.3891
209.453	14.4357	1369.79	35.7943	2297.69	42.8193	196.805	12.5806	266.689	18.2419	285.258	18.4428
477.398	20.2155	501.046	24.6785	1117.12	36.3623	1551.75	39.2911	1474.07	38.4706	1068.83	28.4286
1347.19	32.9914	1262.2	34.9927	3194.86	57.2556	2514.04	38.556	646.128	19.278	1422.54	30.604
970.781	26.9096	1522.84	42.7768	3465.13	50.7024	1370.5	29.4312	458.15	23.0797	1429.68	38.192
738.881	27.5484	749.103	22.5626	853.751	29.484	933.088	26.0179	442.495	21.546	709.742	29.2572
506.326	19.2446	399.564	22.328	522.066	21.6339	1205.7	40.1552	495.405	23.2539	1011.29	31.557
955.701	34.6091	247.563	16.7484	2155.01	46.494	229.339	13.9092	957.321	32.2742	1204.47	29.2475
1124.7	34.02	2216.4	44.0343	984.405	28.35	1161.36	29.3385	553.598	21.5937	697.978	27.1544
2527.15	51.0228	894.116	24.7914	2239.85	33.7172	1028.56	34.3457	187.838	14.9193	1035.07	33.3669
696.976	25.3126	1975.19	47.3097	2157.94	38.4746	447.923	22.3142	496.922	24.6324	1396.87	39.2911
1704.24	42.9303	596.13	22.829	1423.71	35.8344	353.359	18.1098	208.849	15.5828	1455.03	37.1842
1237.71	29.3047	847.334	32.6147	473.505	19.264	932.964	29.8189	747.822	20.1895	151.724	14.4335
510.513	22.774	1325.47	40.6143	669.856	20.5384	1597.8	39.8605	645.425	21.2965	1551.55	42.1778
2641.52	60.8767	730.972	28.6937	2876.66	55.9851	864.279	32.1288	276.456	15.2142	1108.88	35.9704
431.073	15.876	2066.76	48.1964	3366.94	55.2783	1351.55	29.8867	318.147	14.742	1188.41	26.2098
2491.93	50.1177	1389.34	33.1671	2372.32	60.1444	846.299	26.3402	220.449	13.608	1319.6	40.308
2726.8	52.2354	466.652	22.68	1604.06	43.092	520.543	20.4471	309.215	18.4428	1633.36	37.8756
391.518	19.4955	440.641	18.144	442.766	21.3355	2386.45	51.0967	722.081	25.1893	280.838	14.0471
1379.27	43.2261	1610.02	37.8152	1655.03	27.0218	2614.3	57.4262	970.204	27.0049	1470.46	35.1492
1640.21	37.9185	175.533	9.072	1356.97	33.9646	1488.13	37.6509	229.073	14.4557	1054.16	22.8279
797.722	30.1934	1029.39	36.1196	3906.09	44.1383	843.912	28.35	213	11.8999	561.812	24.4014
972.555	26.9681	1293.08	41.554	2271.23	34.6298	2265.62	43.6437	567.618	26.082	1153.34	34.2821
1428.5	37.0212	301.217	19.4709	266.193	9.78918	351.69	18.4274	787.066	28.0637	1367.09	39.8958
994.909	30.4706	481.856	20.412	504.306	20.238	1096.93	26.6709	220.872	15.062	1878.85	41.0352
2425.15	53.8953	737.413	30.618	3027.51	59.4433	321.505	14.742	491.963	21.546	1427	36.1518
1774.89	37.3836	1743.22	33.3583	1983.53	37.422	243.719	13.1213	1172.41	35.2897	1544.92	36.8612
1845.28	38.5297	2083.95	43.9844	1197.77	34.7217	616.501	23.0424	974.88	24.948	1417.69	41.5065
2229.47	43.0816	364.854	18.6686	559.665	19.7785	1215.71	32.3162	792.776	31.914	263.295	17.01
2560.28	43.1989	1607.52	39.409	2772.06	52.4547	1418.43	34.445	1520.7	38.556	1055.63	35.5467
333.93	15.876	1571.04	41.4553	885.051	24.0931	305.069	16.6797	1138.72	28.3999	1097.45	33.9227
821.579	29.8789	1670.39	39.7411	1410.93	41.304	1571.96	47.3611	335.313	16.9846	747.096	24.5375
531.023	20.8934	1382.65	38.4892	2283.12	42.4896	338.177	19.278	705.806	19.278	807.491	31.2255
1755.64	45.713	816.37	25.3329	1554.89	30.055	1414.06	37.1987	277.098	17.6409	318.108	18.9922
873.301	31.4868	1693.01	45.6436	953.355	35.9045	207.403	13.608	946.483	23.5848	252.173	14.9165
1891.8	42.6606	579.149	25.964	1938.64	36.7932	1645.48	43.7237	1618.11	38.9709	1117.69	34.8419
903.443	25.1483	1922.78	45.5609	1025.71	33.6531	175.202	13.6316	1314.81	32.4053	1427.48	39.69
2112.77	41.5856	1764.65	43.878	1969.8	42.107	845.441	24.9712	1193.43	35.1224	462.166	23.2081
157.53	10.9479	1457.97	36.288	2392.6	42.8359	623.426	21.4269	357.496	21.1559	676.761	25.4608
2323.13	52.2235	1416.34	40.824	2845.46	44.2914	1608.72	42.4985	523.354	22.68	241.117	15.7139
419.953	20.1913	1263.85	28.0651	2289.89	51.03	373.821	19.7932	921.513	27.7038	1667.28	44.0295
479.484	18.9774	1530.83	40.3306	1795.23	32.1556	283.563	15.402	718.146	27.0275	1033.7	35.7364
180.619	12.474	2190.25	49.5041	2552.44	49.5616	1439.71	39.6706	973.667	27.1188	201.733	14.742
1339.82	35.0039	500.615	21.7015	852.472	23.5886	424.203	20.0124	557.378	27.9258	1700.56	43.7446
289.34	14.8623	1758.11	37.4097	2185.9	44.7093	400.415	20.8483	177.462	10.206	446.196	17.7488
1687.01	43.4325	345.65	16.3548	2218.33	47.4535	390.477	17.8133	234.653	14.8765	941.417	32.8244
2662.18	54.774	1657.91	36.1885	1976.51	30.5016	1275.78	38.4882	667.811	22.9505	160.346	13.4228
1724.09	46.6183	1930.66	40.9968	351.709	11.8675	207.54	13.4767	714.894	28.2665	1077.47	33.1918
412.375	19.3484	1288.51	37.422	1444.99	35.3984	188.904	12.474	672.663	27.2285	511.488	26.4113
1589.48	35.7612	658.406	25.544	1665.61	37.2305	521.208	23.8356	1006.83	24.2795	2567.92	55.7276
2489.38	45.0467	356.14	17.9172	1523.08	41.7125	367.489	15.876	259.218	14.742	1773.1	41.9429
1930.43	48.6022	876.065	28.4144	1227.15	36.8855	304.759	18.2419	237.529	14.742	494.81	19.5275
866.252	29.4431	1952.84	47.3655	1368.52	40.2685	1800.17	38.3605	193.347	13.2364	947.304	31.995
790.093	31.3966	2326.74	48.8745	1245.29	39.5569	1292.01	35.2257	1168.89	27.1323	407.674	20.412
2108.35	44.6611	899.718	28.3213	2837.16	44.226	547.566	15.876	679.723	28.2717	427.369	16.6049
1825.11	44.37	390.164	20.2757	2294.94	56.4182	251.847	11.34	603.806	24.7436	1288.32	38.957
279.346	14.7071	1787.53	42.8552	907.117	26.5458	1434.65	40.824	707.75	25.6152	1294.63	36.082
3657.94	45.5551	724.455	26.7157	1753.71	44.6552	1679.98	45.706	313.13	11.7071	258.381	16.839
880.347	32.7761	346.644	18.9885	655.301	22.2264	439.472	18.9066	260.734	15.876	1156.02	29.0671
407.707	19.278	950.797	32.395	1139.17	31.8717	346.089	18.144	685.716	23.814	1971.74	45.6886
1774.44	46.494	387.985	15.876	2148.03	46.2224	408.239	18.3708	347.386	18.9774	1388.14	36.3443
2632.87	53.848	1382.6	36.1594	370.495	18.144	246.841	17.3087	370.947	21.2999	1465.58	41.7312
2047.72	51.4984	379.482	19.1466	1194.92	32.8762	225.29	11.6006	173.829	12.8297	673.235	27.216
782.374	27.3628	1436.48	44.377	2276.88	40.446	372.75	18.0598	440.098	22.8071	1520.1	41.0763
1575.95	40.0811	2048.02	48.384	2881.7	43.6937	933.826	31.8855	756.396	30.618	1108.6	35.6233
374.29	19.278	2120.35	44.4733	2400.03	49.1346	1554.79	40.8948	626.876	19.278	1617.68	43.3909
2084.11	42.0345	278.251	19.2446	2025.5	43.1564	190.481	13.9918	1388.68	31.752	1000.56	34.02
1548.73	41.5044	2073.42	47.1172	1437.72	36.7388	860.538	32.8526	725.697	20.091	950.037	31.0028
373.421	20.0465	688.134	28.3371	1807.84	36.7983	1109.42	28.8669	233.729	13.6316	1680.89	40.8529
2376.94	45.0097	411.957	21.1572	799.639	27.6554	1557.12	35.2265	460.932	20.412	1288.53	32.4959
2238	55.843	383.551	20.412	2134.35	51.1676	277.983	18.5564	731.802	30.1127	1277.61	40.1451
2095.8	48.5035	1535.32	23.5079	1592.23	39.5648	738.977	20.6373	428.443	22.8816	252.688	17.6904
2056.89	56.7	2260.21	45.4917	2549.06	54.4216	329.007	14.586	540.792	22.5077	1507.05	37.8887
2868.19	53.7559	1870.99	48.1115	1567.47	44.5924	286.167	15.7785	364.223	15.876	610.797	21.3495
1821.37	35.235	876.921	28.3296	2512.3	59.5536	2053.29	49.2967	1802.66	40.824	1417.5	36.1692
213.159	12.474	1112.36	27.5981	1069.49	23.814	831.475	28.728	1087.16	32.886	220.221	14.742
1991.6	46.9926	1137.11	28.3362	2643.04	49.1704	1557.29	34.6306	668.229	19.7458	609.447	23.4981
982.317	32.019	1513.92	43.0655	3827.87	54.293	220.821	15.8669	152.069	11.1571	1188.05	31.4427
1426.41	38.9137	830.13	25.0526	982.817	29.8286	797.748	30.4284	588.911	16.7271	733.999	24.948
705.617	24.851	1048.89	36.3985	544.209	27.058	390.849	20.6148	988.467	28.792	501.141	23.814
2008.03	48.5148	2302.02	50.3217	566.952	22.5543	885.5	28.2254	785.479	23.9281	522.939	19.278
1420.18	36.1637	997.764	31.0498	433.188	18.1161	332.693	16.7356	740.294	21.9002	1437.25	39.0723
223.815	14.586	206.189	11.2196	664.239	20.8124	247.051	13.6316	1147.99	35.154	190.099	14.7071
1109.87	28.6777	1376.24	34.02	685.65	29.0893	1525.62	34.02	681.988	22.6237	1577.77	39.2527
1887.71	43.3004	321.244	20.412	1510.05	40.6654	399.971	19.2713	292.555	23.7704	247.884	16.8375
911.107	24.7831	1344.92	35.154	738.501	23.0616	812.741	31.0197	317.284	15.3882	1079.62	36.8686
1365.69	26.2543	1066.34	23.814	719.893	24.5378	2646.2	58.4975	1587.72	32.6328	1743.47	44.6611
2267.97	54.5299	1311.76	39.1393	2494.97	53.0936	524.647	19.278	224.423	13.4926	381.286	19.1269
1972.78	47.5225	1559.3	38.3977	1915.43	30.3423	1446.13	37.723	276.577	19.0231	1717.47	45.3633
1620.34	38.9192	1570.01	44.1613	2334.16	40.7089	1327.6	35.2412	773.391	26.2331	789.563	24.7253
1761.25	40.6891	711.321	30.3103	1796.28	38.3505	928.187	32.886	1742.56	37.3183	1205.12	36.3047
1223.2	33.2718	472.122	23.3284	1846.41	38.6019	165.825	11.9168	4010.25	61.6008	1051.06	30.9753
1677.16	39.69	524.385	24.5457	524.871	24.5687	309.38	18.3073	461.887	23.814	562.57	26.7023
822.095	31.5944	1415.75	37.6874	1076.52	24.0516	541.782	22.8213	1738.4	43.4039	1298.68	37.6956
1731.19	38.9195	1446.95	30.618	1639.89	34.0148	1034.15	31.766	736.02	26.082	1483.96	37.8946
1830.42	46.4938	1413.37	42.0737	1779.58	30.3168	552.298	22.879	597.377	21.301	1376.54	38.7903
295.672	17.01	1636.06	35.8132	1431.6	42.2698	1700.41	32.4698	606.93	21.546	867.806	29.2172
1958.55	38.0334	232.891	13.899	2082.18	47.5948	496.146	20.9601	780.773	28.2443	193.63	12.0204
793.99	21.546	1173.2	35.9526	1739.55	35.154	272.218	17.01	671.932	24.948	1034.25	33.9754
1079.81	32.8114	1309.77	39.6585	2491.15	47.2836	394.204	19.0649	852.57	29.0802	1394.49	40.824
1411.1	41.5557	374.775	20.395	360.406	18.144	490.588	23.1101	1008.09	30.618	834.43	28.8669
1390.65	36.4301	870.509	29.484	2222.04	46.1167	1474	39.0413	1570.21	45.36	1683.61	38.7558
320.717	17.8921	732.01	27.763	2410.2	46.5141	498.442	24.385	266.968	13.7518	1436.67	37.6798
1221.5	32.5446	1343.74	40.0735	1575.22	27.3752	374.671	19.278	826.676	28.2175	724.181	28.0049
852.227	27.216	1849.64	47.1967	515.901	17.6976	1409.08	38.0547	206.694	14.2884	367.163	18.4638
278.538	13.9242	1893.36	42.4116	2199.82	47.8063	277.953	17.01	400.212	22.633	1460.23	39.4769
1958.94	42.8825	924.111	24.7229	2016.07	41.6967	265.946	18.06	350.153	20.412	1745.5	44.6054
1752.42	34.1335	1222	40.9321	2224.35	47.7486	791.968	24.1439	491.622	19.3942	236.719	16.5745
823.309	30.8225	1506.47	37.4273	385.868	18.3775	1199.34	34.02	1669.68	40.4206	360.971	18.8709
1574.17	45.5572	1190.87	34.6545	1107.58	32.1308	887.9	24.948	430.152	21.9709	1045.66	31.4213
1425.76	39.69	1881.73	43.8779	2510.4	58.3211	780.336	27.2736	523.048	23.814	789.307	32.8762
1332.86	33.0458	1173.64	33.8014	2440.89	41.958	322.761	19.1146	803.449	28.35	202.416	17.01
1850.59	41.6708	1434.16	40.5221	1160.16	38.556	394.339	17.7499	335.831	17.5583	1629.95	36.4631
1979.48	40.6175	1613.85	36.3302	861.615	27.1829	533.678	24.948	170.514	13.05	1240.43	36.288
424.562	22.4521	2428.08	52.5522	2478.66	56.1606	368.023	18.257	213.996	12.6627	727.642	23.3284
1945.51	42.0304	588.771	22.9068	1780.3	46.494	1227.41	30.5289	662.789	24.8708	1355.24	32.4899
689.468	22.8213	1132.99	30.618	2104	47.386	441.421	22.9505	572.436	21.546	398.357	18.9498
696.366	23.2814	355.77	19.1626	1881.87	34.5591	688.324	28.6209	220.693	15.8464	233.185	16.2285
1563.08	39.8049	1461.06	38.4532	1551.06	38.9192	213.78	16.839	362.024	18.257	607.818	17.01
2808.26	44.2595	1339.07	36.8832	893.116	26.3713	364.038	19.7785	277.105	15.7015	1700.23	32.886
1197.94	35.154	893.482	25.4266	531.743	19.2566	984.611	26.742	748.685	29.418	1994.98	45.7066
1647.01	44.6574	1279.93	39.4268	1480.1	29.484	1673.63	42.8171	163.895	11.0187	341.568	17.4636
1950.48	40.8028	588.048	25.1644	905.956	30.8161	598.716	26.1692	567.928	25.4584	1133.03	29.9605
2280.3	41.8384	1343.28	38.4309	1008.08	28.3674	366.36	18.6527	338.206	19.278	385.395	20.9027
1277.78	23.4701	1262.78	35.648	410.543	20.2856	1393.6	35.154	412.489	17.7499	1639.26	41.4291
2603.31	49.7945	1368.01	40.8755	859.212	34.3576	254.614	17.6128	601.596	25.9241	1541.58	42.0926
684.224	21.0924	1424.93	37.323	692.532	22.5029	826.091	25.6595	370.995	16.7279	1431.08	35.143
1081.15	28.35	1373.87	35.154	2173.6	54.7126	1403.38	41.3211	259.334	17.01	1330.24	43.3506
982.468	33.1616	1681.25	41.2459	2289.18	51.1678	525.172	22.6362	923.897	29.2821	820.44	32.6258
1650.82	35.1385	1572	44.5298	2199.29	30.1184	772.77	25.7902	725.279	21.3414	747.048	30.618
317.28	17.7917	2513.93	44.4101	1092.56	27.2632	734.561	22.2264	1380.92	30.8448	654.965	23.814
871.896	29.9021	333.428	17.01	1367.83	39.7616	436.467	23.5208	636.537	23.4614	418.616	17.8468
556.013	25.7979	1141.34	35.8264	494.887	20.412	1158.16	26.5396	668.571	21.6516	880.275	32.8762
1553.93	38.8957	1739.1	45.9309	2280.76	42.4349	1117.88	24.0068	383.752	15.7742	1660.68	39.69
404.854	21.4825	1790.56	39.6706	1416.6	33.1783	1684.08	36.8884	193.536	11.754	1332.89	36.1802
686.896	24.0558	1778.95	41.4897	1972.88	36.9568	291.797	13.1475	153.899	14.5209	1739.81	46.9769
1129.21	32.2474	2391.77	48.9926	262.744	13.583	1375.16	40.824	429.733	19.9087	2512.08	47.6402
842.972	28.9072	1060.56	38.6328	1737.62	40.0747	1886.14	47.6182	724.834	28.1158	923.13	31.8484
1999.25	38.4892	556.461	24.4806	1753.26	40.0609	291.637	16.839	1166.73	28.5462	1192.08	31.323
1586.21	42.7591	206.815	11.455	2951.38	58.4433	419.882	18.7191	414.485	21.6502	1705.07	31.5578
739.141	26.082	2996.58	58.5316	2492.59	55.7544	1458.92	38.4171	198.493	13.1213	521.288	24.8467
980.503	36.2518	1230.2	35.154	2596.11	44.9041	153.173	11.7071	626.591	29.0549	316.473	17.01
2107.02	48.762	2397.44	52.8336	1581.83	43.3004	991.724	31.9869	301.411	15.2975	1288.16	37.2283
1477.32	34.7446	271.903	18.9567	1292.02	27.1024	1657.41	37.2449	179.688	13.608	1058.64	34.02
599.207	22.6678	388.32	21.4528	2821.48	62.1327	491.932	18.0266	605.499	22.618	1811.6	46.9983
2579.61	46.8917	1663.61	44.226	2666.16	64.2897	1548.75	43.8977	262.155	12.379	676.158	26.7859
1263.58	36.0837	1071.62	35.2435	1679.47	39.4393	339.248	17.6886	971.236	30.6906	1220.29	33.1843
1107.14	33.7086	730.524	28.1579	646.076	19.278	304.002	19.2713	331.293	16.4861	1016.07	35.2818
1684.85	42.9434	2421.77	48.6351	2212.37	39.8396	498.292	20.5899	531.795	15.519	1247.4	40.093
1596.35	42.6305	390.646	19.0594	497.97	22.4521	2148.68	43.9984	282.635	18.144	1454.42	36.3475
1659.15	43.3909	882.02	33.4673	2349.45	52.7944	357.793	18.004	219.067	12.9097	1639.61	41.1574
1503.86	33.4421	2181.5	51.9612	2126.07	48.8415	689.156	26.2318	2301.22	54.4106	1647.76	40.2579
583.989	24.4221	309.029	17.01	1712.41	45.6674	329.5	16.8425	385.08	19.2844	1225.07	39.055
539.148	26.5489	1026.89	23.814	4331.78	64.9228	1674.61	35.4869	483.81	23.3284	1407.84	40.1115
1215.94	35.7246	1398.23	36.5347	1141.18	35.0549	192.629	12.06	339.373	19.278	310.457	14.742
3546.67	48.0514	835.099	26.3933	1046.42	33.1635	406.706	22.6319	882.714	27.2181	1053.12	27.3856
2330.43	42.9747	1085.4	38.6961	530.973	19.5629	288.196	17.01	734.339	23.1636	1450.66	40.824
852.016	30.4706	1121.66	32.809	1605.44	28.7762	269.284	12.2608	987.114	27.9212	1818.6	44.2381
2402.7	44.0387	1377.55	34.7648	2334.84	49.5064	247.147	12.8055	424.574	21.546	1282.11	41.637
1426.75	39.69	889.882	23.814	955.836	32.4542	2447.27	46.2263	1229.26	27.216	348.204	19.4999
2042.41	33.9969	687.776	23.814	919.29	22.68	522.75	20.7182	215.094	13.099	1240.59	35.201
1182.36	36.288	946.56	29.4838	2170.04	35.3342	951.019	28.4884	716.945	26.082	378.714	20.8036
1643.79	44.5955	1849.21	51.0215	1440.45	37.422	205.228	14.742	465.328	16.699	1544.95	40.0994
2103.95	40.2034	1941.86	40.0489	2090.1	44.1022	1611.09	45.36	326.408	16.2145	930.982	25.093
1157.61	36.8855	899.706	29.6287	961.475	24.8576	1270.1	29.5377	321.025	18.3721	490.317	21.2999
445.669	20.3207	284.273	16.6475	2245.4	46.307	2049.23	39.834	791.375	29.2704	1013.68	34.6937
1281.9	36.6638	1255.7	36.515	2204.17	43.5418	1102.53	29.8838	937.278	26.4613	1292.33	40.824
399.048	20.412	983.549	28.4351	2072.86	43.1549	542.814	23.0675	333.188	14.5969	567.51	17.7499
2033.31	44.4512	1242.59	36.6007	2733.48	50.0708	226.638	14.6121	1071.33	28.6209	2078.99	37.3591
577.392	19.1955	1999.55	50.2069	1519.87	31.7354	233.748	17.01	495.866	19.8393	352.028	17.7226
1114.87	32.5543	1177.86	34.4799	1779.9	37.422	702.3	29.1157	395.44	19.7157	1540.72	37.3683
208.832	11.1857	581.073	24.0558	335.982	17.5715	162.545	11.34	623.907	20.6701	262.959	14.7071
664.609	22.2438	1511.53	40.5323	677.541	29.2499	861.601	22.6059	255.089	16.6687	2623.99	50.6704
2539.17	41.4933	1746.7	46.648	1014.54	29.5542	1528.67	40.4183	706.413	30.9029	832.23	28.8669
1285.05	34.02	1184.01	39.8519	1081.53	22.9774	342.062	19.7785	720.053	20.1494	442.764	16.0738
1459.03	41.46	1101.91	34.5606	1484.47	40.2572	1528.08	45.8641	1701.79	40.0641	321.489	19.2525
237.253	13.2096	981.916	33.8528	533.517	19.5068	862.243	25.3511	965.366	22.68	1702.74	41.5428
2694.67	52.1547	869.183	25.76	565.047	23.6301	1631.84	41.7676	223.756	14.4673	164.602	9.12852
333.049	16.8259	250.775	11.34	2271.48	42.0395	766.773	27.216	355.723	15.876	306.884	17.6409
1163.35	34.2745	511.052	20.88	2463.78	47.3802	641.189	21.8697	383.207	20.2255	941.509	25.4844
1125.29	37.422	840.132	28.6239	2643.4	51.8178	523.922	24.8576	393.299	21.546	1463.48	36.1692
680.044	29.3734	1164.73	32.886	322.463	13.9821	836.03	27.4725	854.298	28.35	1291.96	33.2248
1611.23	41.4394	2160.08	40.1839	2137.45	43.4552	1422.39	33.2559	615.203	27.2592	249.668	15.7901
1181.57	39.0405	557.297	22.4521	1571.73	35.5088	897.931	33.3341	314.674	15.7325	1562.09	48.3946
1724.82	48.1115	1517.67	29.2693	1426.54	31.4078	1710.97	39.4698	195.984	15.876	2410.39	47.1309
184.236	12.7513	468.714	24.4271	1029.44	23.1636	956.77	29.484	527.254	21.6502	1389.5	36.1989
533.379	16.9007	1746.55	46.0424	438.912	19.278	959.729	25.6063	402.732	16.0323	434.609	21.0924
1001.39	32.1194	2685.18	48.9149	2029.31	40.8282	315.486	16.5745	606.936	28.0734	497.037	21.6479
830.154	26.3941	226.403	16.6671	4115.7	50.9663	863.007	31.865	1673.45	40.7119	243.986	16.9197
2015.81	40.0939	1000.38	29.484	492.888	20.412	1252.62	30.9356	913.349	25.5458	1084.89	27.9721
1970.23	48.762	1478.48	37.2969	1324.82	31.9498	719.407	21.1691	197.297	13.608	882.662	23.1411
335.472	19.6582	1435.81	37.8236	1262.27	36.007	643.887	27.7774	615.424	22.6959	1429.26	36.9684
1729.07	44.26	2232.35	48.3245	2521.28	52.6366	1882.14	44.9654	268.817	16.7279	1459.7	43.2897
1940.52	50.2371	416.435	20.8483	576.864	26.082	1820.14	47.5651	393.927	19.7464	1214.03	27.3729
1027.8	33.2338	704.347	23.5739	2444.87	43.9737	224.399	15.876	169.43	13.608	1098.62	35.066
1648.68	35.2526	1964.31	38.3034	2323.11	48.602	388.94	14.742	595.299	23.814	206.608	12.787
1778.56	44.6624	421.496	21.546	836.803	26.0649	198.769	13.608	250.385	15.6376	1154.57	30.8096
699.005	28.6819	855.509	27.3096	1599.43	40.3681	1334.88	30.2329	1503.13	36.7005	1600.02	40.4005
1884.4	40.1244	1859.68	43.8212	154.225	10.1034	1394.29	39.6648	500.634	24.1391	1716.78	38.556
608.706	25.4608	392.951	20.6732	544.571	18.8462	775.626	26.6452	285.312	13.4767	768.73	30.3809
1093.94	29.0139	1244.41	25.8195	1768.84	41.9035	547.388	21.7989	1256.51	31.9527	855.664	32.5425
1517.19	43.092	1274.78	35.7706	2246.59	40.6661	684.488	26.2381	219.66	16.7772	805.432	27.2632
1476.06	42.753	2477.34	55.8485	2215.7	50.0201	1012.03	25.0588	282.178	19.2713	1006.17	35.0091
213.155	13.6316	684.252	28.0651	1659.04	36.0854	1506.08	33.3282	698.824	25.2621	650.452	22.4521
1296.1	36.3776	1100.03	39.3144	2310.97	42.9144	532.584	21.546	1916.08	33.0061	753.286	27.3628
1372	27.2863	1588.61	40.824	1946.21	40.0726	200.118	14.5266	659.237	26.082	1627.49	44.8724
1094.52	36.7983	1703.22	40.0641	821.879	27.2877	620.902	22.68	697.773	26.082	1008.03	30.7186
263.685	17.01	1402.77	40.824	450.778	22.993	1858.4	36.5774	374.017	19.278	990.079	34.7844
2443.99	48.8143	1324.62	35.1319	805.326	26.8784	820.077	29.484	775.053	21.546	709.276	21.3793
1719.85	36.7769	870.461	33.0226	317.336	20.412	1001.11	31.8782	658.348	25.1644	1322.12	31.5232
161.137	9.91502	2510.91	46.5874	2474.04	44.0909	333.048	16.7083	254.928	17.2781	1603.29	46.1377
1458.61	35.1097	1702.71	44.226	1042.97	28.3999	187.888	11.34	241.519	14.3742	155.522	11.2051
1258.52	27.2538	753.893	27.5884	1384.56	34.3169	1191.47	38.2334	349.28	16.839	569.222	19.0159
1647.54	40.3656	654.498	26.3219	1969.53	46.4938	608.425	28.7862	372.005	18.4722	938.555	30.4706
191.752	13.0683	386.623	22.846	1322.03	36.766	1339.26	37.5817	529.984	24.9083	557.483	23.2741
722.262	30.618	1215.02	39.7831	1609.67	35.2818	267.753	15.876	414.094	23.814	219.936	15.1002
[truncated: 23,190 more rows]

## Sheet: Avg. Myofiber Diameter
Mouse	Average cross-sectional area (um^2)
WT 1	1221.68
WT 2	1325.24
WT 3	1460.38
Tg 1	793.943
Tg 2	733.74
Tg 3	1016.72
