# Supplementary material for: Mitochondrial protein import stress causes lysosomal damage and progressive tissue atrophy
Source: EMBO Rep. 2026 Apr 27;27(11):2973–3000. doi: 10.1038/s44319-026-00774-9 (PMC13260833; doi:10.1038/s44319-026-00774-9)
Supplement: Supplementary file 13 — Source data Fig. 5 [file 44319_2026_774_MOESM13_ESM.zip › Figure 5/5E/Mitochondrial Complex I Oxygraph Data.xls]

## Sheet: Complex I Mito Bioenergetics
Wildtype mouse			Transgenic Mouse
Time (seconds)	Oxygen (nmol/ml)		Time (seconds)	Oxygen (nmol/ml)
0	312.04		0	317.24
0.1	312.17		0.1	317.24
0.2	312.3		0.2	317.77
0.3	312.44		0.3	317.77
0.4	312.3		0.4	318.04
0.5	312.17		0.5	318.04
0.6	312.3		0.6	317.91
0.7	312.04		0.7	317.77
0.8	312.17		0.8	317.77
0.9	312.3		0.9	317.51
1	312.44		1	317.77
1.1	312.3		1.1	317.64
1.2	312.17		1.2	317.37
1.3	311.77		1.3	317.37
1.4	311.64		1.4	317.37
1.5	311.77		1.5	317.24
1.6	311.37		1.6	317.51
1.7	311.5		1.7	317.64
1.8	311.24		1.8	317.37
1.9	311.24		1.9	317.91
2	311.37		2	317.91
2.1	311.5		2.1	317.91
2.2	311.64		2.2	318.04
2.3	312.17		2.3	318.04
2.4	312.3		2.4	318.17
2.5	312.44		2.5	318.44
2.6	312.7		2.6	318.31
2.7	312.97		2.7	318.04
2.8	313.1		2.8	317.91
2.9	313.1		2.9	317.51
3	312.97		3	317.64
3.1	312.57		3.1	317.64
3.2	312.44		3.2	317.51
3.3	312.17		3.3	317.51
3.4	312.3		3.4	317.51
3.5	312.3		3.5	317.37
3.6	312.17		3.6	317.64
3.7	312.3		3.7	317.91
3.8	312.17		3.8	318.44
3.9	312.3		3.9	318.57
4	312.17		4	318.71
4.1	312.57		4.1	318.57
4.2	312.7		4.2	318.57
4.3	312.97		4.3	318.57
4.4	312.97		4.4	318.57
4.5	312.7		4.5	318.31
4.6	312.7		4.6	318.44
4.7	312.84		4.7	318.17
4.8	312.97		4.8	317.91
4.9	312.7		4.9	317.64
5	312.97		5	317.91
5.1	312.57		5.1	317.64
5.2	312.57		5.2	317.37
5.3	312.7		5.3	317.64
5.4	312.84		5.4	317.51
5.5	312.97		5.5	317.77
5.6	312.97		5.6	317.77
5.7	312.84		5.7	318.31
5.8	313.1		5.8	318.31
5.9	312.84		5.9	318.57
6	312.97		6	318.71
6.1	313.1		6.1	318.57
6.2	312.97		6.2	318.57
6.3	313.1		6.3	318.71
6.4	313.37		6.4	318.44
6.5	313.37		6.5	318.57
6.6	313.24		6.6	318.57
6.7	313.1		6.7	318.17
6.8	312.7		6.8	318.04
6.9	312.7		6.9	318.04
7	312.7		7	318.04
7.1	312.57		7.1	318.04
7.2	312.57		7.2	318.17
7.3	312.57		7.3	318.31
7.4	312.7		7.4	318.57
7.5	312.84		7.5	318.57
7.6	313.37		7.6	318.71
7.7	313.37		7.7	318.97
7.8	314.04		7.8	318.71
7.9	313.9		7.9	318.71
8	313.9		8	318.71
8.1	313.9		8.1	318.84
8.2	313.64		8.2	318.71
8.3	313.5		8.3	318.71
8.4	313.64		8.4	318.31
8.5	313.64		8.5	318.44
8.6	313.37		8.6	318.31
8.7	313.24		8.7	318.17
8.8	313.1		8.8	318.31
8.9	312.7		8.9	318.44
9	312.7		9	318.44
9.1	312.57		9.1	318.44
9.2	312.84		9.2	318.84
9.3	313.1		9.3	318.57
9.4	312.97		9.4	318.97
9.5	313.1		9.5	318.84
9.6	313.24		9.6	318.57
9.7	313.24		9.7	318.84
9.8	313.5		9.8	318.71
9.9	313.64		9.9	318.84
10	313.77		10	318.44
10.1	313.37		10.1	318.84
10.2	313.37		10.2	318.44
10.3	313.1		10.3	318.44
10.4	313.1		10.4	318.44
10.5	313.24		10.5	318.31
10.6	313.1		10.6	318.31
10.7	312.97		10.7	318.17
10.8	312.84		10.8	318.04
10.9	313.1		10.9	318.44
11	313.1		11	318.31
11.1	313.37		11.1	318.31
11.2	313.37		11.2	318.84
11.3	313.9		11.3	318.84
11.4	313.9		11.4	319.11
11.5	314.17		11.5	319.11
11.6	314.57		11.6	318.97
11.7	314.44		11.7	319.11
11.8	314.3		11.8	319.24
11.9	314.44		11.9	318.97
12	314.44		12	318.97
12.1	313.9		12.1	319.11
12.2	313.9		12.2	318.71
12.3	313.5		12.3	318.57
12.4	313.77		12.4	318.04
12.5	313.64		12.5	318.17
12.6	313.9		12.6	318.17
12.7	313.9		12.7	318.17
12.8	314.17		12.8	318.31
12.9	314.17		12.9	318.71
13	314.3		13	318.57
13.1	314.84		13.1	318.71
13.2	314.84		13.2	318.97
13.3	315.24		13.3	318.97
13.4	315.1		13.4	319.11
13.5	315.24		13.5	318.97
13.6	315.37		13.6	318.97
13.7	315.37		13.7	318.57
13.8	315.1		13.8	318.71
13.9	314.97		13.9	318.57
14	314.84		14	318.31
14.1	314.44		14.1	318.57
14.2	314.04		14.2	318.57
14.3	314.44		14.3	318.57
14.4	314.17		14.4	318.71
14.5	314.04		14.5	318.44
14.6	314.17		14.6	318.44
14.7	314.44		14.7	318.71
14.8	314.84		14.8	318.57
14.9	314.97		14.9	319.11
15	315.1		15	319.24
15.1	314.97		15.1	319.24
15.2	314.84		15.2	319.51
15.3	314.84		15.3	319.24
15.4	315.1		15.4	319.24
15.5	315.24		15.5	319.11
15.6	315.24		15.6	318.71
15.7	315.37		15.7	318.84
15.8	315.1		15.8	318.97
15.9	315.24		15.9	319.24
16	315.24		16	318.71
16.1	315.24		16.1	318.71
16.2	314.97		16.2	318.57
16.3	315.1		16.3	318.71
16.4	315.37		16.4	318.57
16.5	314.97		16.5	318.57
16.6	315.24		16.6	318.71
16.7	315.24		16.7	319.11
16.8	315.24		16.8	319.11
16.9	315.91		16.9	318.97
17	315.91		17	319.11
17.1	315.91		17.1	318.97
17.2	316.04		17.2	319.11
17.3	315.91		17.3	319.24
17.4	315.91		17.4	319.24
17.5	315.77		17.5	318.97
17.6	315.24		17.6	319.11
17.7	315.51		17.7	318.84
17.8	315.37		17.8	318.71
17.9	315.64		17.9	318.44
18	315.51		18	318.44
18.1	315.77		18.1	318.44
18.2	315.77		18.2	318.44
18.3	315.91		18.3	318.44
18.4	315.77		18.4	318.97
18.5	315.91		18.5	318.84
18.6	316.17		18.6	318.84
18.7	316.17		18.7	319.11
18.8	316.44		18.8	318.97
18.9	316.44		18.9	319.11
19	316.57		19	318.97
19.1	316.84		19.1	318.97
19.2	316.57		19.2	319.11
19.3	316.44		19.3	318.97
19.4	316.57		19.4	318.44
19.5	316.44		19.5	318.31
19.6	316.17		19.6	318.31
19.7	316.31		19.7	318.17
19.8	316.17		19.8	318.17
19.9	316.04		19.9	318.17
20	316.17		20	318.44
20.1	316.17		20.1	318.31
20.2	316.04		20.2	318.44
20.3	316.31		20.3	318.44
20.4	316.57		20.4	318.97
20.5	316.44		20.5	319.24
20.6	316.97		20.6	319.24
20.7	316.97		20.7	319.37
20.8	317.24		20.8	319.51
20.9	317.24		20.9	319.24
21	317.11		21	319.24
21.1	317.24		21.1	319.37
21.2	317.24		21.2	318.84
21.3	316.97		21.3	319.24
21.4	317.11		21.4	318.84
21.5	317.11		21.5	318.71
21.6	316.84		21.6	318.84
21.7	317.11		21.7	318.57
21.8	316.71		21.8	318.57
21.9	316.57		21.9	318.57
22	316.44		22	318.97
22.1	316.57		22.1	318.57
22.2	316.57		22.2	318.84
22.3	317.24		22.3	318.97
22.4	317.51		22.4	318.84
22.5	317.11		22.5	319.37
22.6	317.37		22.6	319.24
22.7	317.24		22.7	319.51
22.8	317.11		22.8	319.51
22.9	317.24		22.9	319.24
23	317.37		23	319.24
23.1	316.84		23.1	319.24
23.2	317.11		23.2	318.97
23.3	316.71		23.3	319.11
23.4	316.84		23.4	318.57
23.5	316.84		23.5	318.84
23.6	316.84		23.6	318.84
23.7	316.84		23.7	318.71
23.8	316.97		23.8	318.71
23.9	317.24		23.9	318.57
24	317.37		24	318.57
24.1	317.77		24.1	318.57
24.2	317.51		24.2	318.97
24.3	317.64		24.3	318.84
24.4	317.77		24.4	319.24
24.5	317.91		24.5	319.37
24.6	317.91		24.6	319.37
24.7	318.31		24.7	319.51
24.8	317.77		24.8	319.37
24.9	317.77		24.9	319.37
25	317.91		25	319.24
25.1	317.77		25.1	319.37
25.2	317.91		25.2	318.84
25.3	317.64		25.3	318.97
25.4	317.64		25.4	318.71
25.5	317.51		25.5	318.57
25.6	317.64		25.6	318.97
25.7	317.37		25.7	318.71
25.8	317.51		25.8	318.57
25.9	317.64		25.9	318.71
26	317.77		26	318.71
26.1	318.31		26.1	319.11
26.2	318.31		26.2	319.37
26.3	318.57		26.3	319.24
26.4	318.57		26.4	319.24
26.5	318.57		26.5	319.37
26.6	318.44		26.6	319.24
26.7	318.44		26.7	319.51
26.8	318.17		26.8	319.51
26.9	318.31		26.9	319.11
27	318.04		27	319.51
27.1	317.51		27.1	319.37
27.2	317.24		27.2	318.97
27.3	317.37		27.3	318.84
27.4	317.37		27.4	318.71
27.5	317.64		27.5	318.84
27.6	317.64		27.6	318.44
27.7	317.77		27.7	318.71
27.8	318.44		27.8	318.57
27.9	318.31		27.9	318.97
28	318.31		28	319.24
28.1	318.57		28.1	319.11
28.2	318.57		28.2	319.77
28.3	318.44		28.3	319.64
28.4	318.31		28.4	319.51
28.5	318.84		28.5	319.64
28.6	318.44		28.6	319.64
28.7	318.44		28.7	319.24
28.8	318.57		28.8	319.11
28.9	318.17		28.9	318.97
29	317.91		29	318.71
29.1	317.91		29.1	318.84
29.2	318.04		29.2	318.31
29.3	318.17		29.3	318.44
29.4	318.04		29.4	318.57
29.5	317.91		29.5	318.44
29.6	318.44		29.6	318.31
29.7	318.44		29.7	318.44
29.8	319.11		29.8	318.44
29.9	319.11		29.9	318.84
30	319.11		30	318.97
30.1	319.11		30.1	318.84
30.2	318.97		30.2	319.24
30.3	318.84		30.3	319.51
30.4	318.84		30.4	319.64
30.5	318.71		30.5	319.37
30.6	318.31		30.6	319.37
30.7	318.57		30.7	319.11
30.8	318.04		30.8	319.11
30.9	317.91		30.9	318.71
31	317.91		31	318.84
31.1	318.04		31.1	318.71
31.2	318.17		31.2	318.44
31.3	318.31		31.3	318.44
31.4	318.31		31.4	318.31
31.5	317.91		31.5	318.31
31.6	318.44		31.6	318.44
31.7	318.44		31.7	318.71
31.8	318.57		31.8	318.57
31.9	318.71		31.9	318.84
32	318.57		32	318.71
32.1	318.44		32.1	318.71
32.2	318.57		32.2	318.71
32.3	318.04		32.3	318.57
32.4	317.91		32.4	318.57
32.5	317.91		32.5	318.71
32.6	317.77		32.6	318.71
32.7	317.77		32.7	318.31
32.8	317.64		32.8	318.31
32.9	317.64		32.9	317.91
33	317.64		33	318.31
33.1	317.64		33.1	318.31
33.2	317.37		33.2	318.17
33.3	318.17		33.3	318.31
33.4	318.17		33.4	318.17
33.5	317.91		33.5	318.31
33.6	318.17		33.6	318.17
33.7	318.57		33.7	318.57
33.8	318.57		33.8	318.71
33.9	318.57		33.9	318.71
34	318.57		34	318.71
34.1	318.57		34.1	318.57
34.2	318.44		34.2	318.71
34.3	317.77		34.3	318.57
34.4	317.51		34.4	318.57
34.5	317.91		34.5	318.31
34.6	317.51		34.6	318.57
34.7	317.91		34.7	318.04
34.8	317.91		34.8	318.04
34.9	317.91		34.9	317.91
35	317.91		35	318.17
35.1	318.31		35.1	318.31
35.2	318.44		35.2	318.17
35.3	318.97		35.3	318.31
35.4	318.97		35.4	318.44
35.5	318.84		35.5	318.44
35.6	318.97		35.6	318.44
35.7	319.24		35.7	319.11
35.8	318.84		35.8	318.84
35.9	318.71		35.9	318.84
36	318.84		36	318.71
36.1	318.71		36.1	318.97
36.2	318.71		36.2	318.84
36.3	318.31		36.3	318.71
36.4	318.17		36.4	318.31
36.5	317.91		36.5	318.31
36.6	317.91		36.6	318.31
36.7	318.04		36.7	318.04
36.8	318.44		36.8	318.31
36.9	318.44		36.9	318.17
37	318.57		37	318.17
37.1	318.97		37.1	318.31
37.2	319.11		37.2	318.57
37.3	319.51		37.3	318.44
37.4	319.51		37.4	318.71
37.5	319.51		37.5	318.84
37.6	319.64		37.6	318.57
37.7	319.51		37.7	318.84
37.8	319.24		37.8	318.84
37.9	319.24		37.9	319.11
38	319.24		38	318.97
38.1	318.97		38.1	318.71
38.2	318.97		38.2	318.57
38.3	318.71		38.3	318.57
38.4	318.71		38.4	318.44
38.5	318.84		38.5	318.57
38.6	318.71		38.6	318.84
38.7	318.44		38.7	318.57
38.8	318.57		38.8	318.31
38.9	318.71		38.9	318.17
39	318.44		39	318.17
39.1	319.11		39.1	318.31
39.2	319.11		39.2	318.84
39.3	319.37		39.3	318.97
39.4	319.37		39.4	318.97
39.5	319.37		39.5	318.84
39.6	319.64		39.6	318.97
39.7	319.51		39.7	318.97
39.8	319.11		39.8	319.11
39.9	319.24		39.9	318.97
40	319.24		40	318.44
40.1	318.97		40.1	318.97
40.2	319.11		40.2	318.44
40.3	319.11		40.3	318.17
40.4	319.11		40.4	318.17
40.5	318.97		40.5	318.17
40.6	318.97		40.6	318.17
40.7	319.11		40.7	318.04
40.8	319.24		40.8	318.04
40.9	319.91		40.9	318.31
41	319.51		41	318.04
41.1	319.91		41.1	318.17
41.2	319.77		41.2	318.57
41.3	319.77		41.3	318.57
41.4	319.64		41.4	318.84
41.5	319.51		41.5	318.84
41.6	319.64		41.6	318.71
41.7	319.77		41.7	318.84
41.8	319.24		41.8	318.57
41.9	319.37		41.9	318.31
42	319.51		42	318.57
42.1	319.51		42.1	318.57
42.2	319.37		42.2	318.31
42.3	319.37		42.3	318.31
42.4	319.51		42.4	317.91
42.5	319.24		42.5	318.17
42.6	319.64		42.6	318.04
42.7	319.77		42.7	317.91
42.8	320.17		42.8	317.77
42.9	320.17		42.9	318.17
43	320.04		43	318.17
43.1	320.17		43.1	318.04
43.2	320.04		43.2	318.04
43.3	319.77		43.3	318.04
43.4	319.77		43.4	318.17
43.5	319.91		43.5	318.17
43.6	319.64		43.6	318.31
43.7	319.64		43.7	317.77
43.8	319.11		43.8	318.04
43.9	319.24		43.9	317.77
44	319.24		44	318.04
44.1	319.24		44.1	318.04
44.2	319.11		44.2	317.77
44.3	318.97		44.3	318.04
44.4	318.84		44.4	317.91
44.5	318.97		44.5	317.91
44.6	319.51		44.6	318.04
44.7	319.24		44.7	318.44
44.8	319.64		44.8	318.31
44.9	319.51		44.9	318.57
45	319.37		45	318.71
45.1	319.77		45.1	318.84
45.2	319.91		45.2	318.97
45.3	319.64		45.3	318.97
45.4	319.51		45.4	318.84
45.5	319.64		45.5	318.57
45.6	319.11		45.6	318.71
45.7	319.24		45.7	318.31
45.8	318.97		45.8	318.17
45.9	319.11		45.9	318.17
46	318.97		46	318.04
46.1	319.24		46.1	318.17
46.2	318.97		46.2	318.04
46.3	319.51		46.3	317.91
46.4	320.04		46.4	318.04
46.5	319.64		46.5	318.04
46.6	319.91		46.6	318.17
46.7	320.04		46.7	318.17
46.8	319.91		46.8	318.17
46.9	320.31		46.9	318.17
47	320.57		47	318.17
47.1	320.17		47.1	318.17
47.2	320.31		47.2	318.17
47.3	320.04		47.3	318.17
47.4	320.17		47.4	317.77
47.5	320.04		47.5	317.77
47.6	319.51		47.6	318.04
47.7	319.11		47.7	317.51
47.8	319.24		47.8	317.37
47.9	319.37		47.9	317.37
48	319.51		48	317.51
48.1	319.64		48.1	317.77
48.2	319.77		48.2	317.64
48.3	319.91		48.3	317.77
48.4	319.91		48.4	318.04
48.5	319.77		48.5	318.04
48.6	320.31		48.6	317.91
48.7	320.31		48.7	318.44
48.8	320.17		48.8	318.57
48.9	320.17		48.9	318.71
49	320.44		49	318.57
49.1	320.57		49.1	318.44
49.2	320.44		49.2	318.57
49.3	319.91		49.3	318.57
49.4	320.04		49.4	318.04
49.5	320.04		49.5	317.91
49.6	319.64		49.6	317.64
49.7	319.91		49.7	317.37
49.8	319.64		49.8	317.64
49.9	319.51		49.9	317.64
50	319.64		50	317.64
50.1	319.64		50.1	317.77
50.2	320.04		50.2	317.77
50.3	320.44		50.3	317.77
50.4	320.17		50.4	318.17
50.5	320.04		50.5	318.04
50.6	320.31		50.6	318.17
50.7	320.31		50.7	318.71
50.8	320.31		50.8	318.44
50.9	320.04		50.9	318.57
51	320.04		51	318.57
51.1	320.17		51.1	318.57
51.2	320.17		51.2	318.04
51.3	319.77		51.3	318.17
51.4	319.91		51.4	317.77
51.5	320.17		51.5	318.04
51.6	319.91		51.6	317.91
51.7	320.04		51.7	317.77
51.8	319.77		51.8	317.91
51.9	319.77		51.9	317.77
52	319.91		52	318.04
52.1	320.17		52.1	317.91
52.2	320.17		52.2	317.91
52.3	320.44		52.3	317.91
52.4	320.71		52.4	317.91
52.5	320.57		52.5	318.04
52.6	320.57		52.6	318.04
52.7	320.57		52.7	318.17
52.8	320.57		52.8	318.04
52.9	320.57		52.9	317.77
53	320.71		53	317.77
53.1	320.44		53.1	317.91
53.2	320.44		53.2	317.91
53.3	320.04		53.3	318.04
53.4	320.17		53.4	318.44
53.5	320.04		53.5	317.77
53.6	319.91		53.6	317.91
53.7	319.91		53.7	317.51
53.8	319.91		53.8	317.64
53.9	319.77		53.9	317.77
54	319.51		54	317.91
54.1	319.64		54.1	317.91
54.2	319.64		54.2	317.91
54.3	320.17		54.3	317.77
54.4	320.31		54.4	318.17
54.5	320.44		54.5	318.17
54.6	320.84		54.6	318.31
54.7	320.57		54.7	318.71
54.8	320.44		54.8	318.57
54.9	320.57		54.9	318.31
55	320.57		55	318.31
55.1	320.44		55.1	318.44
55.2	320.57		55.2	318.31
55.3	320.31		55.3	318.31
55.4	320.17		55.4	317.91
55.5	320.17		55.5	317.77
55.6	319.91		55.6	317.77
55.7	319.91		55.7	317.64
55.8	319.51		55.8	317.91
55.9	319.77		55.9	317.77
56	319.91		56	317.77
56.1	320.17		56.1	317.77
56.2	320.17		56.2	318.04
56.3	320.31		56.3	318.04
56.4	320.44		56.4	318.31
56.5	320.31		56.5	318.44
56.6	320.57		56.6	318.44
56.7	320.71		56.7	318.44
56.8	320.71		56.8	318.44
56.9	320.71		56.9	318.31
57	320.71		57	318.44
57.1	320.04		57.1	318.44
57.2	319.91		57.2	317.77
57.3	319.91		57.3	317.91
57.4	319.91		57.4	317.64
57.5	319.77		57.5	317.51
57.6	319.91		57.6	317.64
57.7	319.91		57.7	317.64
57.8	319.91		57.8	317.37
57.9	320.04		57.9	317.51
58	320.04		58	318.31
58.1	320.44		58.1	317.77
58.2	320.44		58.2	317.91
58.3	320.71		58.3	317.91
58.4	320.57		58.4	317.77
58.5	320.71		58.5	318.04
58.6	320.84		58.6	318.04
58.7	320.84		58.7	318.31
58.8	320.71		58.8	318.31
58.9	320.44		58.9	318.04
59	320.44		59	318.17
59.1	319.91		59.1	318.04
59.2	319.91		59.2	317.64
59.3	319.77		59.3	317.77
59.4	319.91		59.4	317.64
59.5	319.77		59.5	317.51
59.6	319.91		59.6	317.51
59.7	319.91		59.7	317.51
59.8	319.77		59.8	317.37
59.9	320.31		59.9	317.51
60	320.57		60	317.51
60.1	320.57		60.1	317.51
60.2	320.57		60.2	317.91
60.3	320.57		60.3	318.04
60.4	320.44		60.4	318.17
60.5	320.31		60.5	318.04
60.6	320.04		60.6	317.91
60.7	319.91		60.7	317.91
60.8	319.77		60.8	317.91
60.9	320.04		60.9	317.51
61	319.91		61	317.77
61.1	319.51		61.1	317.64
61.2	319.51		61.2	317.37
61.3	319.51		61.3	317.51
61.4	319.51		61.4	317.24
61.5	319.77		61.5	317.11
61.6	319.91		61.6	316.97
61.7	319.64		61.7	316.84
61.8	320.31		61.8	316.97
61.9	320.17		61.9	317.11
62	320.04		62	316.97
62.1	320.57		62.1	316.97
62.2	320.57		62.2	317.24
62.3	320.31		62.3	317.11
62.4	320.44		62.4	317.37
62.5	320.44		62.5	317.51
62.6	320.31		62.6	317.37
62.7	320.17		62.7	317.51
62.8	319.51		62.8	317.24
62.9	319.24		62.9	317.24
63	319.24		63	317.11
63.1	319.37		63.1	316.97
63.2	319.51		63.2	316.44
63.3	319.37		63.3	316.31
63.4	319.37		63.4	316.04
63.5	319.37		63.5	315.77
63.6	319.37		63.6	315.91
63.7	319.24		63.7	315.77
63.8	319.51		63.8	315.91
63.9	319.64		63.9	316.31
64	320.04		64	316.71
64.1	319.91		64.1	316.17
64.2	319.77		64.2	316.71
64.3	319.77		64.3	316.57
64.4	319.37		64.4	316.71
64.5	319.37		64.5	316.97
64.6	318.97		64.6	316.97
64.7	318.97		64.7	316.84
64.8	319.11		64.8	316.97
64.9	318.84		64.9	316.44
65	318.71		65	316.44
65.1	318.57		65.1	316.57
65.2	318.31		65.2	316.44
65.3	318.17		65.3	316.44
65.4	318.44		65.4	316.31
65.5	318.57		65.5	316.04
65.6	319.11		65.6	316.17
65.7	319.37		65.7	316.17
65.8	319.77		65.8	316.04
65.9	319.51		65.9	316.71
66	319.51		66	316.71
66.1	319.51		66.1	316.57
66.2	319.51		66.2	316.57
66.3	319.51		66.3	316.71
66.4	319.77		66.4	316.31
66.5	319.77		66.5	316.44
66.6	319.24		66.6	316.44
66.7	319.11		66.7	316.31
66.8	318.71		66.8	316.31
66.9	318.57		66.9	315.91
67	318.44		67	315.91
67.1	318.31		67.1	316.17
67.2	318.31		67.2	315.91
67.3	318.71		67.3	315.77
67.4	318.44		67.4	316.04
67.5	318.31		67.5	316.17
67.6	318.71		67.6	315.91
67.7	318.84		67.7	316.31
67.8	318.84		67.8	316.31
67.9	318.71		67.9	316.57
68	318.44		68	316.57
68.1	318.57		68.1	316.31
68.2	318.71		68.2	316.44
68.3	318.17		68.3	316.31
68.4	318.17		68.4	316.31
68.5	318.44		68.5	316.31
68.6	317.91		68.6	316.31
68.7	318.04		68.7	316.31
68.8	318.31		68.8	316.17
68.9	318.04		68.9	315.64
69	318.17		69	315.91
69.1	318.17		69.1	315.91
69.2	318.04		69.2	315.91
69.3	318.31		69.3	316.31
69.4	317.91		69.4	316.44
69.5	317.91		69.5	316.17
69.6	318.04		69.6	316.04
69.7	317.91		69.7	316.44
69.8	318.17		69.8	316.44
69.9	318.17		69.9	316.44
70	318.31		70	316.31
70.1	318.44		70.1	316.57
70.2	318.57		70.2	316.71
70.3	318.04		70.3	316.57
70.4	317.91		70.4	316.44
70.5	318.17		70.5	316.17
70.6	317.77		70.6	316.17
70.7	317.91		70.7	315.77
70.8	318.31		70.8	315.91
70.9	318.04		70.9	315.77
71	318.04		71	315.64
71.1	318.17		71.1	315.64
71.2	318.04		71.2	315.77
71.3	318.57		71.3	315.64
71.4	318.17		71.4	316.17
71.5	318.04		71.5	315.91
71.6	318.44		71.6	315.64
71.7	318.44		71.7	315.64
71.8	318.44		71.8	315.64
71.9	318.84		71.9	315.77
72	318.84		72	315.91
72.1	318.57		72.1	315.77
72.2	318.57		72.2	315.77
72.3	318.17		72.3	316.04
72.4	318.17		72.4	315.51
72.5	318.17		72.5	315.37
72.6	318.31		72.6	315.51
72.7	318.31		72.7	315.37
72.8	318.17		72.8	315.37
72.9	318.17		72.9	315.51
73	318.31		73	315.64
73.1	318.44		73.1	315.64
73.2	318.44		73.2	315.77
73.3	318.84		73.3	315.64
73.4	318.84		73.4	315.91
73.5	318.71		73.5	316.04
73.6	318.84		73.6	316.04
73.7	318.97		73.7	316.31
73.8	318.71		73.8	316.04
73.9	318.57		73.9	315.77
74	318.57		74	315.91
74.1	318.44		74.1	316.04
74.2	318.71		74.2	315.77
74.3	318.31		74.3	315.91
74.4	318.31		74.4	315.51
74.5	318.17		74.5	315.37
74.6	318.17		74.6	315.37
74.7	318.04		74.7	315.37
74.8	318.17		74.8	315.51
74.9	318.44		74.9	315.77
75	318.31		75	315.64
75.1	318.44		75.1	315.37
75.2	318.31		75.2	315.77
75.3	318.84		75.3	315.64
75.4	318.71		75.4	316.04
75.5	318.84		75.5	316.17
75.6	319.11		75.6	316.31
75.7	319.11		75.7	316.17
75.8	318.71		75.8	316.17
75.9	318.84		75.9	315.91
76	318.84		76	315.37
76.1	318.57		76.1	315.64
76.2	318.31		76.2	315.24
76.3	318.44		76.3	315.24
76.4	318.31		76.4	315.37
76.5	318.31		76.5	315.51
76.6	318.17		76.6	315.24
76.7	318.17		76.7	315.1
76.8	318.44		76.8	314.84
76.9	318.44		76.9	315.24
77	318.04		77	315.24
77.1	318.71		77.1	315.24
77.2	318.44		77.2	315.91
77.3	318.84		77.3	315.77
77.4	318.84		77.4	315.64
77.5	318.97		77.5	315.64
77.6	318.97		77.6	315.91
77.7	318.84		77.7	315.77
77.8	318.57		77.8	316.04
77.9	318.57		77.9	315.77
78	318.71		78	315.64
78.1	318.31		78.1	315.64
78.2	318.57		78.2	315.1
78.3	318.04		78.3	315.1
78.4	318.04		78.4	314.97
78.5	318.04		78.5	315.24
78.6	317.91		78.6	315.1
78.7	318.04		78.7	314.97
78.8	318.31		78.8	315.1
78.9	318.31		78.9	315.37
79	318.17		79	315.24
79.1	318.71		79.1	315.1
79.2	318.44		79.2	315.77
79.3	318.71		79.3	315.64
79.4	318.57		79.4	315.64
79.5	318.84		79.5	315.77
79.6	318.97		79.6	315.51
79.7	318.84		79.7	315.64
79.8	318.44		79.8	315.77
79.9	318.44		79.9	315.51
80	318.44		80	315.37
80.1	318.04		80.1	315.24
80.2	318.31		80.2	314.97
80.3	317.91		80.3	315.1
80.4	317.91		80.4	314.84
80.5	317.91		80.5	315.1
80.6	317.91		80.6	314.97
80.7	317.64		80.7	314.84
80.8	317.77		80.8	314.84
80.9	317.91		80.9	315.51
81	317.91		81	315.37
81.1	318.17		81.1	315.51
81.2	318.17		81.2	315.51
81.3	318.17		81.3	315.51
81.4	318.31		81.4	315.24
81.5	318.44		81.5	315.37
81.6	318.44		81.6	315.51
81.7	318.31		81.7	315.64
81.8	317.91		81.8	315.77
81.9	318.17		81.9	315.1
82	318.04		82	314.84
82.1	317.77		82.1	314.97
82.2	317.91		82.2	314.97
82.3	317.64		82.3	315.1
82.4	317.64		82.4	315.1
82.5	317.51		82.5	314.84
82.6	317.51		82.6	314.7
82.7	317.51		82.7	314.7
82.8	317.64		82.8	314.84
82.9	317.91		82.9	315.37
83	317.77		83	315.37
83.1	318.04		83.1	315.1
83.2	318.04		83.2	315.51
83.3	317.91		83.3	315.51
83.4	317.64		83.4	315.51
83.5	317.77		83.5	315.64
83.6	317.77		83.6	315.51
83.7	317.91		83.7	315.24
83.8	317.91		83.8	315.24
83.9	317.51		83.9	314.97
84	317.64		84	314.7
84.1	317.24		84.1	314.7
84.2	317.37		84.2	313.9
84.3	317.37		84.3	314.04
84.4	317.64		84.4	314.17
84.5	317.37		84.5	314.17
84.6	317.24		84.6	314.17
84.7	317.24		84.7	314.7
84.8	317.11		84.8	314.57
84.9	317.37		84.9	314.7
85	317.37		85	314.7
85.1	317.64		85.1	314.84
85.2	317.24		85.2	315.1
85.3	317.77		85.3	315.1
85.4	317.77		85.4	315.1
85.5	317.51		85.5	314.97
85.6	317.51		85.6	314.84
85.7	317.64		85.7	314.84
85.8	317.37		85.8	314.84
85.9	317.51		85.9	314.44
86	317.64		86	314.3
86.1	317.24		86.1	314.44
86.2	317.24		86.2	314.17
86.3	317.11		86.3	313.9
86.4	317.11		86.4	313.9
86.5	316.97		86.5	313.77
86.6	316.84		86.6	313.77
86.7	316.71		86.7	313.77
86.8	316.71		86.8	313.64
86.9	316.44		86.9	314.3
87	316.17		87	314.3
87.1	316.71		87.1	314.04
87.2	316.71		87.2	314.3
87.3	316.97		87.3	314.3
87.4	317.24		87.4	314.44
87.5	317.37		87.5	314.57
87.6	317.37		87.6	314.57
87.7	317.24		87.7	314.17
87.8	317.11		87.8	314.17
87.9	317.24		87.9	313.77
88	316.97		88	313.77
88.1	316.97		88.1	314.04
88.2	316.97		88.2	313.9
88.3	316.71		88.3	313.77
88.4	316.57		88.4	313.64
88.5	316.57		88.5	313.77
88.6	316.17		88.6	313.64
88.7	316.04		88.7	313.9
88.8	315.64		88.8	313.77
88.9	316.04		88.9	314.17
89	316.17		89	314.17
89.1	316.71		89.1	314.17
89.2	317.11		89.2	314.3
89.3	317.11		89.3	314.17
89.4	316.97		89.4	314.44
89.5	316.97		89.5	314.44
89.6	316.97		89.6	314.44
89.7	316.84		89.7	313.77
89.8	316.71		89.8	313.9
89.9	316.17		89.9	313.64
90	316.17		90	313.9
90.1	315.77		90.1	313.77
90.2	315.77		90.2	313.64
90.3	315.64		90.3	313.5
90.4	315.77		90.4	313.64
90.5	315.91		90.5	313.5
90.6	316.17		90.6	313.37
90.7	316.04		90.7	313.5
90.8	316.17		90.8	313.24
90.9	316.04		90.9	313.64
91	316.17		91	313.64
91.1	316.71		91.1	313.64
91.2	316.71		91.2	313.64
91.3	316.84		91.3	313.64
91.4	316.44		91.4	313.5
91.5	316.44		91.5	313.64
91.6	316.44		91.6	313.64
91.7	316.17		91.7	313.37
91.8	316.17		91.8	313.37
91.9	316.31		91.9	313.24
92	316.17		92	313.5
92.1	315.91		92.1	313.37
92.2	315.91		92.2	313.24
92.3	315.64		92.3	313.24
92.4	315.77		92.4	313.24
92.5	315.91		92.5	313.37
92.6	315.91		92.6	313.5
92.7	315.77		92.7	313.77
92.8	316.17		92.8	313.77
92.9	316.17		92.9	313.9
93	316.04		93	313.77
93.1	316.57		93.1	313.77
93.2	316.57		93.2	313.5
93.3	316.44		93.3	313.37
93.4	316.44		93.4	313.24
93.5	316.44		93.5	313.24
93.6	316.17		93.6	313.1
93.7	316.04		93.7	312.7
93.8	315.64		93.8	312.57
93.9	315.77		93.9	312.3
94	315.91		94	312.7
94.1	315.51		94.1	312.7
94.2	315.51		94.2	312.7
94.3	315.51		94.3	312.84
94.4	315.64		94.4	312.84
94.5	315.51		94.5	312.97
94.6	315.64		94.6	312.84
94.7	315.37		94.7	313.5
94.8	315.37		94.8	313.37
94.9	315.91		94.9	313.5
95	315.91		95	313.77
95.1	316.31		95.1	313.64
95.2	316.17		95.2	313.37
95.3	316.04		95.3	313.37
95.4	316.04		95.4	313.1
95.5	316.17		95.5	313.5
95.6	315.77		95.6	313.5
95.7	315.91		95.7	312.97
95.8	315.64		95.8	312.97
95.9	315.77		95.9	312.7
96	315.51		96	312.97
96.1	315.1		96.1	312.84
96.2	315.24		96.2	313.1
96.3	315.1		96.3	313.1
96.4	315.24		96.4	313.24
96.5	315.24		96.5	313.1
96.6	315.77		96.6	313.24
96.7	315.37		96.7	313.24
96.8	315.64		96.8	313.1
96.9	315.64		96.9	313.1
97	315.64		97	312.97
97.1	316.04		97.1	313.1
97.2	315.91		97.2	313.24
97.3	315.77		97.3	313.1
97.4	315.64		97.4	312.7
97.5	315.77		97.5	312.57
97.6	315.37		97.6	312.57
97.7	315.37		97.7	312.3
97.8	315.1		97.8	312.3
97.9	315.24		97.9	312.04
98	314.97		98	312.17
98.1	314.97		98.1	312.17
98.2	314.97		98.2	312.17
98.3	314.57		98.3	312.04
98.4	314.84		98.4	312.44
98.5	314.84		98.5	312.7
98.6	315.1		98.6	312.57
98.7	314.97		98.7	312.97
98.8	315.37		98.8	312.7
98.9	315.24		98.9	312.7
99	315.1		99	312.84
99.1	315.51		99.1	312.84
99.2	315.51		99.2	312.97
99.3	315.37		99.3	313.24
99.4	315.1		99.4	312.57
99.5	315.24		99.5	312.3
99.6	314.97		99.6	312.57
99.7	314.97		99.7	312.17
99.8	314.7		99.8	312.04
99.9	314.7		99.9	312.04
100	314.84		100	312.44
100.1	314.57		100.1	312.04
100.2	314.44		100.2	311.9
100.3	314.44		100.3	311.9
100.4	314.44		100.4	312.04
100.5	315.1		100.5	312.7
100.6	314.97		100.6	312.44
100.7	314.97		100.7	312.84
100.8	314.7		100.8	312.7
100.9	315.1		100.9	312.57
101	314.97		101	312.57
101.1	315.24		101.1	312.3
101.2	315.24		101.2	312.3
101.3	315.1		101.3	312.44
101.4	314.97		101.4	312.17
101.5	315.1		101.5	312.17
101.6	314.44		101.6	312.04
101.7	314.04		101.7	311.77
101.8	313.77		101.8	311.64
101.9	313.77		101.9	311.64
102	313.64		102	311.37
102.1	313.5		102.1	311.24
102.2	314.04		102.2	311.37
102.3	314.17		102.3	311.5
102.4	314.04		102.4	311.77
102.5	314.04		102.5	311.77
102.6	314.44		102.6	311.77
102.7	314.3		102.7	312.17
102.8	314.17		102.8	312.17
102.9	314.04		102.9	312.17
103	314.17		103	312.17
103.1	314.3		103.1	312.17
103.2	314.17		103.2	311.9
103.3	314.17		103.3	311.77
103.4	314.3		103.4	311.5
103.5	314.3		103.5	311.64
103.6	313.77		103.6	311.5
103.7	313.77		103.7	311.1
103.8	313.64		103.8	311.24
103.9	313.77		103.9	311.24
104	313.9		104	311.24
104.1	313.77		104.1	311.24
104.2	313.64		104.2	311.77
104.3	313.77		104.3	311.5
104.4	314.04		104.4	311.9
104.5	313.64		104.5	312.04
104.6	313.9		104.6	311.9
104.7	314.17		104.7	311.9
104.8	314.44		104.8	312.04
104.9	314.44		104.9	312.17
105	314.3		105	312.04
105.1	314.57		105.1	311.9
105.2	314.44		105.2	311.64
105.3	314.04		105.3	311.77
105.4	314.17		105.4	311.37
105.5	314.17		105.5	311.5
105.6	313.5		105.6	311.64
105.7	313.5		105.7	311.24
105.8	313.37		105.8	311.24
105.9	313.37		105.9	311.24
106	313.5		106	311.77
106.1	313.64		106.1	311.1
106.2	313.64		106.2	311.5
106.3	313.64		106.3	311.37
106.4	313.64		106.4	311.24
106.5	314.17		106.5	311.64
106.6	314.04		106.6	311.64
106.7	314.04		106.7	311.5
106.8	314.04		106.8	311.37
106.9	313.9		106.9	311.24
107	314.04		107	311.64
107.1	313.9		107.1	311.77
107.2	313.77		107.2	311.24
107.3	313.9		107.3	311.1
107.4	313.77		107.4	310.84
107.5	313.9		107.5	310.97
107.6	313.24		107.6	310.97
107.7	313.1		107.7	311.1
107.8	313.1		107.8	310.97
107.9	313.1		107.9	310.97
108	313.24		108	310.84
108.1	313.5		108.1	310.84
108.2	313.37		108.2	311.5
108.3	313.77		108.3	311.37
108.4	313.37		108.4	311.77
108.5	313.64		108.5	311.64
108.6	313.64		108.6	311.37
108.7	313.77		108.7	311.5
108.8	313.9		108.8	311.5
108.9	313.77		108.9	311.1
109	313.9		109	310.97
109.1	313.5		109.1	310.84
109.2	313.5		109.2	310.44
109.3	314.04		109.3	310.57
109.4	313.37		109.4	310.84
109.5	313.37		109.5	310.7
109.6	312.84		109.6	310.57
109.7	312.97		109.7	310.44
109.8	313.1		109.8	310.44
109.9	312.7		109.9	310.7
110	312.84		110	310.84
110.1	313.1		110.1	310.84
110.2	312.84		110.2	311.24
110.3	313.24		110.3	311.1
110.4	313.24		110.4	311.1
110.5	313.1		110.5	311.24
110.6	313.37		110.6	311.37
110.7	313.24		110.7	311.37
110.8	313.64		110.8	311.37
110.9	313.5		110.9	311.1
111	313.37		111	310.97
111.1	313.24		111.1	311.1
111.2	313.1		111.2	310.84
111.3	312.44		111.3	310.7
111.4	312.57		111.4	310.44
111.5	312.7		111.5	310.44
111.6	312.44		111.6	310.44
111.7	312.3		111.7	310.44
111.8	312.44		111.8	310.44
111.9	312.44		111.9	310.7
112	312.57		112	311.37
112.1	312.7		112.1	310.57
112.2	312.7		112.2	310.84
112.3	313.1		112.3	310.84
112.4	312.84		112.4	310.97
112.5	312.84		112.5	310.97
112.6	312.57		112.6	310.97
112.7	312.57		112.7	311.1
112.8	312.57		112.8	310.97
112.9	312.7		112.9	310.7
113	312.7		113	310.57
113.1	312.57		113.1	310.7
113.2	312.84		113.2	310.44
113.3	312.3		113.3	310.44
113.4	312.04		113.4	310.17
113.5	312.17		113.5	310.04
113.6	311.9		113.6	310.04
113.7	311.37		113.7	310.04
113.8	312.3		113.8	310.04
113.9	312.17		113.9	310.3
114	312.04		114	310.04
114.1	312.44		114.1	309.9
114.2	312.17		114.2	310.3
114.3	312.57		114.3	310.3
114.4	312.97		114.4	310.44
114.5	312.84		114.5	310.57
114.6	312.84		114.6	310.44
114.7	312.7		114.7	310.57
114.8	312.57		114.8	310.44
114.9	312.57		114.9	310.17
115	312.84		115	310.04
115.1	312.3		115.1	310.04
115.2	312.44		115.2	309.77
115.3	312.04		115.3	309.77
115.4	311.9		115.4	309.77
115.5	311.77		115.5	309.64
115.6	311.64		115.6	309.77
115.7	311.5		115.7	309.9
115.8	311.5		115.8	309.64
115.9	311.64		115.9	310.17
116	311.5		116	310.04
116.1	312.04		116.1	310.3
116.2	311.9		116.2	310.57
116.3	312.17		116.3	310.04
116.4	312.3		116.4	310.17
116.5	312.44		116.5	310.17
116.6	312.17		116.6	310.3
116.7	312.17		116.7	310.17
116.8	312.04		116.8	310.3
116.9	311.9		116.9	310.17
117	311.9		117	309.77
117.1	311.5		117.1	309.5
117.2	311.77		117.2	309.5
117.3	311.37		117.3	309.5
117.4	311.37		117.4	309.5
117.5	311.37		117.5	309.64
117.6	311.37		117.6	309.64
117.7	311.1		117.7	309.5
117.8	311.37		117.8	309.37
117.9	311.37		117.9	309.77
118	311.24		118	309.9
118.1	311.5		118.1	309.5
118.2	311.5		118.2	309.9
118.3	311.9		118.3	310.04
118.4	311.9		118.4	309.9
118.5	311.9		118.5	309.77
118.6	311.77		118.6	309.64
118.7	311.77		118.7	309.64
118.8	311.64		118.8	309.64
118.9	311.37		118.9	309.1
119	311.24		119	309.24
119.1	310.84		119.1	309.37
119.2	310.97		119.2	308.97
119.3	310.84		119.3	308.83
119.4	310.84		119.4	308.7
119.5	310.84		119.5	308.83
119.6	310.84		119.6	308.7
119.7	310.57		119.7	308.83
119.8	310.84		119.8	308.97
119.9	310.84		119.9	309.24
120	310.84		120	309.1
120.1	311.37		120.1	309.1
120.2	311.24		120.2	309.24
120.3	311.1		120.3	309.5
120.4	311.37		120.4	309.5
120.5	311.5		120.5	309.5
120.6	311.37		120.6	309.24
120.7	311.64		120.7	309.24
120.8	311.1		120.8	308.97
120.9	311.1		120.9	308.7
121	310.84		121	308.7
121.1	310.57		121.1	308.97
121.2	310.57		121.2	308.7
121.3	310.7		121.3	308.7
121.4	310.84		121.4	308.57
121.5	310.3		121.5	308.3
121.6	310.44		121.6	308.3
121.7	310.44		121.7	308.83
121.8	310.84		121.8	308.7
121.9	310.84		121.9	308.97
122	310.84		122	308.97
122.1	311.1		122.1	308.83
122.2	311.1		122.2	308.97
122.3	311.1		122.3	308.83
122.4	310.97		122.4	308.97
122.5	310.97		122.5	308.97
122.6	311.1		122.6	308.83
122.7	311.24		122.7	308.43
122.8	310.44		122.8	308.7
122.9	310.7		122.9	308.3
123	310.44		123	308.3
123.1	310.04		123.1	308.43
123.2	310.04		123.2	308.03
123.3	310.3		123.3	308.03
123.4	310.44		123.4	307.9
123.5	310.44		123.5	307.9
123.6	310.17		123.6	307.77
123.7	310.04		123.7	308.43
123.8	310.57		123.8	308.03
123.9	310.7		123.9	308.3
124	310.7		124	308.57
124.1	310.84		124.1	308.3
124.2	310.57		124.2	308.3
124.3	310.7		124.3	308.43
124.4	310.44		124.4	308.57
124.5	310.3		124.5	308.43
124.6	310.44		124.6	308.17
124.7	310.44		124.7	307.9
124.8	309.77		124.8	308.03
124.9	309.64		124.9	307.37
125	309.77		125	307.5
125.1	309.77		125.1	307.77
125.2	309.77		125.2	307.37
125.3	309.5		125.3	307.1
125.4	309.37		125.4	307.1
125.5	309.24		125.5	307.23
125.6	309.64		125.6	306.83
125.7	309.9		125.7	307.5
125.8	310.17		125.8	307.37
125.9	310.17		125.9	307.5
126	310.04		126	307.5
126.1	309.77		126.1	307.5
126.2	309.9		126.2	308.43
126.3	309.64		126.3	307.77
126.4	309.77		126.4	307.77
126.5	309.77		126.5	307.63
126.6	309.5		126.6	307.5
126.7	309.37		126.7	306.7
126.8	308.83		126.8	306.83
126.9	308.7		126.9	306.43
127	308.83		127	306.57
127.1	308.7		127.1	306.7
127.2	308.7		127.2	306.43
127.3	308.83		127.3	306.3
127.4	308.7		127.4	306.3
127.5	308.7		127.5	306.17
127.6	308.97		127.6	306.3
127.7	308.97		127.7	306.83
127.8	309.24		127.8	306.43
127.9	309.1		127.9	306.03
128	309.24		128	306.3
128.1	309.24		128.1	306.17
128.2	309.1		128.2	306.03
128.3	308.57		128.3	306.03
128.4	308.7		128.4	305.77
128.5	308.57		128.5	305.9
128.6	308.3		128.6	305.77
128.7	308.3		128.7	305.23
128.8	308.3		128.8	305.1
128.9	308.03		128.9	304.7
129	308.03		129	304.97
129.1	307.77		129.1	304.57
129.2	307.63		129.2	304.83
129.3	307.63		129.3	304.7
129.4	307.63		129.4	304.83
129.5	307.63		129.5	304.7
129.6	308.03		129.6	304.83
129.7	307.9		129.7	304.97
129.8	307.9		129.8	304.83
129.9	308.03		129.9	305.1
130	308.03		130	304.97
130.1	307.77		130.1	304.97
130.2	307.77		130.2	304.7
130.3	307.5		130.3	304.43
130.4	307.5		130.4	304.7
130.5	307.37		130.5	304.17
130.6	307.23		130.6	304.17
130.7	307.23		130.7	303.5
130.8	307.23		130.8	303.5
130.9	306.97		130.9	303.5
131	306.97		131	303.5
131.1	307.1		131.1	303.5
131.2	307.23		131.2	303.5
131.3	307.37		131.3	303.23
131.4	307.37		131.4	303.77
131.5	307.1		131.5	303.63
131.6	307.37		131.6	303.37
131.7	307.37		131.7	303.9
131.8	307.5		131.8	303.9
131.9	307.5		131.9	303.77
132	307.23		132	303.5
132.1	306.97		132.1	303.63
132.2	306.97		132.2	303.5
132.3	306.57		132.3	303.63
132.4	306.57		132.4	303.23
132.5	306.7		132.5	303.1
132.6	306.43		132.6	303.1
132.7	306.03		132.7	302.56
132.8	305.9		132.8	302.56
132.9	305.9		132.9	302.56
133	305.9		133	302.7
133.1	305.9		133.1	302.43
133.2	305.9		133.2	302.16
133.3	306.3		133.3	302.03
133.4	306.43		133.4	302.43
133.5	306.17		133.5	302.3
133.6	306.3		133.6	302.03
133.7	306.17		133.7	302.16
133.8	306.17		133.8	302.03
133.9	306.3		133.9	302.16
134	306.3		134	302.03
134.1	305.63		134.1	302.03
134.2	305.9		134.2	301.9
134.3	305.23		134.3	301.76
134.4	305.23		134.4	301.23
134.5	305.1		134.5	301.23
134.6	305.1		134.6	301.23
134.7	305.1		134.7	300.83
134.8	305.1		134.8	300.83
134.9	304.7		134.9	300.7
135	304.83		135	300.56
135.1	304.97		135.1	300.43
135.2	305.23		135.2	300.56
135.3	305.5		135.3	300.3
135.4	305.1		135.4	300.83
135.5	305.1		135.5	300.83
135.6	305.1		135.6	300.7
135.7	304.97		135.7	300.7
135.8	304.83		135.8	300.7
135.9	304.83		135.9	300.83
136	305.1		136	300.7
136.1	304.43		136.1	300.83
136.2	304.3		136.2	300.43
136.3	304.03		136.3	300.3
136.4	304.03		136.4	300.3
136.5	304.03		136.5	299.76
136.6	304.03		136.6	299.36
136.7	304.17		136.7	299.23
136.8	303.77		136.8	299.23
136.9	303.77		136.9	299.36
137	303.77		137	299.1
137.1	303.77		137.1	298.96
137.2	304.17		137.2	299.1
137.3	304.43		137.3	298.96
137.4	304.3		137.4	298.96
137.5	304.03		137.5	299.36
137.6	304.17		137.6	299.5
137.7	304.03		137.7	299.5
137.8	303.77		137.8	299.36
137.9	303.63		137.9	299.36
138	303.77		138	299.23
138.1	303.5		138.1	299.23
138.2	303.5		138.2	299.23
138.3	302.96		138.3	299.1
138.4	302.83		138.4	298.43
138.5	302.83		138.5	298.3
138.6	302.56		138.6	298.43
138.7	302.16		138.7	298.03
138.8	302.56		138.8	298.03
138.9	302.7		138.9	298.16
139	302.7		139	297.63
139.1	302.83		139.1	297.76
139.2	302.7		139.2	297.76
139.3	302.96		139.3	297.63
139.4	302.7		139.4	298.03
139.5	302.96		139.5	298.03
139.6	303.1		139.6	298.03
139.7	302.83		139.7	298.03
139.8	302.56		139.8	297.63
139.9	302.56		139.9	297.63
140	302.43		140	297.76
140.1	302.16		140.1	297.9
140.2	302.16		140.2	297.63
140.3	301.9		140.3	297.36
140.4	301.9		140.4	296.83
140.5	301.63		140.5	296.83
140.6	301.5		140.6	296.69
140.7	301.5		140.7	296.43
140.8	301.76		140.8	296.29
140.9	301.76		140.9	296.16
141	301.63		141	296.16
141.1	301.9		141.1	296.03
141.2	301.9		141.2	296.16
141.3	301.76		141.3	295.76
141.4	301.76		141.4	296.29
141.5	301.76		141.5	296.56
141.6	301.9		141.6	296.43
141.7	301.76		141.7	296.29
141.8	301.36		141.8	296.29
141.9	301.23		141.9	296.29
142	301.1		142	295.63
142.1	300.43		142.1	296.16
142.2	300.56		142.2	296.03
142.3	300.43		142.3	295.76
142.4	300.43		142.4	295.76
142.5	300.43		142.5	295.09
142.6	300.43		142.6	294.96
142.7	300.3		142.7	294.69
142.8	300.43		142.8	294.69
142.9	300.3		142.9	294.56
143	300.3		143	294.69
143.1	300.7		143.1	294.43
143.2	300.56		143.2	294.56
143.3	300.56		143.3	294.56
143.4	300.43		143.4	294.83
143.5	300.16		143.5	294.56
143.6	300.43		143.6	294.56
143.7	300.43		143.7	294.69
143.8	300.03		143.8	294.56
143.9	299.9		143.9	294.56
144	299.9		144	294.56
144.1	299.36		144.1	294.29
144.2	299.5		144.2	293.76
144.3	299.36		144.3	293.89
144.4	299.5		144.4	293.23
144.5	299.1		144.5	293.23
144.6	298.96		144.6	293.36
144.7	298.96		144.7	293.09
144.8	299.5		144.8	292.96
144.9	298.96		144.9	292.96
145	298.96		145	292.83
145.1	299.23		145.1	292.69
145.2	299.1		145.2	292.96
145.3	299.1		145.3	292.96
145.4	298.96		145.4	293.23
145.5	299.1		145.5	292.96
145.6	299.1		145.6	292.96
145.7	299.1		145.7	293.09
145.8	298.56		145.8	292.83
145.9	298.3		145.9	292.69
146	298.43		146	292.69
146.1	297.9		146.1	292.83
146.2	297.9		146.2	292.29
146.3	298.03		146.3	292.16
146.4	298.03		146.4	291.89
146.5	297.9		146.5	291.89
146.6	297.63		146.6	291.76
146.7	297.5		146.7	291.49
146.8	298.03		146.8	291.63
146.9	297.9		146.9	291.49
147	298.03		147	291.49
147.1	298.3		147.1	291.23
147.2	298.03		147.2	291.49
147.3	297.5		147.3	291.63
147.4	298.03		147.4	291.63
147.5	297.63		147.5	291.63
147.6	297.23		147.6	291.49
147.7	296.96		147.7	291.49
147.8	296.43		147.8	291.49
147.9	296.29		147.9	291.23
148	296.16		148	290.69
148.1	295.36		148.1	291.09
148.2	295.63		148.2	290.69
148.3	295.63		148.3	290.83
148.4	295.49		148.4	290.83
148.5	296.03		148.5	290.29
148.6	296.16		148.6	290.29
148.7	295.89		148.7	290.16
148.8	295.63		148.8	290.16
148.9	296.16		148.9	290.16
149	296.03		149	290.16
149.1	296.29		149.1	290.16
149.2	296.43		149.2	290.29
149.3	296.43		149.3	290.16
149.4	296.16		149.4	290.02
149.5	296.03		149.5	290.29
149.6	295.89		149.6	290.16
149.7	295.89		149.7	290.16
149.8	295.49		149.8	290.16
149.9	295.63		149.9	289.76
150	295.63		150	289.62
150.1	295.23		150.1	289.76
150.2	295.23		150.2	289.22
150.3	294.96		150.3	289.36
150.4	295.09		150.4	289.22
150.5	295.09		150.5	289.22
150.6	295.23		150.6	289.09
150.7	295.09		150.7	288.82
150.8	295.36		150.8	288.69
150.9	295.36		150.9	288.82
151	295.09		151	288.69
151.1	295.09		151.1	288.69
151.2	295.09		151.2	288.96
151.3	295.09		151.3	288.96
151.4	295.09		151.4	288.96
151.5	295.09		151.5	288.82
151.6	294.56		151.6	288.96
151.7	294.29		151.7	289.09
151.8	294.03		151.8	288.96
151.9	294.16		151.9	288.42
152	294.29		152	288.42
152.1	294.03		152.1	288.42
152.2	293.76		152.2	288.02
152.3	293.63		152.3	287.89
152.4	293.63		152.4	287.62
152.5	293.49		152.5	287.89
152.6	293.89		152.6	287.62
152.7	293.89		152.7	287.49
152.8	294.03		152.8	287.49
152.9	293.89		152.9	287.62
153	293.89		153	287.49
153.1	293.89		153.1	287.36
153.2	293.89		153.2	287.76
153.3	294.03		153.3	287.49
153.4	294.16		153.4	287.76
153.5	293.76		153.5	287.76
153.6	293.23		153.6	287.36
153.7	293.23		153.7	287.22
153.8	292.96		153.8	287.36
153.9	292.69		153.9	287.22
154	292.56		154	286.69
154.1	292.56		154.1	286.96
154.2	292.56		154.2	286.56
154.3	292.43		154.3	286.42
154.4	292.29		154.4	286.42
154.5	292.69		154.5	286.16
154.6	292.69		154.6	286.42
154.7	292.56		154.7	286.29
154.8	292.83		154.8	286.16
154.9	292.96		154.9	286.29
155	292.83		155	286.42
155.1	292.56		155.1	286.29
155.2	292.56		155.2	286.69
155.3	292.16		155.3	286.69
155.4	292.03		155.4	286.56
155.5	292.03		155.5	286.42
155.6	291.76		155.6	286.42
155.7	291.89		155.7	286.29
155.8	291.49		155.8	286.16
155.9	291.23		155.9	286.02
156	291.23		156	285.89
156.1	291.23		156.1	285.76
156.2	291.09		156.2	285.22
156.3	291.49		156.3	285.36
156.4	291.49		156.4	285.22
156.5	291.09		156.5	285.09
156.6	291.49		156.6	285.22
156.7	291.36		156.7	285.09
156.8	291.49		156.8	284.96
156.9	291.23		156.9	285.36
157	291.63		157	285.22
157.1	291.49		157.1	285.09
157.2	291.36		157.2	285.62
157.3	290.96		157.3	285.62
157.4	290.96		157.4	285.36
157.5	290.96		157.5	285.49
157.6	290.56		157.6	285.22
157.7	290.56		157.7	285.22
157.8	290.29		157.8	285.09
157.9	290.29		157.9	284.82
158	290.02		158	284.82
158.1	290.02		158.1	284.69
158.2	289.89		158.2	284.29
158.3	290.16		158.3	284.29
158.4	290.16		158.4	284.02
158.5	290.02		158.5	284.02
158.6	290.29		158.6	283.89
158.7	290.16		158.7	284.02
158.8	290.29		158.8	283.89
158.9	290.16		158.9	284.15
159	290.16		159	283.89
159.1	290.16		159.1	284.02
159.2	289.89		159.2	284.42
159.3	289.76		159.3	284.15
159.4	289.89		159.4	284.42
159.5	289.76		159.5	284.29
159.6	289.36		159.6	284.29
159.7	289.49		159.7	284.02
159.8	288.96		159.8	284.15
159.9	288.82		159.9	283.75
160	288.69		160	283.35
160.1	288.69		160.1	284.02
160.2	288.69		160.2	283.35
160.3	288.56		160.3	283.09
160.4	288.56		160.4	283.22
160.5	288.96		160.5	283.22
160.6	288.96		160.6	283.22
160.7	288.82		160.7	283.09
160.8	288.69		160.8	283.09
160.9	288.69		160.9	283.35
161	288.82		161	282.95
161.1	288.69		161.1	282.82
161.2	288.82		161.2	283.35
161.3	288.82		161.3	283.22
161.4	288.42		161.4	282.82
161.5	288.29		161.5	282.82
161.6	287.76		161.6	282.82
161.7	287.62		161.7	282.95
161.8	287.36		161.8	282.82
161.9	287.36		161.9	282.29
162	287.49		162	282.29
162.1	287.36		162.1	282.42
162.2	287.09		162.2	281.89
162.3	287.36		162.3	281.75
162.4	287.36		162.4	281.89
162.5	287.22		162.5	281.75
162.6	287.22		162.6	281.75
162.7	287.22		162.7	281.62
162.8	287.49		162.8	281.75
162.9	287.49		162.9	281.89
163	287.36		163	281.62
163.1	287.22		163.1	281.35
163.2	287.22		163.2	281.89
163.3	286.42		163.3	281.75
163.4	286.69		163.4	281.75
163.5	286.96		163.5	281.89
163.6	286.42		163.6	281.89
163.7	286.29		163.7	281.89
163.8	286.16		163.8	282.02
163.9	286.16		163.9	281.89
164	286.02		164	281.75
164.1	285.89		164.1	281.49
164.2	286.02		164.2	281.09
164.3	286.16		164.3	281.22
164.4	285.89		164.4	281.09
164.5	285.62		164.5	281.09
164.6	286.16		164.6	281.09
164.7	286.02		164.7	281.09
164.8	286.02		164.8	280.82
164.9	286.02		164.9	281.09
165	285.89		165	281.09
165.1	285.89		165.1	280.95
165.2	285.89		165.2	281.62
165.3	285.36		165.3	281.62
165.4	285.36		165.4	281.49
165.5	285.49		165.5	281.22
165.6	285.22		165.6	281.22
165.7	285.09		165.7	281.22
165.8	284.69		165.8	281.22
165.9	284.69		165.9	281.09
166	284.69		166	280.55
166.1	284.69		166.1	281.09
166.2	284.29		166.2	280.42
166.3	284.42		166.3	280.42
166.4	284.42		166.4	280.42
166.5	284.55		166.5	280.29
166.6	284.82		166.6	280.15
166.7	284.82		166.7	280.29
166.8	284.82		166.8	280.02
166.9	284.69		166.9	280.42
167	284.69		167	280.29
167.1	284.55		167.1	280.15
167.2	284.55		167.2	280.55
167.3	284.42		167.3	280.95
167.4	284.29		167.4	280.82
167.5	284.29		167.5	280.55
167.6	283.89		167.6	280.55
167.7	283.75		167.7	280.55
167.8	283.62		167.8	280.42
167.9	283.22		167.9	280.02
168	283.22		168	280.15
168.1	283.49		168.1	280.42
168.2	283.49		168.2	279.75
168.3	283.62		168.3	279.62
168.4	283.49		168.4	279.62
168.5	283.49		168.5	279.35
168.6	283.62		168.6	279.22
168.7	283.62		168.7	279.35
168.8	283.75		168.8	279.35
168.9	283.75		168.9	280.02
169	283.49		169	279.62
169.1	283.49		169.1	279.62
169.2	283.22		169.2	279.75
169.3	282.69		169.3	279.75
169.4	282.69		169.4	279.89
169.5	282.69		169.5	280.02
169.6	282.42		169.6	279.75
169.7	282.55		169.7	279.49
169.8	282.55		169.8	279.62
169.9	282.29		169.9	279.09
170	282.15		170	279.09
170.1	282.29		170.1	279.09
170.2	282.15		170.2	278.82
170.3	283.09		170.3	278.82
170.4	282.69		170.4	278.82
170.5	282.42		170.5	278.55
170.6	282.55		170.6	278.55
170.7	282.55		170.7	278.69
170.8	282.42		170.8	278.55
170.9	282.42		170.9	278.95
171	282.55		171	279.09
171.1	282.42		171.1	279.09
171.2	282.29		171.2	279.09
171.3	281.49		171.3	278.95
171.4	281.62		171.4	278.95
171.5	281.49		171.5	278.95
171.6	281.09		171.6	278.95
171.7	280.82		171.7	278.95
171.8	280.69		171.8	278.95
171.9	280.69		171.9	278.42
172	280.69		172	278.02
172.1	280.95		172.1	278.02
172.2	281.09		172.2	277.75
172.3	281.62		172.3	277.88
172.4	281.49		172.4	277.75
172.5	281.62		172.5	277.88
172.6	281.22		172.6	277.75
172.7	281.35		172.7	277.75
172.8	281.09		172.8	277.75
172.9	281.09		172.9	278.15
173	280.69		173	278.02
173.1	280.55		173.1	278.02
173.2	280.69		173.2	278.28
173.3	280.29		173.3	278.28
173.4	280.29		173.4	278.28
173.5	280.29		173.5	277.88
173.6	280.15		173.6	278.02
173.7	280.29		173.7	277.75
173.8	280.15		173.8	277.88
173.9	280.15		173.9	277.62
174	279.89		174	277.62
174.1	280.15		174.1	277.48
174.2	280.02		174.2	277.22
174.3	280.15		174.3	277.08
174.4	280.15		174.4	276.95
174.5	279.75		174.5	276.95
174.6	279.75		174.6	277.22
174.7	279.89		174.7	277.35
174.8	279.75		174.8	276.95
174.9	279.75		174.9	277.62
175	279.75		175	277.35
175.1	279.49		175.1	277.48
175.2	279.62		175.2	277.88
175.3	279.09		175.3	277.62
175.4	279.22		175.4	277.62
175.5	279.22		175.5	277.62
175.6	279.09		175.6	277.35
175.7	278.95		175.7	277.08
175.8	278.95		175.8	277.22
175.9	279.22		175.9	276.95
176	278.82		176	276.95
176.1	279.35		176.1	276.82
176.2	279.09		176.2	276.55
176.3	279.35		176.3	276.68
176.4	279.49		176.4	276.55
176.5	279.49		176.5	276.55
176.6	279.22		176.6	276.68
176.7	279.22		176.7	276.95
176.8	279.09		176.8	276.68
176.9	279.89		176.9	276.95
177	279.22		177	277.08
177.1	278.82		177.1	277.08
177.2	278.82		177.2	277.08
177.3	278.42		177.3	277.08
177.4	278.42		177.4	276.95
177.5	278.15		177.5	276.82
177.6	278.28		177.6	276.82
177.7	278.28		177.7	276.42
177.8	278.69		177.8	276.42
177.9	278.28		177.9	276.28
178	277.88		178	276.02
178.1	278.28		178.1	276.82
178.2	278.28		178.2	276.02
178.3	278.42		178.3	275.88
178.4	278.28		178.4	276.02
178.5	278.15		178.5	276.02
178.6	277.88		178.6	276.02
178.7	277.75		178.7	276.42
178.8	277.75		178.8	276.15
178.9	277.22		178.9	276.55
179	277.75		179	276.55
179.1	277.22		179.1	276.28
179.2	277.48		179.2	276.55
179.3	277.48		179.3	276.28
179.4	276.95		179.4	276.28
179.5	276.95		179.5	276.15
179.6	277.08		179.6	276.15
179.7	277.08		179.7	275.75
179.8	277.35		179.8	275.75
179.9	277.22		179.9	275.48
180	277.22		180	275.48
180.1	277.48		180.1	275.22
180.2	277.35		180.2	275.22
180.3	277.48		180.3	275.22
180.4	277.48		180.4	275.35
180.5	277.22		180.5	275.48
180.6	277.35		180.6	275.22
180.7	277.48		180.7	275.75
180.8	277.08		180.8	275.35
180.9	277.08		180.9	275.62
181	277.08		181	275.62
181.1	276.68		181.1	275.48
181.2	276.55		181.2	275.62
181.3	276.68		181.3	275.48
181.4	276.55		181.4	275.35
181.5	276.28		181.5	275.35
181.6	276.42		181.6	275.35
181.7	276.28		181.7	274.82
181.8	276.15		181.8	274.82
181.9	276.68		181.9	274.68
182	276.68		182	274.82
182.1	276.82		182.1	274.68
182.2	276.55		182.2	274.55
182.3	276.82		182.3	274.42
182.4	276.68		182.4	274.28
182.5	276.95		182.5	274.42
182.6	276.42		182.6	274.55
182.7	276.42		182.7	274.95
182.8	276.28		182.8	274.68
182.9	276.02		182.9	274.95
183	276.15		183	274.82
183.1	275.88		183.1	274.82
183.2	275.62		183.2	274.95
183.3	276.02		183.3	274.95
183.4	275.75		183.4	275.08
183.5	275.62		183.5	274.82
183.6	275.48		183.6	274.68
183.7	275.35		183.7	274.15
183.8	276.02		183.8	274.28
183.9	275.75		183.9	274.15
184	275.22		184	274.15
184.1	275.62		184.1	274.15
184.2	275.62		184.2	273.88
184.3	275.62		184.3	273.88
184.4	275.62		184.4	273.88
184.5	275.48		184.5	273.88
184.6	275.75		184.6	274.02
184.7	275.48		184.7	274.42
184.8	275.08		184.8	274.42
184.9	275.22		184.9	274.68
185	275.08		185	274.42
185.1	274.68		185.1	274.28
185.2	274.82		185.2	274.28
185.3	274.55		185.3	274.42
185.4	274.28		185.4	274.28
185.5	274.15		185.5	274.28
185.6	274.02		185.6	274.28
185.7	274.15		185.7	273.48
185.8	274.42		185.8	273.62
185.9	274.42		185.9	273.22
186	274.55		186	273.22
186.1	274.82		186.1	273.48
186.2	275.08		186.2	273.08
186.3	274.95		186.3	273.08
186.4	274.68		186.4	273.22
186.5	274.68		186.5	273.22
186.6	274.55		186.6	273.08
186.7	274.55		186.7	273.08
186.8	274.42		186.8	273.62
186.9	274.15		186.9	273.62
187	274.15		187	273.62
187.1	273.88		187.1	273.62
187.2	273.88		187.2	273.75
187.3	273.88		187.3	273.62
187.4	273.88		187.4	273.48
187.5	274.02		187.5	273.35
187.6	274.15		187.6	273.35
187.7	273.88		187.7	272.82
187.8	274.28		187.8	272.82
187.9	274.42		187.9	272.55
188	274.15		188	272.41
188.1	274.55		188.1	272.41
188.2	274.42		188.2	272.55
188.3	274.42		188.3	272.41
188.4	274.28		188.4	272.55
188.5	274.28		188.5	272.41
188.6	273.88		188.6	272.28
188.7	274.02		188.7	272.95
188.8	273.75		188.8	272.95
188.9	273.62		188.9	273.08
189	273.48		189	272.95
189.1	273.08		189.1	272.95
189.2	273.22		189.2	272.95
189.3	273.08		189.3	272.95
189.4	272.95		189.4	272.68
189.5	273.08		189.5	272.82
189.6	273.48		189.6	272.82
189.7	273.22		189.7	272.15
189.8	273.62		189.8	272.15
189.9	273.35		189.9	272.15
190	273.48		190	272.15
190.1	273.48		190.1	272.28
190.2	273.62		190.2	272.15
190.3	273.62		190.3	272.01
190.4	273.35		190.4	271.88
190.5	272.95		190.5	272.15
190.6	272.82		190.6	272.15
190.7	272.95		190.7	272.55
190.8	272.82		190.8	272.55
190.9	272.41		190.9	272.68
191	272.68		191	272.55
191.1	272.55		191.1	272.28
191.2	272.41		191.2	272.41
191.3	272.28		191.3	272.28
191.4	272.28		191.4	272.01
191.5	272.28		191.5	272.15
191.6	272.82		191.6	272.01
191.7	272.68		191.7	271.75
191.8	272.95		191.8	271.35
191.9	272.68		191.9	271.48
192	272.55		192	271.48
192.1	272.68		192.1	271.61
192.2	272.55		192.2	271.61
192.3	272.15		192.3	271.48
192.4	272.28		192.4	271.88
192.5	272.28		192.5	271.75
192.6	271.88		192.6	271.61
192.7	272.01		192.7	271.88
192.8	271.75		192.8	272.01
192.9	271.61		192.9	272.01
193	271.61		193	271.88
193.1	271.61		193.1	271.75
193.2	271.61		193.2	271.75
193.3	271.35		193.3	271.48
193.4	271.48		193.4	271.08
193.5	271.61		193.5	270.95
193.6	272.01		193.6	270.81
193.7	271.75		193.7	270.55
193.8	272.01		193.8	270.55
193.9	272.01		193.9	270.68
194	271.88		194	270.41
194.1	272.15		194.1	270.41
194.2	271.88		194.2	270.55
194.3	271.75		194.3	270.68
194.4	271.75		194.4	270.95
194.5	271.61		194.5	270.81
194.6	271.21		194.6	270.68
194.7	271.21		194.7	271.21
194.8	271.08		194.8	271.08
194.9	271.21		194.9	271.35
195	271.08		195	271.35
195.1	270.95		195.1	271.21
195.2	270.81		195.2	270.95
195.3	271.21		195.3	270.95
195.4	270.95		195.4	270.81
195.5	271.21		195.5	270.68
195.6	271.48		195.6	270.81
195.7	271.35		195.7	270.41
195.8	271.21		195.8	270.28
195.9	271.35		195.9	270.15
196	271.35		196	270.28
196.1	271.21		196.1	270.01
196.2	271.48		196.2	270.15
196.3	271.21		196.3	270.28
196.4	271.21		196.4	270.28
196.5	270.68		196.5	270.68
196.6	270.55		196.6	270.55
196.7	270.55		196.7	270.55
196.8	270.41		196.8	270.68
196.9	270.28		196.9	270.55
197	270.41		197	270.68
197.1	270.28		197.1	270.81
197.2	270.01		197.2	270.41
197.3	270.28		197.3	270.41
197.4	270.15		197.4	270.55
197.5	270.15		197.5	270.15
197.6	270.81		197.6	270.28
197.7	270.81		197.7	270.01
197.8	270.68		197.8	269.88
197.9	270.28		197.9	269.75
198	270.55		198	269.75
198.1	270.41		198.1	269.75
198.2	270.41		198.2	269.75
198.3	270.41		198.3	269.88
198.4	270.41		198.4	270.41
198.5	270.28		198.5	270.15
198.6	269.61		198.6	269.88
198.7	269.61		198.7	270.28
198.8	269.48		198.8	270.28
198.9	269.48		198.9	270.28
199	269.35		199	270.15
199.1	269.61		199.1	270.28
199.2	269.48		199.2	269.88
199.3	269.21		199.3	270.01
199.4	269.35		199.4	269.61
199.5	269.35		199.5	269.88
199.6	269.75		199.6	269.75
199.7	269.88		199.7	269.48
[truncated: 1,608 more rows]
