# Supplementary material for: Mitochondrial protein import stress causes lysosomal damage and progressive tissue atrophy
Source: EMBO Rep. 2026 Apr 27;27(11):2973–3000. doi: 10.1038/s44319-026-00774-9 (PMC13260833; doi:10.1038/s44319-026-00774-9)
Supplement: Supplementary file 13 — Source data Fig. 5 [file 44319_2026_774_MOESM13_ESM.zip › Figure 5/5B/Lean mass:tibia length females .xls]

## Sheet: Information
Column A: WT= Wildtype, Tg= Transgenic
Column B: Mouse sex
Column C: Mouse lean mass weight (in grams) calculated by dual energy X-ray absorptiometry
Column D: Mouse tibia length (in millimeters) calculated by dual energy X-ray absorptiometry
Column E: Lean mass/tibia length ratio

## Sheet: Data
Mouse	Sex	Lean mass (g)	Tibia length (mm)	Lean Mass/Tibia Length
WT 1	Female	12.1112	15.71	0.770923
WT 2	Female	14.6245	15.69	0.932091
WT 3	Female	14.9007	16.54	0.900889
WT 4	Female	14.6378	15.97	0.916581
WT 5	Female	15.0039	14.9	1.00697
WT 6	Female	16.505	15.54	1.0621
WT 7	Female	13.1764	14.95	0.881365
WT 8	Female	15.1809	15.28	0.993514
WT 9	Female	15.6673	15.23	1.02871
WT 10	Female	12.7627	14.45	0.883232
Tg 1	Female	11.3081	14.12	0.800857
Tg 2	Female	11.3181	14.12	0.801565
Tg 3	Female	9.4506	14.03	0.673599
Tg 4	Female	10.4889	14.45	0.725875
Tg 5	Female	11.4577	14.4	0.795674
Tg 6	Female	11.6106	14.61	0.794702
Tg 7	Female	11.2591	14.8	0.76075
Tg 8	Female	11.4412	14.89	0.768381
Tg 9	Female	9.572	14.93	0.641125
