# Supplementary material for: Mitochondrial protein import stress causes lysosomal damage and progressive tissue atrophy
Source: EMBO Rep. 2026 Apr 27;27(11):2973–3000. doi: 10.1038/s44319-026-00774-9 (PMC13260833; doi:10.1038/s44319-026-00774-9)
Supplement: Supplementary file 13 — Source data Fig. 5 [file 44319_2026_774_MOESM13_ESM.zip › Figure 5/5B/Lean mass:tibia length males .xls]

## Sheet: Information
Column A: WT= Wildtype, Tg= Transgenic
Column B: Mouse sex
Column C: Mouse lean mass weight (in grams) calculated by dual energy X-ray absorptiometry
Column D: Mouse tibia length (in millimeters) calculated by dual energy X-ray absorptiometry
Column E: Lean mass/tibia length ratio

## Sheet: Data
Mouse	Sex	Lean mass (g)	Tibia length (mm)	Lean Mass/Tibia Length
WT 1	Male	18.6786	14.8	1.26207
WT 2	Male	12.1112	15.24	0.794698
WT 3	Male	16.9532	14.97	1.13248
WT 4	Male	14.6242	14.66	0.997558
WT 5	Male	19.7486	15.39	1.28321
WT 6	Male	18.826	15.02	1.2534
WT 7	Male	16.4691	14.62	1.12648
WT 8	Male	18.0222	14.66	1.22935
Tg 1	Male	13.9393	14.86	0.938042
Tg 2	Male	17.1964	14.87	1.15645
Tg 3	Male	14.2924	14.53	0.983648
Tg 4	Male	12.9563	14.89	0.870134
Tg 5	Male	10.7126	14.69	0.729244
Tg 6	Male	13.8973	14.8	0.939007
Tg 7	Male	15.2264	14.76	1.0316
Tg 8	Male	14.112	15.01	0.940173
Tg 9	Male	14.7268	14.45	1.01916
Tg 10	Male	12.9243	14.1	0.916617
