# Supplementary material for: Mitochondrial protein import stress causes lysosomal damage and progressive tissue atrophy
Source: EMBO Rep. 2026 Apr 27;27(11):2973–3000. doi: 10.1038/s44319-026-00774-9 (PMC13260833; doi:10.1038/s44319-026-00774-9)
Supplement: Supplementary file 13 — Source data Fig. 5 [file 44319_2026_774_MOESM13_ESM.zip › Figure 5/5K/HSPB7 Quantification.xls]

## Sheet: HSPB7 Protein Level
Lane #	Mouse	TPS	HSPB7	HSPB7/TPS	Avg. WT	Normalized values
1	WT 1	34.7	4.23	0.121902	0.174779	0.697465
2	WT 2	27.9	3.3	0.11828		0.676739
3	WT 3	30.5	9.26	0.303607		1.73709
4	WT 4	29.1	4.52	0.155326		0.888704
5	Tg 1	29.9	28.8	0.963211		5.51103
6	Tg 2	22.6	8.47	0.374779		2.14431
7	Tg 3	27.9	17.4	0.623656		3.56826
8	Tg 4	22.7	22.6	0.995595		5.69632
