# Supplementary material for: Mitochondrial protein import stress causes lysosomal damage and progressive tissue atrophy
Source: EMBO Rep. 2026 Apr 27;27(11):2973–3000. doi: 10.1038/s44319-026-00774-9 (PMC13260833; doi:10.1038/s44319-026-00774-9)
Supplement: Supplementary file 14 — Source data Fig. 6 [file 44319_2026_774_MOESM14_ESM.zip]

Archive with 49 entries (40 files):
- Figure 6/
- Figure 6/6F/
- Figure 6/6A/
- Figure 6/6H/
- Figure 6/6G/
- Figure 6/.DS_Store
- __MACOSX/Figure 6/._.DS_Store
- Figure 6/6B/
- Figure 6/6E/
- Figure 6/6D/
- Figure 6/6C/
- Figure 6/6F/Phos-AMPK western blot.pdf
- __MACOSX/Figure 6/6F/._Phos-AMPK western blot.pdf
- Figure 6/6F/.DS_Store
- __MACOSX/Figure 6/6F/._.DS_Store
- Figure 6/6F/AMPK Western blot.pdf
- __MACOSX/Figure 6/6F/._AMPK Western blot.pdf
- Figure 6/6F/TPS for AMPK and Phos-AMPK normalization.pdf
- __MACOSX/Figure 6/6F/._TPS for AMPK and Phos-AMPK normalization.pdf
- Figure 6/6F/Total protein staining for LC3 normalization.pdf
- __MACOSX/Figure 6/6F/._Total protein staining for LC3 normalization.pdf
- Figure 6/6F/LC3 Western blot.pdf
- __MACOSX/Figure 6/6F/._LC3 Western blot.pdf
- Figure 6/6A/2-month-old RNA seq amino acid and nutrient uptake volcano .xls
- Figure 6/6H/LC3 Quantification.xls
- Figure 6/6G/Phos-AMPK and total AMPK quantification.xls
- __MACOSX/Figure 6/6G/._Phos-AMPK and total AMPK quantification.xls
- Figure 6/6B/MTHFD2 western blot.pdf
- __MACOSX/Figure 6/6B/._MTHFD2 western blot.pdf
- Figure 6/6B/ASNS Western blot.pdf
- __MACOSX/Figure 6/6B/._ASNS Western blot.pdf
- Figure 6/6B/ATF4 western blot.pdf
- __MACOSX/Figure 6/6B/._ATF4 western blot.pdf
- Figure 6/6B/.DS_Store
- __MACOSX/Figure 6/6B/._.DS_Store
- Figure 6/6B/Total protein staining for ATF4 and MTHFD2 normalization.tif
- __MACOSX/Figure 6/6B/._Total protein staining for ATF4 and MTHFD2 normalization.tif
- Figure 6/6B/eIF2a western blot.pdf
- __MACOSX/Figure 6/6B/._eIF2a western blot.pdf
- Figure 6/6B/TPS for eIF2Γì║ and phos-eIF2Γì║ normalization.pdf
- __MACOSX/Figure 6/6B/._TPS for eIF2Γì║ and phos-eIF2Γì║ normalization.pdf
- Figure 6/6B/Total protein staining for ASNS normalization.tif
- Figure 6/6B/Phos-eIF2a western blot.pdf
- __MACOSX/Figure 6/6B/._Phos-eIF2a western blot.pdf
- Figure 6/6E/2-month-old RNA seq autophagy and lysosome volcano .xls
- __MACOSX/Figure 6/6E/._2-month-old RNA seq autophagy and lysosome volcano .xls
- Figure 6/6D/2-month-old RNA Seq ISR Volcano.xls
- __MACOSX/Figure 6/6D/._2-month-old RNA Seq ISR Volcano.xls
- Figure 6/6C/Metabolomic Data.xls
