# Supplementary material for: Mitochondrial protein import stress causes lysosomal damage and progressive tissue atrophy
Source: EMBO Rep. 2026 Apr 27;27(11):2973–3000. doi: 10.1038/s44319-026-00774-9 (PMC13260833; doi:10.1038/s44319-026-00774-9)
Supplement: Supplementary file 14 — Source data Fig. 6 [file 44319_2026_774_MOESM14_ESM.zip › Figure 6/6A/2-month-old RNA seq amino acid and nutrient uptake volcano .xls]

## Sheet: gene_list
Gene Symbol	pvalue	FDR	Ratio (Tg vs WT)	Fold change (Tg vs WT)	LSMean(Tg) (Tg vs WT)	LSMean(WT) (Tg vs WT)	Log2Ratio	Gene Pathway
Nars	4.15969e-07	0.000368393	2.15674	2.15674	11.9233	5.52837	1.10885	Amino acid biosynthesis/starvation response
Gars	5.22162e-07	0.00041303	3.77008	3.77008	4.46417	1.18411	1.91459	Amino acid biosynthesis/starvation response
Mars1	7.76589e-07	0.000511901	2.43695	2.43695	8.69609	3.56844	1.28507	Amino acid biosynthesis/starvation response
Sars	9.49015e-07	0.000542659	2.73426	2.73426	9.91686	3.62689	1.45115	Amino acid biosynthesis/starvation response
Lars	1.20675e-06	0.000560462	2.60974	2.60974	1.88922	0.723914	1.3839	Amino acid biosynthesis/starvation response
Cars	1.33198e-06	0.000560462	2.21618	2.21618	1.66927	0.753218	1.14808	Amino acid biosynthesis/starvation response
Aars	1.4732e-06	0.000582649	2.1975	2.1975	8.85919	4.03148	1.13586	Amino acid biosynthesis/starvation response
Yars	2.52768e-06	0.000833082	2.18984	2.18984	3.12167	1.42552	1.13083	Amino acid biosynthesis/starvation response
Eprs	3.02339e-06	0.0009566	2.07538	2.07538	7.12321	3.43224	1.05338	Amino acid biosynthesis/starvation response
Iars	3.83656e-06	0.00108383	2.70316	2.70316	4.17935	1.5461	1.43465	Amino acid biosynthesis/starvation response
Pycr1	5.06543e-06	0.00114479	7.38427	7.38427	4.03779	0.54681	2.88445	Amino acid biosynthesis/starvation response
Farsb	1.71396e-05	0.0025836	1.56331	1.56331	1.06426	0.680772	0.6446	Amino acid biosynthesis/starvation response
Tars	0.000127713	0.00795443	1.83034	1.83034	4.27235	2.33418	0.872112	Amino acid biosynthesis/starvation response
Asns	0.000383599	0.0128575	12.1332	12.1332	3.40056	0.280269	3.60089	Amino acid biosynthesis/starvation response
Pycr2	0.000460961	0.0135045	1.54856	1.54856	4.07408	2.63088	0.630926	Amino acid biosynthesis/starvation response
Trmt1	0.000602963	0.0156375	1.55198	1.55198	3.59831	2.31852	0.634112	Amino acid biosynthesis/starvation response
Got1	0.00490026	0.0412629	1.52291	1.52291	18.5822	12.2018	0.606829	Amino acid biosynthesis/starvation response
Vars	0.00080053	0.017114	1.71948	1.71948	3.7234	2.16542	0.781973	Amino acid biosynthesis/starvation response
Arl6ip5	2.50761e-05	0.00330587	1.6839	1.6839	6.71053	3.98512	0.751804	Amino acid uptake
Slc3a2	6.28983e-05	0.00574841	2.84063	2.84063	5.06249	1.78217	1.50621	Amino acid uptake
Slc38a2	0.00313189	0.0319913	1.72848	1.72848	17.7977	10.2967	0.789501	Amino acid uptake
Mthfd2	5.19849e-10	4.11201e-06	58.6835	58.6835	9.87136	0.168213	5.87488	One-carbon and nucleotide metabolism
Psat1	6.31075e-06	0.00131363	24.0676	24.0676	3.38849	0.140791	4.58902	One-carbon and nucleotide metabolism
Shmt2	7.22506e-06	0.00146539	1.89151	1.89151	8.59726	4.54518	0.919538	One-carbon and nucleotide metabolism
Impdh2	0.000745677	0.0166619	1.72093	1.72093	4.47641	2.60116	0.783187	One-carbon and nucleotide metabolism
Ctps	0.000804477	0.0171521	1.66102	1.66102	0.914078	0.550311	0.732069	One-carbon and nucleotide metabolism
Atic	0.00102803	0.0195488	1.55643	1.55643	1.83581	1.1795	0.638245	One-carbon and nucleotide metabolism
Aprt	0.0053908	0.0433599	1.54402	1.54402	6.89394	4.46493	0.626692	One-carbon and nucleotide metabolism
Sfxn3	0.00554421	0.0440309	1.5685	1.5685	5.40336	3.44493	0.649383	One-carbon and nucleotide metabolism
Cyb5r1	5.93404e-09	2.34691e-05	5.28175	5.28175	48.0098	9.08976	2.40102	FALSE
Gtpbp2	1.70771e-08	4.50267e-05	1.75872	1.75872	11.6481	6.62306	0.814524	FALSE
Phf10	3.07713e-08	6.08503e-05	3.58229	3.58229	10.046	2.80435	1.84088	FALSE
Leprotl1	8.21473e-08	0.000129957	2.22007	2.22007	2.72823	1.2289	1.1506	FALSE
Spg20	1.06204e-07	0.000140012	2.53669	2.53669	3.00311	1.18387	1.34295	FALSE
Eif3c	1.32578e-07	0.000149813	3.52858	3.52858	24.8453	7.04117	1.81909	FALSE
Atf5	4.19158e-07	0.000368393	7.08788	7.08788	121.58	17.1533	2.82535	FALSE
Cd24a	7.16218e-07	0.000511901	0.332579	-3.00681	8.84142	26.5844	-1.58823	FALSE
Ghitm	1.03555e-06	0.000542659	3.62425	3.62425	89.7704	24.7694	1.85768	FALSE
Nog	1.04589e-06	0.000542659	8.03421	8.03421	11.9995	1.49355	3.00616	FALSE
Trmt6	1.09767e-06	0.000542659	1.50244	1.50244	1.33163	0.88631	0.587312	FALSE
Pck2	1.34624e-06	0.000560462	5.79459	5.79459	2.87534	0.496211	2.53471	FALSE
Nfu1	1.8745e-06	0.000706062	1.59959	1.59959	2.44961	1.5314	0.677705	FALSE
Slc25a4	2.06902e-06	0.000743907	2.82427	2.82427	1733.83	613.904	1.49788	FALSE
Chchd10	2.41497e-06	0.000830538	2.48454	2.48454	141.616	56.9986	1.31298	FALSE
Ecd	3.39274e-06	0.00103218	1.19359	1.19359	1.57525	1.31976	0.255309	FALSE
Vdac3-ps1	3.67996e-06	0.00107809	1.55008	1.55008	268.495	173.214	0.632344	FALSE
Gm9892	4.20949e-06	0.00111492	1.81711	1.81711	107.254	59.0245	0.861647	FALSE
Trib3	4.22853e-06	0.00111492	65.3113	65.3113	9.33267	0.142895	6.02926	FALSE
Atf4	4.4624e-06	0.00111725	2.22442	2.22442	119.641	53.7852	1.15343	FALSE
Arhgef2	4.53701e-06	0.00111725	4.27229	4.27229	2.7469	0.642958	2.09501	FALSE
Ascc2	4.66108e-06	0.00111725	1.42461	1.42461	0.815657	0.572546	0.510571	FALSE
Ubr2	4.99152e-06	0.00114479	1.36215	1.36215	2.1612	1.58662	0.44588	FALSE
Cox6a2	5.45385e-06	0.00119833	2.12105	2.12105	1065.28	502.243	1.08478	FALSE
Eif2s2	5.94597e-06	0.00127115	1.73527	1.73527	8.63203	4.97446	0.79516	FALSE
2610507B11Rik	7.52489e-06	0.00148805	0.769883	-1.2989	16.2647	21.1262	-0.377289	FALSE
Srxn1	8.02157e-06	0.00152596	3.41438	3.41438	12.8981	3.77759	1.77162	FALSE
Hbs1l	8.10242e-06	0.00152596	1.17726	1.17726	0.915124	0.777335	0.23543	FALSE
Dnm2	8.87168e-06	0.00163198	1.48384	1.48384	0.900626	0.606956	0.569337	FALSE
Fam57b	9.7378e-06	0.00174434	0.349019	-2.86518	0.532324	1.5252	-1.51862	FALSE
Uggt1	9.92355e-06	0.00174434	1.77763	1.77763	1.29873	0.730597	0.829957	FALSE
Vwa7	1.20563e-05	0.00207317	1.82478	1.82478	2.64418	1.44904	0.867726	FALSE
Hspa9	1.26183e-05	0.00212363	2.40496	2.40496	56.7304	23.5889	1.26601	FALSE
Herpud1	1.40229e-05	0.0022809	2.13427	2.13427	20.752	9.72325	1.09374	FALSE
Phospho1	1.41295e-05	0.0022809	1.48324	1.48324	37.1023	25.0143	0.568756	FALSE
Reep6	1.45967e-05	0.00230919	2.94261	2.94261	1.25554	0.426675	1.5571	FALSE
Strn3	1.52015e-05	0.00235772	1.27642	1.27642	2.39871	1.87924	0.352106	FALSE
Gm11224	1.73111e-05	0.0025836	3.42396	3.42396	3.5357	1.03264	1.77567	FALSE
Vdac3	1.80568e-05	0.00264498	1.47845	1.47845	14.9624	10.1203	0.56409	FALSE
Xpot	1.95522e-05	0.00281197	2.90924	2.90924	2.56316	0.881042	1.54064	FALSE
Extl1	2.08794e-05	0.00293121	3.61249	3.61249	5.0003	1.38417	1.85299	FALSE
Ipo5	2.11225e-05	0.00293121	1.64503	1.64503	6.8317	4.15294	0.718111	FALSE
Rnf185	2.28483e-05	0.00311604	3.77814	3.77814	2.32939	0.616543	1.91768	FALSE
Bzw2	2.37603e-05	0.00318549	1.97229	1.97229	2.60418	1.32039	0.97987	FALSE
Klhl22	2.65039e-05	0.00343682	1.67685	1.67685	1.39877	0.834163	0.745753	FALSE
Pitrm1	2.75431e-05	0.00350018	1.39724	1.39724	1.8206	1.303	0.482582	FALSE
Rabggtb	2.78776e-05	0.00350018	1.89269	1.89269	10.5022	5.54883	0.920435	FALSE
Arl14ep	3.07164e-05	0.00376787	2.38251	2.38251	2.1562	0.905012	1.25248	FALSE
Amd1	3.09623e-05	0.00376787	0.618312	-1.61731	6.40269	10.3551	-0.693592	FALSE
Phyhd1	3.18261e-05	0.00381431	7.01202	7.01202	3.16172	0.450901	2.80983	FALSE
Abcb4	3.5155e-05	0.00415039	0.791623	-1.26323	1.77797	2.24598	-0.337114	FALSE
Mif	3.62682e-05	0.00421885	1.9801	1.9801	34.1154	17.2291	0.985576	FALSE
Wfikkn2	4.09719e-05	0.00467531	1.50954	1.50954	1.73241	1.14764	0.59411	FALSE
Nfe2l1	4.16902e-05	0.00467531	1.6513	1.6513	78.594	47.5951	0.723606	FALSE
Dnaja3	4.19655e-05	0.00467531	1.76852	1.76852	2.59638	1.46811	0.822545	FALSE
Btf3	4.42708e-05	0.00486364	1.83121	1.83121	11.5833	6.32546	0.8728	FALSE
Stbd1	4.58208e-05	0.00496497	3.46605	3.46605	44.0937	12.7216	1.79329	FALSE
Polr1a	4.73353e-05	0.00505976	1.55473	1.55473	1.10217	0.708914	0.636665	FALSE
Tab2	5.19585e-05	0.00547989	0.840642	-1.18957	2.79572	3.3257	-0.250437	FALSE
Ilrun	5.28576e-05	0.00550136	0.837581	-1.19391	3.5635	4.25451	-0.2557	FALSE
Gm11518	5.51675e-05	0.00558588	1.54966	1.54966	127.548	82.3069	0.63195	FALSE
Eif2d	5.58709e-05	0.00558588	1.22429	1.22429	0.895372	0.731337	0.291951	FALSE
Tmem222	5.63809e-05	0.00558588	1.44617	1.44617	2.02462	1.39999	0.532236	FALSE
Ube2r2	5.64943e-05	0.00558588	0.844549	-1.18406	2.40568	2.84848	-0.243748	FALSE
Dars	6.06946e-05	0.00574841	1.23785	1.23785	1.40351	1.13383	0.307833	FALSE
Pdap1	6.08604e-05	0.00574841	1.22877	1.22877	5.57808	4.53957	0.297212	FALSE
Amotl1	6.20966e-05	0.00574841	1.46169	1.46169	8.7949	6.01695	0.547635	FALSE
Pacsin2	6.27886e-05	0.00574841	1.92621	1.92621	1.17271	0.608818	0.945765	FALSE
Clcn3	6.32896e-05	0.00574841	1.77149	1.77149	1.52857	0.862874	0.824962	FALSE
Ap3s2	6.38093e-05	0.00574841	1.34912	1.34912	1.37746	1.02101	0.432021	FALSE
Mettl1	6.3952e-05	0.00574841	2.26262	2.26262	5.14175	2.27248	1.17799	FALSE
Smad3	6.52039e-05	0.0057714	0.546438	-1.83003	0.562933	1.03019	-0.871871	FALSE
Snw1	6.61991e-05	0.0057714	1.24181	1.24181	2.56364	2.06444	0.312445	FALSE
Castor2	6.63967e-05	0.0057714	0.568619	-1.75865	1.56231	2.74756	-0.814467	FALSE
Pgam5	6.92709e-05	0.00595579	1.36432	1.36432	3.18299	2.33303	0.448179	FALSE
Cebpg	7.16884e-05	0.00602524	2.72628	2.72628	14.2923	5.24243	1.44694	FALSE
Sdad1	7.19401e-05	0.00602524	1.57064	1.57064	1.39971	0.89117	0.651354	FALSE
Tle5	7.23638e-05	0.00602524	0.703525	-1.42141	55.6547	79.1084	-0.507327	FALSE
Mknk1	7.65751e-05	0.00623037	1.80342	1.80342	1.28938	0.714961	0.850738	FALSE
Gstm4	7.66632e-05	0.00623037	1.40283	1.40283	3.22616	2.29975	0.488341	FALSE
Polr3d	7.77046e-05	0.00623037	1.5083	1.5083	5.0857	3.37182	0.592921	FALSE
Lyar	7.82085e-05	0.00623037	1.40785	1.40785	1.56911	1.11454	0.493494	FALSE
Rfesd	7.87658e-05	0.00623037	1.69384	1.69384	1.05202	0.621086	0.760295	FALSE
Angptl6	8.20305e-05	0.00636795	2.11385	2.11385	1.37567	0.650788	1.07988	FALSE
Gm14270	8.21151e-05	0.00636795	1.53742	1.53742	17.4305	11.3375	0.620509	FALSE
Cul5	8.38921e-05	0.00644259	1.20925	1.20925	2.08629	1.72527	0.274112	FALSE
Taf15	8.6969e-05	0.00661466	1.78155	1.78155	1.39833	0.784897	0.833131	FALSE
Gm37691	8.89668e-05	0.00670217	1.95804	1.95804	4.36808	2.23085	0.969408	FALSE
Zfp91	9.08081e-05	0.00671326	0.76777	-1.30247	6.03286	7.85764	-0.381253	FALSE
2310065F04Rik	9.15903e-05	0.00671326	0.388987	-2.57078	3.27637	8.42282	-1.36221	FALSE
Sync	9.22989e-05	0.00671326	0.765435	-1.30645	1.2276	1.6038	-0.385649	FALSE
Naca	9.25088e-05	0.00671326	1.59827	1.59827	49.75	31.1274	0.676512	FALSE
Rps2-ps10	9.54877e-05	0.00672708	1.28856	1.28856	277.552	215.398	0.365755	FALSE
Rps8	9.56347e-05	0.00672708	1.70873	1.70873	31.915	18.6776	0.772925	FALSE
Rnmt	9.5707e-05	0.00672708	1.32179	1.32179	1.6267	1.23069	0.402488	FALSE
Cct7	9.61012e-05	0.00672708	1.2629	1.2629	6.69845	5.30403	0.336739	FALSE
Arhgap33	9.7168e-05	0.0067421	14.9025	14.9025	2.86474	0.192232	3.89748	FALSE
Plbd2	0.000100039	0.00686843	1.48041	1.48041	2.55995	1.72922	0.565992	FALSE
Socs7	0.000101397	0.00686843	0.756999	-1.32101	2.32861	3.07611	-0.401636	FALSE
Nol3	0.000101594	0.00686843	1.57709	1.57709	11.8646	7.52308	0.657266	FALSE
Gm3531	0.000103973	0.00696971	1.8665	1.8665	131.387	70.392	0.900338	FALSE
Cib2	0.000108017	0.00713773	0.527074	-1.89727	5.00602	9.49775	-0.923922	FALSE
2410006H16Rik	0.000108284	0.00713773	4.38747	4.38747	7.69098	1.75294	2.13339	FALSE
Cap2	0.000111689	0.00728659	1.26996	1.26996	2.35171	1.85179	0.344784	FALSE
1110038B12Rik	0.000112385	0.00728659	1.78201	1.78201	3.04544	1.70899	0.833505	FALSE
Ccrl2	0.000123004	0.00785349	0.522541	-1.91372	1.41352	2.70508	-0.936383	FALSE
Itga7	0.000123114	0.00785349	1.67741	1.67741	5.21978	3.11181	0.746235	FALSE
Eif2b4	0.000125209	0.00792325	1.19529	1.19529	7.62542	6.37956	0.257359	FALSE
Ncl	0.000126372	0.00793338	1.46709	1.46709	13.9891	9.53521	0.552961	FALSE
Bag6	0.000130176	0.00804446	1.30345	1.30345	16.9393	12.9958	0.382332	FALSE
Nob1	0.000131402	0.00805727	1.47787	1.47787	1.94992	1.31941	0.563522	FALSE
Csnk1a1	0.0001337	0.00810987	1.33388	1.33388	7.15359	5.36298	0.415634	FALSE
Wdr55	0.00013431	0.00810987	1.52082	1.52082	3.96672	2.60828	0.604849	FALSE
Naa25	0.000136433	0.00816817	1.43569	1.43569	1.38833	0.96701	0.521746	FALSE
Nutf2-ps1	0.000137634	0.00816817	1.19525	1.19525	62.2252	52.0602	0.257317	FALSE
Cdpf1	0.000138374	0.00816817	1.77662	1.77662	4.52908	2.54926	0.829139	FALSE
Angptl2	0.00014068	0.00824279	0.609807	-1.63986	1.73302	2.84192	-0.713576	FALSE
2310015A16Rik	0.000146717	0.00853335	0.4608	-2.17014	0.757364	1.64359	-1.11779	FALSE
Smg5	0.000152329	0.00879508	1.25465	1.25465	3.77443	3.00835	0.327287	FALSE
Gpatch4	0.000154191	0.00883804	1.50559	1.50559	1.87609	1.24608	0.590331	FALSE
Mib1	0.000159783	0.00909267	1.6939	1.6939	0.899732	0.53116	0.760348	FALSE
C1qbp	0.000167943	0.00948875	1.61089	1.61089	14.2867	8.86883	0.687861	FALSE
Tnfaip1	0.000171521	0.00950298	1.33726	1.33726	7.3211	5.4747	0.41928	FALSE
Ogfod1	0.000171892	0.00950298	1.34066	1.34066	1.59348	1.18858	0.42294	FALSE
Ogt	0.000173142	0.00950298	1.4612	1.4612	7.24524	4.9584	0.547157	FALSE
Faap100	0.000174473	0.00950298	0.649133	-1.54052	1.0765	1.65836	-0.623413	FALSE
Enho	0.000174479	0.00950298	0.617755	-1.61876	2.66604	4.31569	-0.694893	FALSE
Psmb5	0.000175403	0.00950298	1.45419	1.45419	23.743	16.3273	0.540215	FALSE
Flnc	0.000180069	0.00967386	2.57454	2.57454	66.5005	25.83	1.36432	FALSE
Gm10131	0.000182002	0.00967386	1.44768	1.44768	23.8819	16.4967	0.533742	FALSE
Hdlbp	0.000182314	0.00967386	1.21138	1.21138	6.79829	5.61204	0.276647	FALSE
Mia3	0.000183449	0.00967386	1.24621	1.24621	3.07707	2.46914	0.317549	FALSE
Eif2s1	0.000186086	0.00969988	1.31947	1.31947	1.85563	1.40635	0.399954	FALSE
Gadd45a	0.000186937	0.00969988	5.08955	5.08955	54.9043	10.7877	2.34754	FALSE
Gm12174	0.000187621	0.00969988	1.40413	1.40413	54.3362	38.6973	0.48968	FALSE
Idua	0.000204791	0.0105188	1.33159	1.33159	0.740593	0.556174	0.413145	FALSE
Grb10	0.000207763	0.0106026	2.04088	2.04088	1.70278	0.834335	1.02919	FALSE
Ahsa1	0.000210104	0.0106115	1.27064	1.27064	14.8814	11.7117	0.34556	FALSE
Gm4849	0.000213392	0.0106115	2.56418	2.56418	1.96787	0.767445	1.3585	FALSE
Gas5	0.000213541	0.0106115	2.24911	2.24911	14.0872	6.26344	1.16935	FALSE
Cmbl	0.000214156	0.0106115	0.544002	-1.83823	1.00115	1.84034	-0.878316	FALSE
Nupr1	0.000215536	0.0106115	4.46167	4.46167	5.05264	1.13245	2.15758	FALSE
Ganc	0.000217136	0.0106115	0.668553	-1.49577	0.545997	0.816684	-0.580886	FALSE
Tspan7	0.000217328	0.0106115	1.40795	1.40795	1.15929	0.823389	0.493591	FALSE
Efnb3	0.000222872	0.0106885	2.44437	2.44437	1.01314	0.414478	1.28946	FALSE
Gm7658	0.000223483	0.0106885	1.23221	1.23221	13.1691	10.6874	0.301249	FALSE
BC005537	0.000223572	0.0106885	1.59068	1.59068	8.06928	5.07283	0.669647	FALSE
B230312C02Rik	0.00022449	0.0106885	0.0992015	-10.0805	0.303399	3.05841	-3.33349	FALSE
Rragd	0.000226082	0.0106885	0.722103	-1.38484	5.361	7.42414	-0.469723	FALSE
Mrpl43	0.00022832	0.0106885	1.1776	1.1776	18.5041	15.7135	0.235845	FALSE
Gm12254	0.000228364	0.0106885	1.51052	1.51052	138.084	91.415	0.595047	FALSE
Rps15a-ps6	0.000231963	0.0107931	2.07523	2.07523	13.8195	6.65927	1.05327	FALSE
Chac2	0.000233406	0.0107967	0.691216	-1.44673	0.64057	0.926729	-0.532792	FALSE
Eef1e1	0.000239216	0.0110011	1.47839	1.47839	0.869578	0.588193	0.564026	FALSE
Ccdc115	0.000242367	0.0110816	1.38135	1.38135	5.23562	3.79022	0.46608	FALSE
Hfe	0.000243992	0.011083	1.82639	1.82639	4.43127	2.42625	0.868993	FALSE
Eif4ebp1	0.000247701	0.011083	4.32986	4.32986	7.55373	1.74457	2.11432	FALSE
Gm10443	0.00024884	0.011083	1.67376	1.67376	187.949	112.291	0.74309	FALSE
Abcd1	0.000251428	0.011083	1.33232	1.33232	2.05936	1.54569	0.413943	FALSE
Zc3h7b	0.000252305	0.011083	1.23725	1.23725	1.38868	1.12239	0.307141	FALSE
Gm10263	0.000252458	0.011083	1.77738	1.77738	99.0719	55.7404	0.829752	FALSE
Rpl15	0.000253546	0.011083	1.38522	1.38522	24.9743	18.0291	0.470114	FALSE
Pde4a	0.000254563	0.011083	0.560786	-1.78321	1.05519	1.88163	-0.834477	FALSE
Banf1	0.000255275	0.011083	1.43746	1.43746	29.5461	20.5544	0.52352	FALSE
Gstm5	0.000257587	0.011083	1.31963	1.31963	18.5041	14.0222	0.400131	FALSE
Rpp38	0.000257808	0.011083	1.51393	1.51393	1.16968	0.772612	0.598303	FALSE
Tmem184c	0.000259274	0.0110857	1.35995	1.35995	1.13115	0.831753	0.443558	FALSE
Llph	0.000261237	0.0111096	1.29965	1.29965	2.65289	2.04123	0.378127	FALSE
Ighm	0.000264502	0.0111883	0.133254	-7.50448	1.92074	14.4141	-2.90775	FALSE
Mafg	0.000268439	0.0112944	1.89242	1.89242	15.6805	8.28595	0.920234	FALSE
Cln8	0.000271899	0.0113413	1.69757	1.69757	1.52134	0.896185	0.76347	FALSE
Eif3h	0.000273215	0.0113413	1.20213	1.20213	1.31139	1.09089	0.26559	FALSE
Tmem8b	0.000275125	0.0113413	1.26434	1.26434	1.32792	1.05029	0.338381	FALSE
Tcea2	0.000275288	0.0113413	1.61818	1.61818	0.809113	0.500015	0.694371	FALSE
Myoz3	0.000278479	0.0114133	0.506864	-1.97291	5.85245	11.5464	-0.980328	FALSE
A930005H10Rik	0.000286113	0.0116658	1.6108	1.6108	1.5564	0.966229	0.687779	FALSE
Pla2g7	0.000288695	0.0117106	1.54888	1.54888	1.65508	1.06857	0.631226	FALSE
Gm6136	0.000290962	0.0117424	1.44388	1.44388	150.42	104.178	0.52995	FALSE
Tmem161a	0.000293289	0.0117762	1.27493	1.27493	6.7285	5.27755	0.350417	FALSE
Ctsl	0.00030229	0.0118834	3.23355	3.23355	34.8879	10.7893	1.69312	FALSE
Serbp1	0.000302415	0.0118834	1.23256	1.23256	5.73474	4.6527	0.301659	FALSE
Vapb	0.00030348	0.0118834	1.11482	1.11482	3.84184	3.44614	0.156816	FALSE
Rps15a	0.000304554	0.0118834	1.49043	1.49043	5.98913	4.01839	0.57573	FALSE
Nsmaf	0.000305248	0.0118834	1.16566	1.16566	1.01133	0.867604	0.221152	FALSE
Gm14681	0.000305648	0.0118834	1.72802	1.72802	54.1032	31.3094	0.78912	FALSE
Snrnp27	0.000306475	0.0118834	1.19229	1.19229	4.79043	4.01783	0.253738	FALSE
Gclm	0.000311013	0.0119951	1.84619	1.84619	1.01904	0.551966	0.884555	FALSE
Gm7389	0.000312387	0.0119951	2.99578	2.99578	2.81017	0.938043	1.58293	FALSE
Gsto1	0.000316736	0.0120699	2.50185	2.50185	6.54671	2.61674	1.323	FALSE
Map4	0.000317389	0.0120699	1.44496	1.44496	6.12387	4.23808	0.531032	FALSE
Rpl7a-ps11	0.000324614	0.0121903	1.52272	1.52272	136.191	89.439	0.606654	FALSE
Dusp26	0.000325514	0.0121903	1.89877	1.89877	11.5957	6.10697	0.925065	FALSE
Noc4l	0.000326231	0.0121903	1.54497	1.54497	3.90696	2.52883	0.627578	FALSE
Mir22hg	0.000326718	0.0121903	1.54989	1.54989	5.11179	3.29816	0.632166	FALSE
Puf60	0.000333724	0.012387	1.26381	1.26381	5.2408	4.14682	0.337782	FALSE
Cox15	0.000337757	0.012387	1.34671	1.34671	2.24199	1.66479	0.429439	FALSE
Ubxn1	0.000339067	0.012387	1.40183	1.40183	25.463	18.1641	0.487313	FALSE
Ddx1	0.000339395	0.012387	1.25734	1.25734	4.15073	3.30119	0.330379	FALSE
Gm15501	0.00033982	0.012387	1.67592	1.67592	47.9169	28.5914	0.744952	FALSE
Ankrd1	0.000345282	0.0124518	15.4115	15.4115	12.2848	0.797118	3.94594	FALSE
Hspa9-ps1	0.000345884	0.0124518	2.03996	2.03996	3.69917	1.81336	1.02854	FALSE
St3gal2	0.000346321	0.0124518	0.806054	-1.24061	1.23591	1.53329	-0.311052	FALSE
Aimp2	0.000349769	0.0124612	0.516296	-1.93688	6.62505	12.8319	-0.953731	FALSE
Anp32e	0.000350652	0.0124612	1.12652	1.12652	4.71287	4.18358	0.171871	FALSE
Zfp866	0.000352204	0.0124612	1.12291	1.12291	0.642052	0.571775	0.167242	FALSE
Cct4	0.000354334	0.0124612	1.36345	1.36345	7.89967	5.79389	0.44726	FALSE
Oxsr1	0.000354459	0.0124612	0.886232	-1.12837	1.06418	1.20079	-0.174244	FALSE
Taf9b	0.000358472	0.0125465	1.4996	1.4996	0.801384	0.534399	0.584576	FALSE
Phykpl	0.000366227	0.0127615	1.34034	1.34034	1.04098	0.776649	0.4226	FALSE
Pvr	0.000372022	0.0128575	1.56618	1.56618	1.01303	0.646818	0.647249	FALSE
Asb2	0.000373345	0.0128575	0.498605	-2.00559	10.3872	20.8325	-1.00403	FALSE
Rpl22	0.000374029	0.0128575	1.48425	1.48425	14.5755	9.82011	0.569731	FALSE
Amd2	0.000376463	0.0128575	0.596631	-1.67608	7.01871	11.7639	-0.745089	FALSE
Csnk2a1	0.000377683	0.0128575	1.1597	1.1597	1.71571	1.47944	0.213756	FALSE
Snrpc	0.000379608	0.0128575	1.30232	1.30232	1.8236	1.40027	0.381081	FALSE
Jak2	0.000381061	0.0128575	0.704608	-1.41923	0.572595	0.812644	-0.505108	FALSE
Clcn7	0.000383611	0.0128575	1.29939	1.29939	1.09417	0.842063	0.377832	FALSE
Gm47140	0.000391017	0.0130467	2.1495	2.1495	1.24711	0.580186	1.104	FALSE
Gm8226	0.000392556	0.0130467	1.51432	1.51432	159.694	105.456	0.598666	FALSE
Bola2	0.000395893	0.0130657	1.31964	1.31964	2.09674	1.58887	0.400144	FALSE
Gm10132	0.000396432	0.0130657	1.45481	1.45481	207.438	142.588	0.540828	FALSE
Gm9385	0.000399012	0.0130712	1.50751	1.50751	253.359	168.064	0.592171	FALSE
Gm9118	0.000401158	0.0130712	1.91046	1.91046	21.4112	11.2073	0.933923	FALSE
Parvb	0.000403652	0.0130712	0.792343	-1.26208	0.550761	0.695105	-0.335803	FALSE
Esd	0.000406055	0.0130712	1.48777	1.48777	2.41328	1.62208	0.573151	FALSE
Cd3eap	0.000408252	0.0130712	1.25378	1.25378	4.71593	3.76136	0.326288	FALSE
Polr2m	0.000408739	0.0130712	1.15113	1.15113	28.8589	25.07	0.203053	FALSE
Fth1	0.000411062	0.0130712	1.33958	1.33958	282.745	211.07	0.421782	FALSE
Clns1a	0.000413699	0.0130712	1.40911	1.40911	1.36778	0.970667	0.494783	FALSE
Ankrd13b	0.000413721	0.0130712	1.38729	1.38729	1.26394	0.91108	0.472272	FALSE
Des	0.000415466	0.0130712	1.28994	1.28994	300.415	232.891	0.367305	FALSE
Polr2e	0.000416687	0.0130712	1.42196	1.42196	8.88098	6.24561	0.507878	FALSE
Ccdc9	0.000416729	0.0130712	1.3826	1.3826	2.26367	1.63725	0.467386	FALSE
Prpf19	0.00041808	0.0130712	1.25706	1.25706	13.9271	11.0791	0.330049	FALSE
Gtf2h4	0.000426519	0.0132825	1.29561	1.29561	2.23995	1.72888	0.373627	FALSE
Gyg	0.000428881	0.0132831	1.82054	1.82054	14.6562	8.05044	0.864368	FALSE
Npm1	0.000429897	0.0132831	1.68908	1.68908	6.29461	3.72665	0.756239	FALSE
Eif3g	0.000438159	0.0134405	1.26111	1.26111	11.774	9.33622	0.33469	FALSE
Wdr77	0.000438388	0.0134405	1.54088	1.54088	4.3809	2.84311	0.623756	FALSE
Cog6	0.000442105	0.0134799	0.747947	-1.33699	1.58992	2.12571	-0.418992	FALSE
Smtnl2	0.00044614	0.0134799	0.634398	-1.5763	6.8352	10.7743	-0.656539	FALSE
Rnps1	0.000446703	0.0134799	1.29107	1.29107	4.75169	3.68044	0.368563	FALSE
Gsk3b	0.000448047	0.0134799	1.4332	1.4332	0.725383	0.50613	0.519235	FALSE
Sympk	0.000449692	0.0134799	1.19989	1.19989	4.37007	3.64207	0.262899	FALSE
Igf2	0.000450073	0.0134799	2.98671	2.98671	5.99033	2.00566	1.57856	FALSE
Scnm1	0.0004525	0.0134799	1.24178	1.24178	4.10486	3.30563	0.312408	FALSE
Atxn2l	0.00045387	0.0134799	1.82692	1.82692	10.9301	5.98278	0.869417	FALSE
Smarcd3	0.000456358	0.0134799	0.678397	-1.47406	2.58573	3.81153	-0.559799	FALSE
Pcif1	0.000456715	0.0134799	1.20664	1.20664	1.97223	1.63448	0.270996	FALSE
Prmt5	0.000460893	0.0135045	1.35813	1.35813	5.45431	4.01605	0.44162	FALSE
Aldh4a1	0.00046479	0.0135664	0.771628	-1.29596	4.23932	5.49399	-0.374022	FALSE
Tbc1d7	0.000470013	0.0136684	1.23981	1.23981	0.909812	0.73383	0.310122	FALSE
Rpl36a-ps2	0.000480426	0.0139147	1.61369	1.61369	174.229	107.969	0.690362	FALSE
Gtf2a2	0.000482	0.0139147	1.29129	1.29129	2.6815	2.07661	0.36881	FALSE
Kansl2	0.000484269	0.0139293	1.29417	1.29417	2.4601	1.90091	0.372027	FALSE
4833439L19Rik	0.000495408	0.0141431	0.846826	-1.18088	13.7109	16.1909	-0.239862	FALSE
Polr2j	0.000496848	0.0141431	1.2852	1.2852	3.38502	2.63385	0.361992	FALSE
Rps13-ps1	0.000497064	0.0141431	1.60285	1.60285	144.745	90.3045	0.68064	FALSE
Set	0.000499291	0.0141555	1.38775	1.38775	3.93459	2.83523	0.472745	FALSE
Gm9531	0.000511086	0.0144364	1.34056	1.34056	34.1143	25.4479	0.42283	FALSE
Chrnb1	0.000514456	0.0144364	1.77606	1.77606	4.06669	2.28972	0.828682	FALSE
Psmc6	0.000514672	0.0144364	1.33919	1.33919	5.74223	4.28784	0.421361	FALSE
Nt5c	0.000531405	0.0148471	1.98398	1.98398	4.72927	2.38373	0.988398	FALSE
Dync1li2	0.000534434	0.0148471	1.31269	1.31269	4.67081	3.55821	0.392524	FALSE
Rps5	0.000534945	0.0148471	1.56409	1.56409	66.1029	42.2627	0.645328	FALSE
Rpl18-ps2	0.000540007	0.0148836	1.47232	1.47232	42.8142	29.0795	0.558087	FALSE
Krtcap2	0.000540023	0.0148836	1.50545	1.50545	6.24196	4.14624	0.590194	FALSE
Rpl23a-ps3	0.000545857	0.0149442	1.44316	1.44316	271.563	188.173	0.529228	FALSE
Eif1	0.000547335	0.0149442	1.63319	1.63319	261.238	159.955	0.707695	FALSE
Eef2-ps2	0.000549354	0.0149442	1.52797	1.52797	15.1281	9.90077	0.61162	FALSE
Plxna1	0.000549781	0.0149442	1.73512	1.73512	1.64154	0.946067	0.795038	FALSE
Fermt2	0.000553053	0.0149699	0.758779	-1.31791	2.10352	2.77224	-0.398249	FALSE
Ndfip1	0.00055451	0.0149699	1.3911	1.3911	1.49726	1.07631	0.476221	FALSE
Cmas	0.00056265	0.0150931	1.27889	1.27889	1.31541	1.02856	0.354895	FALSE
Mybbp1a	0.000564335	0.0150931	1.48679	1.48679	10.9926	7.39353	0.572199	FALSE
D9Wsu149	0.000564799	0.0150931	1.42441	1.42441	7.20564	5.0587	0.51036	FALSE
Zcchc3	0.000576403	0.0153074	2.00264	2.00264	0.960284	0.479509	1.0019	FALSE
Gm8730	0.000577284	0.0153074	1.31209	1.31209	38.5875	29.4092	0.391865	FALSE
Eef2	0.000579907	0.0153074	1.56916	1.56916	293.564	187.084	0.649991	FALSE
Ran	0.000580559	0.0153074	1.41639	1.41639	20.7475	14.6481	0.502218	FALSE
Spcs1	0.000584398	0.0153238	1.23598	1.23598	28.5955	23.136	0.305654	FALSE
Ibtk	0.000585054	0.0153238	0.652023	-1.53369	1.4056	2.15575	-0.617005	FALSE
Phf5a	0.000587643	0.0153408	1.29313	1.29313	3.8116	2.94757	0.37087	FALSE
Slc9a8	0.000596492	0.0155206	1.45465	1.45465	0.996829	0.685269	0.540675	FALSE
Eif3b	0.000606869	0.0156874	1.28854	1.28854	4.40552	3.41901	0.365733	FALSE
Gm20075	0.000610128	0.0157202	1.50945	1.50945	11.4007	7.55288	0.594021	FALSE
Usp5	0.000616775	0.0157984	1.21044	1.21044	4.74978	3.92401	0.275531	FALSE
Gm15772	0.000617307	0.0157984	1.41052	1.41052	134.831	95.5896	0.496223	FALSE
Map1lc3a	0.000621969	0.0157984	1.51746	1.51746	96.9071	63.8612	0.601663	FALSE
Cnih4	0.000622574	0.0157984	1.37569	1.37569	1.82596	1.3273	0.460156	FALSE
Hint1	0.000623147	0.0157984	1.416	1.416	25.8952	18.2876	0.501817	FALSE
Nf2	0.000628712	0.0158224	0.899512	-1.11171	1.11776	1.24263	-0.152786	FALSE
Eif3f	0.000629953	0.0158224	1.30397	1.30397	14.905	11.4304	0.382911	FALSE
Gm10163	0.0006315	0.0158224	1.51091	1.51091	50.3442	33.3205	0.595414	FALSE
Tsen15	0.000632096	0.0158224	1.50791	1.50791	0.741623	0.491822	0.592551	FALSE
Mettl22	0.000638729	0.015938	1.31379	1.31379	4.18908	3.18855	0.393733	FALSE
Fgfbp1	0.000641062	0.0159459	0.421334	-2.37342	1.3289	3.15403	-1.24696	FALSE
Rsl1d1	0.000649743	0.0160514	1.36094	1.36094	6.12426	4.50002	0.444604	FALSE
Rrp9	0.000650349	0.0160514	1.65823	1.65823	1.97086	1.18853	0.729641	FALSE
Tcea1-ps1	0.000651392	0.0160514	1.53065	1.53065	13.4209	8.76814	0.614143	FALSE
Atp6v1g1	0.000654181	0.0160701	1.30142	1.30142	23.5686	18.1099	0.380086	FALSE
Pes1	0.000658488	0.0161104	1.3536	1.3536	2.20376	1.62808	0.436799	FALSE
Gm9616	0.000659895	0.0161104	1.56816	1.56816	102.127	65.1252	0.649076	FALSE
Akt1s1	0.000661955	0.016111	1.28134	1.28134	21.0323	16.4143	0.357652	FALSE
Gm15427	0.000669263	0.0162121	1.49369	1.49369	259.658	173.837	0.578877	FALSE
Sap18b	0.000672528	0.0162121	1.21494	1.21494	59.9276	49.3256	0.280885	FALSE
Telo2	0.000673051	0.0162121	1.4442	1.4442	0.862231	0.59703	0.530271	FALSE
Rtcb	0.000675966	0.0162121	1.27826	1.27826	2.72429	2.13124	0.354185	FALSE
Mrpl21	0.000676359	0.0162121	1.34108	1.34108	2.32859	1.73636	0.423395	FALSE
Ltv1	0.000682097	0.0163003	1.3743	1.3743	1.94288	1.41372	0.458699	FALSE
Cdkn1a	0.000684824	0.0163161	2.88362	2.88362	16.9749	5.88667	1.52788	FALSE
Ociad1	0.000686932	0.0163172	1.35645	1.35645	5.08999	3.75244	0.439832	FALSE
Mmachc	0.000694053	0.016437	1.20869	1.20869	5.85997	4.8482	0.273442	FALSE
Tma16	0.000700202	0.016505	1.56548	1.56548	1.23566	0.789314	0.646607	FALSE
Tmem147	0.000702043	0.016505	1.20067	1.20067	43.4777	36.2113	0.263836	FALSE
Rpl6l	0.000703184	0.016505	1.45226	1.45226	73.2255	50.4217	0.538301	FALSE
Tcof1	0.000706037	0.0165146	1.23707	1.23707	0.97847	0.790959	0.306924	FALSE
Ccndbp1	0.000707768	0.0165146	1.44405	1.44405	2.78099	1.92583	0.53012	FALSE
5430430B14Rik	0.000712313	0.016537	4.47105	4.47105	1.44171	0.322454	2.16061	FALSE
Chchd5	0.000713855	0.016537	1.34712	1.34712	1.47021	1.09137	0.429881	FALSE
Oip5os1	0.00071539	0.016537	0.686251	-1.45719	52.0313	75.8196	-0.543192	FALSE
Mif-ps	0.000720891	0.016537	1.92099	1.92099	35.3663	18.4104	0.941851	FALSE
Sgcb	0.000721085	0.016537	1.21174	1.21174	11.7773	9.71933	0.277082	FALSE
Polr3c	0.000721272	0.016537	1.30508	1.30508	1.71577	1.31469	0.384135	FALSE
Rpl38	0.000723563	0.0165387	1.81514	1.81514	2.29334	1.26345	0.860083	FALSE
Ensa	0.000725528	0.0165387	1.2323	1.2323	27.207	22.0782	0.301356	FALSE
Kars	0.000734158	0.0166236	1.26433	1.26433	5.85972	4.63466	0.338368	FALSE
Srp19	0.000735797	0.0166236	1.26542	1.26542	5.37483	4.24746	0.33962	FALSE
Ddx21	0.000736529	0.0166236	1.4844	1.4844	3.26314	2.19829	0.56988	FALSE
Gstm2	0.000738529	0.0166236	1.57373	1.57373	15.5342	9.871	0.654184	FALSE
Rrp12	0.000739761	0.0166236	1.50018	1.50018	1.88258	1.2549	0.58514	FALSE
Gm9794	0.000745015	0.0166619	1.59696	1.59696	385.633	241.479	0.675332	FALSE
Gm16378	0.000750864	0.0166621	1.68291	1.68291	34.7361	20.6405	0.750958	FALSE
Wdr36	0.000751294	0.0166621	1.39784	1.39784	0.952241	0.681225	0.483195	FALSE
Sqstm1	0.000752008	0.0166621	1.52129	1.52129	49.6985	32.6687	0.605296	FALSE
Ggct	0.00075412	0.0166623	1.28599	1.28599	0.81419	0.633125	0.362875	FALSE
Rpap1	0.000757072	0.0166809	1.20277	1.20277	1.1519	0.957709	0.266362	FALSE
Dmwd	0.000767135	0.0168557	1.39072	1.39072	6.32868	4.55066	0.475828	FALSE
Gcn1	0.000783469	0.0170931	1.34192	1.34192	1.36779	1.01929	0.424293	FALSE
Ubb	0.000787346	0.0170931	1.37113	1.37113	421.363	307.311	0.455366	FALSE
Rps18-ps5	0.000787897	0.0170931	1.54083	1.54083	98.1834	63.7211	0.623708	FALSE
Rcc2	0.000791089	0.0170931	2.74245	2.74245	1.87254	0.682799	1.45546	FALSE
Gm10145	0.000791626	0.0170931	1.21362	1.21362	24.4035	20.108	0.279319	FALSE
Abcf1	0.000792648	0.0170931	1.20993	1.20993	8.22662	6.79926	0.274923	FALSE
Btbd2	0.000794355	0.0170931	1.2516	1.2516	2.69245	2.15121	0.323769	FALSE
Cebpz	0.000795231	0.0170931	1.20215	1.20215	1.68335	1.40029	0.265612	FALSE
Epdr1	0.000799542	0.017114	1.28076	1.28076	6.24432	4.87547	0.357003	FALSE
Elac2	0.000811703	0.0172596	1.38291	1.38291	1.39234	1.00682	0.467705	FALSE
Rps7	0.000819992	0.0173867	1.6065	1.6065	4.87884	3.03694	0.683918	FALSE
Tomm34	0.000822076	0.0173867	1.38147	1.38147	0.929749	0.673017	0.466199	FALSE
Eif3i	0.000832983	0.0175609	1.34298	1.34298	9.83398	7.32252	0.425435	FALSE
Gnl2	0.00083545	0.0175609	1.32595	1.32595	1.11702	0.84243	0.40703	FALSE
Mrps30	0.000836974	0.0175609	1.36184	1.36184	3.41079	2.50454	0.445558	FALSE
Smox	0.000847116	0.0176184	0.565924	-1.76702	1.36318	2.40876	-0.82132	FALSE
Rad23a	0.000847509	0.0176184	1.27191	1.27191	21.1444	16.6241	0.346997	FALSE
Rpsa-ps10	0.000848319	0.0176184	1.50296	1.50296	210.354	139.96	0.587807	FALSE
Mrto4	0.000848625	0.0176184	1.50933	1.50933	4.35025	2.88224	0.593906	FALSE
Txnrd1	0.000868087	0.0179753	1.2417	1.2417	1.50419	1.2114	0.312313	FALSE
Tcp1	0.000876969	0.0181001	1.30201	1.30201	18.7454	14.3973	0.38074	FALSE
Kif1c	0.000878691	0.0181001	0.850377	-1.17595	27.6892	32.5611	-0.233826	FALSE
Zfp346	0.000881539	0.0181116	1.58363	1.58363	0.862423	0.544587	0.663234	FALSE
Gm4833	0.000884181	0.0181188	1.56894	1.56894	10.4938	6.68842	0.649793	FALSE
Gpr107	0.000889954	0.0181649	1.2659	1.2659	0.812109	0.641528	0.340162	FALSE
Exosc1	0.000891021	0.0181649	1.44087	1.44087	1.00511	0.697569	0.52694	FALSE
Gm13680	0.000893699	0.0181726	1.70807	1.70807	58.1287	34.0318	0.772367	FALSE
Dnajc8	0.000900968	0.0182416	1.20115	1.20115	2.04649	1.70377	0.264419	FALSE
Ddo	0.0009017	0.0182416	1.48988	1.48988	1.02905	0.690694	0.575192	FALSE
Psmb2	0.000909208	0.0183294	1.24098	1.24098	1.65442	1.33316	0.311479	FALSE
9230112E08Rik	0.000910676	0.0183294	1.16798	1.16798	3.11038	2.66305	0.224014	FALSE
Ube2g2	0.000913732	0.0183442	1.25845	1.25845	3.19252	2.53687	0.331646	FALSE
Gpx4-ps2	0.000922027	0.0184639	1.44206	1.44206	301.481	209.063	0.528131	FALSE
Gm47155	0.000929148	0.0185595	0.659408	-1.51651	3.68883	5.59416	-0.600756	FALSE
Ubb-ps	0.000942703	0.0187828	1.33374	1.33374	133.81	100.327	0.415473	FALSE
Tagap1	0.000945944	0.0188	1.36103	1.36103	4.58035	3.36537	0.444694	FALSE
Ldhd	0.000955292	0.0189207	0.669663	-1.49329	5.07564	7.5794	-0.578493	FALSE
Sf3a3	0.000957986	0.0189207	1.2693	1.2693	0.84701	0.667305	0.344033	FALSE
Pon2	0.000962108	0.0189207	1.37369	1.37369	1.3872	1.00983	0.45806	FALSE
Eif5	0.00096501	0.0189207	1.49889	1.49889	31.8549	21.2523	0.583898	FALSE
Serpinb6a	0.000965995	0.0189207	1.57873	1.57873	1.53652	0.973266	0.658765	FALSE
Hax1	0.000966368	0.0189207	1.56955	1.56955	5.59486	3.56463	0.650348	FALSE
Ipo7	0.00097341	0.0190115	1.32519	1.32519	4.33241	3.26928	0.406199	FALSE
Gm2000	0.000985001	0.0191905	1.46152	1.46152	277.304	189.737	0.547467	FALSE
Rpl7a	0.000988769	0.0192166	1.52488	1.52488	24.3251	15.9522	0.608697	FALSE
Rcn2	0.00100184	0.0194229	1.31338	1.31338	1.73706	1.32259	0.393279	FALSE
Mylk4	0.00100966	0.0194888	0.386172	-2.58952	3.2019	8.29137	-1.37268	FALSE
Gtpbp4	0.00101204	0.0194888	1.33332	1.33332	1.56622	1.17468	0.415022	FALSE
Smim10l1	0.00101486	0.0194888	1.2483	1.2483	29.3564	23.517	0.319968	FALSE
Ppid	0.00101509	0.0194888	1.27774	1.27774	4.44223	3.47664	0.353591	FALSE
Rps15	0.0010234	0.0195488	1.426	1.426	107.708	75.5313	0.511978	FALSE
Cpsf3	0.00102408	0.0195488	1.25788	1.25788	0.838284	0.666429	0.330989	FALSE
Tfrc	0.00102861	0.0195488	0.515205	-1.94097	4.37579	8.4933	-0.956781	FALSE
Ctdsp2	0.00103058	0.0195488	1.27067	1.27067	9.78759	7.70269	0.345591	FALSE
Rpl38-ps2	0.00103969	0.0196746	1.74633	1.74633	135.117	77.3723	0.804324	FALSE
Eif4ebp2	0.00105151	0.0198506	1.15305	1.15305	12.0341	10.4368	0.205451	FALSE
Pa2g4	0.0010585	0.0199189	1.32715	1.32715	6.80029	5.124	0.408327	FALSE
Impdh2-ps	0.00106016	0.0199189	1.78053	1.78053	29.2348	16.4192	0.832306	FALSE
Mrps18b	0.00106349	0.0199342	1.47038	1.47038	6.38956	4.34552	0.556189	FALSE
Gga1	0.00107208	0.0200257	1.23658	1.23658	3.60012	2.91134	0.306359	FALSE
Rbm18	0.00107344	0.0200257	1.25829	1.25829	2.11367	1.6798	0.331466	FALSE
Tbrg1	0.00107623	0.0200306	1.45775	1.45775	3.90887	2.68144	0.543745	FALSE
Gm14586	0.00108073	0.0200671	1.4028	1.4028	241.325	172.031	0.488306	FALSE
Aamdc	0.0010833	0.0200678	0.807583	-1.23826	1.82974	2.2657	-0.308317	FALSE
Ranbp10	0.00108784	0.0201048	1.2304	1.2304	1.03794	0.843576	0.299131	FALSE
Mrpl23-ps1	0.00109644	0.0201703	1.31282	1.31282	84.6773	64.5005	0.392665	FALSE
Bpgm	0.0011009	0.0201703	0.751284	-1.33106	2.01641	2.68395	-0.41257	FALSE
Dhps	0.00110238	0.0201703	1.50127	1.50127	5.50824	3.66905	0.586184	FALSE
Arfgef1	0.00110497	0.0201703	0.877321	-1.13983	1.31045	1.49369	-0.188823	FALSE
Mbnl2	0.00110741	0.0201703	1.18635	1.18635	1.51224	1.2747	0.246531	FALSE
Ankrd33b	0.00110954	0.0201703	1.58639	1.58639	1.67845	1.05803	0.665748	FALSE
Zw10	0.00111004	0.0201703	1.39786	1.39786	0.77503	0.554439	0.483224	FALSE
Rad23b	0.00111179	0.0201703	1.27491	1.27491	3.65743	2.86878	0.350394	FALSE
Eif2a	0.00112016	0.0202757	1.38651	1.38651	1.78559	1.28783	0.471463	FALSE
Eif2b1	0.00112778	0.0203294	1.28332	1.28332	4.2509	3.31243	0.359877	FALSE
Gm6665	0.00112827	0.0203294	1.47802	1.47802	35.7087	24.1599	0.563665	FALSE
R3hcc1	0.00113557	0.0204042	0.877188	-1.14001	1.16666	1.32999	-0.189041	FALSE
Six1	0.00113758	0.0204042	0.651026	-1.53604	4.054	6.2271	-0.619213	FALSE
Ilf3	0.00114916	0.0205653	1.39393	1.39393	1.00725	0.722596	0.479163	FALSE
Snhg8	0.00115378	0.0206014	2.05055	2.05055	15.3175	7.46998	1.03601	FALSE
Zranb1	0.00117159	0.0208285	1.34431	1.34431	1.9412	1.44401	0.426867	FALSE
Rbm28	0.00117345	0.0208285	1.2957	1.2957	1.10684	0.854241	0.373728	FALSE
Pdcd2	0.00117627	0.0208285	1.46135	1.46135	1.13459	0.776401	0.547301	FALSE
Babam1	0.00118011	0.0208285	1.23172	1.23172	7.58078	6.15464	0.300671	FALSE
Gm12918	0.00118218	0.0208285	1.53102	1.53102	440.124	287.472	0.614492	FALSE
Rpl8	0.00119138	0.0208285	1.44158	1.44158	126.146	87.5052	0.527652	FALSE
Tmem201	0.00119366	0.0208285	1.17237	1.17237	2.97628	2.53868	0.229431	FALSE
Cul4a	0.00119809	0.0208285	1.20898	1.20898	2.79516	2.31199	0.273794	FALSE
Pnrc2	0.0011984	0.0208285	1.67902	1.67902	19.4725	11.5975	0.747621	FALSE
Timm29	0.00119862	0.0208285	0.776447	-1.28792	16.5275	21.286	-0.365041	FALSE
Wfdc1	0.00119972	0.0208285	0.70514	-1.41816	1.7609	2.49723	-0.504018	FALSE
Acy1	0.00120004	0.0208285	1.43232	1.43232	1.65818	1.15769	0.518355	FALSE
Rps4x	0.0012061	0.0208285	1.57828	1.57828	34.4473	21.8258	0.658354	FALSE
Cd63-ps	0.00120697	0.0208285	1.5433	1.5433	41.606	26.959	0.626022	FALSE
Gaa	0.00120819	0.0208285	1.51889	1.51889	20.7816	13.6821	0.603013	FALSE
Gnl3	0.00120976	0.0208285	1.83524	1.83524	5.91818	3.22475	0.875968	FALSE
Nkiras2	0.00121126	0.0208285	1.3592	1.3592	2.86138	2.1052	0.442757	FALSE
Gm6344	0.00121543	0.0208547	1.43097	1.43097	86.6018	60.5197	0.516993	FALSE
Aen	0.0012195	0.0208793	1.38024	1.38024	4.01289	2.90738	0.464921	FALSE
Afap1l1	0.00122767	0.0209737	1.52165	1.52165	1.49188	0.980434	0.605637	FALSE
Efr3a	0.00123649	0.0210625	1.16126	1.16126	0.696764	0.600006	0.215692	FALSE
Gm43597	0.00123819	0.0210625	1.50165	1.50165	2.58801	1.72344	0.58655	FALSE
G6pc3	0.00124969	0.0212125	1.33876	1.33876	10.0371	7.4973	0.420898	FALSE
Hes1	0.00125514	0.0212595	0.548845	-1.82201	1.33563	2.43353	-0.865528	FALSE
Dnajc16	0.0012604	0.021271	1.19386	1.19386	0.940425	0.787721	0.255629	FALSE
Slc25a39	0.0012612	0.021271	1.98479	1.98479	18.5761	9.35921	0.988986	FALSE
Rps15a-ps5	0.00126882	0.0212839	1.55413	1.55413	23.1117	14.8712	0.636105	FALSE
Senp6	0.00127124	0.0212839	1.18589	1.18589	0.699223	0.58962	0.245967	FALSE
Rps25	0.00128182	0.0212839	1.43465	1.43465	22.7171	15.8347	0.520694	FALSE
Chmp2a	0.00128628	0.0212839	1.2684	1.2684	16.6891	13.1576	0.34301	FALSE
Oga	0.00128976	0.0212839	1.45487	1.45487	2.72285	1.87154	0.540889	FALSE
Txn2	0.00128985	0.0212839	1.24978	1.24978	11.8845	9.50928	0.321673	FALSE
Gm8424	0.00129292	0.0212839	0.692622	-1.44379	5.23711	7.56128	-0.529859	FALSE
Dctn6	0.0012933	0.0212839	1.14602	1.14602	1.52427	1.33005	0.196638	FALSE
Tmbim6	0.0012945	0.0212839	1.54647	1.54647	18.4815	11.9507	0.628983	FALSE
Anapc16	0.00130179	0.0212839	1.14771	1.14771	2.28301	1.98918	0.198763	FALSE
Stk40	0.00130232	0.0212839	1.77351	1.77351	5.32063	3.00006	0.826607	FALSE
Eif2s3x	0.00130613	0.0212839	1.23515	1.23515	5.09647	4.12618	0.304692	FALSE
Zfp507	0.00130703	0.0212839	1.39916	1.39916	1.10884	0.792505	0.484558	FALSE
Ubxn2a	0.00130779	0.0212839	0.888847	-1.12505	4.59503	5.16966	-0.169994	FALSE
Prepl	0.00131566	0.0212839	1.50634	1.50634	1.82503	1.21156	0.591051	FALSE
Wdr5	0.00131644	0.0212839	1.33039	1.33039	1.62	1.21769	0.411845	FALSE
Ddit3	0.00131697	0.0212839	2.91576	2.91576	4.58122	1.57119	1.54387	FALSE
Rps26-ps1	0.00131762	0.0212839	1.47898	1.47898	170.472	115.263	0.5646	FALSE
Rbbp4	0.00132031	0.0212839	1.22912	1.22912	1.9497	1.58626	0.297625	FALSE
Rpl29	0.00132151	0.0212839	1.41044	1.41044	53.8017	38.1455	0.49614	FALSE
Kansl2-ps	0.00132317	0.0212839	1.29743	1.29743	27.2378	20.9937	0.375652	FALSE
Mrfap1	0.00132357	0.0212839	1.15833	1.15833	97.4521	84.1319	0.21204	FALSE
Trex1	0.00132385	0.0212839	1.75796	1.75796	5.93774	3.37762	0.813906	FALSE
Dnajc10	0.00132866	0.0213179	1.22599	1.22599	1.02838	0.838817	0.293947	FALSE
Psmc2	0.00133462	0.0213387	1.19299	1.19299	5.75403	4.82322	0.254576	FALSE
Pggt1b	0.0013385	0.0213387	1.1703	1.1703	0.828432	0.707882	0.226873	FALSE
Rps18-ps6	0.00134243	0.0213387	1.53326	1.53326	131.72	85.9086	0.616604	FALSE
Trpc4ap	0.00134426	0.0213387	1.13927	1.13927	2.39417	2.10149	0.188113	FALSE
Nop9	0.0013451	0.0213387	1.22764	1.22764	1.64924	1.34342	0.295893	FALSE
Gnl3l	0.00134615	0.0213387	1.44034	1.44034	1.78546	1.23962	0.526407	FALSE
Rpl9-ps4	0.00135737	0.0214736	1.42686	1.42686	62.4507	43.7679	0.512847	FALSE
Rpl15-ps3	0.00138011	0.0217691	1.43327	1.43327	207.266	144.611	0.519308	FALSE
Zbtb18	0.00138155	0.0217691	1.29652	1.29652	16.3353	12.5994	0.374641	FALSE
Herpud2	0.00139071	0.0218699	1.29117	1.29117	1.26834	0.982321	0.36868	FALSE
Adsl	0.00140588	0.0220054	1.25705	1.25705	5.42106	4.31254	0.330037	FALSE
Exosc9	0.00140685	0.0220054	1.2226	1.2226	1.34744	1.10212	0.289951	FALSE
Rps3a2	0.00140878	0.0220054	1.44244	1.44244	219.783	152.369	0.528508	FALSE
Gm12922	0.00141046	0.0220054	1.64897	1.64897	2.60609	1.58044	0.721562	FALSE
Bcl6	0.0014138	0.0220141	0.737167	-1.35655	3.56933	4.84196	-0.439937	FALSE
Fez2	0.00141705	0.0220214	0.859918	-1.1629	1.11527	1.29695	-0.217729	FALSE
Rack1	0.00142658	0.0220937	1.48053	1.48053	55.5744	37.5369	0.566113	FALSE
Lonp1	0.00142729	0.0220937	1.51627	1.51627	10.1205	6.67458	0.600524	FALSE
Gm7895	0.00143213	0.0221252	1.39788	1.39788	20.5791	14.7216	0.483244	FALSE
Sugp2	0.00143549	0.022134	1.11573	1.11573	1.3678	1.22592	0.157992	FALSE
Mtdh	0.0014474	0.0222741	1.257	1.257	2.75949	2.19531	0.329981	FALSE
Rpl4	0.00145034	0.022276	1.40225	1.40225	109.889	78.3661	0.487746	FALSE
Kcng4	0.00145885	0.0223634	0.346017	-2.89003	1.19326	3.44856	-1.53109	FALSE
Akt1	0.00146688	0.022408	1.47074	1.47074	3.88842	2.64386	0.556538	FALSE
Rps24	0.00146969	0.022408	1.42834	1.42834	17.3366	12.1376	0.514343	FALSE
Ak6	0.00147026	0.022408	1.22087	1.22087	3.23589	2.65047	0.287915	FALSE
Anxa7	0.00148296	0.0225249	1.66782	1.66782	2.58983	1.55283	0.737961	FALSE
Cst6	0.00148363	0.0225249	1.57583	1.57583	3.23	2.04971	0.656113	FALSE
Trappc2l	0.0014879	0.0225466	1.39433	1.39433	4.04855	2.90358	0.479572	FALSE
Ccdc47	0.00150199	0.022695	1.29854	1.29854	7.63428	5.87913	0.37689	FALSE
Ccdc28b	0.00150344	0.022695	0.659731	-1.51577	2.08762	3.16435	-0.60005	FALSE
Slc30a4	0.00151527	0.022757	1.20252	1.20252	1.42263	1.18305	0.266057	FALSE
Pafah1b1	0.00151642	0.022757	1.11684	1.11684	3.98285	3.56617	0.159426	FALSE
Prpf4	0.00151658	0.022757	1.15857	1.15857	2.02131	1.74465	0.212347	FALSE
Rpl18a	0.00151905	0.022757	1.50845	1.50845	42.5436	28.2036	0.593064	FALSE
Rit1	0.00152645	0.0227859	1.52629	1.52629	1.46065	0.956995	0.610032	FALSE
Lsm4	0.00152784	0.0227859	1.34231	1.34231	6.22871	4.6403	0.424713	FALSE
Eif3a	0.00153131	0.0227859	1.22911	1.22911	6.62495	5.39005	0.297611	FALSE
Bud31	0.00153301	0.0227859	1.4303	1.4303	3.98404	2.78546	0.516318	FALSE
Zswim7	0.00153737	0.0227859	1.4158	1.4158	1.20628	0.852016	0.501618	FALSE
Noc2l	0.00153947	0.0227859	1.3285	1.3285	4.04673	3.04609	0.409799	FALSE
Rpsa	0.00154115	0.0227859	1.51421	1.51421	43.9027	28.9937	0.598569	FALSE
Ebna1bp2	0.00155593	0.0229616	1.38287	1.38287	4.43676	3.20836	0.467669	FALSE
BC023105	0.00156478	0.023041	0.352275	-2.83869	9.4549	26.8395	-1.50523	FALSE
Pwp2	0.00156714	0.023041	1.60659	1.60659	1.89168	1.17745	0.684006	FALSE
Cuedc2	0.00157047	0.0230472	1.14034	1.14034	4.07999	3.57788	0.18946	FALSE
Peg13	0.00158646	0.0232299	1.53649	1.53649	11.5529	7.51901	0.619635	FALSE
Ramac	0.0015888	0.0232299	1.3614	1.3614	2.86174	2.10205	0.445095	FALSE
Kif5b	0.00159255	0.0232418	1.1824	1.1824	4.34764	3.67695	0.241722	FALSE
Gm6900	0.00161955	0.0235924	1.66342	1.66342	17.3828	10.45	0.734154	FALSE
Rpl13	0.0016348	0.0237331	1.58024	1.58024	13.0123	8.23438	0.660142	FALSE
Ipo4	0.00163628	0.0237331	1.47504	1.47504	6.05348	4.10395	0.560751	FALSE
Sel1l	0.00164357	0.0237331	1.28359	1.28359	2.1172	1.64944	0.360182	FALSE
Nat9	0.00164386	0.0237331	1.28727	1.28727	1.84844	1.43594	0.36432	FALSE
Mrpl54	0.0016453	0.0237331	1.31656	1.31656	18.5469	14.0874	0.396769	FALSE
Septin11	0.00164722	0.0237331	1.33121	1.33121	1.43695	1.07943	0.412738	FALSE
Abt1	0.00166471	0.0239415	1.28009	1.28009	1.81303	1.41633	0.356242	FALSE
St6galnac4	0.00168451	0.0241793	1.48699	1.48699	2.16795	1.45795	0.572393	FALSE
Gm10275	0.00168866	0.0241793	1.7743	1.7743	406.329	229.008	0.827251	FALSE
Zfp870	0.00169041	0.0241793	1.52674	1.52674	0.939363	0.615275	0.610451	FALSE
Rbx1-ps	0.00170167	0.0242932	1.39827	1.39827	26.3497	18.8446	0.483639	FALSE
Ctu2	0.00170452	0.0242932	1.41478	1.41478	0.891983	0.630473	0.500582	FALSE
0610010K14Rik	0.0017101	0.0243289	1.39734	1.39734	4.34121	3.10676	0.482684	FALSE
P4hb	0.0017214	0.024418	1.49896	1.49896	17.6172	11.7529	0.583964	FALSE
Uros	0.00172253	0.024418	1.12367	1.12367	0.807489	0.718617	0.168219	FALSE
Pold2	0.00173493	0.024524	1.64096	1.64096	4.22392	2.57406	0.714538	FALSE
Chmp1a	0.00173726	0.024524	1.27519	1.27519	7.07032	5.54453	0.35071	FALSE
Atg13	0.0017412	0.024524	1.23294	1.23294	1.3381	1.08529	0.302107	FALSE
Hnrnpa1	0.00174242	0.024524	1.21336	1.21336	9.49092	7.822	0.27901	FALSE
Pabpc4	0.00175338	0.0246345	1.19408	1.19408	4.70852	3.94321	0.255905	FALSE
Epop	0.0017607	0.0246658	2.28685	2.28685	1.48817	0.65075	1.19336	FALSE
Hgh1	0.00176185	0.0246658	1.70463	1.70463	1.24299	0.729189	0.769455	FALSE
Dda1	0.00176874	0.0247186	1.34682	1.34682	5.08322	3.77425	0.429553	FALSE
Rpl13a	0.00178291	0.0247882	1.49014	1.49014	59.9558	40.2349	0.575452	FALSE
Rpl32	0.00178513	0.0247882	1.4866	1.4866	43.1273	29.0108	0.572012	FALSE
Zfp691	0.00178653	0.0247882	1.09579	1.09579	2.75971	2.51845	0.131977	FALSE
1810009A15Rik	0.00179141	0.0247882	1.44643	1.44643	4.1864	2.8943	0.532495	FALSE
Mtg1	0.00179259	0.0247882	1.27795	1.27795	1.71169	1.33941	0.353827	FALSE
Hsp90ab1	0.00179442	0.0247882	1.36389	1.36389	202.635	148.572	0.447724	FALSE
Taf10	0.00179565	0.0247882	1.22361	1.22361	5.34809	4.37076	0.291139	FALSE
Ubxn4	0.00180099	0.0247939	1.32831	1.32831	2.37259	1.78617	0.409595	FALSE
Zadh2	0.00180379	0.0247939	0.844511	-1.18412	3.87153	4.58434	-0.243812	FALSE
Amigo1	0.00180624	0.0247939	1.5986	1.5986	11.8707	7.42567	0.67681	FALSE
Cnbp	0.0018086	0.0247939	1.26148	1.26148	54.9237	43.539	0.335122	FALSE
Gm10073	0.00181321	0.024814	1.41872	1.41872	171.491	120.877	0.50459	FALSE
Homer1	0.00181912	0.0248375	0.79103	-1.26417	0.659039	0.833141	-0.338196	FALSE
Gm5425	0.00182121	0.0248375	1.40248	1.40248	33.4586	23.8567	0.48798	FALSE
Tmem127	0.00182644	0.0248659	1.13347	1.13347	4.15054	3.66179	0.18075	FALSE
Mthfd1	0.00183472	0.0249333	1.27143	1.27143	0.869505	0.683881	0.346449	FALSE
Srrm1	0.00183913	0.0249333	1.23749	1.23749	3.06999	2.48082	0.307414	FALSE
Thop1	0.00184084	0.0249333	1.26346	1.26346	2.50979	1.98644	0.337379	FALSE
Zpr1	0.00185666	0.0249758	1.38812	1.38812	3.28166	2.3641	0.473136	FALSE
Ttc9c	0.00185704	0.0249758	1.50619	1.50619	2.72295	1.80785	0.5909	FALSE
Pbxip1	0.0018588	0.0249758	1.27308	1.27308	31.2625	24.5567	0.348319	FALSE
Kcne1l	0.00185891	0.0249758	1.85416	1.85416	1.44558	0.779639	0.890767	FALSE
Pfas	0.00186277	0.0249758	1.21906	1.21906	1.30775	1.07276	0.285764	FALSE
Wars	0.00186292	0.0249758	1.49028	1.49028	1.69125	1.13486	0.575583	FALSE
Eif2b5	0.00186693	0.0249871	1.23726	1.23726	5.86106	4.73712	0.30715	FALSE
Psme3	0.00187215	0.0250147	1.27043	1.27043	9.09825	7.16156	0.345316	FALSE
Mycbp	0.0018876	0.0251787	0.861432	-1.16086	1.11984	1.29998	-0.215191	FALSE
Nsfl1c	0.00189109	0.0251828	1.19313	1.19313	3.03788	2.54614	0.254752	FALSE
Dyrk2	0.00189747	0.0251972	0.63405	-1.57716	5.37689	8.48024	-0.657333	FALSE
Clpb	0.00189855	0.0251972	1.37833	1.37833	0.736068	0.53403	0.462917	FALSE
Cgrrf1	0.0019067	0.0252354	0.90485	-1.10516	1.31228	1.45027	-0.14425	FALSE
Rps24-ps3	0.00190781	0.0252354	1.4822	1.4822	140.156	94.5595	0.56774	FALSE
Xpo5	0.00191599	0.0253013	1.40087	1.40087	0.715409	0.510689	0.486323	FALSE
Rps23-ps1	0.00192761	0.0254123	1.44863	1.44863	330.214	227.949	0.534688	FALSE
Hsdl1	0.00194436	0.0255018	1.18283	1.18283	1.37312	1.16087	0.242248	FALSE
Prdm4	0.0019445	0.0255018	1.23226	1.23226	1.0242	0.831159	0.301307	FALSE
Metap1	0.00194621	0.0255018	1.23683	1.23683	2.18894	1.7698	0.306646	FALSE
Crbn	0.00194729	0.0255018	1.25487	1.25487	1.75406	1.3978	0.327538	FALSE
Gpx4	0.00195414	0.025522	1.42718	1.42718	6.76893	4.74287	0.513166	FALSE
Eef1b2	0.00195529	0.025522	1.40375	1.40375	40.2985	28.7077	0.489288	FALSE
Snrpb2	0.00195964	0.0255367	1.29475	1.29475	1.74478	1.34758	0.372674	FALSE
Gm10175	0.00196554	0.0255714	1.1636	1.1636	268.406	230.669	0.218589	FALSE
Ccng1	0.00197463	0.0256122	0.83158	-1.20253	106.377	127.922	-0.266074	FALSE
Gm10157	0.00197515	0.0256122	1.50308	1.50308	160.983	107.102	0.587922	FALSE
Sub1	0.00197845	0.025613	1.37924	1.37924	3.06909	2.2252	0.463873	FALSE
Acot2	0.00198204	0.0256149	6.33378	6.33378	11.1545	1.76111	2.66307	FALSE
Amd-ps3	0.00199103	0.0256149	0.612124	-1.63366	23.0457	37.6487	-0.708104	FALSE
Med9	0.00199137	0.0256149	1.21687	1.21687	1.30092	1.06907	0.283173	FALSE
Cdkn1b	0.00199155	0.0256149	1.30308	1.30308	10.2347	7.85429	0.381921	FALSE
Dnajc9	0.00199847	0.0256621	1.34376	1.34376	3.98436	2.96509	0.426273	FALSE
Rab1a	0.00202276	0.0259023	1.18279	1.18279	4.69902	3.97284	0.24219	FALSE
Ifrd1	0.00202372	0.0259023	1.95018	1.95018	1.91123	0.980029	0.963604	FALSE
Wfs1	0.00203485	0.0260027	2.50046	2.50046	7.68666	3.07411	1.32219	FALSE
Cltc	0.00203826	0.0260043	1.26274	1.26274	3.4517	2.73351	0.336555	FALSE
Mapk1	0.00205448	0.0261215	1.22256	1.22256	2.17674	1.78047	0.289909	FALSE
Tars2	0.00205675	0.0261215	1.2507	1.2507	1.53928	1.23073	0.322739	FALSE
Pfkfb4	0.00205736	0.0261215	2.00952	2.00952	2.27946	1.13433	1.00685	FALSE
Map1lc3b	0.00206102	0.026126	1.24624	1.24624	19.0818	15.3116	0.317578	FALSE
Abcb6	0.00206727	0.0261634	0.766194	-1.30515	2.25824	2.94735	-0.384218	FALSE
Rnf170	0.00208049	0.0262886	0.775867	-1.28888	0.776975	1.00143	-0.366118	FALSE
Chmp6	0.0020839	0.0262897	1.10395	1.10395	3.8259	3.46563	0.142679	FALSE
Rps14	0.00208887	0.0263104	1.43798	1.43798	4.84038	3.36609	0.524046	FALSE
Sspn	0.00210658	0.0264564	1.28729	1.28729	3.71956	2.88945	0.364337	FALSE
Atg4d	0.00210714	0.0264564	1.20777	1.20777	4.09454	3.39016	0.272349	FALSE
Dcaf7	0.0021224	0.0265669	1.20766	1.20766	3.28488	2.72003	0.272216	FALSE
Rps6-ps4	0.00212266	0.0265669	1.49613	1.49613	283.468	189.467	0.58124	FALSE
Egf	0.00212693	0.0265782	1.2671	1.2671	0.900737	0.710867	0.341526	FALSE
Lrtm1	0.00213918	0.0266891	0.4074	-2.45459	2.80155	6.87666	-1.29548	FALSE
Rpl23a	0.00215529	0.0268252	1.48492	1.48492	3.93682	2.65119	0.57039	FALSE
Retreg1	0.00215961	0.0268252	2.23502	2.23502	1.82934	0.818492	1.16029	FALSE
Lman1	0.00216026	0.0268252	1.18871	1.18871	1.93475	1.62761	0.249394	FALSE
Spns1	0.00217181	0.0269214	1.41228	1.41228	4.83577	3.42408	0.498029	FALSE
Rps3	0.00217482	0.0269214	1.38898	1.38898	43.3894	31.2383	0.474025	FALSE
Rplp0	0.00218398	0.0269926	1.31299	1.31299	132.563	100.962	0.392857	FALSE
Gm14698	0.00218772	0.0269967	0.664693	-1.50445	7.16977	10.7866	-0.589241	FALSE
Tbrg4	0.00220132	0.0271222	1.28285	1.28285	4.74552	3.69921	0.359351	FALSE
Nme2	0.00220487	0.0271236	1.39888	1.39888	22.3627	15.9862	0.484271	FALSE
Gm10110	0.00221611	0.0271333	1.19545	1.19545	51.218	42.8441	0.257555	FALSE
Fis1	0.00221624	0.0271333	1.15009	1.15009	5.16397	4.49005	0.201751	FALSE
Med4	0.00221771	0.0271333	1.3378	1.3378	1.89145	1.41386	0.41986	FALSE
Arl8b	0.00221943	0.0271333	1.244	1.244	2.90055	2.33164	0.314985	FALSE
Aldh7a1	0.00222542	0.0271333	1.26891	1.26891	0.747983	0.589467	0.343595	FALSE
Ctdnep1	0.00222669	0.0271333	1.18292	1.18292	14.4835	12.2439	0.242355	FALSE
Gm12623	0.00223203	0.0271333	1.55688	1.55688	0.984241	0.632188	0.638658	FALSE
Slc35b1	0.0022331	0.0271333	1.50933	1.50933	6.4371	4.26487	0.593909	FALSE
D8Ertd738e	0.0022494	0.0272381	1.31213	1.31213	18.7911	14.321	0.391914	FALSE
Ddb1	0.00225503	0.0272381	1.26651	1.26651	10.0174	7.90946	0.340855	FALSE
Ppp1r11	0.0022554	0.0272381	1.484	1.484	6.18953	4.17083	0.569495	FALSE
Tcea1	0.0022555	0.0272381	1.49385	1.49385	0.831406	0.556553	0.579035	FALSE
Nudt19	0.00225954	0.0272454	0.811812	-1.23181	3.351	4.1278	-0.300782	FALSE
AC159819.1	0.0022679	0.0273045	1.22476	1.22476	33.2675	27.1624	0.2925	FALSE
Tfeb	0.0022892	0.027493	0.813111	-1.22984	0.995798	1.22468	-0.298476	FALSE
Rps2	0.0022905	0.027493	1.26155	1.26155	84.807	67.2245	0.335197	FALSE
Gigyf1	0.00229469	0.0275015	1.24013	1.24013	5.3196	4.28956	0.310489	FALSE
Mrln	0.00230139	0.0275184	0.742474	-1.34685	1.58042	2.12859	-0.429588	FALSE
Zfp622	0.00230306	0.0275184	1.25347	1.25347	1.41966	1.13258	0.325929	FALSE
Exosc5	0.00230986	0.027558	1.46384	1.46384	1.49526	1.02147	0.549755	FALSE
Rps28	0.0023142	0.0275683	1.62889	1.62889	4.29008	2.63374	0.703893	FALSE
Psmd11	0.00232064	0.0276034	1.2989	1.2989	2.40308	1.85009	0.377287	FALSE
Tmed9	0.00234225	0.0278186	1.38381	1.38381	2.53126	1.82919	0.468649	FALSE
Flii	0.0023476	0.0278195	1.11025	1.11025	7.55609	6.80576	0.150884	FALSE
Myh14	0.00235381	0.0278195	1.54676	1.54676	0.970151	0.627215	0.629249	FALSE
Derl1	0.00235805	0.0278195	1.68684	1.68684	5.20611	3.0863	0.754325	FALSE
Cnp	0.00235827	0.0278195	1.55265	1.55265	1.68686	1.08644	0.634737	FALSE
Gm16418	0.00235991	0.0278195	0.542452	-1.84348	6.27651	11.5706	-0.882434	FALSE
Ide	0.00236848	0.0278609	1.26853	1.26853	2.48711	1.96063	0.343154	FALSE
Arpc5l	0.00237047	0.0278609	1.31291	1.31291	8.79265	6.69706	0.39277	FALSE
Las1l	0.00237864	0.0279155	1.29953	1.29953	2.45169	1.8866	0.37799	FALSE
Trim54	0.00239901	0.0280969	1.31408	1.31408	12.9573	9.86035	0.394055	FALSE
Rbx1	0.0024012	0.0280969	1.1388	1.1388	5.64284	4.95508	0.187513	FALSE
Sf3b6	0.00241106	0.0280994	1.35215	1.35215	1.61571	1.19491	0.435258	FALSE
Mrpl44	0.00241444	0.0280994	1.32244	1.32244	5.7982	4.38447	0.403204	FALSE
Rpl6	0.00241576	0.0280994	1.41053	1.41053	17.756	12.5882	0.496235	FALSE
Rpl26	0.00241872	0.0280994	1.40085	1.40085	17.7719	12.6865	0.486299	FALSE
Rpl17-ps3	0.00242101	0.0280994	1.46722	1.46722	125.51	85.5424	0.55309	FALSE
Vps28	0.00242294	0.0280994	1.2723	1.2723	10.2962	8.09256	0.347438	FALSE
Nop16	0.00242931	0.0280994	1.26698	1.26698	3.03966	2.39914	0.341393	FALSE
Magt1	0.00242984	0.0280994	1.32281	1.32281	1.16925	0.883914	0.40361	FALSE
Twnk	0.00243449	0.0281121	1.26829	1.26829	4.48358	3.53513	0.342887	FALSE
Timp3	0.00243824	0.0281144	1.27667	1.27667	3.01438	2.36113	0.352385	FALSE
Cct8	0.00245138	0.0282248	1.23821	1.23821	10.2644	8.28967	0.308259	FALSE
Tmem248	0.00245512	0.0282268	1.38648	1.38648	2.06475	1.4892	0.471427	FALSE
Bnip1	0.00245871	0.028227	1.3569	1.3569	1.61553	1.1906	0.440314	FALSE
Yrdc	0.00246606	0.0282703	1.44555	1.44555	2.13773	1.47883	0.531621	FALSE
Rbbp5	0.00247764	0.02836	1.22016	1.22016	1.05641	0.865798	0.287068	FALSE
Gm2223	0.00248105	0.02836	1.21272	1.21272	39.9999	32.9835	0.278252	FALSE
Smim13	0.00248524	0.0283669	0.827081	-1.20907	2.20746	2.66897	-0.273899	FALSE
6430571L13Rik	0.00249183	0.0284011	0.722081	-1.38489	2.66627	3.69248	-0.469767	FALSE
Gm15500	0.00249832	0.0284341	1.41068	1.41068	314.885	223.215	0.496389	FALSE
Scarb2	0.00251184	0.028545	1.29273	1.29273	2.49952	1.93352	0.370419	FALSE
Hsbp1	0.00251548	0.028545	1.16018	1.16018	18.7518	16.1628	0.214353	FALSE
Pdrg1	0.00251888	0.028545	1.1631	1.1631	11.3055	9.7202	0.217972	FALSE
Camk2b	0.00252689	0.0285947	0.687132	-1.45533	1.02308	1.48891	-0.541342	FALSE
Nsa2	0.00253746	0.0286732	1.43392	1.43392	4.88894	3.40949	0.519965	FALSE
Mrpl24	0.00255952	0.0288732	1.33118	1.33118	9.64803	7.24773	0.412705	FALSE
Rpl38-ps1	0.00256578	0.0288732	2.39029	2.39029	2.30629	0.964858	1.25718	FALSE
Relt	0.00256773	0.0288732	0.511445	-1.95524	0.56351	1.1018	-0.967348	FALSE
Cln6	0.00256975	0.0288732	1.54388	1.54388	1.29441	0.838411	0.626564	FALSE
Yif1a	0.00259115	0.0290705	1.21839	1.21839	5.77056	4.73622	0.284976	FALSE
Samm50	0.00259466	0.0290705	1.13683	1.13683	6.60948	5.81396	0.185016	FALSE
Klhl40	0.00259949	0.0290834	0.787079	-1.27052	16.0556	20.399	-0.34542	FALSE
Gm10052	0.00261098	0.0291707	1.33955	1.33955	58.2587	43.4913	0.421747	FALSE
Txnl1	0.00266788	0.029745	1.28433	1.28433	1.79222	1.39546	0.361012	FALSE
Ckap5	0.0026699	0.029745	1.19455	1.19455	0.716477	0.599789	0.256466	FALSE
Kcnn1	0.00267824	0.0297648	1.35077	1.35077	1.15016	0.851484	0.433779	FALSE
Rpl21	0.00268134	0.0297648	1.44796	1.44796	13.4106	9.26174	0.53402	FALSE
Ap2m1-ps	0.00268593	0.0297648	1.19143	1.19143	48.928	41.0666	0.252697	FALSE
Smco1	0.00268674	0.0297648	0.648201	-1.54273	8.65975	13.3597	-0.625487	FALSE
Mkrn2	0.00269164	0.0297774	1.09938	1.09938	2.71544	2.46997	0.136691	FALSE
Surf4	0.00269789	0.0298049	1.37987	1.37987	10.2486	7.42717	0.464536	FALSE
Mpp6	0.00270694	0.0298167	1.20335	1.20335	0.870531	0.723422	0.267058	FALSE
Rxrg	0.00270807	0.0298167	0.673997	-1.48369	0.772769	1.14655	-0.569185	FALSE
Scrib	0.00271461	0.0298167	1.15227	1.15227	1.55619	1.35054	0.204474	FALSE
Tmpo	0.0027163	0.0298167	1.40062	1.40062	1.66831	1.19112	0.486064	FALSE
Cd99l2	0.00271781	0.0298167	1.08814	1.08814	1.31431	1.20785	0.121864	FALSE
Eef1d	0.00273062	0.0299044	1.23498	1.23498	6.26359	5.07179	0.304493	FALSE
Nploc4	0.00273336	0.0299044	1.2395	1.2395	1.57669	1.27204	0.309753	FALSE
Rab6a	0.00273975	0.0299225	1.1145	1.1145	2.60842	2.34044	0.156398	FALSE
Cct2	0.00274566	0.0299225	1.32271	1.32271	9.63096	7.28121	0.403502	FALSE
Ndufa7	0.00274913	0.0299225	1.20039	1.20039	7.51732	6.26238	0.263507	FALSE
Morf4l1-ps1	0.00276225	0.0299225	1.25221	1.25221	158.496	126.573	0.32448	FALSE
Actr1a	0.00276317	0.0299225	1.23966	1.23966	5.3618	4.3252	0.30995	FALSE
Rps20	0.00276357	0.0299225	1.4787	1.4787	22.0327	14.9	0.564332	FALSE
Cptp	0.00276795	0.0299225	1.4349	1.4349	2.37087	1.65229	0.520948	FALSE
Asnsd1	0.00276843	0.0299225	1.26038	1.26038	14.8627	11.7922	0.333854	FALSE
Slc52a2	0.00277193	0.0299225	1.43238	1.43238	0.945701	0.660231	0.518414	FALSE
Crkl	0.00277284	0.0299225	1.18922	1.18922	1.44532	1.21535	0.250011	FALSE
Rps10	0.00277786	0.0299357	1.36161	1.36161	4.42799	3.25203	0.44531	FALSE
Mphosph10	0.00280874	0.0301752	1.27181	1.27181	1.18433	0.931216	0.346886	FALSE
Pmm1	0.00281068	0.0301752	1.67021	1.67021	2.16332	1.29524	0.740025	FALSE
Glg1	0.00281152	0.0301752	1.29982	1.29982	0.917589	0.705937	0.378308	FALSE
Olig1	0.00281584	0.0301806	3.16013	3.16013	1.72288	0.545192	1.65998	FALSE
Ncln	0.00282028	0.0301873	1.34871	1.34871	5.40819	4.0099	0.431582	FALSE
Mesd	0.00285072	0.0304471	1.38495	1.38495	1.72719	1.24711	0.469838	FALSE
Slc35a4	0.00285225	0.0304471	1.26503	1.26503	12.9767	10.258	0.339175	FALSE
Ankra2	0.00286179	0.0305077	1.32263	1.32263	1.45292	1.09851	0.403405	FALSE
Clic4	0.00286821	0.0305351	2.1566	2.1566	2.66011	1.23348	1.10876	FALSE
Parp10	0.00287884	0.030607	0.636848	-1.57023	0.539128	0.846557	-0.65098	FALSE
Gm5805	0.00288746	0.0306575	1.41344	1.41344	32.3589	22.8937	0.499214	FALSE
Csnk2a3	0.00291888	0.0309234	1.237	1.237	28.3233	22.8967	0.306846	FALSE
Gm2225	0.00292032	0.0309234	1.45615	1.45615	124.443	85.4602	0.542157	FALSE
Utp6	0.00293638	0.0310518	1.1176	1.1176	1.65839	1.48388	0.160408	FALSE
Tm9sf2	0.00294876	0.0311411	1.37392	1.37392	2.02068	1.47074	0.458295	FALSE
Clk4	0.00295683	0.0311847	1.32844	1.32844	2.29046	1.72418	0.409728	FALSE
Rbm8a	0.00298078	0.0313561	1.27329	1.27329	6.54711	5.14187	0.348565	FALSE
Susd6	0.00298101	0.0313561	0.939524	-1.06437	0.877203	0.933668	-0.0899984	FALSE
Rpl14-ps1	0.00298818	0.0313595	1.54389	1.54389	179.426	116.217	0.626566	FALSE
Man2c1	0.00298926	0.0313595	1.35945	1.35945	2.59801	1.91108	0.44302	FALSE
Ppp1r14c	0.00302859	0.0317217	0.722788	-1.38353	0.928957	1.28524	-0.468357	FALSE
Tmem150a	0.00303181	0.0317217	0.766466	-1.30469	4.00048	5.21939	-0.383707	FALSE
Eif6	0.00303986	0.0317511	1.29445	1.29445	3.72607	2.87851	0.372334	FALSE
Klc1	0.00304265	0.0317511	1.23745	1.23745	1.82223	1.47257	0.307368	FALSE
Abcd2	0.00305539	0.03182	0.592395	-1.68806	0.959639	1.61993	-0.755368	FALSE
Kif1b	0.00306358	0.03182	1.20131	1.20131	5.91324	4.92232	0.264611	FALSE
Slc35f6	0.00306491	0.03182	1.29247	1.29247	1.59794	1.23635	0.370131	FALSE
Adipor1	0.00306749	0.03182	0.873857	-1.14435	12.4916	14.2947	-0.194531	FALSE
Champ1	0.00307033	0.03182	1.25365	1.25365	1.0888	0.868503	0.326134	FALSE
Eif4b	0.00307338	0.03182	1.48207	1.48207	13.2303	8.92691	0.567615	FALSE
Eid1	0.00308452	0.0318513	1.39562	1.39562	17.2131	12.3337	0.480905	FALSE
Rps3a1	0.00309272	0.0318513	1.39398	1.39398	30.9661	22.2141	0.47921	FALSE
Gm5641	0.0030957	0.0318513	1.36973	1.36973	55.7077	40.6704	0.453896	FALSE
Cdadc1	0.00309626	0.0318513	0.79623	-1.25592	0.717503	0.901125	-0.328744	FALSE
Ltn1	0.00309793	0.0318513	1.20553	1.20553	0.944625	0.783579	0.269663	FALSE
Sec13	0.00310057	0.0318513	1.18594	1.18594	3.90266	3.29078	0.246025	FALSE
Gm9294	0.00311546	0.0318876	1.54016	1.54016	31.3638	20.364	0.623077	FALSE
Flywch1	0.00311565	0.0318876	1.36807	1.36807	2.99262	2.18748	0.452138	FALSE
Gm11539	0.0031162	0.0318876	1.46206	1.46206	6.38896	4.36985	0.547999	FALSE
Rpl10-ps3	0.00313732	0.0319913	1.47111	1.47111	438.363	297.981	0.556909	FALSE
Zbed4	0.00313847	0.0319913	0.821944	-1.21663	0.655973	0.798075	-0.282887	FALSE
Mri1	0.00314476	0.0320143	1.36705	1.36705	2.32024	1.69726	0.451065	FALSE
Hsf1	0.0031517	0.0320436	1.25701	1.25701	2.03387	1.61802	0.329993	FALSE
Slc39a3	0.00316547	0.032106	1.11621	1.11621	3.49828	3.13407	0.158604	FALSE
Abcb7	0.00316595	0.032106	1.18347	1.18347	0.665275	0.562138	0.243025	FALSE
Metrn	0.00319057	0.0322988	0.659254	-1.51687	4.72543	7.16784	-0.601093	FALSE
Tmem37	0.00319719	0.0322988	1.46346	1.46346	1.39168	0.950948	0.549388	FALSE
Dynlrb1	0.00319879	0.0322988	1.24146	1.24146	3.25893	2.62509	0.312035	FALSE
Eif1ax	0.0032013	0.0322988	1.20345	1.20345	6.84054	5.6841	0.267178	FALSE
Thyn1	0.00322372	0.0324836	1.40246	1.40246	1.74483	1.24412	0.487955	FALSE
Snai3	0.00322856	0.032491	2.38404	2.38404	1.49735	0.628072	1.25341	FALSE
Cipc	0.00323984	0.0325377	1.33079	1.33079	3.44041	2.58524	0.412281	FALSE
Nhp2	0.00325293	0.0325377	1.40085	1.40085	3.79896	2.71189	0.486305	FALSE
Ufsp2	0.00325747	0.0325377	1.16269	1.16269	1.40509	1.20848	0.217466	FALSE
Arpp19	0.00325825	0.0325377	1.38496	1.38496	2.61351	1.88706	0.469843	FALSE
Mfap1b	0.00326147	0.0325377	1.21279	1.21279	2.81053	2.31742	0.278327	FALSE
Cpe	0.00326154	0.0325377	1.50072	1.50072	3.54778	2.36405	0.585656	FALSE
Rnf10	0.003262	0.0325377	1.08034	1.08034	9.14721	8.46697	0.111486	FALSE
Fam104a	0.00327158	0.0325921	1.17046	1.17046	1.54169	1.31716	0.227081	FALSE
Hcfc1r1	0.00330391	0.0328728	1.2024	1.2024	28.1692	23.4275	0.265913	FALSE
Zfand5	0.00331227	0.0329146	1.45466	1.45466	22.0899	15.1856	0.540681	FALSE
Psma5	0.00332556	0.0329935	1.25567	1.25567	0.921451	0.733834	0.328453	FALSE
Get4	0.00332854	0.0329935	1.22056	1.22056	1.75783	1.44019	0.287538	FALSE
Nolc1	0.00333977	0.0330244	1.3654	1.3654	4.15615	3.04391	0.449319	FALSE
Ppm1b	0.00334001	0.0330244	1.42037	1.42037	2.77621	1.95457	0.506265	FALSE
Rpl19-ps11	0.00335521	0.0331268	1.37024	1.37024	255.851	186.72	0.454424	FALSE
Eef1a2	0.0033639	0.0331268	1.30161	1.30161	164.906	126.694	0.380298	FALSE
Rpl18	0.00336637	0.0331268	1.44533	1.44533	9.14757	6.32907	0.531395	FALSE
Hnrnpa3	0.00336712	0.0331268	1.30698	1.30698	7.77127	5.94598	0.386237	FALSE
Rpl39	0.00338107	0.0331796	1.4946	1.4946	19.6121	13.1219	0.579759	FALSE
Rplp1	0.00338349	0.0331796	1.48474	1.48474	214.783	144.66	0.570214	FALSE
Snhg12	0.00339086	0.0331796	2.39863	2.39863	4.68784	1.95438	1.26221	FALSE
Psmd13	0.00339318	0.0331796	1.22605	1.22605	3.95838	3.22856	0.29402	FALSE
Gspt1	0.00339347	0.0331796	1.14481	1.14481	2.17579	1.90057	0.195104	FALSE
Trappc10	0.00339916	0.0331943	1.18441	1.18441	1.20206	1.0149	0.244169	FALSE
Rpl27-ps3	0.00340485	0.0332089	1.48331	1.48331	119.392	80.4906	0.568816	FALSE
Kxd1	0.00341245	0.0332385	1.36092	1.36092	2.70599	1.98835	0.444584	FALSE
Rpsa-ps7	0.0034163	0.0332385	1.59166	1.59166	11.353	7.13281	0.670529	FALSE
Zkscan14	0.00342221	0.0332551	0.748575	-1.33587	0.817857	1.09255	-0.417781	FALSE
Snu13	0.00344739	0.0334587	1.29986	1.29986	6.16904	4.74593	0.378356	FALSE
Rps27rt	0.00345774	0.033518	1.46426	1.46426	383.595	261.971	0.550176	FALSE
Magix	0.00346909	0.0335574	0.49718	-2.01134	1.66985	3.35865	-1.00816	FALSE
Sh2b1	0.00347654	0.0335574	1.34557	1.34557	12.5518	9.32827	0.428217	FALSE
Rps6	0.00347663	0.0335574	1.389	1.389	11.0501	7.95545	0.474048	FALSE
Abce1	0.00347938	0.0335574	1.24761	1.24761	3.19746	2.56286	0.31917	FALSE
Gm15179	0.00348905	0.0335574	0.660034	-1.51507	1.00058	1.51596	-0.599387	FALSE
Gatm	0.00348907	0.0335574	1.59206	1.59206	0.781438	0.490834	0.670896	FALSE
Cad	0.0034915	0.0335574	1.46633	1.46633	0.868241	0.592118	0.55221	FALSE
Npepps	0.00349588	0.0335587	1.17461	1.17461	1.23913	1.05493	0.232179	FALSE
Arfrp1	0.00350567	0.0336119	1.21615	1.21615	3.59334	2.95468	0.282326	FALSE
Rps7-ps3	0.00352419	0.0337486	1.44355	1.44355	205.686	142.486	0.529621	FALSE
Uaca	0.00352865	0.0337504	0.798234	-1.25277	1.71152	2.14414	-0.325117	FALSE
Amigo3	0.00353347	0.0337558	0.500567	-1.99773	0.476451	0.951822	-0.998364	FALSE
Pusl1	0.00358337	0.0341911	1.41187	1.41187	1.77519	1.25734	0.497603	FALSE
Rnpepl1	0.00358877	0.0342007	1.19743	1.19743	5.17692	4.32336	0.259941	FALSE
Plcd4	0.00359435	0.0342007	0.625957	-1.59755	2.82177	4.50793	-0.675865	FALSE
Rapgef1	0.00359734	0.0342007	1.12715	1.12715	1.82906	1.62273	0.172679	FALSE
Cdk5rap3	0.00360786	0.0342595	1.35263	1.35263	2.73599	2.02272	0.435769	FALSE
Lemd2	0.00362032	0.034326	1.31974	1.31974	2.4717	1.87287	0.400255	FALSE
Maf1	0.00362354	0.034326	1.28603	1.28603	28.1557	21.8936	0.36292	FALSE
Rpl7	0.00363537	0.0343969	1.37253	1.37253	55.1715	40.1969	0.456841	FALSE
Gm4708	0.00364393	0.0344367	1.38336	1.38336	22.1726	16.028	0.468182	FALSE
Unc45a	0.0036822	0.0347568	0.819434	-1.22036	0.589223	0.719061	-0.287301	FALSE
Slc40a1	0.00370065	0.0348503	1.82297	1.82297	2.31793	1.27151	0.866292	FALSE
Pex12	0.00370711	0.0348503	1.41617	1.41617	1.50113	1.05999	0.501991	FALSE
Fdx2	0.00371162	0.0348503	1.20296	1.20296	4.10806	3.41497	0.266586	FALSE
Smyd2	0.00371776	0.0348503	0.750277	-1.33284	1.95568	2.60661	-0.414505	FALSE
Thumpd1	0.00371855	0.0348503	1.28351	1.28351	5.00768	3.90156	0.360091	FALSE
Epm2a	0.00372435	0.0348503	0.827827	-1.20798	0.659708	0.796915	-0.272598	FALSE
Rps9	0.00372711	0.0348503	1.34136	1.34136	69.3828	51.7256	0.423699	FALSE
Wdr43	0.00372735	0.0348503	1.32336	1.32336	0.80917	0.611451	0.404204	FALSE
Tfam	0.00374958	0.0350168	1.15794	1.15794	3.34594	2.88956	0.211561	FALSE
Dnajc2	0.00376056	0.0350342	1.20526	1.20526	0.955707	0.792949	0.26934	FALSE
Gm6477	0.00376604	0.0350342	1.72173	1.72173	10.3087	5.98739	0.783862	FALSE
Asph	0.00377152	0.0350342	0.851136	-1.1749	0.890241	1.04594	-0.232538	FALSE
Rps25-ps1	0.00377608	0.0350342	1.37201	1.37201	107.863	78.6167	0.456291	FALSE
Dgcr2	0.00377977	0.0350342	1.22632	1.22632	0.865208	0.705534	0.294332	FALSE
Abraxas2	0.00378099	0.0350342	1.2309	1.2309	1.26662	1.02902	0.299708	FALSE
Gm12224	0.00378292	0.0350342	0.673749	-1.48423	1.41692	2.10304	-0.569718	FALSE
Gm12191	0.00379562	0.0350342	1.46883	1.46883	189.013	128.683	0.55467	FALSE
Mrps2	0.00379613	0.0350342	1.2834	1.2834	7.4105	5.77411	0.359973	FALSE
Eef2kmt	0.00379913	0.0350342	1.42484	1.42484	0.812769	0.570428	0.510802	FALSE
Kank2	0.00380017	0.0350342	0.798008	-1.25312	0.910535	1.14101	-0.325525	FALSE
Ppie	0.00380887	0.0350372	1.30416	1.30416	1.00845	0.77326	0.383119	FALSE
Higd2a	0.00380936	0.0350372	0.786847	-1.2709	49.3371	62.7023	-0.345845	FALSE
2310002L09Rik	0.00382392	0.0351304	0.740318	-1.35077	5.23345	7.06919	-0.433783	FALSE
Emc1	0.00384951	0.0353244	1.34748	1.34748	2.30004	1.70692	0.430264	FALSE
Ddx19a	0.00385652	0.0353477	1.28165	1.28165	1.27765	0.996884	0.357998	FALSE
Rpl34-ps1	0.00387248	0.0354001	1.4668	1.4668	112.634	76.7889	0.552669	FALSE
Rest	0.00387462	0.0354001	1.29444	1.29444	0.95585	0.738427	0.372329	FALSE
Klhl8	0.00387567	0.0354001	0.710502	-1.40746	0.612424	0.861959	-0.493089	FALSE
Vps52	0.00388253	0.035422	1.18389	1.18389	4.26179	3.59981	0.243537	FALSE
Ercc1	0.00389691	0.0355122	1.30379	1.30379	1.38511	1.06237	0.382715	FALSE
Npm3-ps1	0.00391189	0.0356076	1.74679	1.74679	4.59854	2.63256	0.80471	FALSE
Eif2b2	0.00392782	0.0357116	1.2508	1.2508	5.20611	4.16222	0.322854	FALSE
Zscan29	0.00394565	0.0358276	1.66166	1.66166	0.958492	0.576828	0.732624	FALSE
H2ac19	0.00394964	0.0358276	0.748926	-1.33525	25.753	34.3865	-0.417105	FALSE
Ywhae	0.00396011	0.0358814	1.11606	1.11606	10.1604	9.10378	0.158419	FALSE
Chac1	0.00396878	0.0359188	5.99978	5.99978	30.4847	5.08097	2.58491	FALSE
Wdr46	0.00399284	0.0360579	1.49942	1.49942	1.29616	0.864442	0.584408	FALSE
Nab2	0.00399326	0.0360579	2.4416	2.4416	2.16139	0.885236	1.28782	FALSE
Tatdn2	0.00401487	0.0362117	0.791246	-1.26383	1.33455	1.68664	-0.337802	FALSE
Anp32b	0.00403898	0.0363876	1.33552	1.33552	2.68706	2.01199	0.417406	FALSE
9530068E07Rik	0.00406907	0.0365697	1.30692	1.30692	7.53605	5.76626	0.386173	FALSE
Praf2	0.00406929	0.0365697	1.54837	1.54837	2.63159	1.69958	0.630753	FALSE
Cacfd1	0.00407306	0.0365697	1.27235	1.27235	4.29437	3.37514	0.347498	FALSE
Rnps1-ps	0.00407941	0.0365852	1.15497	1.15497	15.6257	13.5292	0.207852	FALSE
Rpl31-ps8	0.0040981	0.0367112	1.33487	1.33487	344.377	257.985	0.4167	FALSE
1110002E22Rik	0.0041044	0.036726	0.651676	-1.5345	15.9956	24.5453	-0.617773	FALSE
Canx	0.00412059	0.0368292	1.50772	1.50772	4.49468	2.98111	0.592369	FALSE
Heatr6	0.00412874	0.0368477	1.31263	1.31263	0.711138	0.541765	0.392461	FALSE
Ndrg3	0.00413421	0.0368477	1.47413	1.47413	1.04419	0.708344	0.559865	FALSE
Gm4204	0.00413663	0.0368477	1.41458	1.41458	41.8548	29.588	0.500379	FALSE
Lyrm9	0.00415924	0.0370075	1.16991	1.16991	1.20316	1.02842	0.226402	FALSE
Psmf1	0.00416814	0.037045	1.28708	1.28708	0.708686	0.550613	0.364106	FALSE
Rps15-ps2	0.00417366	0.0370524	1.34913	1.34913	33.3653	24.731	0.432031	FALSE
Gm4332	0.00422658	0.0374723	1.41793	1.41793	252.476	178.059	0.503789	FALSE
Hgs	0.00423832	0.0374723	1.41666	1.41666	1.82987	1.29168	0.502497	FALSE
H2aw	0.00423951	0.0374723	0.782767	-1.27752	4.27412	5.46027	-0.353346	FALSE
Gm5835	0.00423991	0.0374723	1.38174	1.38174	41.5287	30.0555	0.466483	FALSE
Rpl9-ps6	0.00424816	0.0375033	1.37824	1.37824	234.201	169.927	0.462827	FALSE
Gpbp1	0.00429371	0.0378607	1.13911	1.13911	1.05341	0.924764	0.187913	FALSE
Dr1	0.00429822	0.0378607	1.26328	1.26328	2.0329	1.60923	0.337169	FALSE
Zyg11b	0.00433848	0.0381728	1.19262	1.19262	2.16874	1.81847	0.25413	FALSE
H4c9	0.00436372	0.0383523	0.616481	-1.62211	10.3656	16.8142	-0.697871	FALSE
Azin1	0.00438867	0.0385054	1.27761	1.27761	1.65223	1.29321	0.353451	FALSE
Lap3	0.00439088	0.0385054	1.32076	1.32076	2.69654	2.04165	0.40137	FALSE
Gm3375	0.00440646	0.0385992	1.39946	1.39946	26.8032	19.1525	0.484875	FALSE
Scn4b	0.00441797	0.0386572	0.725031	-1.37925	24.5878	33.9128	-0.463886	FALSE
Inpp5k	0.00443333	0.0387488	1.22266	1.22266	2.16289	1.76901	0.290019	FALSE
Ddx46	0.00444943	0.0387596	1.15421	1.15421	1.29651	1.12328	0.206911	FALSE
Atp6v1d	0.00445016	0.0387596	1.12284	1.12284	2.72695	2.42862	0.167149	FALSE
Uchl4	0.0044517	0.0387596	1.31951	1.31951	5.64796	4.28035	0.4	FALSE
Gm5566	0.00445417	0.0387596	1.31869	1.31869	35.3089	26.7758	0.399104	FALSE
Chmp4b	0.00446073	0.038774	1.16899	1.16899	2.28123	1.95145	0.225267	FALSE
Arl2bp	0.00446714	0.0387871	1.18594	1.18594	7.32365	6.17538	0.246035	FALSE
Scn1b	0.00448474	0.0388972	0.736297	-1.35815	35.7812	48.5961	-0.441639	FALSE
Rpl17-ps8	0.00449743	0.0389646	1.40951	1.40951	113.562	80.5683	0.495193	FALSE
Wdr74	0.00451265	0.0390536	1.33989	1.33989	2.37225	1.77048	0.422112	FALSE
Med21	0.00453239	0.0391816	1.17218	1.17218	2.17944	1.85931	0.229192	FALSE
Gm5910	0.00454192	0.0392212	1.61048	1.61048	2.37665	1.47574	0.687489	FALSE
Bex1	0.00455116	0.0392581	1.76191	1.76191	13.6017	7.71989	0.817138	FALSE
Atp1b4	0.00456369	0.0393233	1.91314	1.91314	1.02361	0.535042	0.935946	FALSE
Nudc	0.00457805	0.0394041	1.26053	1.26053	3.10084	2.45996	0.334029	FALSE
Fuca2	0.0046212	0.0397323	1.38221	1.38221	0.794921	0.575109	0.466976	FALSE
Spcs3	0.00463337	0.039757	1.3383	1.3383	4.09922	3.06302	0.420396	FALSE
Mrpl27	0.00463412	0.039757	1.27773	1.27773	3.3346	2.60979	0.35358	FALSE
Rps11	0.00465279	0.0398356	1.4359	1.4359	73.1226	50.9244	0.52196	FALSE
Terf2ip	0.00465459	0.0398356	1.20239	1.20239	2.3181	1.92791	0.265905	FALSE
Gm6863	0.00465839	0.0398356	1.4211	1.4211	111.62	78.5446	0.507005	FALSE
Gm49909	0.00467863	0.0399654	1.29701	1.29701	1.72188	1.32757	0.37519	FALSE
Inafm1	0.00469833	0.0400904	1.40897	1.40897	8.45141	5.99828	0.494642	FALSE
Vps33a	0.00471494	0.0401888	1.18802	1.18802	1.36014	1.14489	0.248556	FALSE
Hmox1	0.00478655	0.0407553	1.92336	1.92336	1.53707	0.799161	0.943628	FALSE
Spast	0.00479692	0.0407566	0.791946	-1.26271	0.896124	1.13155	-0.336526	FALSE
Gm17994	0.00479702	0.0407566	2.18675	2.18675	1.07822	0.493068	1.12879	FALSE
Ndst1	0.0048121	0.0408409	1.08433	1.08433	1.54023	1.42045	0.1168	FALSE
Zdhhc18	0.00482474	0.0408575	1.47921	1.47921	0.872512	0.589849	0.564829	FALSE
Klhl24	0.00483445	0.0408575	1.33	1.33	9.0567	6.80952	0.411431	FALSE
Cct3	0.00483927	0.0408575	1.22079	1.22079	3.39838	2.78376	0.287811	FALSE
Stac3	0.00483948	0.0408575	0.754437	-1.32549	26.5346	35.1713	-0.406527	FALSE
Ranbp3	0.00483988	0.0408575	1.21988	1.21988	1.28127	1.05033	0.286733	FALSE
Mfsd1	0.00487714	0.0411281	1.30756	1.30756	1.2002	0.917888	0.386882	FALSE
Rps18	0.00490356	0.0412629	1.5292	1.5292	16.4338	10.7467	0.612774	FALSE
Hars	0.00493252	0.0414625	1.21565	1.21565	1.92905	1.58685	0.281723	FALSE
Gm43096	0.00494739	0.0415434	1.4753	1.4753	13.2016	8.94845	0.561008	FALSE
Kcnc4	0.00495998	0.041599	0.540552	-1.84996	2.86949	5.30845	-0.887494	FALSE
Rtf2	0.00496623	0.041599	1.22404	1.22404	1.43686	1.17387	0.291656	FALSE
Chmp7	0.0049792	0.041599	1.15766	1.15766	3.4514	2.98137	0.211206	FALSE
Surf2	0.00498862	0.041599	1.41677	1.41677	3.5037	2.47302	0.502606	FALSE
Extl3	0.00498913	0.041599	0.84127	-1.18868	0.700847	0.833082	-0.249359	FALSE
1700008J07Rik	0.00499187	0.041599	0.754116	-1.32606	0.880205	1.1672	-0.407142	FALSE
Minpp1	0.00499337	0.041599	1.33425	1.33425	0.701617	0.52585	0.416032	FALSE
Suox	0.00499716	0.041599	0.866538	-1.15402	6.86764	7.92537	-0.206665	FALSE
Gfer	0.00500424	0.041599	1.35018	1.35018	9.43434	6.98747	0.433153	FALSE
Grasp	0.0050066	0.041599	1.22828	1.22828	0.731824	0.595814	0.296635	FALSE
Thumpd3	0.00502608	0.041717	1.38455	1.38455	0.944449	0.682133	0.46942	FALSE
Rnf20	0.00503866	0.0417551	1.15075	1.15075	1.58459	1.37701	0.202569	FALSE
Cnppd1	0.00504132	0.0417551	1.2785	1.2785	3.26685	2.55522	0.354457	FALSE
Ythdf1	0.00504651	0.0417551	1.27921	1.27921	2.97997	2.32954	0.355254	FALSE
Ftsj3	0.00505417	0.0417748	1.35019	1.35019	5.68996	4.21419	0.433163	FALSE
Acp1	0.00507911	0.0418947	1.27216	1.27216	1.58782	1.24813	0.347277	FALSE
Gm13436	0.00507927	0.0418947	1.40904	1.40904	88.0252	62.472	0.494708	FALSE
Svil	0.00508931	0.0419097	1.20739	1.20739	2.14186	1.77396	0.271896	FALSE
Ints11	0.00509168	0.0419097	1.20275	1.20275	0.965477	0.802723	0.266339	FALSE
Mtg2	0.00510319	0.0419607	1.25509	1.25509	1.09425	0.871844	0.327794	FALSE
AC132288.1	0.00512177	0.0420338	0.460757	-2.17034	0.90141	1.95637	-1.11792	FALSE
Nme6	0.0051227	0.0420338	1.40374	1.40374	1.74561	1.24354	0.489278	FALSE
Efcab14	0.00516114	0.0423053	1.17282	1.17282	1.85516	1.5818	0.229977	FALSE
Klf9	0.00516918	0.0423098	1.50719	1.50719	9.80882	6.50802	0.591862	FALSE
Dnmt3a	0.00517238	0.0423098	0.671491	-1.48922	0.779983	1.16157	-0.57456	FALSE
Ddx52	0.00519711	0.0424314	1.17632	1.17632	0.950878	0.808351	0.234278	FALSE
Calcoco1	0.00519798	0.0424314	1.2516	1.2516	7.63599	6.10096	0.323779	FALSE
Prpf31	0.00523208	0.0426657	1.15689	1.15689	1.58757	1.37227	0.210251	FALSE
Prpf18	0.00524768	0.0426796	1.14307	1.14307	1.68632	1.47526	0.192908	FALSE
Rpl34	0.00524865	0.0426796	1.44368	1.44368	10.9648	7.59502	0.52975	FALSE
Cdc123	0.0052645	0.0426796	1.26168	1.26168	0.909842	0.721135	0.335347	FALSE
Rbbp7	0.00527189	0.0426796	1.12775	1.12775	4.50406	3.99382	0.173454	FALSE
Gm45051	0.00527531	0.0426796	0.506359	-1.97488	0.937503	1.85146	-0.981768	FALSE
Pom121	0.00528094	0.0426796	1.24234	1.24234	1.52938	1.23104	0.313063	FALSE
Tpp1	0.00528502	0.0426796	1.1808	1.1808	10.5991	8.97619	0.239766	FALSE
Ahnak	0.00528668	0.0426796	1.21312	1.21312	5.65712	4.6633	0.278717	FALSE
Zfyve27	0.00528718	0.0426796	1.24025	1.24025	0.711312	0.573524	0.310628	FALSE
Lsm10	0.00528774	0.0426796	1.59748	1.59748	2.66872	1.67059	0.675795	FALSE
Gm13461	0.0053478	0.0431204	1.37905	1.37905	16.4056	11.8963	0.463674	FALSE
Pef1	0.00536605	0.0432235	1.25216	1.25216	1.18051	0.942778	0.324418	FALSE
Rpl28-ps1	0.00539395	0.0433599	1.42378	1.42378	264.289	185.625	0.509728	FALSE
Traf2	0.00541951	0.0435099	1.39034	1.39034	0.763272	0.548981	0.475442	FALSE
Lbr	0.00542361	0.0435099	1.25416	1.25416	1.00349	0.800127	0.326726	FALSE
Gtpbp1	0.00542977	0.0435152	1.23098	1.23098	1.37446	1.11656	0.299806	FALSE
Atp6v1e1	0.00543717	0.0435304	1.17349	1.17349	3.05598	2.60419	0.230804	FALSE
Nrap	0.00545206	0.0436055	1.52355	1.52355	27.7318	18.2021	0.607433	FALSE
Cetn3	0.00546057	0.0436294	1.38645	1.38645	1.21885	0.879113	0.471399	FALSE
Med8	0.00546779	0.043643	1.19839	1.19839	3.46808	2.89394	0.261099	FALSE
Mak16	0.0054896	0.0437729	1.41739	1.41739	2.12683	1.50052	0.503237	FALSE
Gm26782	0.00549764	0.0437929	1.33679	1.33679	0.898435	0.672082	0.418777	FALSE
Prmt7	0.00550384	0.0437981	1.32602	1.32602	1.0883	0.820729	0.407099	FALSE
Rcbtb1	0.00553244	0.0439815	1.17791	1.17791	0.799592	0.678821	0.236233	FALSE
Gpn1	0.00556028	0.0441142	1.21638	1.21638	1.17948	0.969664	0.282597	FALSE
Rpl23	0.00557485	0.0441546	1.43641	1.43641	8.40789	5.85339	0.522471	FALSE
Denr	0.00558052	0.0441546	1.12971	1.12971	1.88106	1.66508	0.175951	FALSE
Tbc1d16	0.00558498	0.0441546	0.699766	-1.42905	0.544084	0.777522	-0.515055	FALSE
Gm6444	0.0055877	0.0441546	0.844277	-1.18445	4.91319	5.81941	-0.244212	FALSE
Trap1	0.00563449	0.0444403	1.27054	1.27054	4.25408	3.34825	0.345441	FALSE
Bap1	0.0056351	0.0444403	1.16974	1.16974	7.63161	6.52421	0.226183	FALSE
Cfl2	0.0056465	0.0444744	1.37555	1.37555	110.579	80.3893	0.460005	FALSE
Slc38a4	0.00565123	0.0444744	0.814053	-1.22842	1.47225	1.80855	-0.296805	FALSE
Vps26a	0.00565629	0.0444744	1.22422	1.22422	1.63794	1.33795	0.291862	FALSE
6030458C11Rik	0.00569339	0.0447217	1.21829	1.21829	2.81457	2.31027	0.284853	FALSE
Rpl36al	0.00572	0.0448861	1.46761	1.46761	58.553	39.8968	0.553469	FALSE
Srp68	0.00572675	0.0448945	1.19275	1.19275	3.24357	2.71941	0.254286	FALSE
Xpr1	0.0057531	0.0450564	0.75718	-1.32069	0.60679	0.801382	-0.401291	FALSE
Gm13370	0.00579156	0.045258	1.52293	1.52293	56.4143	37.0432	0.606853	FALSE
Gm10240	0.00579156	0.045258	1.52293	1.52293	56.4143	37.0432	0.606853	FALSE
Med1	0.00579603	0.045258	1.28407	1.28407	1.21274	0.944454	0.360719	FALSE
Psmd5	0.00580172	0.045258	1.17666	1.17666	0.813236	0.691141	0.234693	FALSE
Copa	0.00581591	0.0452885	1.284	1.284	4.52903	3.5273	0.36064	FALSE
Snhg6	0.00581708	0.0452885	1.43008	1.43008	6.00827	4.20135	0.516098	FALSE
Gm26982	0.0058274	0.0453242	0.701945	-1.42461	0.626197	0.892089	-0.51057	FALSE
Rapsn	0.00584428	0.0453751	1.17201	1.17201	2.28027	1.94561	0.228986	FALSE
Fxr2	0.00584888	0.0453751	1.16821	1.16821	6.21217	5.31769	0.224299	FALSE
Hnrnpab	0.00585282	0.0453751	1.3116	1.3116	16.2229	12.3688	0.391331	FALSE
Fbxo28	0.00585689	0.0453751	1.15115	1.15115	1.04298	0.906035	0.20307	FALSE
Chrac1	0.00586288	0.0453771	1.2715	1.2715	5.27616	4.14955	0.346532	FALSE
Sec24c	0.00587745	0.0454454	1.21902	1.21902	4.24839	3.48508	0.285725	FALSE
Snap29	0.00591518	0.0456925	1.15305	1.15305	1.12182	0.972911	0.205456	FALSE
Pdzd7	0.00592725	0.045708	2.20346	2.20346	1.97552	0.896554	1.13977	FALSE
Arf5	0.00592875	0.045708	1.25713	1.25713	12.1322	9.65076	0.330132	FALSE
Amer1	0.00594209	0.0457663	0.729315	-1.37115	0.754544	1.03459	-0.455385	FALSE
Tsc22d4	0.00596659	0.0458746	1.42481	1.42481	2.31178	1.62251	0.510774	FALSE
Vdac2	0.00596776	0.0458746	1.09832	1.09832	10.3948	9.46425	0.135296	FALSE
Dhx36	0.00597459	0.0458782	1.20049	1.20049	1.14945	0.957485	0.263623	FALSE
Map1a	0.00598505	0.0458782	2.53	2.53	3.85366	1.52319	1.33914	FALSE
Parp6	0.00598563	0.0458782	0.834482	-1.19835	0.766186	0.918159	-0.261048	FALSE
Riox2	0.0060242	0.0461252	1.19921	1.19921	0.913041	0.76137	0.262082	FALSE
Gm6361	0.00602951	0.0461252	1.79978	1.79978	13.4793	7.48941	0.847822	FALSE
Sord	0.00605735	0.0462934	1.22069	1.22069	1.8517	1.51692	0.2877	FALSE
Actr8	0.00606734	0.0463249	1.25049	1.25049	1.0682	0.854226	0.322488	FALSE
Mrps5	0.00610335	0.046555	1.21516	1.21516	1.7577	1.44647	0.281144	FALSE
Ppp2r3c	0.00611109	0.0465691	1.16418	1.16418	0.91278	0.784053	0.219317	FALSE
Rpsa-ps2	0.00611967	0.0465896	1.45208	1.45208	51.8209	35.6873	0.538124	FALSE
Particl	0.00614704	0.0467529	1.56386	1.56386	2.03566	1.30169	0.645115	FALSE
Ulk2	0.00616795	0.0468669	0.871944	-1.14686	1.63725	1.8777	-0.197693	FALSE
Mical2	0.00618102	0.0469212	0.533437	-1.87464	0.513896	0.963368	-0.906611	FALSE
Gm42047	0.00618854	0.0469332	2.55529	2.55529	1.18295	0.462943	1.35349	FALSE
Hprt	0.00620542	0.0470011	1.42129	1.42129	0.823479	0.579389	0.507199	FALSE
Macrod1	0.00620938	0.0470011	0.823778	-1.21392	0.855135	1.03807	-0.279673	FALSE
Znhit2	0.00622738	0.0470567	1.45828	1.45828	5.74984	3.94289	0.54427	FALSE
Ppp1r7	0.00623443	0.0470567	1.27081	1.27081	1.13013	0.8893	0.345745	FALSE
Pomp	0.00623821	0.0470567	1.15148	1.15148	3.70771	3.21996	0.203485	FALSE
Gnptg	0.00624051	0.0470567	1.30453	1.30453	2.23031	1.70966	0.383532	FALSE
Rgp1	0.0062486	0.0470728	1.26782	1.26782	6.76891	5.339	0.342354	FALSE
Rbis	0.00626848	0.0471776	1.40839	1.40839	0.886614	0.629521	0.49405	FALSE
Dctn5	0.00628843	0.0472483	1.37039	1.37039	1.44973	1.05789	0.454588	FALSE
Rraga	0.00628982	0.0472483	1.19816	1.19816	25.1118	20.9587	0.260816	FALSE
Tubb3	0.00630489	0.0472727	2.6011	2.6011	1.02301	0.393297	1.37912	FALSE
Atp6ap2	0.00630517	0.0472727	1.52876	1.52876	0.90161	0.589764	0.612366	FALSE
Eif3e	0.00631099	0.0472727	1.28179	1.28179	3.30738	2.58028	0.35816	FALSE
Ubr7	0.00633327	0.0473947	1.24812	1.24812	1.27006	1.01758	0.319753	FALSE
Rbm39	0.0063453	0.0474398	1.31084	1.31084	3.50235	2.67185	0.390488	FALSE
Pkia	0.00636155	0.0475126	1.28201	1.28201	9.74941	7.60478	0.358408	FALSE
Tmed10	0.00636705	0.0475126	1.30806	1.30806	3.51096	2.68411	0.387426	FALSE
Cdk16	0.00637381	0.0475182	1.14607	1.14607	15.1197	13.1926	0.196694	FALSE
Vars2	0.00638719	0.0475365	1.32329	1.32329	1.58222	1.19567	0.404125	FALSE
Irak1	0.00638829	0.0475365	1.13515	1.13515	7.1247	6.27643	0.182885	FALSE
Ankrd11	0.00640977	0.0476516	1.18147	1.18147	0.918262	0.777223	0.240577	FALSE
Naa50	0.00644762	0.0478734	1.39227	1.39227	13.0707	9.38802	0.477444	FALSE
Dctn2	0.00645171	0.0478734	1.22071	1.22071	6.21538	5.09159	0.287726	FALSE
Gm6204	0.00646403	0.0479198	1.47074	1.47074	54.495	37.0528	0.556541	FALSE
Ddx18	0.00647431	0.0479511	1.39609	1.39609	1.01992	0.730556	0.481393	FALSE
Trmt112-ps2	0.00649995	0.048096	1.54921	1.54921	22.8532	14.7515	0.631537	FALSE
Nfkbib	0.00651942	0.048195	1.36244	1.36244	2.87607	2.11098	0.446188	FALSE
Zfp768	0.00655582	0.0484188	0.787424	-1.26996	8.26935	10.5018	-0.344787	FALSE
Osgep	0.00657519	0.0485166	1.26219	1.26219	1.72022	1.36289	0.335926	FALSE
Lgals8	0.00660761	0.0486336	1.34042	1.34042	1.49957	1.11873	0.422683	FALSE
Tut1	0.00661572	0.0486336	1.3594	1.3594	1.05201	0.773882	0.442967	FALSE
Rsl24d1	0.00662026	0.0486336	1.19883	1.19883	2.0845	1.73878	0.261628	FALSE
Rpl7-ps7	0.00662154	0.0486336	1.30679	1.30679	28.0381	21.4557	0.386024	FALSE
Rps17	0.006623	0.0486336	1.49129	1.49129	16.428	11.016	0.576557	FALSE
Rpl10a-ps1	0.00663222	0.0486336	1.4225	1.4225	240.273	168.91	0.508424	FALSE
Zfp106	0.00663409	0.0486336	0.811812	-1.23181	21.5993	26.6063	-0.300783	FALSE
Gm14450	0.00670107	0.0490479	0.383006	-2.61092	0.865215	2.25901	-1.38456	FALSE
Gm43136	0.006703	0.0490479	1.79159	1.79159	1.87277	1.04531	0.841241	FALSE
Nr1d2	0.00671969	0.0491245	1.4505	1.4505	3.70789	2.55629	0.53655	FALSE
Zdhhc16	0.00672884	0.049146	1.22353	1.22353	1.83075	1.49629	0.291046	FALSE
Fam192a	0.00677003	0.0493974	1.26579	1.26579	0.904954	0.714931	0.340039	FALSE
Elp5	0.00677575	0.0493974	1.14078	1.14078	1.60899	1.41043	0.19002	FALSE
Prkaa2	0.00681458	0.0496348	1.17767	1.17767	4.70671	3.99665	0.23593	FALSE
Psmd8	0.00685258	0.0498656	1.39175	1.39175	19.9021	14.3001	0.476899	FALSE
Rps13-ps2	0.00687974	0.0500172	1.32568	1.32568	109.806	82.8301	0.406731	FALSE
Vps26b	0.00689114	0.0500541	1.15363	1.15363	1.88617	1.63498	0.206182	FALSE
Ppp6r3	0.00691155	0.0501174	1.14442	1.14442	0.890477	0.778105	0.194614	FALSE
Gtpbp6	0.00691253	0.0501174	1.56154	1.56154	2.0888	1.33765	0.642969	FALSE
Cyb5d2	0.0069321	0.0502107	1.16474	1.16474	1.16355	0.998981	0.220007	FALSE
Tspyl4	0.00693809	0.0502107	2.51304	2.51304	7.83493	3.11771	1.32943	FALSE
Raly	0.00695603	0.0502945	1.21157	1.21157	0.680377	0.561566	0.27688	FALSE
Gm6212	0.00697765	0.0504048	0.323919	-3.08719	0.861384	2.65926	-1.62629	FALSE
Nip7	0.00699538	0.0504867	1.41387	1.41387	2.99957	2.12154	0.499645	FALSE
Nabp2	0.00700587	0.0504963	1.25366	1.25366	3.20632	2.55757	0.326145	FALSE
Mff	0.00700947	0.0504963	1.14569	1.14569	4.06914	3.55168	0.196221	FALSE
Dctn4	0.00713625	0.0513198	1.19263	1.19263	1.36603	1.14539	0.254145	FALSE
1810030O07Rik	0.00713692	0.0513198	1.30194	1.30194	1.00621	0.772858	0.380662	FALSE
Rps15a-ps7	0.00714401	0.0513198	1.44647	1.44647	105.36	72.8395	0.532536	FALSE
Lnpk	0.0071533	0.0513198	1.31899	1.31899	0.910797	0.690524	0.399437	FALSE
Exosc2	0.00715622	0.0513198	1.36261	1.36261	0.76069	0.558259	0.446373	FALSE
Vapa	0.00716444	0.0513321	1.24718	1.24718	3.15058	2.52617	0.318667	FALSE
Fgfr1op2	0.00717389	0.0513533	1.10563	1.10563	3.10615	2.8094	0.144864	FALSE
Vps11	0.00718344	0.0513752	1.27808	1.27808	2.29905	1.79884	0.353973	FALSE
Tpt1-ps3	0.00719547	0.0514148	1.17125	1.17125	1593.1	1360.18	0.228045	FALSE
Rpl37a	0.00723991	0.0516723	1.33158	1.33158	10.8771	8.1686	0.413139	FALSE
Rpl36a-ps1	0.00725041	0.0516723	1.61969	1.61969	21.6182	13.3471	0.695721	FALSE
Rps16-ps2	0.00725264	0.0516723	1.43161	1.43161	216.232	151.041	0.517636	FALSE
Zdhhc12	0.00725764	0.0516723	1.69778	1.69778	1.01306	0.596696	0.763653	FALSE
Ranbp1	0.00728412	0.0518142	1.30198	1.30198	1.70761	1.31155	0.380705	FALSE
Osgin1	0.00729496	0.0518174	1.30679	1.30679	1.15563	0.884326	0.38603	FALSE
Ctsd	0.00729768	0.0518174	1.27989	1.27989	53.2778	41.6268	0.356022	FALSE
Prpf40b	0.00733365	0.0519868	1.13884	1.13884	1.24643	1.09447	0.18757	FALSE
Nom1	0.0073355	0.0519868	1.28628	1.28628	0.991247	0.770629	0.363209	FALSE
AC160138.1	0.00734992	0.0519868	1.75094	1.75094	34.4178	19.6567	0.808133	FALSE
Rps12l1	0.00735126	0.0519868	1.42277	1.42277	114.477	80.4605	0.508703	FALSE
Rps12-ps3	0.00735439	0.0519868	1.4228	1.4228	166.962	117.347	0.508737	FALSE
Brms1l	0.00736333	0.0520035	1.14768	1.14768	0.734749	0.640202	0.198726	FALSE
Rac1	0.00737173	0.0520164	1.15675	1.15675	6.46321	5.58738	0.21008	FALSE
Hnrnpr	0.00738137	0.052038	1.15455	1.15455	0.722492	0.625778	0.20733	FALSE
Myod1	0.00739042	0.0520554	0.687407	-1.45474	4.83334	7.03127	-0.540763	FALSE
Irgm2	0.00741419	0.0521764	0.705209	-1.41802	0.765527	1.08553	-0.503877	FALSE
Smim12	0.00742885	0.0522331	1.16891	1.16891	4.8216	4.12485	0.22517	FALSE
Mast2	0.00743695	0.0522402	1.32689	1.32689	0.967237	0.728951	0.408047	FALSE
Ing1	0.00744969	0.0522402	1.37028	1.37028	2.22396	1.623	0.454468	FALSE
Ccdc86	0.007463	0.0522402	1.25833	1.25833	2.92259	2.32259	0.331511	FALSE
Dpagt1	0.0074654	0.0522402	1.37265	1.37265	2.02436	1.47479	0.456959	FALSE
Kcnc1	0.00747319	0.0522402	0.618674	-1.61636	1.94122	3.13771	-0.69275	FALSE
Pou6f1	0.00747481	0.0522402	1.44157	1.44157	1.22236	0.847939	0.527642	FALSE
Ado	0.0074761	0.0522402	1.18072	1.18072	9.15197	7.75116	0.239669	FALSE
Rusc2	0.00749449	0.0523226	1.33878	1.33878	1.02986	0.769255	0.420917	FALSE
Gm5456	0.00750583	0.0523554	1.72998	1.72998	5.90677	3.41435	0.790758	FALSE
Rps27a-ps2	0.00753176	0.0524901	1.43379	1.43379	109.057	76.0616	0.519839	FALSE
Dnajc5	0.00756396	0.0526084	1.25962	1.25962	2.32866	1.8487	0.332989	FALSE
Rab18	0.00756846	0.0526084	1.22278	1.22278	1.63074	1.33364	0.290164	FALSE
Nol7	0.0075687	0.0526084	1.17624	1.17624	5.69523	4.84191	0.234178	FALSE
Evi2a	0.00763429	0.0530074	1.69585	1.69585	1.32565	0.781701	0.762008	FALSE
Acad9	0.0076395	0.0530074	1.1816	1.1816	1.42569	1.20658	0.240739	FALSE
Pdpk1	0.0076478	0.0530185	1.16771	1.16771	0.808204	0.692129	0.223678	FALSE
Alkbh3	0.00767557	0.0531324	1.21949	1.21949	0.903456	0.740845	0.286282	FALSE
Tmem128	0.00767767	0.0531324	1.36566	1.36566	0.881218	0.645268	0.449601	FALSE
Emc4	0.00768832	0.0531471	1.18118	1.18118	8.91019	7.54344	0.240234	FALSE
Ercc2	0.00769341	0.0531471	1.17991	1.17991	1.34906	1.14336	0.238676	FALSE
Plekhj1	0.00770618	0.0531471	1.34793	1.34793	7.06399	5.24061	0.430748	FALSE
Lsg1	0.00770667	0.0531471	1.24816	1.24816	0.7061	0.565713	0.319804	FALSE
Tm9sf4	0.00772485	0.0532261	1.29335	1.29335	0.872501	0.674607	0.371108	FALSE
Mfap4	0.00774257	0.0533018	2.12627	2.12627	6.87603	3.23385	1.08832	FALSE
Tmem64	0.00775288	0.0533263	0.859734	-1.16315	5.66078	6.58434	-0.218038	FALSE
Rps19-ps6	0.00777309	0.0534189	1.53611	1.53611	136.669	88.971	0.619283	FALSE
Nqo1	0.00779435	0.0535185	2.12352	2.12352	1.91938	0.903864	1.08646	FALSE
Slc37a4	0.00781177	0.0535916	0.618052	-1.61799	10.2896	16.6485	-0.694201	FALSE
Smarce1	0.00783469	0.0537023	1.14533	1.14533	1.14295	0.997921	0.195759	FALSE
Pomgnt1	0.00786172	0.0538135	1.17498	1.17498	1.8322	1.55935	0.232631	FALSE
Otub1	0.00786453	0.0538135	1.27174	1.27174	4.2337	3.32907	0.346799	FALSE
Snrpd2	0.00789993	0.0539548	1.25522	1.25522	6.6632	5.30837	0.327945	FALSE
B9d2	0.00790226	0.0539548	1.38164	1.38164	1.09633	0.793502	0.466378	FALSE
Prrc2c	0.00790564	0.0539548	1.13809	1.13809	1.31356	1.15418	0.186613	FALSE
Pdk2	0.007926	0.0540471	1.19396	1.19396	30.6389	25.6617	0.25575	FALSE
Tmed1	0.00794848	0.0541537	0.778251	-1.28493	6.80846	8.74842	-0.361693	FALSE
Armcx5	0.00796012	0.0541864	1.57317	1.57317	1.41393	0.898776	0.653676	FALSE
Polr1c	0.00796996	0.0542067	1.21713	1.21713	2.33254	1.91643	0.28348	FALSE
Hspb6	0.00798382	0.0542543	1.49723	1.49723	274.694	183.468	0.582296	FALSE
Zfp51	0.00801289	0.0544051	1.27638	1.27638	0.690361	0.540876	0.352054	FALSE
Gm5837	0.00804748	0.0545745	1.40012	1.40012	8.04102	5.74309	0.485552	FALSE
Dync1h1	0.00805163	0.0545745	1.29219	1.29219	4.45297	3.44606	0.369821	FALSE
Timm10b	0.00805981	0.0545831	1.17205	1.17205	4.8021	4.09718	0.229034	FALSE
Mief1	0.00811511	0.0548806	1.21447	1.21447	1.4147	1.16487	0.280325	FALSE
Rbm42	0.00812961	0.0548806	1.22939	1.22939	3.09558	2.51797	0.297947	FALSE
Eid2	0.00813082	0.0548806	1.376	1.376	3.89439	2.83023	0.460476	FALSE
Aga	0.00813149	0.0548806	1.26747	1.26747	1.46026	1.15211	0.341952	FALSE
Dazap2	0.00814716	0.0549395	1.2286	1.2286	14.8346	12.0744	0.29701	FALSE
Trnt1	0.00816702	0.0550265	1.25639	1.25639	1.34893	1.07365	0.329284	FALSE
Uchl1	0.0081803	0.0550523	2.82859	2.82859	1.35405	0.478701	1.50009	FALSE
Uba3	0.00818486	0.0550523	1.15677	1.15677	1.97182	1.70458	0.210108	FALSE
Abca8b	0.00819172	0.0550523	1.31915	1.31915	1.01622	0.770357	0.39961	FALSE
Ccdc134	0.0081995	0.0550578	0.639234	-1.56437	0.900108	1.4081	-0.645584	FALSE
Mtrr	0.00821424	0.05511	1.29633	1.29633	1.22333	0.943683	0.374435	FALSE
Plekhb2	0.00823008	0.0551618	0.886744	-1.12772	2.14854	2.42295	-0.17341	FALSE
Tubb6	0.00826111	0.0551618	1.73355	1.73355	1.56812	0.90457	0.79373	FALSE
Lrpprc	0.00827156	0.0551618	1.25609	1.25609	1.36864	1.08961	0.328938	FALSE
Tiprl	0.00827165	0.0551618	1.21949	1.21949	0.852703	0.699227	0.286283	FALSE
Ssrp1	0.00828262	0.0551618	1.30885	1.30885	3.9457	3.01463	0.388301	FALSE
Ctnnb1	0.00828501	0.0551618	0.946048	-1.05703	6.92148	7.31621	-0.0800148	FALSE
Rps26	0.00828803	0.0551618	1.32583	1.32583	31.2796	23.5924	0.406898	FALSE
Dnlz	0.0082887	0.0551618	1.14891	1.14891	7.98208	6.94751	0.200269	FALSE
Becn1	0.00828952	0.0551618	1.18189	1.18189	3.83823	3.24754	0.241093	FALSE
Nrep	0.00829171	0.0551618	0.439632	-2.27463	3.16568	7.20076	-1.18563	FALSE
Gnas	0.00830999	0.055237	0.913817	-1.09431	14.209	15.549	-0.130022	FALSE
Tex261	0.00833271	0.0552804	1.15384	1.15384	10.6487	9.22891	0.20644	FALSE
Mobp	0.00833677	0.0552804	2.68843	2.68843	1.30611	0.485828	1.42676	FALSE
Gprc5c	0.00833748	0.0552804	0.620055	-1.61276	1.61018	2.59684	-0.689533	FALSE
Pfdn5	0.00835089	0.0553229	1.19275	1.19275	8.93599	7.49193	0.25429	FALSE
Triap1	0.00836115	0.0553445	1.19284	1.19284	6.66606	5.58839	0.254401	FALSE
Mtx3	0.00837385	0.0553822	1.20961	1.20961	1.76778	1.46145	0.274536	FALSE
Lrrc61	0.00840285	0.0555125	1.27811	1.27811	1.29648	1.01437	0.354013	FALSE
Cbx3	0.00840758	0.0555125	1.26372	1.26372	2.60685	2.06285	0.337673	FALSE
Gpt2	0.00843803	0.0556671	1.50663	1.50663	9.96399	6.61341	0.591329	FALSE
Cdk11b	0.00845898	0.0557331	1.15993	1.15993	2.35062	2.02652	0.214037	FALSE
Srsf6	0.00846212	0.0557331	1.33634	1.33634	18.9894	14.21	0.418283	FALSE
Cops8	0.00847742	0.0557673	1.13371	1.13371	7.89413	6.96307	0.181057	FALSE
Rbm38	0.00848142	0.0557673	1.19232	1.19232	11.3301	9.50257	0.253776	FALSE
Gm9625	0.00853149	0.0560334	1.3207	1.3207	60.9437	46.145	0.401302	FALSE
Thap12	0.00853606	0.0560334	0.912128	-1.09634	10.4555	11.4628	-0.132691	FALSE
Mapre3	0.00855271	0.0560961	1.35691	1.35691	1.62452	1.19723	0.44032	FALSE
Tprkb	0.00860494	0.056392	1.23187	1.23187	1.27342	1.03373	0.300847	FALSE
Nap1l1	0.00863121	0.05651	1.34577	1.34577	1.96896	1.46307	0.428435	FALSE
Gm11478	0.00863724	0.05651	1.47439	1.47439	52.9225	35.8944	0.560121	FALSE
Mtpap	0.00869782	0.0568593	1.28588	1.28588	0.971662	0.75564	0.362756	FALSE
Eral1	0.00873049	0.0570258	1.21157	1.21157	3.27673	2.70453	0.276878	FALSE
Gadd45gip1	0.00874588	0.0570312	1.29441	1.29441	8.75269	6.7619	0.372297	FALSE
Ints10	0.00874638	0.0570312	0.886899	-1.12752	0.605707	0.682949	-0.173158	FALSE
Gfm1	0.00875508	0.0570312	1.17075	1.17075	2.59312	2.21492	0.227434	FALSE
Gle1	0.00876051	0.0570312	1.25353	1.25353	1.74899	1.39525	0.325999	FALSE
Nedd8	0.00876737	0.0570312	1.17575	1.17575	4.92252	4.18672	0.233579	FALSE
Gm11878	0.00879994	0.0571387	1.35527	1.35527	7.3121	5.39531	0.438579	FALSE
Fbxo9	0.00881296	0.0571387	1.24997	1.24997	2.03068	1.62458	0.321899	FALSE
Wdr12	0.00881651	0.0571387	1.17043	1.17043	0.791427	0.676185	0.227039	FALSE
Rogdi	0.00881968	0.0571387	1.48517	1.48517	1.85224	1.24715	0.57063	FALSE
Nufip2	0.00882002	0.0571387	1.13012	1.13012	0.67762	0.599602	0.176472	FALSE
Tmem167b	0.00888703	0.0574925	1.27501	1.27501	4.36025	3.41978	0.350508	FALSE
Tpp2	0.00888917	0.0574925	1.18281	1.18281	0.871955	0.737188	0.242222	FALSE
Gm9824	0.00891747	0.057596	1.08913	1.08913	45.6771	41.9389	0.123179	FALSE
Yju2	0.0089266	0.057596	1.211	1.211	0.668292	0.551854	0.276193	FALSE
Calm1	0.00892702	0.057596	0.853861	-1.17115	52.8342	61.8769	-0.227927	FALSE
Gm12112	0.00894774	0.0576826	1.57902	1.57902	8.02655	5.08326	0.659025	FALSE
Abhd8	0.00897073	0.0577838	1.42677	1.42677	4.21396	2.95349	0.512753	FALSE
Bod1l	0.00898664	0.0578391	1.18498	1.18498	0.860856	0.726476	0.244857	FALSE
Psma6	0.00900005	0.0578783	1.18241	1.18241	2.65864	2.2485	0.241726	FALSE
Brd9	0.00903323	0.0580332	1.16303	1.16303	0.917008	0.788464	0.217889	FALSE
Zmat3	0.0090388	0.0580332	1.30755	1.30755	0.69018	0.52784	0.386871	FALSE
Rfc2	0.00904697	0.0580386	1.17256	1.17256	0.715688	0.610365	0.22966	FALSE
mt-Rnr1	0.00906559	0.0580957	2.20657	2.20657	1924.86	872.329	1.14181	FALSE
Hp1bp3	0.00907057	0.0580957	1.19678	1.19678	3.43021	2.86619	0.259162	FALSE
Ddit4l	0.00910619	0.0582767	0.595133	-1.6803	21.3987	35.9562	-0.748715	FALSE
Brox	0.00915477	0.0585402	1.16852	1.16852	1.56969	1.34331	0.224688	FALSE
Ift172	0.00918768	0.0587032	1.19242	1.19242	1.17239	0.983198	0.253894	FALSE
Med7	0.0092005	0.0587377	1.19738	1.19738	1.88654	1.57556	0.259881	FALSE
Gm2308	0.0092379	0.0589289	0.763657	-1.30949	2.67052	3.49701	-0.389003	FALSE
Morf4l1	0.0092565	0.0589999	1.23551	1.23551	3.45991	2.80039	0.305104	FALSE
Psmb1	0.00926842	0.0590283	1.25292	1.25292	3.82397	3.05204	0.325296	FALSE
Wdr45	0.00927886	0.0590473	1.36372	1.36372	1.96627	1.44184	0.447549	FALSE
Maea	0.00929652	0.0590874	1.13319	1.13319	1.4282	1.26034	0.18039	FALSE
Cds2	0.0093001	0.0590874	1.24195	1.24195	1.50385	1.21088	0.312608	FALSE
Timm10	0.00932261	0.0591829	1.56052	1.56052	5.4341	3.48224	0.642027	FALSE
Gm7600	0.00933408	0.0592082	1.37744	1.37744	27.0782	19.6584	0.46199	FALSE
Dnajc18	0.00934782	0.0592478	1.19582	1.19582	1.16631	0.975318	0.258001	FALSE
Slc30a9	0.00937811	0.0593922	0.900841	-1.11007	1.65302	1.83498	-0.150656	FALSE
Paics	0.00939956	0.0594804	0.940406	-1.06337	5.10944	5.43323	-0.0886446	FALSE
Btf3l4	0.00941538	0.0594888	1.21818	1.21818	0.675807	0.554769	0.284725	FALSE
Sbk1	0.00941828	0.0594888	0.565823	-1.76734	0.487094	0.860859	-0.821578	FALSE
Ubl4a	0.00942344	0.0594888	1.1557	1.1557	9.61472	8.31941	0.208763	FALSE
Pigp	0.00943244	0.0594981	1.11638	1.11638	3.89986	3.49331	0.158825	FALSE
Exoc7	0.00945852	0.0595935	0.5565	-1.79695	3.3309	5.98544	-0.845547	FALSE
Usp22	0.00946263	0.0595935	1.26966	1.26966	1.21961	0.960578	0.344443	FALSE
Kcnj12	0.00948606	0.0596935	0.718373	-1.39204	0.655999	0.913174	-0.477196	FALSE
Nup62	0.00949866	0.0597253	1.30517	1.30517	2.20859	1.69218	0.384238	FALSE
Rps10-ps1	0.00951997	0.0598117	1.34151	1.34151	26.3889	19.671	0.423858	FALSE
Pde7a	0.00953407	0.0598528	1.38175	1.38175	0.926255	0.670348	0.466499	FALSE
Smim7	0.0095475	0.0598569	1.21328	1.21328	8.73017	7.19549	0.278918	FALSE
Gbf1	0.00954986	0.0598569	1.16314	1.16314	0.681454	0.585875	0.218024	FALSE
Oxa1l	0.00961377	0.0601981	1.17815	1.17815	5.98828	5.08276	0.236527	FALSE
Synrg	0.00961951	0.0601981	1.14477	1.14477	0.931365	0.813585	0.195054	FALSE
Pin1	0.00964154	0.0602107	1.13202	1.13202	2.22417	1.96478	0.178905	FALSE
F830016B08Rik	0.00964228	0.0602107	0.469414	-2.13031	1.95536	4.16552	-1.09107	FALSE
Lrrc57	0.00964437	0.0602107	1.17251	1.17251	3.05022	2.60145	0.229596	FALSE
Hspb7	0.00968865	0.0604199	2.14261	2.14261	115.553	53.9308	1.09937	FALSE
Eny2	0.00969585	0.0604199	1.34056	1.34056	3.2872	2.4521	0.42284	FALSE
Nudt16	0.00971279	0.0604199	1.52761	1.52761	2.60329	1.70416	0.611275	FALSE
Coro6	0.00972294	0.0604199	1.51062	1.51062	30.3075	20.063	0.595138	FALSE
Trp53	0.00972325	0.0604199	1.33307	1.33307	1.52996	1.14769	0.414754	FALSE
Rps19	0.00972371	0.0604199	1.51933	1.51933	9.55559	6.28933	0.60344	FALSE
Dusp22	0.00978502	0.0607367	0.890622	-1.12281	0.70516	0.791761	-0.167115	FALSE
Cops6	0.00979469	0.0607367	1.1662	1.1662	20.1323	17.2632	0.221814	FALSE
Slc35c2	0.00979773	0.0607367	1.22974	1.22974	1.90589	1.54983	0.298356	FALSE
Smim27	0.00983819	0.0609398	0.641327	-1.55927	2.41355	3.76336	-0.640868	FALSE
Armcx2	0.00987832	0.0611405	1.43682	1.43682	2.11649	1.47304	0.522875	FALSE
Mmgt1	0.00989196	0.0611654	1.14032	1.14032	4.78448	4.19575	0.189436	FALSE
Pfdn6	0.00990199	0.0611654	1.3248	1.3248	18.872	14.2451	0.405777	FALSE
Siah2	0.00990731	0.0611654	1.35332	1.35332	0.702793	0.519308	0.436507	FALSE
Dynlt1-ps1	0.00991328	0.0611654	1.29452	1.29452	43.1032	33.2967	0.372415	FALSE
Naa38	0.00993218	0.0612342	1.18148	1.18148	16.2705	13.7713	0.24059	FALSE
P4ha2	0.00994786	0.0612803	0.82073	-1.21843	0.836936	1.01975	-0.28502	FALSE
Hspa4	0.00995515	0.0612803	1.14647	1.14647	3.26713	2.84974	0.197195	FALSE
Mtcp1	0.00999157	0.0614567	0.740679	-1.35011	0.520476	0.702701	-0.43308	FALSE
Kdm4a	0.0100222	0.0615943	1.24955	1.24955	1.08663	0.869619	0.321405	FALSE
Eapp	0.0100333	0.0615943	1.20494	1.20494	0.784236	0.650851	0.268961	FALSE
Trub2	0.0100373	0.0615943	1.2238	1.2238	0.947348	0.774103	0.291369	FALSE
Gm35638	0.0100649	0.061716	1.55662	1.55662	18.6806	12.0008	0.638413	FALSE
Washc5	0.0101079	0.0619024	1.21712	1.21712	0.960129	0.788855	0.283467	FALSE
Kcnj11	0.0101122	0.0619024	0.766843	-1.30405	17.9033	23.3468	-0.382997	FALSE
Rtraf-ps	0.0101188	0.0619024	1.14172	1.14172	29.2141	25.5879	0.191207	FALSE
Ubl3	0.0101286	0.0619147	1.12391	1.12391	1.93736	1.72376	0.16853	FALSE
Nfe2l2	0.0101475	0.0619482	1.54922	1.54922	1.72107	1.11093	0.631538	FALSE
Abra	0.0101596	0.0619482	1.93557	1.93557	50.6031	26.1438	0.952757	FALSE
Jmy	0.0101612	0.0619482	1.37045	1.37045	1.13502	0.828205	0.454653	FALSE
Oplah	0.0101655	0.0619482	0.691194	-1.44677	1.10134	1.59339	-0.532837	FALSE
Rps12	0.0102084	0.0620895	1.44098	1.44098	3.87982	2.69248	0.527053	FALSE
Gabarapl1	0.0102119	0.0620895	1.60113	1.60113	7.77055	4.85316	0.679093	FALSE
Gm7964	0.0102175	0.0620895	1.18756	1.18756	47.8268	40.2731	0.248002	FALSE
Ccdc59	0.0102201	0.0620895	1.24238	1.24238	2.35244	1.89349	0.313112	FALSE
Ccs	0.0102279	0.0620895	1.20398	1.20398	0.849069	0.705216	0.267815	FALSE
Rab11fip5	0.0102471	0.0621142	1.3561	1.3561	1.19909	0.884217	0.439467	FALSE
St3gal6	0.0102477	0.0621142	1.17562	1.17562	2.84965	2.42395	0.233422	FALSE
Wdtc1	0.0102953	0.062355	1.11198	1.11198	2.4339	2.18879	0.153137	FALSE
1810058I24Rik	0.0103334	0.062517	1.27779	1.27779	3.33668	2.61128	0.353655	FALSE
Dnajc7	0.0103378	0.062517	1.18316	1.18316	2.42148	2.04662	0.24265	FALSE
Shisa4	0.0103511	0.0625491	1.17616	1.17616	30.0993	25.5912	0.234085	FALSE
Gm9493	0.0103656	0.0625542	1.33158	1.33158	67.275	50.5227	0.413139	FALSE
Slc20a2	0.0103677	0.0625542	1.3619	1.3619	0.840089	0.616853	0.445616	FALSE
Sf3a2	0.0103828	0.0625973	1.32021	1.32021	3.6739	2.78282	0.400765	FALSE
Dnajc27	0.0104126	0.0626734	1.11365	1.11365	3.8356	3.44417	0.155295	FALSE
Gm43672	0.0104352	0.0626734	0.69353	-1.4419	4.20204	6.05892	-0.52797	FALSE
Slc38a7	0.0104353	0.0626734	1.41536	1.41536	0.787015	0.556054	0.501164	FALSE
Acin1	0.010442	0.0626734	1.15626	1.15626	2.25068	1.94651	0.209471	FALSE
Ptrhd1	0.0104517	0.0626734	1.31206	1.31206	1.30705	0.996187	0.391829	FALSE
Naprt	0.0104539	0.0626734	0.707771	-1.41289	0.901862	1.27423	-0.498646	FALSE
Arl6ip4	0.0104579	0.0626734	1.22037	1.22037	12.0553	9.87835	0.287321	FALSE
Nub1	0.0104588	0.0626734	1.22075	1.22075	1.85572	1.52014	0.287771	FALSE
Gm36371	0.0104683	0.062683	1.87204	1.87204	0.936455	0.500232	0.904612	FALSE
Sdr39u1	0.0104776	0.062691	1.17866	1.17866	21.3051	18.0758	0.237143	FALSE
Rps16	0.0105174	0.062848	1.37806	1.37806	8.13003	5.89963	0.462637	FALSE
Gabpa	0.0105211	0.062848	1.11953	1.11953	1.37398	1.22728	0.16289	FALSE
Mrpl58	0.0105313	0.062848	1.28424	1.28424	2.66973	2.07885	0.36091	FALSE
Wipi1	0.0105356	0.062848	1.18628	1.18628	1.76874	1.491	0.246444	FALSE
Eif3s6-ps2	0.010574	0.0630298	1.34852	1.34852	9.70297	7.19525	0.431382	FALSE
Rpl22l1	0.0105859	0.063053	1.46356	1.46356	8.47013	5.78734	0.549484	FALSE
Napb	0.0106023	0.0631024	1.53648	1.53648	1.22848	0.799541	0.619633	FALSE
G3bp2	0.0106146	0.0631024	0.810147	-1.23434	2.85557	3.52475	-0.303744	FALSE
Elp3	0.0106184	0.0631024	1.24504	1.24504	1.10457	0.88718	0.316191	FALSE
Trmt112	0.0106273	0.0631024	1.41138	1.41138	9.1129	6.45675	0.497103	FALSE
Msl3	0.0106424	0.0631024	0.889915	-1.1237	1.66677	1.87295	-0.168261	FALSE
Krit1	0.010647	0.0631024	1.22475	1.22475	0.706977	0.577241	0.292489	FALSE
Mef2d	0.0106561	0.0631024	1.17493	1.17493	9.04568	7.69892	0.232572	FALSE
Mettl21c	0.010658	0.0631024	0.563023	-1.77613	1.22806	2.18118	-0.828734	FALSE
Tcaim	0.0106708	0.0631309	0.729302	-1.37117	0.830768	1.13913	-0.455412	FALSE
Hk2	0.0106819	0.0631493	1.35466	1.35466	6.67588	4.92808	0.437933	FALSE
Cops3	0.0106971	0.0631797	1.17444	1.17444	3.25657	2.77286	0.231975	FALSE
Otud7b	0.010703	0.0631797	1.12231	1.12231	1.80151	1.60518	0.166474	FALSE
Syf2	0.0107331	0.0631918	1.257	1.257	4.87516	3.87841	0.329983	FALSE
Zbtb22	0.0107582	0.0631918	1.31017	1.31017	5.43922	4.15153	0.389757	FALSE
Rpl34-ps2	0.0107586	0.0631918	2.13588	2.13588	1.33487	0.624975	1.09483	FALSE
Mrpl15	0.0107669	0.0631918	1.18715	1.18715	4.86419	4.09736	0.247504	FALSE
Polr1d	0.0107725	0.0631918	1.21123	1.21123	1.3565	1.11994	0.276473	FALSE
Mrm2	0.0107783	0.0631918	0.750396	-1.33263	1.07942	1.43847	-0.414275	FALSE
Stx4a	0.0107791	0.0631918	1.15382	1.15382	1.74517	1.51251	0.206419	FALSE
Atp6v0e2	0.010783	0.0631918	1.22821	1.22821	11.9391	9.72067	0.296562	FALSE
Rps27	0.0107855	0.0631918	2.23509	2.23509	1.05652	0.472697	1.16033	FALSE
Gm14388	0.0107922	0.0631918	1.3121	1.3121	8.93212	6.80752	0.391872	FALSE
Rpl9	0.0108	0.0631918	1.35613	1.35613	4.23293	3.12132	0.4395	FALSE
Psmb6	0.0108091	0.0631918	1.18788	1.18788	41.9745	35.3357	0.248387	FALSE
Psmc4	0.0108137	0.0631918	1.15303	1.15303	8.71922	7.56203	0.205424	FALSE
Rpl35	0.0108169	0.0631918	1.43794	1.43794	8.63317	6.00385	0.524002	FALSE
Gm15190	0.0108525	0.0633531	1.25911	1.25911	7.11037	5.64712	0.332408	FALSE
Shisa2	0.010896	0.0635599	0.596532	-1.67635	10.38	17.4006	-0.745327	FALSE
Uap1l1	0.0109143	0.0636196	1.63112	1.63112	0.950012	0.582429	0.705864	FALSE
Sart1	0.0109349	0.0636557	1.15999	1.15999	3.0335	2.6151	0.214118	FALSE
Ppp1r15a	0.0109365	0.0636557	1.66147	1.66147	14.1678	8.52724	0.73246	FALSE
Gm10076	0.0109521	0.0636993	1.35684	1.35684	100.263	73.8942	0.440255	FALSE
Eif1-ps1	0.0110006	0.0639071	1.37542	1.37542	46.9057	34.1027	0.459875	FALSE
Ube2d3	0.011004	0.0639071	1.18758	1.18758	8.4595	7.1233	0.248027	FALSE
Stoml2	0.0110164	0.0639322	1.16802	1.16802	11.7164	10.031	0.224069	FALSE
Gm13414	0.0110368	0.0640038	1.24499	1.24499	13.0657	10.4947	0.316128	FALSE
Gar1	0.0111034	0.0643285	1.60379	1.60379	1.24541	0.776542	0.681481	FALSE
Foxj2	0.0111211	0.0643285	1.21	1.21	2.11837	1.75072	0.275002	FALSE
Rpl14	0.0111226	0.0643285	1.53558	1.53558	18.2398	11.8781	0.618783	FALSE
Eef1aknmt	0.0111253	0.0643285	1.31156	1.31156	0.817677	0.623437	0.391287	FALSE
Nol12	0.0111696	0.0645374	1.28854	1.28854	1.9361	1.50256	0.365732	FALSE
Rps10-ps2	0.0111841	0.0645468	1.36555	1.36555	125.351	91.7955	0.449477	FALSE
Elp1	0.0111876	0.0645468	1.22012	1.22012	0.784952	0.643339	0.287026	FALSE
Rpl30-ps10	0.0112168	0.0646176	0.416258	-2.40235	1.6028	3.85049	-1.26445	FALSE
Nap1l5	0.0112331	0.0646176	2.65479	2.65479	8.10391	3.05257	1.4086	FALSE
Ybx3	0.0112366	0.0646176	1.14842	1.14842	37.4648	32.6229	0.199648	FALSE
Rnf34	0.0112399	0.0646176	0.860647	-1.16192	0.861221	1.00067	-0.216506	FALSE
Atp6ap1	0.0112407	0.0646176	1.22167	1.22167	16.9806	13.8994	0.288857	FALSE
Mtfr1	0.0112643	0.0646799	1.25874	1.25874	1.19864	0.952249	0.331986	FALSE
Myorg	0.0112819	0.0646799	0.812101	-1.23137	12.1917	15.0126	-0.300269	FALSE
Nubp1	0.0112855	0.0646799	1.34369	1.34369	0.847971	0.631078	0.426197	FALSE
Rps23	0.0112871	0.0646799	1.39089	1.39089	9.75071	7.01041	0.476008	FALSE
Wdr83os	0.0113081	0.0646799	1.26109	1.26109	16.4218	13.0219	0.334677	FALSE
Emc3	0.0113084	0.0646799	1.1629	1.1629	4.33525	3.72797	0.217723	FALSE
Twistnb	0.0113088	0.0646799	1.28521	1.28521	1.33181	1.03625	0.362009	FALSE
Cacng1	0.0113255	0.064729	1.55693	1.55693	14.7297	9.46068	0.638707	FALSE
Sin3b	0.0113417	0.0647353	1.20126	1.20126	0.898747	0.748168	0.264554	FALSE
Tmed2	0.0113464	0.0647353	1.18386	1.18386	12.9833	10.9669	0.2435	FALSE
Mrpl30	0.0113512	0.0647353	1.19133	1.19133	8.99222	7.54803	0.252576	FALSE
Dkc1	0.0113678	0.0647832	1.28671	1.28671	2.06791	1.60712	0.363689	FALSE
Cwc15	0.0113834	0.0648255	1.18794	1.18794	5.5724	4.6908	0.248464	FALSE
Mrpl37	0.0113937	0.0648374	1.16185	1.16185	6.69213	5.75992	0.216418	FALSE
Rpl37rt	0.0114404	0.064947	1.45367	1.45367	11.385	7.83186	0.539703	FALSE
Ckmt1	0.0114427	0.064947	2.62775	2.62775	1.07148	0.407757	1.39383	FALSE
Kpnb1	0.0114444	0.064947	1.27977	1.27977	4.73791	3.70217	0.35588	FALSE
Fbxw2	0.0114489	0.064947	1.19096	1.19096	2.30381	1.93441	0.252131	FALSE
Zc3h14	0.0114593	0.064947	1.11151	1.11151	1.2343	1.11048	0.152515	FALSE
Slc41a1	0.0114622	0.064947	1.62241	1.62241	4.77852	2.94532	0.69814	FALSE
Tox4	0.0114832	0.0649794	1.1048	1.1048	4.08877	3.7009	0.14379	FALSE
Cfap298	0.011485	0.0649794	1.20975	1.20975	2.09545	1.73214	0.274707	FALSE
Rbm3	0.0114992	0.0649794	1.5109	1.5109	3.99286	2.64271	0.595404	FALSE
Septin7	0.0115008	0.0649794	1.1678	1.1678	1.66241	1.42354	0.223797	FALSE
Syt11	0.0115614	0.0652751	1.77042	1.77042	1.08549	0.613125	0.824088	FALSE
Rcsd1	0.0116103	0.0655048	0.80645	-1.24	1.32933	1.64837	-0.310343	FALSE
Brix1	0.0116859	0.0656723	1.31716	1.31716	1.59884	1.21386	0.397434	FALSE
Agtrap	0.0116865	0.0656723	1.20491	1.20491	1.52206	1.26321	0.268925	FALSE
Cpeb1	0.0116945	0.0656723	1.38605	1.38605	0.865556	0.624479	0.470974	FALSE
Abcf3	0.0116971	0.0656723	1.1655	1.1655	4.17931	3.58585	0.220949	FALSE
4933431E20Rik	0.0117027	0.0656723	1.39789	1.39789	1.49677	1.07074	0.483249	FALSE
Gm13416	0.0117058	0.0656723	1.22067	1.22067	8.73348	7.15465	0.287677	FALSE
Actr1b	0.0117061	0.0656723	1.12337	1.12337	10.6058	9.44107	0.167832	FALSE
5031439G07Rik	0.0117064	0.0656723	1.28861	1.28861	4.48864	3.48332	0.365817	FALSE
Acp6	0.0117166	0.0656829	1.20434	1.20434	1.28146	1.06403	0.268243	FALSE
Ptges3	0.0117258	0.0656876	1.25265	1.25265	2.1361	1.70527	0.324982	FALSE
Gm14269	0.0117374	0.0657062	1.25819	1.25819	24.0961	19.1514	0.33135	FALSE
Cnot11	0.0117522	0.0657423	1.1625	1.1625	2.37819	2.04575	0.217232	FALSE
Mrpl41	0.0117618	0.0657496	1.12533	1.12533	14.2471	12.6603	0.170352	FALSE
Coa5	0.0118083	0.0659338	0.890602	-1.12284	10.6193	11.9237	-0.167148	FALSE
Rnf167	0.0118114	0.0659338	1.22208	1.22208	8.80331	7.20353	0.289343	FALSE
Psmb3	0.0118271	0.0659749	1.21506	1.21506	4.36701	3.59407	0.281028	FALSE
Clasrp	0.011849	0.0660503	1.26226	1.26226	1.07775	0.853824	0.336012	FALSE
Gm14845	0.0118673	0.0660821	1.85049	1.85049	3.55099	1.91894	0.887909	FALSE
Epb41l4aos	0.0118714	0.0660821	2.0277	2.0277	3.15747	1.55717	1.01984	FALSE
Zc3h18	0.0118832	0.0661011	1.1555	1.1555	0.9352	0.809349	0.208514	FALSE
Rwdd1	0.0118968	0.0661304	1.13402	1.13402	1.9781	1.74432	0.181448	FALSE
Pcbp2	0.0119414	0.0663316	0.842967	-1.18629	4.90942	5.82398	-0.246452	FALSE
Mrpl10	0.0119653	0.0664052	1.23975	1.23975	4.198	3.38616	0.310052	FALSE
Myc	0.0119714	0.0664052	1.99294	1.99294	2.02104	1.0141	0.9949	FALSE
Ddx23	0.0119868	0.0664338	1.18569	1.18569	4.76111	4.01547	0.24573	FALSE
Nol11	0.0120001	0.0664338	1.22764	1.22764	0.921812	0.750879	0.295892	FALSE
Rps13	0.0120018	0.0664338	1.45768	1.45768	2.94217	2.01839	0.543672	FALSE
Gm8430	0.0120117	0.0664421	1.40651	1.40651	164.828	117.19	0.492117	FALSE
Emc7	0.012032	0.0665081	1.17711	1.17711	2.77442	2.35698	0.235248	FALSE
Dpp8	0.0120503	0.0665261	0.885682	-1.12907	3.51514	3.96885	-0.17514	FALSE
Gm4544	0.0120642	0.0665261	1.36002	1.36002	3.85293	2.833	0.443627	FALSE
Diablo	0.0120721	0.0665261	1.17552	1.17552	2.96823	2.52504	0.233298	FALSE
Klhl31	0.0120752	0.0665261	0.732419	-1.36534	12.1595	16.6019	-0.449258	FALSE
Rpl12	0.0120773	0.0665261	1.76926	1.76926	2.3494	1.3279	0.82315	FALSE
Gys1	0.0120977	0.0665922	0.850621	-1.17561	15.0105	17.6465	-0.233411	FALSE
Insig2	0.0121104	0.0666154	1.07583	1.07583	1.80818	1.68073	0.105448	FALSE
Polr2g	0.0121234	0.0666406	1.18361	1.18361	3.70416	3.12953	0.243198	FALSE
Alg1	0.0121414	0.0666936	1.24263	1.24263	1.14224	0.919213	0.313398	FALSE
Cdk20	0.0122108	0.0670282	1.60749	1.60749	0.81325	0.505915	0.684806	FALSE
Slc49a4	0.0122431	0.0671518	1.2034	1.2034	0.824506	0.685149	0.267111	FALSE
Ddx54	0.0122532	0.0671518	1.23928	1.23928	2.21617	1.78827	0.309504	FALSE
Atp6v0c-ps2	0.0122588	0.0671518	1.39398	1.39398	38.6918	27.7563	0.479211	FALSE
Gna13	0.0123193	0.0674321	1.25635	1.25635	1.07022	0.85185	0.32924	FALSE
Taf1d	0.012327	0.0674321	1.36375	1.36375	2.19662	1.61071	0.447584	FALSE
Lrrc47	0.0123358	0.0674333	1.25452	1.25452	3.15165	2.51224	0.327133	FALSE
Synm	0.012371	0.067555	0.769152	-1.30013	21.5163	27.9741	-0.37866	FALSE
Stk11	0.0123816	0.067555	1.14172	1.14172	7.11046	6.22788	0.191203	FALSE
Dph3	0.0123837	0.067555	1.1055	1.1055	8.63513	7.81106	0.1447	FALSE
6330403K07Rik	0.0123993	0.0675939	3.89971	3.89971	3.89683	0.99926	1.96337	FALSE
2310061I04Rik	0.0124138	0.0676261	1.19294	1.19294	10.2361	8.58054	0.254525	FALSE
Gm11824	0.0124655	0.0678613	1.54484	1.54484	4.6503	3.01022	0.627457	FALSE
Timm9	0.0125447	0.0682452	1.24553	1.24553	1.52492	1.22432	0.316757	FALSE
Rpsa-ps12	0.0125894	0.0683949	1.69567	1.69567	1.64426	0.969681	0.761854	FALSE
Coa4	0.0125895	0.0683949	1.44842	1.44842	1.40077	0.967107	0.534476	FALSE
Amot	0.0126718	0.0687404	1.28997	1.28997	3.19113	2.4738	0.36734	FALSE
Farsa	0.0126744	0.0687404	1.13747	1.13747	1.8831	1.65552	0.185822	FALSE
Dek	0.0126792	0.0687404	1.24858	1.24858	1.82325	1.46025	0.320293	FALSE
Ociad2	0.0126939	0.0687442	0.788588	-1.26809	1.31039	1.66169	-0.342657	FALSE
Gtf3c2	0.0127119	0.0687442	1.23568	1.23568	1.8117	1.46616	0.3053	FALSE
Gm6402	0.0127174	0.0687442	1.45518	1.45518	9.80105	6.73529	0.541195	FALSE
Ddost	0.0127217	0.0687442	1.44715	1.44715	6.12312	4.23114	0.533219	FALSE
Csrp1	0.0127233	0.0687442	1.30624	1.30624	0.959457	0.734516	0.385424	FALSE
Ccpg1os	0.0127518	0.0688512	1.26185	1.26185	0.866335	0.68656	0.335539	FALSE
Tmem199	0.0127913	0.068986	1.31604	1.31604	2.63546	2.00257	0.396207	FALSE
Psmd7	0.012801	0.068986	1.13861	1.13861	16.232	14.256	0.187275	FALSE
Nucks1	0.0128262	0.068986	1.13655	1.13655	2.64261	2.32512	0.184655	FALSE
Ssb	0.0128284	0.068986	1.22197	1.22197	4.87811	3.99199	0.289214	FALSE
Mrto4-ps1	0.0128307	0.068986	1.64169	1.64169	5.5425	3.37609	0.715185	FALSE
Pcnx	0.0128347	0.068986	1.13905	1.13905	0.753461	0.661481	0.187833	FALSE
Ksr1	0.0128379	0.068986	0.798205	-1.25281	1.49926	1.87829	-0.325169	FALSE
Serinc1	0.012864	0.0690789	1.26704	1.26704	13.7948	10.8874	0.341462	FALSE
Nek9	0.0128726	0.0690789	0.881957	-1.13384	4.31732	4.89516	-0.18122	FALSE
Pole3	0.0129119	0.0691583	1.30543	1.30543	8.30644	6.36299	0.384525	FALSE
Rabac1	0.0129121	0.0691583	1.23579	1.23579	27.4299	22.1961	0.305438	FALSE
Rnf14	0.0129136	0.0691583	1.13333	1.13333	2.82794	2.49525	0.180565	FALSE
Dnajc30	0.0129666	0.0693635	1.25136	1.25136	14.2106	11.3561	0.323494	FALSE
Znrf1	0.0129695	0.0693635	1.09025	1.09025	0.867296	0.795499	0.124665	FALSE
Dnajb9	0.0130094	0.0695297	1.40913	1.40913	8.36153	5.93381	0.494809	FALSE
Srrm2	0.0130818	0.0698698	1.22232	1.22232	14.1542	11.5798	0.289623	FALSE
Rpl22-ps1	0.0130934	0.0698843	1.65334	1.65334	6.49617	3.92912	0.725382	FALSE
Gm10222	0.0131482	0.0701299	0.729811	-1.37022	3004.95	4117.43	-0.454404	FALSE
Mrpl57	0.0131574	0.0701314	1.18282	1.18282	6.68856	5.65475	0.242234	FALSE
Scg2	0.0131849	0.0702308	4.12187	4.12187	2.22648	0.540163	2.0433	FALSE
Ahcy	0.0131981	0.0702422	1.24456	1.24456	0.718034	0.576937	0.315638	FALSE
Usp39	0.0132066	0.0702422	1.19716	1.19716	0.905425	0.756308	0.259621	FALSE
Rhog	0.0132137	0.0702422	1.33237	1.33237	0.760041	0.570443	0.413994	FALSE
Utp14a	0.0132267	0.0702641	1.50004	1.50004	0.760462	0.506962	0.584997	FALSE
Slc12a2	0.0132858	0.0705071	1.28097	1.28097	1.49265	1.16525	0.357233	FALSE
Gm20634	0.0132903	0.0705071	0.68313	-1.46385	3.69059	5.40247	-0.549768	FALSE
Mapk12	0.0133404	0.0705907	1.14972	1.14972	13.6418	11.8653	0.201285	FALSE
Lmo4	0.013341	0.0705907	1.55453	1.55453	1.87707	1.20749	0.636475	FALSE
Psma4	0.0133412	0.0705907	1.26163	1.26163	11.3761	9.01701	0.33529	FALSE
Lias	0.0133417	0.0705907	1.21789	1.21789	2.10409	1.72766	0.284379	FALSE
Ssr3	0.0133522	0.0705988	1.38441	1.38441	19.2294	13.8899	0.469276	FALSE
Gins4	0.0134007	0.0707573	1.16591	1.16591	1.05614	0.905849	0.221461	FALSE
AC124742.1	0.0134072	0.0707573	1.34142	1.34142	149.626	111.543	0.423758	FALSE
Hagh	0.0134093	0.0707573	1.32557	1.32557	2.02796	1.52988	0.406614	FALSE
Phf7	0.0134179	0.0707573	1.34962	1.34962	0.821892	0.608981	0.432553	FALSE
Klhl12	0.0134411	0.0708321	1.10388	1.10388	0.8754	0.793024	0.142578	FALSE
Ccdc97	0.0134638	0.0708577	1.16436	1.16436	6.09464	5.23433	0.219534	FALSE
Nxt1	0.0134639	0.0708577	1.38443	1.38443	1.33185	0.962021	0.469296	FALSE
Gm7730	0.0134773	0.0708815	1.32085	1.32085	51.6629	39.1133	0.40147	FALSE
Keap1	0.0135101	0.0710001	1.1685	1.1685	9.21741	7.88825	0.224657	FALSE
Hif1an	0.0135259	0.0710001	0.885688	-1.12907	17.5906	19.861	-0.17513	FALSE
Top3b	0.0135361	0.0710001	1.20321	1.20321	1.08822	0.904432	0.266886	FALSE
Dis3	0.013547	0.0710001	1.23767	1.23767	0.762637	0.616186	0.30763	FALSE
Strap	0.0135628	0.0710001	1.1297	1.1297	6.55494	5.80236	0.175942	FALSE
Rab10os	0.0135652	0.0710001	1.36013	1.36013	1.2505	0.919398	0.443743	FALSE
Gm6736	0.0135653	0.0710001	0.766957	-1.30385	11.3312	14.7742	-0.382782	FALSE
Tmem9b	0.0135804	0.0710001	1.19174	1.19174	2.07192	1.73856	0.253075	FALSE
2810004N23Rik	0.013587	0.0710001	1.13528	1.13528	1.48473	1.30781	0.183052	FALSE
Gmppa	0.0135896	0.0710001	1.43589	1.43589	4.47526	3.11671	0.521947	FALSE
Gm8930	0.0136085	0.0710518	1.8924	1.8924	0.86948	0.459458	0.920218	FALSE
Bub3	0.0136284	0.0711084	1.29529	1.29529	2.85329	2.20283	0.373271	FALSE
Rangap1	0.0136943	0.0713851	1.36547	1.36547	1.05665	0.773834	0.449401	FALSE
Cep85	0.0136994	0.0713851	1.27494	1.27494	1.54625	1.2128	0.350434	FALSE
Gm7591	0.0137159	0.071424	1.55423	1.55423	4.11511	2.64769	0.636201	FALSE
Nfkb2	0.0137517	0.0715631	1.6338	1.6338	2.27819	1.39441	0.708228	FALSE
Tomm20	0.0137698	0.07161	1.22199	1.22199	3.55322	2.90772	0.289236	FALSE
Rab12	0.0137885	0.0716164	1.245	1.245	6.54114	5.25391	0.316151	FALSE
Mrpl52	0.0137891	0.0716164	1.26731	1.26731	6.91697	5.45798	0.341773	FALSE
Rhbdd3	0.0138057	0.0716553	1.24541	1.24541	2.32916	1.87019	0.316624	FALSE
Mia2	0.0138226	0.0716963	1.15281	1.15281	0.781986	0.678328	0.20516	FALSE
Fbxo6	0.0138868	0.0719611	1.31753	1.31753	4.18949	3.1798	0.397837	FALSE
Gm47942	0.0139091	0.0719611	1.35297	1.35297	12.4426	9.19651	0.436134	FALSE
Gm12033	0.0139099	0.0719611	0.533662	-1.87385	0.99127	1.85749	-0.906002	FALSE
Rpl17-ps10	0.0139101	0.0719611	1.3717	1.3717	90.4507	65.9408	0.45596	FALSE
Rrs1	0.013935	0.0720382	1.49752	1.49752	10.2992	6.87749	0.582573	FALSE
Gm4149	0.0139444	0.0720382	1.37331	1.37331	190.176	138.48	0.457654	FALSE
Taf6	0.0139523	0.0720382	1.16499	1.16499	4.24047	3.63993	0.220315	FALSE
Brms1	0.0139772	0.0721196	1.40208	1.40208	1.34478	0.95913	0.487568	FALSE
Cltb	0.0139905	0.0721412	1.11724	1.11724	4.09917	3.669	0.159945	FALSE
Prrc1	0.0140194	0.0722431	1.15873	1.15873	1.35372	1.16827	0.212549	FALSE
Tsn	0.0140544	0.0723472	1.22076	1.22076	2.84772	2.33274	0.287784	FALSE
Gm2614	0.0140579	0.0723472	1.399	1.399	40.138	28.6905	0.484394	FALSE
Atrip	0.0140856	0.072443	1.17952	1.17952	1.01653	0.861814	0.2382	FALSE
Casd1	0.0141041	0.0724475	1.17632	1.17632	0.809721	0.68835	0.234282	FALSE
Bysl	0.0141065	0.0724475	1.17533	1.17533	2.27548	1.93604	0.233064	FALSE
Mlec	0.014114	0.0724475	1.30221	1.30221	23.0706	17.7165	0.380964	FALSE
Rps27l	0.0141234	0.0724489	1.19775	1.19775	13.4107	11.1965	0.260326	FALSE
Pigv	0.0141553	0.0725654	1.28189	1.28189	1.33232	1.03934	0.358268	FALSE
Gm28651	0.0141677	0.0725821	1.57021	1.57021	2.63484	1.67802	0.650956	FALSE
Obsl1	0.0141942	0.0726197	0.58391	-1.71259	1.87329	3.20818	-0.776183	FALSE
Lamp2	0.0141986	0.0726197	1.32605	1.32605	2.15414	1.62448	0.407131	FALSE
Fam120a	0.0142026	0.0726197	1.13019	1.13019	1.83579	1.62432	0.176559	FALSE
Mrpl38	0.0142192	0.0726576	1.18896	1.18896	6.59849	5.54981	0.249697	FALSE
Gamt	0.0142958	0.0729825	0.474021	-2.10961	2.17428	4.58689	-1.07698	FALSE
Gm28439	0.0143087	0.0729825	0.595576	-1.67905	116.81	196.13	-0.747643	FALSE
Tmem258	0.0143105	0.0729825	1.25139	1.25139	6.25119	4.9954	0.323529	FALSE
Cdc42ep2	0.014335	0.0730605	0.69681	-1.43511	1.36278	1.95574	-0.521163	FALSE
Cnst	0.0143837	0.0732182	0.75608	-1.32261	0.527023	0.697046	-0.403389	FALSE
Aph1a	0.0143845	0.0732182	1.23353	1.23353	8.09707	6.56414	0.302795	FALSE
Mypn	0.0144435	0.0734619	1.19732	1.19732	5.18075	4.32695	0.259812	FALSE
Zbtb44	0.0144509	0.0734619	1.21161	1.21161	1.17967	0.97364	0.276927	FALSE
Tceal8	0.0144667	0.0734664	1.34525	1.34525	3.68225	2.73723	0.427871	FALSE
Rps21	0.0144773	0.0734664	1.40582	1.40582	54.5053	38.7712	0.491412	FALSE
Mt2	0.0144878	0.0734664	3.18333	3.18333	33.9821	10.675	1.67054	FALSE
Rpl10a	0.014489	0.0734664	1.4762	1.4762	7.39487	5.0094	0.561887	FALSE
Ift22	0.0145237	0.0735956	1.40846	1.40846	0.892102	0.633388	0.49412	FALSE
Azi2	0.0145589	0.0737266	1.11929	1.11929	1.33922	1.1965	0.162579	FALSE
Gm4737	0.0146052	0.0738922	1.361	1.361	13.8	10.1396	0.444668	FALSE
Psmb4	0.0146103	0.0738922	1.21056	1.21056	33.3401	27.541	0.275675	FALSE
Spns2	0.0146531	0.0740614	1.51339	1.51339	0.952897	0.629646	0.59778	FALSE
Borcs6	0.0146846	0.0741733	1.16304	1.16304	11.1723	9.60612	0.217903	FALSE
Krr1	0.0147191	0.0742999	1.21776	1.21776	2.29003	1.88053	0.284231	FALSE
Npr2	0.0147815	0.0744838	1.09769	1.09769	3.1015	2.82549	0.134466	FALSE
Trappc11	0.0147977	0.0744838	1.19373	1.19373	0.908196	0.760803	0.255481	FALSE
Mrpl17	0.0148086	0.0744838	1.24454	1.24454	5.30877	4.26566	0.315607	FALSE
Adprh	0.0148169	0.0744838	1.15399	1.15399	3.51022	3.0418	0.206636	FALSE
BC004004	0.0148186	0.0744838	1.14268	1.14268	1.60625	1.40568	0.192428	FALSE
Mbp	0.0148224	0.0744838	2.05495	2.05495	1.59087	0.774163	1.03911	FALSE
Aptx	0.0148231	0.0744838	1.09534	1.09534	0.963751	0.879865	0.131379	FALSE
Mul1	0.0148308	0.0744838	1.21091	1.21091	5.82829	4.81314	0.276095	FALSE
Rpl27a	0.0148656	0.0746112	1.31237	1.31237	7.71966	5.88224	0.392172	FALSE
Snx19	0.0149134	0.0748033	1.11783	1.11783	1.38847	1.24211	0.160706	FALSE
Usp24	0.014923	0.0748041	1.09764	1.09764	1.51601	1.38116	0.134401	FALSE
Stradb	0.0149454	0.0748689	0.845512	-1.18271	4.01814	4.75232	-0.242102	FALSE
Rpl15-ps2	0.0149719	0.074954	2.12952	2.12952	1.0059	0.472358	1.09053	FALSE
Arl8a	0.0149859	0.074977	1.42997	1.42997	2.42795	1.6979	0.515986	FALSE
Trp53rka	0.0150168	0.0750713	1.10614	1.10614	3.24898	2.93722	0.145535	FALSE
Flot1	0.015024	0.0750713	1.16223	1.16223	4.81589	4.14366	0.216898	FALSE
Aplp1	0.0150332	0.0750713	2.20714	2.20714	2.52667	1.14477	1.14218	FALSE
Avpi1	0.0151591	0.075618	1.50422	1.50422	1.37866	0.91653	0.589013	FALSE
Ppm1f	0.0151618	0.075618	1.15673	1.15673	0.906258	0.783467	0.210049	FALSE
Eif4h	0.0151722	0.075622	1.22715	1.22715	6.74213	5.49415	0.295308	FALSE
Pfdn2	0.0151839	0.0756326	1.24959	1.24959	3.04828	2.43942	0.321458	FALSE
Gm49336	0.015246	0.0758759	1.12807	1.12807	0.922352	0.817636	0.173859	FALSE
Tnip1	0.0152571	0.0758759	1.49782	1.49782	0.827939	0.552761	0.582869	FALSE
Ctdsp2-ps	0.0152615	0.0758759	1.19036	1.19036	28.6504	24.0686	0.251403	FALSE
Park7	0.0152865	0.0759526	0.835777	-1.19649	14.4066	17.2374	-0.258809	FALSE
Fndc4	0.015302	0.0759819	1.72006	1.72006	1.15959	0.674157	0.782458	FALSE
Pnpla3	0.0153513	0.0761787	0.411839	-2.42814	0.428551	1.04058	-1.27985	FALSE
Rpl31	0.015374	0.0762436	1.2122	1.2122	3.01256	2.48519	0.277632	FALSE
Plet1os	0.0153895	0.0762726	1.78606	1.78606	0.835786	0.467949	0.836784	FALSE
Psmg2	0.0154103	0.0762934	1.28873	1.28873	1.45902	1.13214	0.365952	FALSE
Ndel1	0.015413	0.0762934	1.17863	1.17863	1.39031	1.17959	0.237113	FALSE
Ninj1	0.0154289	0.0763245	1.51343	1.51343	1.74012	1.14979	0.597818	FALSE
Arel1	0.0155802	0.0770248	1.15749	1.15749	0.950622	0.82128	0.210998	FALSE
Zfp617	0.0155949	0.0770493	1.21471	1.21471	0.98882	0.81404	0.280608	FALSE
Rpl36	0.0156304	0.0771761	1.30523	1.30523	60.2565	46.1654	0.384306	FALSE
Trim72	0.0156897	0.0774209	1.17732	1.17732	25.8538	21.9598	0.235509	FALSE
Bop1	0.0157136	0.0774903	1.2874	1.2874	1.11938	0.869489	0.364458	FALSE
Gng5	0.0157742	0.0777324	1.25585	1.25585	21.9704	17.4944	0.328664	FALSE
Gm7180	0.0157823	0.0777324	1.23534	1.23534	15.1391	12.255	0.304908	FALSE
Mrpl3	0.0157939	0.077741	1.27886	1.27886	1.98636	1.55323	0.354855	FALSE
Ewsr1	0.0158221	0.0778314	1.21187	1.21187	2.68643	2.21676	0.277238	FALSE
Rpl7a-ps5	0.0158325	0.0778339	1.61684	1.61684	3.73015	2.30707	0.693174	FALSE
Stim1	0.0159047	0.0781406	1.11563	1.11563	1.64961	1.47864	0.157858	FALSE
Vldlr	0.0159633	0.0783737	1.3238	1.3238	6.43534	4.86127	0.404685	FALSE
Gm37829	0.0159909	0.0783737	0.756387	-1.32207	25.1461	33.245	-0.402803	FALSE
Nenf	0.015995	0.0783737	1.10665	1.10665	2.7153	2.45363	0.146195	FALSE
Ttc4	0.016002	0.0783737	0.903946	-1.10626	2.06206	2.28118	-0.145692	FALSE
Anapc1	0.0160135	0.0783737	1.17867	1.17867	0.847437	0.71898	0.237155	FALSE
Gm6552	0.0160155	0.0783737	1.28905	1.28905	10.4697	8.12208	0.366304	FALSE
Cox7a2	0.0160215	0.0783737	1.2805	1.2805	29.1838	22.7909	0.35671	FALSE
Fsd2	0.0160701	0.0785179	0.773573	-1.2927	7.67577	9.9225	-0.370392	FALSE
Haus2	0.0160709	0.0785179	1.26879	1.26879	1.34486	1.05995	0.343451	FALSE
Snx21	0.0160851	0.078539	1.2858	1.2858	3.07974	2.39519	0.362668	FALSE
Abca8a	0.0161263	0.0786526	0.755284	-1.324	0.734076	0.97192	-0.404909	FALSE
Tmem185b	0.016135	0.0786526	1.31705	1.31705	2.13869	1.62385	0.397311	FALSE
Bckdk	0.0161382	0.0786526	1.08498	1.08498	24.3306	22.425	0.117665	FALSE
Tmbim1	0.0161892	0.0788525	1.36402	1.36402	3.87233	2.83891	0.447865	FALSE
Ankrd49	0.0162007	0.0788598	1.29669	1.29669	1.97366	1.52208	0.374833	FALSE
Gm7027	0.0162306	0.078957	1.47376	1.47376	14.1948	9.63173	0.559499	FALSE
Pkig	0.0162885	0.0791714	1.22503	1.22503	0.67407	0.550247	0.29282	FALSE
Wbp4	0.0162947	0.0791714	1.11386	1.11386	1.63283	1.46592	0.155564	FALSE
Ccdc127	0.0163744	0.0795096	1.17751	1.17751	3.0584	2.59733	0.235745	FALSE
Gtf3a	0.0164105	0.0796361	1.18266	1.18266	3.0317	2.56346	0.24203	FALSE
Cep104	0.0164545	0.0798006	1.11767	1.11767	1.68872	1.51093	0.160498	FALSE
Dot1l	0.016524	0.0800886	1.22335	1.22335	2.17128	1.77486	0.290834	FALSE
Gm11405	0.0165493	0.0801212	0.623433	-1.60402	0.797817	1.27972	-0.681693	FALSE
Car2	0.0165601	0.0801212	1.73535	1.73535	1.15456	0.665318	0.795225	FALSE
Pno1	0.0165611	0.0801212	1.21269	1.21269	5.65646	4.66439	0.278212	FALSE
0610009L18Rik	0.0165806	0.0801319	0.602853	-1.65878	1.82619	3.02925	-0.730123	FALSE
Tmed4	0.0165847	0.0801319	1.16591	1.16591	13.6407	11.6996	0.22146	FALSE
Josd1	0.0165937	0.0801319	1.30095	1.30095	2.3789	1.82859	0.379563	FALSE
Gm7536	0.0166042	0.0801338	1.33787	1.33787	348.975	260.843	0.419942	FALSE
Tollip	0.0166369	0.0802425	1.13594	1.13594	1.26167	1.11068	0.183888	FALSE
Gm6051	0.0167242	0.0806094	1.33474	1.33474	2.50636	1.87779	0.416555	FALSE
Nxf1	0.0167333	0.0806094	1.24441	1.24441	4.86166	3.90681	0.315456	FALSE
Gdap1	0.0168217	0.0809859	0.754397	-1.32556	0.785963	1.04184	-0.406604	FALSE
Ampd1	0.0168758	0.0811771	0.796983	-1.25473	37.0728	46.5165	-0.327379	FALSE
Gm11942	0.016882	0.0811771	1.90061	1.90061	4.60771	2.42433	0.926463	FALSE
Plp1	0.016899	0.0812099	2.45544	2.45544	5.78231	2.3549	1.29598	FALSE
Rpl36-ps12	0.0169115	0.0812203	1.37035	1.37035	106.946	78.043	0.454539	FALSE
Bloc1s6	0.0169562	0.0813855	1.23669	1.23669	2.07125	1.67484	0.306481	FALSE
Jagn1	0.0169883	0.0814433	1.29124	1.29124	3.87235	2.99895	0.368754	FALSE
Sf3b3	0.0169888	0.0814433	1.32671	1.32671	1.09422	0.824761	0.407848	FALSE
Riox1	0.0170097	0.0814942	1.66696	1.66696	1.76785	1.06052	0.737223	FALSE
Nras	0.0170471	0.081624	1.20148	1.20148	4.00026	3.32945	0.26481	FALSE
Tmem38a	0.0171068	0.0818602	1.16049	1.16049	85.475	73.6541	0.214737	FALSE
Zfp651	0.017162	0.0819822	0.83372	-1.19944	10.6285	12.7483	-0.262365	FALSE
Clstn1	0.0171648	0.0819822	1.44339	1.44339	1.03724	0.718612	0.529461	FALSE
AI597479	0.0171673	0.0819822	1.1247	1.1247	1.6652	1.48056	0.169547	FALSE
Papola	0.0171738	0.0819822	1.17348	1.17348	1.5546	1.32478	0.230794	FALSE
Chmp2b	0.0171869	0.0819956	1.27858	1.27858	1.43757	1.12435	0.35454	FALSE
Tmem59	0.0172344	0.0821723	1.23738	1.23738	3.81284	3.08137	0.307294	FALSE
Emd	0.0173567	0.0827056	1.28547	1.28547	3.58955	2.79241	0.362292	FALSE
Ube2d-ps	0.0173894	0.0828065	1.13157	1.13157	1.21592	1.07454	0.178328	FALSE
Rars	0.0173988	0.0828065	1.15889	1.15889	1.90357	1.64258	0.212742	FALSE
Rbm24	0.0174345	0.082887	1.21597	1.21597	15.8165	13.0073	0.282104	FALSE
Ces1d	0.0174465	0.082887	0.289989	-3.4484	1.11094	3.83096	-1.78593	FALSE
Gm5905	0.0174471	0.082887	1.31468	1.31468	54.7932	41.6779	0.394716	FALSE
1110038F14Rik	0.0174956	0.0830021	1.2543	1.2543	4.36774	3.48222	0.326882	FALSE
Ddx51	0.0175027	0.0830021	1.55887	1.55887	2.29807	1.47419	0.640503	FALSE
Gm32391	0.0175028	0.0830021	2.10676	2.10676	1.11035	0.527045	1.07502	FALSE
Zfas1	0.0175691	0.0832665	1.30069	1.30069	2.83523	2.17979	0.379275	FALSE
Bag1	0.017618	0.0834481	0.869898	-1.14956	8.66577	9.96182	-0.201082	FALSE
Tsc22d1	0.0176391	0.0834981	0.933891	-1.07079	0.964469	1.03274	-0.0986734	FALSE
Seh1l	0.0176986	0.0837298	1.3173	1.3173	1.17319	0.890603	0.397581	FALSE
Psmc5	0.0177624	0.0839671	1.16655	1.16655	16.4487	14.1003	0.222246	FALSE
Gm14048	0.01777	0.0839671	1.21907	1.21907	15.248	12.5079	0.285778	FALSE
Plekhf1	0.0177832	0.0839791	0.86661	-1.15392	1.05723	1.21996	-0.206546	FALSE
Bax	0.017876	0.0843669	1.25775	1.25775	2.99204	2.37888	0.330848	FALSE
Spcs2	0.0179383	0.0846104	1.26371	1.26371	2.23655	1.76984	0.337663	FALSE
Rbm25	0.0179545	0.0846368	1.14501	1.14501	1.76584	1.5422	0.195366	FALSE
Apex1	0.0179779	0.0846966	1.23716	1.23716	8.12418	6.5668	0.307032	FALSE
Mterf3	0.0180141	0.08478	1.26715	1.26715	0.759758	0.59958	0.341588	FALSE
Gm10605	0.0180171	0.08478	0.657311	-1.52135	0.783867	1.19254	-0.605352	FALSE
Sugp1	0.0180453	0.0848622	1.17653	1.17653	0.730388	0.620799	0.234536	FALSE
Gm6286	0.0180777	0.0849643	1.65421	1.65421	9.90536	5.98796	0.726145	FALSE
Ptcd2	0.0181037	0.0850358	1.23643	1.23643	1.18432	0.957851	0.306183	FALSE
Rpl28	0.0181717	0.0853045	1.34758	1.34758	6.68162	4.95823	0.430373	FALSE
Ubxn6	0.0182014	0.0853913	1.25571	1.25571	7.47053	5.94924	0.328506	FALSE
Bpnt1	0.0182118	0.0853913	0.75013	-1.3331	0.527999	0.703876	-0.414788	FALSE
Gm13611	0.0182841	0.0856795	1.43335	1.43335	57.0769	39.8206	0.519394	FALSE
Zwint	0.0183829	0.0860407	1.44461	1.44461	2.72119	1.88369	0.530676	FALSE
Spag7	0.0183857	0.0860407	1.18511	1.18511	10.1705	8.58187	0.245025	FALSE
Eif5al3-ps	0.0183938	0.0860407	1.19932	1.19932	16.974	14.153	0.262212	FALSE
Ccar1	0.0184368	0.0861716	1.23725	1.23725	0.785031	0.634498	0.307134	FALSE
Amfr	0.0184436	0.0861716	1.0649	1.0649	3.82155	3.58867	0.0907115	FALSE
Tmem25	0.0185034	0.0863491	0.749365	-1.33446	1.36416	1.82042	-0.41626	FALSE
Ghr	0.0185169	0.0863491	0.688788	-1.45182	0.506746	0.735706	-0.537867	FALSE
Eif3s6-ps1	0.0185178	0.0863491	1.6473	1.6473	3.96397	2.40634	0.720107	FALSE
Hdgfl2	0.0185252	0.0863491	1.22279	1.22279	1.47092	1.20292	0.290173	FALSE
Atp1b1	0.0185838	0.0865707	1.8277	1.8277	12.2817	6.71973	0.870029	FALSE
Mrps15	0.0185947	0.0865707	1.1614	1.1614	4.75452	4.0938	0.21586	FALSE
Rpl30	0.018656	0.0868051	1.3783	1.3783	9.46304	6.86573	0.46289	FALSE
Tsr1	0.0186851	0.0868896	1.33478	1.33478	3.5707	2.67511	0.416606	FALSE
Gm8543	0.018717	0.0869868	0.654225	-1.52853	1.53982	2.35365	-0.612142	FALSE
Actl6a	0.0188356	0.0874865	1.16232	1.16232	0.819055	0.70467	0.217012	FALSE
Pebp1	0.0188605	0.087502	1.10422	1.10422	30.6328	27.7417	0.143024	FALSE
Gm13889	0.018861	0.087502	1.61204	1.61204	4.29803	2.6662	0.688891	FALSE
Art5	0.0189249	0.087747	1.54427	1.54427	1.9074	1.23515	0.626926	FALSE
Hipk3	0.0189389	0.0877603	0.902569	-1.10795	4.91959	5.45065	-0.147891	FALSE
Gm10182	0.0189584	0.0877755	1.44496	1.44496	14.4207	9.98	0.531025	FALSE
Gm7926	0.0189704	0.0877755	1.8013	1.8013	3.21769	1.78631	0.849042	FALSE
Slc25a38	0.0189755	0.0877755	1.26812	1.26812	1.10906	0.874566	0.342694	FALSE
Nelfe	0.0189873	0.0877788	1.28219	1.28219	1.38062	1.07677	0.358608	FALSE
Rplp2	0.0190227	0.0878909	1.31958	1.31958	14.7179	11.1534	0.400079	FALSE
Cstf2t	0.0190679	0.0880484	1.12259	1.12259	6.25889	5.57537	0.166837	FALSE
Mylk2	0.0191244	0.0882579	0.794977	-1.2579	63.733	80.1696	-0.331015	FALSE
Gm8242	0.0191444	0.0882987	1.36887	1.36887	3.64018	2.65925	0.452988	FALSE
Tpt1	0.0191945	0.0884781	1.18425	1.18425	96.8828	81.8096	0.243971	FALSE
Rab35	0.0192552	0.088706	1.20122	1.20122	2.26703	1.88727	0.264499	FALSE
Wdr18	0.0192701	0.0887232	1.14475	1.14475	3.28079	2.86595	0.195029	FALSE
Pgam2	0.0193286	0.0889408	0.744516	-1.34315	446.585	599.833	-0.425625	FALSE
Ppm1g	0.0193836	0.089142	1.13197	1.13197	2.18806	1.93297	0.178833	FALSE
Tpd52l2	0.0195186	0.0897107	1.16699	1.16699	2.13581	1.83019	0.222797	FALSE
Gm48226	0.0195781	0.0899321	0.758957	-1.3176	1.31134	1.72782	-0.397909	FALSE
Cacul1	0.0196138	0.0900296	1.13861	1.13861	1.00078	0.87895	0.187275	FALSE
Rdx	0.0196221	0.0900296	1.11168	1.11168	3.86781	3.47924	0.152746	FALSE
Grwd1	0.0196532	0.0901198	1.34686	1.34686	2.77362	2.05933	0.429595	FALSE
Ddx20	0.0196875	0.0902247	1.29423	1.29423	1.46365	1.1309	0.372095	FALSE
Slc25a16	0.0197579	0.0904702	0.834019	-1.19901	0.90635	1.08673	-0.261848	FALSE
Abcc5	0.0197639	0.0904702	0.826335	-1.21016	0.947307	1.1464	-0.275201	FALSE
Dpm2	0.0198044	0.0906033	1.38785	1.38785	3.6872	2.65678	0.472847	FALSE
Gm6563	0.0198289	0.0906627	1.25783	1.25783	28.8121	22.9063	0.330934	FALSE
Akirin1	0.0198755	0.0908054	0.805439	-1.24156	1.5874	1.97085	-0.312152	FALSE
Sdf4	0.019883	0.0908054	1.22473	1.22473	5.17773	4.22765	0.292466	FALSE
Utp11	0.0199269	0.090917	1.24374	1.24374	1.43408	1.15304	0.314684	FALSE
Cmya5	0.0199305	0.090917	0.841338	-1.18858	25.1021	29.836	-0.249242	FALSE
Mettl14	0.0199545	0.0909743	1.14005	1.14005	1.00998	0.885906	0.189098	FALSE
H2bc21	0.0199793	0.0910076	0.719896	-1.38909	2.46292	3.42122	-0.47414	FALSE
Zfp777	0.0199929	0.0910076	1.13532	1.13532	0.879836	0.774969	0.183096	FALSE
Nefl	0.0199971	0.0910076	2.75082	2.75082	4.85298	1.76419	1.45986	FALSE
Pdcd2l	0.0200079	0.0910076	1.23818	1.23818	1.13792	0.919029	0.308216	FALSE
Tmem87a	0.0200783	0.0912756	0.850522	-1.17575	0.758446	0.891742	-0.23358	FALSE
Degs1	0.0201978	0.0917322	1.27839	1.27839	3.78994	2.96461	0.354333	FALSE
Gm2830	0.020202	0.0917322	1.71328	1.71328	2.4225	1.41396	0.776758	FALSE
Ctbp1	0.0202672	0.0919626	1.12579	1.12579	6.71942	5.96865	0.170932	FALSE
Eftud2	0.020276	0.0919626	1.22139	1.22139	0.754734	0.617933	0.288519	FALSE
Wbp2	0.0203262	0.0921376	1.20974	1.20974	9.70797	8.02485	0.274696	FALSE
Fus	0.0203542	0.0922119	1.23889	1.23889	6.54469	5.28269	0.309052	FALSE
Dnajb11	0.0204552	0.0925903	1.27343	1.27343	2.02162	1.58755	0.348717	FALSE
Sar1b	0.0204617	0.0925903	0.843944	-1.18491	10.1018	11.9698	-0.244781	FALSE
Gm10177	0.0204729	0.0925903	1.29151	1.29151	78.1132	60.4821	0.369056	FALSE
Gm12097	0.020509	0.092696	1.29079	1.29079	1.70635	1.32194	0.368253	FALSE
Dnajb12	0.0205248	0.092696	1.25404	1.25404	3.62052	2.88708	0.326583	FALSE
Mtrex	0.0205314	0.092696	1.17244	1.17244	0.82949	0.707491	0.229514	FALSE
Edf1	0.0206117	0.0929325	1.16996	1.16996	13.8347	11.8249	0.226459	FALSE
Cpsf2	0.0206336	0.0929325	1.22337	1.22337	1.06474	0.870331	0.290858	FALSE
Cd2bp2	0.020649	0.0929325	1.17904	1.17904	7.28958	6.18266	0.237609	FALSE
Eif3d	0.0206594	0.0929325	1.20342	1.20342	4.46333	3.70887	0.267141	FALSE
Rabggta	0.0206605	0.0929325	1.16385	1.16385	2.00545	1.72312	0.218901	FALSE
Araf	0.02067	0.0929325	1.14614	1.14614	1.35247	1.18002	0.196783	FALSE
Cby1	0.0206713	0.0929325	1.11685	1.11685	1.16253	1.0409	0.159435	FALSE
Srprb	0.0206778	0.0929325	1.25085	1.25085	2.90935	2.32591	0.322904	FALSE
Yae1d1	0.0206963	0.0929631	1.18555	1.18555	2.1941	1.85069	0.245562	FALSE
Thrap3	0.0207266	0.0930464	1.12431	1.12431	2.71917	2.41852	0.169044	FALSE
Rpl19	0.0207444	0.0930733	1.26346	1.26346	11.2813	8.92892	0.337381	FALSE
Gm37599	0.0207791	0.0931761	1.95491	1.95491	1.60706	0.822065	0.967101	FALSE
Bcas2	0.0208022	0.0932266	1.1994	1.1994	4.51858	3.76737	0.262312	FALSE
Ccdc6	0.020842	0.0933164	0.852483	-1.17304	0.849827	0.996884	-0.230256	FALSE
Txlnb	0.0208587	0.0933164	1.19168	1.19168	14.3315	12.0263	0.253001	FALSE
Mrps18c	0.0208726	0.0933164	1.20696	1.20696	2.91348	2.4139	0.27138	FALSE
Dtx3	0.0208789	0.0933164	1.32711	1.32711	9.19107	6.92564	0.408285	FALSE
Mrps10	0.0208812	0.0933164	1.2277	1.2277	1.98157	1.61405	0.295955	FALSE
Zfp446	0.0209105	0.0933947	1.27924	1.27924	0.857081	0.669995	0.355282	FALSE
Cd63	0.0209516	0.0935254	1.39319	1.39319	4.68669	3.364	0.478392	FALSE
Gm9276	0.0209738	0.0935718	0.588259	-1.69993	0.505171	0.858756	-0.765476	FALSE
Zfp467	0.021148	0.0942959	0.817545	-1.22317	0.952044	1.16452	-0.29063	FALSE
Ufl1	0.0211677	0.0943303	1.14058	1.14058	1.21232	1.0629	0.189768	FALSE
Mea1	0.0211864	0.0943336	1.29377	1.29377	4.99025	3.85714	0.371582	FALSE
Elob	0.0211923	0.0943336	1.19966	1.19966	17.2611	14.3884	0.262624	FALSE
Gpr108	0.0212305	0.0944129	1.23384	1.23384	2.34439	1.90008	0.303153	FALSE
Zfp637	0.0212428	0.0944129	1.12173	1.12173	4.29054	3.82492	0.165728	FALSE
Tmed10-ps	0.0212459	0.0944129	1.26213	1.26213	27.4272	21.7309	0.335861	FALSE
Gpr157	0.0212776	0.0944776	1.42678	1.42678	4.33884	3.04101	0.512762	FALSE
Dyrk1a	0.0212843	0.0944776	1.11193	1.11193	0.686016	0.61696	0.153065	FALSE
Arf1	0.0213519	0.0947244	1.16738	1.16738	12.3235	10.5565	0.22327	FALSE
Neb	0.0213687	0.0947457	0.876917	-1.14036	24.7682	28.2447	-0.189487	FALSE
Pard6a	0.0213983	0.094824	1.37814	1.37814	2.1491	1.55942	0.462724	FALSE
Eif5b	0.0215134	0.0952806	1.10083	1.10083	1.97596	1.79498	0.138588	FALSE
Gm38394	0.0215291	0.0952966	0.824818	-1.21239	2.16695	2.62718	-0.277852	FALSE
Gm16576	0.0215497	0.0953346	1.26591	1.26591	0.953019	0.752831	0.340178	FALSE
Rheb	0.0215731	0.0953846	1.16811	1.16811	1.66059	1.42161	0.224178	FALSE
Cul2	0.0216309	0.0955869	1.06732	1.06732	1.19463	1.11928	0.0939953	FALSE
Dctn3	0.0217009	0.0958143	1.16101	1.16101	2.61199	2.24975	0.215381	FALSE
Eif5a	0.0217066	0.0958143	1.19656	1.19656	54.0768	45.1936	0.258892	FALSE
Kat8	0.0217267	0.0958236	1.22618	1.22618	1.82923	1.49182	0.294166	FALSE
Wdr11	0.0217364	0.0958236	1.20209	1.20209	0.739109	0.614851	0.265549	FALSE
Syngr2	0.0217451	0.0958236	1.23457	1.23457	38.624	31.2854	0.30401	FALSE
Cct6a	0.0217789	0.0959193	1.17051	1.17051	1.94168	1.65883	0.227137	FALSE
Phka1	0.0218065	0.0959875	1.2332	1.2332	6.82498	5.53437	0.302405	FALSE
Mtch2	0.0218206	0.0959963	1.19467	1.19467	6.49688	5.43821	0.256614	FALSE
Srek1	0.021837	0.0960149	1.25495	1.25495	1.30263	1.038	0.327628	FALSE
Mcl1	0.0219433	0.0963793	1.17678	1.17678	36.5026	31.019	0.234845	FALSE
Pcnp	0.0219443	0.0963793	1.1533	1.1533	2.13034	1.84718	0.205762	FALSE
Rab11a	0.0219799	0.0964291	1.242	1.242	2.45827	1.97928	0.312668	FALSE
Atl2	0.02198	0.0964291	0.836757	-1.19509	4.41899	5.28109	-0.257119	FALSE
Lsmem2	0.0220115	0.0965139	0.749568	-1.3341	4.16739	5.55972	-0.415869	FALSE
Il6st	0.0220246	0.0965178	1.31172	1.31172	5.95598	4.54057	0.391465	FALSE
Ube2v1	0.0220509	0.0965796	1.16849	1.16849	4.44556	3.80455	0.22464	FALSE
Trmt61a	0.0220855	0.0966341	1.5424	1.5424	0.975504	0.632458	0.625178	FALSE
Cnot8	0.0220878	0.0966341	1.13772	1.13772	2.86806	2.5209	0.18614	FALSE
Rps6ka4	0.0221163	0.0967044	1.22746	1.22746	0.928826	0.756708	0.29567	FALSE
Tnpo3	0.0221283	0.0967044	1.0979	1.0979	0.940055	0.85623	0.134746	FALSE
Gm13331	0.0221862	0.0968934	1.23634	1.23634	10.9272	8.83841	0.306072	FALSE
Fbxo44	0.0221961	0.0968934	1.38733	1.38733	0.954178	0.687781	0.472309	FALSE
Yipf3	0.0222473	0.0970635	1.24912	1.24912	9.09255	7.27918	0.32091	FALSE
Srsf7	0.0223102	0.0972842	1.31487	1.31487	5.44148	4.13843	0.394916	FALSE
Rbak	0.0223242	0.0972916	1.12367	1.12367	0.654774	0.582712	0.168215	FALSE
Hmgn5	0.022354	0.0973679	0.729403	-1.37098	1.12334	1.54009	-0.455211	FALSE
Kcna7	0.0223738	0.0973984	0.794484	-1.25868	12.9664	16.3205	-0.33191	FALSE
Ddx49	0.0223856	0.0973984	1.27075	1.27075	1.91768	1.50909	0.345681	FALSE
Tmem234	0.022441	0.0975858	1.26571	1.26571	1.80686	1.42754	0.339951	FALSE
Eif4g2	0.022539	0.0979579	1.08188	1.08188	55.6636	51.4506	0.113546	FALSE
Oard1	0.0225666	0.097982	1.42747	1.42747	2.31459	1.62146	0.513465	FALSE
Ube2v2	0.0225693	0.097982	1.16347	1.16347	0.67258	0.578083	0.21843	FALSE
Apoo-ps	0.0226067	0.0980907	1.14033	1.14033	95.1074	83.4037	0.189447	FALSE
Czib	0.0226878	0.0983885	1.19411	1.19411	3.46271	2.89984	0.255933	FALSE
Fgfr3	0.0227228	0.0984718	1.50947	1.50947	0.752892	0.49878	0.59404	FALSE
Commd8	0.0227319	0.0984718	1.19305	1.19305	1.87769	1.57385	0.25466	FALSE
Lypla2	0.0227487	0.0984907	1.19752	1.19752	6.12126	5.11162	0.260049	FALSE
Rexo2	0.0227645	0.0985051	1.29989	1.29989	3.83051	2.94679	0.37839	FALSE
Setd6	0.022804	0.0986218	1.42985	1.42985	2.8127	1.96714	0.51586	FALSE
Gm4754	0.022829	0.098639	1.67499	1.67499	3.31975	1.98195	0.744157	FALSE
Nifk	0.0228329	0.098639	1.22214	1.22214	1.49045	1.21954	0.289412	FALSE
Dcaf4	0.0228481	0.0986511	0.76048	-1.31496	0.845222	1.11143	-0.395018	FALSE
Sec16a	0.022861	0.0986526	1.16669	1.16669	1.75807	1.50689	0.222418	FALSE
Mrpl53	0.0229115	0.0987458	1.15005	1.15005	44.0391	38.2931	0.201701	FALSE
Psmd2	0.0229133	0.0987458	1.18226	1.18226	20.4497	17.2972	0.241543	FALSE
Rrad	0.02292	0.0987458	2.4314	2.4314	1.2049	0.495556	1.28179	FALSE
Ccnt2	0.0229493	0.0988184	1.13432	1.13432	1.55842	1.37387	0.181832	FALSE
Trpt1	0.0229674	0.0988422	1.22563	1.22563	4.12067	3.36207	0.293528	FALSE
Gbp7	0.0230403	0.099102	0.702452	-1.42358	0.648829	0.923663	-0.509528	FALSE
Dhx9	0.0231068	0.0993008	1.15528	1.15528	1.57698	1.36502	0.20824	FALSE
9130401M01Rik	0.0231271	0.0993008	1.19684	1.19684	1.06718	0.891662	0.259234	FALSE
Cox8b	0.0231354	0.0993008	0.738038	-1.35494	93.0588	126.089	-0.438233	FALSE
Ngrn	0.0231367	0.0993008	1.11329	1.11329	4.2308	3.80027	0.154829	FALSE
BC005624	0.0231911	0.0994802	1.12946	1.12946	2.6058	2.30712	0.17563	FALSE
Rpl9-ps7	0.0232169	0.0994923	1.27335	1.27335	44.127	34.6543	0.348627	FALSE
Tex38	0.0232191	0.0994923	1.73546	1.73546	1.37123	0.790125	0.795319	FALSE
Gm49338	0.0233105	0.0997575	1.25024	1.25024	4.85795	3.88561	0.322204	FALSE
Smim20	0.0233161	0.0997575	1.15923	1.15923	3.86431	3.33352	0.213165	FALSE
Smim15	0.0233188	0.0997575	1.37033	1.37033	3.5988	2.62623	0.45452	FALSE
Khdrbs1	0.0233849	0.0998687	1.24581	1.24581	0.971177	0.779552	0.317089	FALSE
Kdm7a	0.0233933	0.0998687	1.10963	1.10963	1.05293	0.948898	0.150083	FALSE
Ube2m	0.0233974	0.0998687	1.12682	1.12682	23.4555	20.8158	0.172253	FALSE
Tomm22	0.0233995	0.0998687	1.1842	1.1842	15.7828	13.3278	0.243915	FALSE
Dmpk	0.0234191	0.0998687	1.30799	1.30799	39.2052	29.9736	0.387354	FALSE
Zcchc9	0.0234205	0.0998687	1.18952	1.18952	1.00417	0.844183	0.250379	FALSE
Gm5987	0.0234644	0.100002	0.573316	-1.74424	0.5855	1.02125	-0.802597	FALSE
Nicn1	0.0235133	0.100156	1.18266	1.18266	2.28762	1.9343	0.242035	FALSE
Rab1b	0.0235831	0.100381	1.10153	1.10153	14.3862	13.0602	0.13951	FALSE
Clk1	0.0235914	0.100381	1.27505	1.27505	4.81266	3.77449	0.350553	FALSE
Mark4	0.0236178	0.100439	1.15085	1.15085	0.713695	0.620145	0.202702	FALSE
U2af1	0.0236743	0.100579	1.19262	1.19262	0.836858	0.701697	0.254135	FALSE
Polr3k	0.0236944	0.100579	0.868331	-1.15164	2.27608	2.62121	-0.203684	FALSE
Sltm	0.0236958	0.100579	1.15398	1.15398	0.780431	0.676294	0.206621	FALSE
Gm41760	0.0237055	0.100579	0.635965	-1.57241	0.718723	1.13013	-0.652982	FALSE
U2af2	0.0237147	0.100579	1.27852	1.27852	3.23164	2.52765	0.35447	FALSE
Bloc1s2-ps	0.0237297	0.100579	1.60466	1.60466	7.08501	4.41526	0.68227	FALSE
Gm45221	0.0237396	0.100579	1.83161	1.83161	1.1086	0.60526	0.873113	FALSE
Tnpo1	0.0237563	0.100595	1.15485	1.15485	0.688867	0.596502	0.207699	FALSE
Wdr89	0.0237755	0.100622	1.35774	1.35774	1.02473	0.754729	0.441207	FALSE
Arl1	0.023788	0.100622	1.12841	1.12841	6.39317	5.66565	0.17429	FALSE
Atp6v0c	0.0238293	0.100719	1.33752	1.33752	19.4527	14.5439	0.419558	FALSE
Rpl39-ps	0.0238364	0.100719	1.62009	1.62009	11.8702	7.32688	0.696073	FALSE
Kmt5a	0.0239191	0.101014	0.791575	-1.2633	3.57923	4.52166	-0.337203	FALSE
N6amt1	0.0239993	0.101254	1.20662	1.20662	0.946024	0.784027	0.270973	FALSE
Gm7266	0.0240015	0.101254	1.39959	1.39959	11.2099	8.00942	0.485003	FALSE
Atp11a	0.0240319	0.101329	1.11423	1.11423	0.713518	0.640368	0.156048	FALSE
Alas1	0.024087	0.101486	0.727958	-1.37371	4.66504	6.4084	-0.458073	FALSE
Tsg101-ps	0.0240949	0.101486	1.22562	1.22562	8.88485	7.24929	0.293506	FALSE
Tmem11	0.0241206	0.10154	1.29721	1.29721	2.40147	1.85125	0.375415	FALSE
Wdr61	0.0241545	0.101604	1.20868	1.20868	0.756968	0.626275	0.273434	FALSE
Fastk	0.0241614	0.101604	1.13678	1.13678	24.4813	21.5356	0.184955	FALSE
Eif3k	0.0242727	0.102018	1.17918	1.17918	5.19682	4.40713	0.237789	FALSE
Timmdc1	0.0243622	0.102319	1.1496	1.1496	1.27818	1.11185	0.20113	FALSE
Gm16433	0.0243792	0.102319	1.33709	1.33709	3.99921	2.99098	0.419096	FALSE
Jup	0.0243832	0.102319	0.780437	-1.28133	2.56186	3.2826	-0.357647	FALSE
Eif1ad	0.0244488	0.10254	1.2264	1.2264	5.18852	4.23068	0.294433	FALSE
Ptrh1	0.0244955	0.102681	1.68528	1.68528	0.879555	0.521905	0.752986	FALSE
Hnrnpul1	0.0245092	0.102681	1.17912	1.17912	2.27409	1.92863	0.237714	FALSE
Gm12693	0.0245214	0.102681	1.14567	1.14567	50.5078	44.086	0.196186	FALSE
Mga	0.0245369	0.102691	1.19164	1.19164	0.895209	0.751242	0.252947	FALSE
Rab22a	0.024555	0.102713	1.11437	1.11437	1.50666	1.35203	0.156232	FALSE
Rps15a-ps4	0.0246134	0.102902	1.54337	1.54337	8.47587	5.49179	0.626085	FALSE
Rpl35a	0.0246262	0.102902	1.33429	1.33429	9.60628	7.19954	0.416073	FALSE
Med28	0.0246511	0.102952	1.19616	1.19616	3.42782	2.86569	0.258407	FALSE
Prkar2a	0.0247046	0.103072	0.933318	-1.07145	3.53697	3.78967	-0.0995594	FALSE
Cdk10	0.024706	0.103072	1.19026	1.19026	1.7418	1.46338	0.251271	FALSE
Entpd6	0.0247361	0.103143	1.38733	1.38733	0.748829	0.539762	0.472315	FALSE
Nat10	0.0247711	0.103235	1.2307	1.2307	0.76155	0.618793	0.299482	FALSE
Tsr3	0.0248057	0.103324	1.26224	1.26224	4.70182	3.72499	0.335984	FALSE
Mettl5	0.0248679	0.103529	1.13058	1.13058	0.74833	0.661898	0.177065	FALSE
Asb10	0.0248831	0.103538	0.714197	-1.40017	6.1093	8.55408	-0.485605	FALSE
Tmem115	0.0250456	0.104089	1.17509	1.17509	4.28772	3.64885	0.232768	FALSE
Pprc1	0.0250527	0.104089	1.33248	1.33248	0.886753	0.665489	0.414118	FALSE
Akirin2	0.0250552	0.104089	1.18899	1.18899	1.58679	1.33456	0.249742	FALSE
Nudt16l1	0.0251188	0.104246	1.37385	1.37385	5.88323	4.2823	0.458223	FALSE
Hcfc1	0.0251192	0.104246	1.2082	1.2082	4.54852	3.76471	0.272856	FALSE
Cetn2	0.025146	0.104291	1.18286	1.18286	3.89539	3.29319	0.242281	FALSE
Smdt1	0.0251564	0.104291	1.16562	1.16562	5.5939	4.79909	0.221094	FALSE
Ppp2r5b	0.0251909	0.104343	1.1457	1.1457	5.68436	4.9615	0.196223	FALSE
Dhrs11	0.0251953	0.104343	1.38119	1.38119	2.41372	1.74756	0.465917	FALSE
Sec11c	0.0252528	0.104521	1.16002	1.16002	1.00321	0.864814	0.214156	FALSE
Gfm2	0.0252666	0.104521	1.08756	1.08756	1.8547	1.70538	0.121098	FALSE
Tom1l2	0.0252779	0.104521	1.15186	1.15186	1.0351	0.898636	0.203964	FALSE
Rab10	0.0253002	0.104532	1.1423	1.1423	5.01609	4.39122	0.191942	FALSE
Gm48557	0.0253071	0.104532	1.30895	1.30895	1.28137	0.978926	0.388413	FALSE
Sec14l5	0.0254072	0.10486	0.726468	-1.37652	1.41426	1.94676	-0.461029	FALSE
Ypel3	0.0254129	0.10486	1.28321	1.28321	18.9365	14.7571	0.359755	FALSE
Gm30794	0.025446	0.104942	0.593063	-1.68616	1.69763	2.86247	-0.753744	FALSE
Thra	0.0254601	0.104945	1.21545	1.21545	3.51038	2.88814	0.281486	FALSE
Mob4	0.0255353	0.1052	1.15369	1.15369	1.91904	1.66339	0.206255	FALSE
Aup1	0.0256156	0.105476	1.21384	1.21384	17.5578	14.4647	0.27958	FALSE
Pcgf3	0.0256301	0.105481	1.2308	1.2308	1.28829	1.04671	0.299595	FALSE
Dnaja2	0.0256494	0.105502	1.13853	1.13853	11.168	9.80909	0.187174	FALSE
Insr	0.0256619	0.105502	1.2587	1.2587	0.895429	0.711393	0.331933	FALSE
Nop10	0.0257183	0.105679	1.21583	1.21583	22.0465	18.1329	0.281944	FALSE
Ube2j2	0.025749	0.105715	1.28392	1.28392	1.79397	1.39726	0.360557	FALSE
Creld2	0.0257538	0.105715	1.39917	1.39917	1.05907	0.756927	0.484574	FALSE
Hnrnph3	0.0257858	0.105753	1.19698	1.19698	2.27376	1.89959	0.259393	FALSE
Gm11808	0.0257899	0.105753	1.22799	1.22799	473.131	385.288	0.296302	FALSE
Rcn1	0.0258266	0.105832	1.42011	1.42011	1.24266	0.875045	0.506007	FALSE
Son	0.0258358	0.105832	1.13942	1.13942	10.1816	8.93583	0.188297	FALSE
Lsm2	0.0258498	0.105834	1.31594	1.31594	1.83917	1.39761	0.396092	FALSE
Rpl7-ps9	0.025898	0.105912	1.28586	1.28586	30.2248	23.5054	0.362738	FALSE
Cog1	0.0259027	0.105912	1.25669	1.25669	1.2351	0.982823	0.329625	FALSE
Cbx3-ps6	0.025909	0.105912	1.21529	1.21529	23.5379	19.3681	0.281299	FALSE
Sra1	0.0259321	0.105921	1.22683	1.22683	6.50166	5.29956	0.294935	FALSE
Gm42595	0.0259378	0.105921	1.73191	1.73191	1.00253	0.578854	0.792367	FALSE
C030006K11Rik	0.0260186	0.106177	1.18296	1.18296	12.5205	10.584	0.242404	FALSE
Psme1	0.0260275	0.106177	0.811613	-1.23211	5.59969	6.89945	-0.301136	FALSE
Rgs4	0.0260862	0.106362	1.55215	1.55215	2.12199	1.36713	0.634272	FALSE
Gm10288	0.0261284	0.106479	1.31582	1.31582	210.165	159.722	0.395957	FALSE
Rtraf	0.0261752	0.106615	1.2189	1.2189	5.66779	4.64994	0.285575	FALSE
Rbm3-ps	0.0261975	0.106629	1.72619	1.72619	13.894	8.04895	0.787587	FALSE
Lamtor5	0.0262057	0.106629	1.18054	1.18054	4.61491	3.90915	0.239449	FALSE
Gm29696	0.0262318	0.106661	0.535373	-1.86786	2.0825	3.88981	-0.901385	FALSE
Rtl8c	0.0262406	0.106661	1.52266	1.52266	4.9313	3.2386	0.606598	FALSE
Gm6394	0.0262898	0.106806	1.45816	1.45816	2.31742	1.58928	0.544148	FALSE
Psip1	0.0263532	0.106973	1.15606	1.15606	0.853441	0.738232	0.209219	FALSE
Ankle2	0.0263579	0.106973	1.16364	1.16364	1.42111	1.22127	0.218639	FALSE
2410131K14Rik	0.0264813	0.107419	1.16097	1.16097	0.835367	0.719544	0.215327	FALSE
Gm12734	0.0265712	0.107723	1.39297	1.39297	2.16921	1.55725	0.478163	FALSE
Ndufaf4	0.0265977	0.107723	1.18871	1.18871	7.09237	5.96645	0.249394	FALSE
Bclaf1	0.0266103	0.107723	1.19589	1.19589	2.17109	1.81545	0.258088	FALSE
Gm13803	0.0266164	0.107723	1.30966	1.30966	5.98305	4.56841	0.389189	FALSE
Hspe1-rs1	0.0266402	0.107723	1.44809	1.44809	48.5791	33.5471	0.53415	FALSE
Klhl33	0.0266469	0.107723	1.46815	1.46815	37.9196	25.8282	0.553998	FALSE
Mrpl32	0.0266515	0.107723	1.25586	1.25586	4.93089	3.92631	0.328675	FALSE
Ddx28	0.0266749	0.107762	1.12079	1.12079	4.44623	3.96703	0.164522	FALSE
Cul1	0.0267044	0.107826	1.09914	1.09914	1.33028	1.21029	0.136375	FALSE
Ubr4	0.0267238	0.10785	1.19192	1.19192	1.76938	1.48448	0.253286	FALSE
Gm11400	0.0267435	0.107874	1.52176	1.52176	1.78858	1.17534	0.605738	FALSE
Nr1h2	0.0268127	0.108091	1.2675	1.2675	10.2996	8.12596	0.341985	FALSE
Tpbgl	0.0268254	0.108091	0.797366	-1.25413	14.4131	18.0759	-0.326685	FALSE
Nrbp1	0.0268382	0.108091	1.11864	1.11864	5.34641	4.77938	0.161748	FALSE
Gm6055	0.0268885	0.108238	1.27229	1.27229	61.6234	48.4352	0.347422	FALSE
Ap2b1	0.0269482	0.108423	1.20699	1.20699	0.661735	0.548254	0.271409	FALSE
Gprasp1	0.0269824	0.108506	1.36488	1.36488	0.880986	0.645466	0.448777	FALSE
Nqo2	0.0270228	0.108588	0.819574	-1.22015	0.93476	1.14054	-0.287054	FALSE
Gm20683	0.0270303	0.108588	0.662893	-1.50854	2.34608	3.53915	-0.593152	FALSE
Qdpr	0.0270486	0.108606	1.16137	1.16137	3.01164	2.59317	0.215832	FALSE
Senp2	0.0270676	0.108614	1.10583	1.10583	1.17732	1.06465	0.145124	FALSE
Gm5555	0.0270781	0.108614	1.25375	1.25375	8.27758	6.60223	0.326254	FALSE
Nudcd2	0.0272133	0.109102	1.23259	1.23259	1.72815	1.40205	0.301691	FALSE
Cops2	0.0272486	0.109188	1.16866	1.16866	3.2878	2.8133	0.224856	FALSE
Gm14277	0.0273416	0.109474	1.69228	1.69228	1.56531	0.924974	0.758968	FALSE
Pced1a	0.0273586	0.109474	1.34436	1.34436	1.34202	0.998263	0.426915	FALSE
Rps4x-ps	0.0273616	0.109474	1.41207	1.41207	5.08176	3.5988	0.497811	FALSE
Gm13123	0.0274306	0.10967	1.51386	1.51386	4.25246	2.80901	0.598236	FALSE
Mcrip1	0.0274383	0.10967	1.35201	1.35201	3.06727	2.26868	0.435103	FALSE
Mrpl11	0.0274879	0.109813	1.20224	1.20224	6.76774	5.6293	0.26572	FALSE
Urm1	0.0275234	0.109899	1.17583	1.17583	0.796525	0.677413	0.233684	FALSE
Mtus1	0.0275586	0.109984	0.845475	-1.18277	0.814818	0.96374	-0.242166	FALSE
Cse1l	0.0275833	0.110027	1.09744	1.09744	2.0562	1.87364	0.134139	FALSE
Glrx2	0.0276098	0.110077	1.09241	1.09241	0.994837	0.910682	0.127512	FALSE
Sat2	0.0277717	0.110655	1.4273	1.4273	1.64714	1.15403	0.513284	FALSE
Gm5626	0.0277826	0.110655	1.27617	1.27617	1.54412	1.20996	0.351825	FALSE
Sec23a	0.0278869	0.111014	1.12132	1.12132	2.31711	2.0664	0.165203	FALSE
Dus3l	0.0279179	0.111067	1.23262	1.23262	4.39865	3.56854	0.301729	FALSE
Safb2	0.0279316	0.111067	1.28734	1.28734	1.93355	1.50198	0.364391	FALSE
Lmf2	0.0279551	0.111067	1.1933	1.1933	3.67606	3.08059	0.254956	FALSE
Stard10	0.0279563	0.111067	0.816154	-1.22526	0.875065	1.07218	-0.293087	FALSE
Afg3l1	0.0279883	0.111138	1.11104	1.11104	2.21231	1.99121	0.151908	FALSE
Fbxo45	0.0280452	0.111284	0.846928	-1.18074	1.45023	1.71234	-0.239689	FALSE
Ccl11	0.0280532	0.111284	0.724697	-1.37989	1.59279	2.19787	-0.464549	FALSE
Mettl3	0.028083	0.111347	1.19382	1.19382	1.36017	1.13935	0.25558	FALSE
2900097C17Rik	0.0281899	0.111697	1.16374	1.16374	71.4585	61.4044	0.218763	FALSE
Cript	0.0281996	0.111697	1.13813	1.13813	3.16532	2.78117	0.186661	FALSE
Gatc	0.028309	0.111969	1.14253	1.14253	4.66985	4.0873	0.192227	FALSE
Nap1l4	0.0283108	0.111969	0.924608	-1.08154	4.63315	5.01093	-0.113087	FALSE
[truncated: 5,911 more rows]
