# Supplementary material for: Mitochondrial protein import stress causes lysosomal damage and progressive tissue atrophy
Source: EMBO Rep. 2026 Apr 27;27(11):2973–3000. doi: 10.1038/s44319-026-00774-9 (PMC13260833; doi:10.1038/s44319-026-00774-9)
Supplement: Supplementary file 14 — Source data Fig. 6 [file 44319_2026_774_MOESM14_ESM.zip › Figure 6/6H/LC3 Quantification.xls]

## Sheet: Sheet1
Mouse	Sex	Age	LC3-I level (normalized)	LC3-II level (normalized)	LC3-II/LC3-I	Avg. WT	Relative LC3-II / LC3-I Ratio
WT 1	Male	2 months	10.9	8.32	0.763303	0.904296	0.844085
WT 2	Male	2 months	13.3	11.1	0.834586		0.922913
WT 3	Male	2 months	7.82	9.52	1.21739		1.34623
WT 4	Male	2 months	10.5	8.42	0.801905		0.886772
Tg 1	Male	2 months	9.8	18.7	1.90816		2.11011
Tg 2	Male	2 months	7	12.7	1.81429		2.0063
Tg 3	Male	2 months	5.79	17.8	3.07427		3.39962
Tg 4	Male	2 months	8.75	17.8	2.03429		2.24958
