# Supplementary material for: Mitochondrial protein import stress causes lysosomal damage and progressive tissue atrophy
Source: EMBO Rep. 2026 Apr 27;27(11):2973–3000. doi: 10.1038/s44319-026-00774-9 (PMC13260833; doi:10.1038/s44319-026-00774-9)
Supplement: Supplementary file 14 — Source data Fig. 6 [file 44319_2026_774_MOESM14_ESM.zip › Figure 6/6G/Phos-AMPK and total AMPK quantification.xls]

## Sheet: Sheet1
Genotype	Sex	Age	AMPK protein level (normalized)	Phos-AMPK protein level (normalized)	P-AMPK (normalized) /AMPK (normalized)	Avg. WT	Relative P-AMPK (normalized) /AMPK (normalized) ratio
WT 1	Male	2 months	8.05	0.829	0.102981	0.11097	0.928008
WT 2	Male	2 months	7.78	1.02	0.131105		1.18145
WT 3	Male	2 months	8.12	0.926	0.114039		1.02766
WT 4	Male	2 months	8.01	0.767	0.0957553		0.862891
Tg 1	Male	2 months	6.89	2.08	0.301887		2.72043
Tg 2	Male	2 months	8.46	1.43	0.169031		1.52321
Tg 3	Male	2 months	8.35	2.89	0.346108		3.11892
Tg 4	Male	2 months	7.98	2.26	0.283208		2.5521
