# Supplementary material for: Mitochondrial protein import stress causes lysosomal damage and progressive tissue atrophy
Source: EMBO Rep. 2026 Apr 27;27(11):2973–3000. doi: 10.1038/s44319-026-00774-9 (PMC13260833; doi:10.1038/s44319-026-00774-9)
Supplement: Supplementary file 14 — Source data Fig. 6 [file 44319_2026_774_MOESM14_ESM.zip › Figure 6/6C/Metabolomic Data.xls]

## Sheet: Targeted Metabolomic Data
	Alanine		Arginine		Asparagine		Aspartate		Glutamate		Glutamine		Histidine		Isoleucine		Leucine		Lysine		Methionine		Phenylalanine		Proline		Serine		Threonine		Tryptophan		Tyrosine		Valine
Mouse	Young	Aged	Young	Aged	Young	Aged	Young	Aged	Young	Aged	Young	Aged	Young	Aged	Young	Aged	Young	Aged	Young	Aged	Young	Aged	Young	Aged	Young	Aged	Young	Aged	Young	Aged	Young	Aged	Young	Aged	Young	Aged
WT 1	160435	4.91401e+06	6460.48	84074.9	7297.05	94321.9	8284.27	19940.1	14125.2	27428.5	28841.8	345551	2920.7	9262.25	2461.65	3436.71	3682.23	5643.09	15170.2	646902	1376.73	1953.92	1734.47	1777.02	4150.02	7650.42	5996.28	4523.28	1019.44	665.399	1028.92	2106.09	2414.2	1386.4	4196.09	6211.86
WT 2	66731.5	8.30171e+06	6171.46	29564	2670.86	123183	6597.39	8538.9	10407.8	12635	10409.7	385126	3242.23	8417.55	1793.6	2464.22	2703.26	4719.28	17837.3	134699	1022.39	1591.85	1303.95	1645.55	3535.84	4150.84	4698.94	32494.9	691.24	10453.4	767.582	1188.28	1716.77	1767.05	2762.57	3880.92
WT 3	1.27086e+06	120315	12180.8	10224.1	54575.3	970.065	9119.95	8008.92	11368.3	12920.1	157522	6648.79	3745.13	5446.63	1942.38	1365.08	3377.49	2511.02	51347	28465.7	1320.06	609.596	1468.94	1162.48	3470.66	1815.48	12038.7	7513.53	2095.58	882.965	734.784	971.898	1740.99	1140.53	3178.64	2714.12
WT 4	6.35173e+06		22627		181355		18878.3		33269.1		687613		8214.06		2715.02		4142.93		170750		1748.01		2101.89		5915.97		18933.3		2939.38		1287.93		3420.2		4890.37
Tg 1	26754.7	59699.8	7749.29	8306.59	924.885	337.046	7149.96	5699.11	8862.51	6923.94	4642.41	4775.39	1433.62	2274.56	1214.8	1039.78	2172.88	2040.54	17176.2	19198.5	950.724	722.675	981.953	887.774	3102.29	2382.1	2828.47	5332.91	210.773	229.041	562.103	686.908	1536.66	893.092	2202.79	2126.31
Tg 2	54195.2	64073.7	8663.48	5726.67	3364.58	739.626	9581.76	6521.81	9132.3	7469.86	8151.78	4512.92	1723.24	2399.22	1649.14	1222.27	3062.12	2313.31	22482	13564.6	1280.87	1043.38	1218.47	1116.2	3982.97	3033.26	8110.37	5152.16	1114.08	315.275	872.793	549.867	1899.76	1022.03	3490	2911.9
Tg 3	38982.2	85012.7	8176.17	6603.17	1740.58	367.86	9318.09	7402.14	8888.99	9321.37	5134.46	4461.62	1682.94	2312.86	1512.02	1168.17	2361.55	2248.45	19198.1	14678.2	1082.56	630.103	1142.56	984.672	3752.48	2164.15	5560.94	5674.37	690.897	329.195	779.104	678.754	1657.79	1267.45	3054.46	2873.94
Tg 4	22477.4	63928.3	6692.93	6127.84	604.338	413.216	5339.95	6531.01	5405.92	7729.28	3606.52	4380.59	1161.78	1941.71	1115.71	1229.71	2200.29	1774.49	14483.5	14236.3	717.228	747.051	820.401	1058.1	2619.97	2356.3	2554.67	5157.46	104.884	73.5906	590.682	714.92	1424.17	1315.44	2468.74	2749.6
Tg 5	249521		10083.5		17342.1		15612		16149.5		29066.6		2206.52		1480.12		2550.07		29649.8		1421.89		1346.28		4877.66		14744.5		1726.35		1025.14		2212.07		3188.33

## Sheet: Log2Ratio Abundance
Amino Acid	Log2(Tg/WT) Young	Log2(Tg/WT) Aged
Asparagine	-3.68029	-7.29281
Alanine	-4.64591	-6.02683
Glutamine	-4.44934	-5.76085
Arginine	-0.519602	-2.6254
Histidine	-1.46456	-1.78812
Glutamate	-0.835906	-1.16778
Tryptophan	-0.317929	-1.1127
Isoleucine	-0.676254	-1.05589
Leucine	-0.493476	-1.03496
Aspartate	-0.189516	-0.895421
Methionine	-0.325607	-0.817775
Valine	-0.383048	-0.679514
Phenylalanine	-0.584451	-0.59521
