# Supplementary material for: Mitochondrial protein import stress causes lysosomal damage and progressive tissue atrophy
Source: EMBO Rep. 2026 Apr 27;27(11):2973–3000. doi: 10.1038/s44319-026-00774-9 (PMC13260833; doi:10.1038/s44319-026-00774-9)
Supplement: Supplementary file 15 — Source data Fig. 7 [file 44319_2026_774_MOESM15_ESM.zip]

Archive with 81 entries (65 files):
- Figure 7/
- Figure 7/.DS_Store
- __MACOSX/Figure 7/._.DS_Store
- Figure 7/7J/
- Figure 7/7M/
- Figure 7/7D/
- Figure 7/7C/
- Figure 7/7B/
- Figure 7/7E/
- Figure 7/7L/
- Figure 7/7K/
- Figure 7/7N/
- Figure 7/7I/
- Figure 7/7G/
- Figure 7/7F/
- Figure 7/7A/
- Figure 7/7H/
- Figure 7/7O/
- Figure 7/7J/SPG20 protein quantification.xls
- Figure 7/7M/2-month-old autophagic flux quantification.xls
- Figure 7/7D/CTSL Quantification.xls
- Figure 7/7C/.DS_Store
- __MACOSX/Figure 7/7C/._.DS_Store
- Figure 7/7C/Total protein staining for CTSL normalization.tif
- __MACOSX/Figure 7/7C/._Total protein staining for CTSL normalization.tif
- Figure 7/7C/CTSL western blot.pdf
- __MACOSX/Figure 7/7C/._CTSL western blot.pdf
- Figure 7/7B/V-ATPase Western Quantification.xls
- Figure 7/7E/Wildtype 2-year-old quadricep TEM.tif
- __MACOSX/Figure 7/7E/._Wildtype 2-year-old quadricep TEM.tif
- Figure 7/7E/Wildtype 27-month-old quadricep H&E.tif
- __MACOSX/Figure 7/7E/._Wildtype 27-month-old quadricep H&E.tif
- Figure 7/7E/Transgenic 2-year-old quadricep TEM.tif
- __MACOSX/Figure 7/7E/._Transgenic 2-year-old quadricep TEM.tif
- Figure 7/7E/Transgenic 27-month-old quadricep H&E.tif
- __MACOSX/Figure 7/7E/._Transgenic 27-month-old quadricep H&E.tif
- Figure 7/7L/.DS_Store
- __MACOSX/Figure 7/7L/._.DS_Store
- Figure 7/7L/Total protein staining for LC3-II normalization.tif
- __MACOSX/Figure 7/7L/._Total protein staining for LC3-II normalization.tif
- Figure 7/7L/LC3 Western blot young colchicine mice.pdf
- __MACOSX/Figure 7/7L/._LC3 Western blot young colchicine mice.pdf
- Figure 7/7K/RNA seq-Spg20 normalized counts.xls
- Figure 7/7N/.DS_Store
- __MACOSX/Figure 7/7N/._.DS_Store
- Figure 7/7N/LC3 Western blot aged colchicine mice.pdf
- __MACOSX/Figure 7/7N/._LC3 Western blot aged colchicine mice.pdf
- Figure 7/7N/Total protein staining for LC3 normalization aged colchicine mice.tif
- __MACOSX/Figure 7/7N/._Total protein staining for LC3 normalization aged colchicine mice.tif
- Figure 7/7I/.DS_Store
- __MACOSX/Figure 7/7I/._.DS_Store
- Figure 7/7I/Total protein staining for SPG20 normalization.tif
- __MACOSX/Figure 7/7I/._Total protein staining for SPG20 normalization.tif
- Figure 7/7I/SPG20 Western blot.pdf
- __MACOSX/Figure 7/7I/._SPG20 Western blot.pdf
- Figure 7/7G/Transgenic aged Sudan Black B staining.tif
- __MACOSX/Figure 7/7G/._Transgenic aged Sudan Black B staining.tif
- Figure 7/7G/Wildtype aged Sudan Black B staining.tif
- __MACOSX/Figure 7/7G/._Wildtype aged Sudan Black B staining.tif
- Figure 7/7F/Transgenic 2-month-old Quadricep PAS staining.tif
- __MACOSX/Figure 7/7F/._Transgenic 2-month-old Quadricep PAS staining.tif
- Figure 7/7F/Wildtype 27-month-old Quadricep PAS staining.tif
- __MACOSX/Figure 7/7F/._Wildtype 27-month-old Quadricep PAS staining.tif
- Figure 7/7F/Transgenic 27-month-old Quadricep PAS staining.tif
- __MACOSX/Figure 7/7F/._Transgenic 27-month-old Quadricep PAS staining.tif
- Figure 7/7F/Wildtype 2-month-old Quadricep PAS staining.tif
- __MACOSX/Figure 7/7F/._Wildtype 2-month-old Quadricep PAS staining.tif
- Figure 7/7A/.DS_Store
- __MACOSX/Figure 7/7A/._.DS_Store
- Figure 7/7A/ATP6V1A Western blot.pdf
- __MACOSX/Figure 7/7A/._ATP6V1A Western blot.pdf
- Figure 7/7A/TPS for ATP6VoD1 and ATP6V1A normalization.pdf
- __MACOSX/Figure 7/7A/._TPS for ATP6VoD1 and ATP6V1A normalization.pdf
- Figure 7/7A/ATP6VoD1 Western blot.pdf
- __MACOSX/Figure 7/7A/._ATP6VoD1 Western blot.pdf
- Figure 7/7H/Wildtype LAMP2 and LGALS3 fluoresence overlap.tif
- __MACOSX/Figure 7/7H/._Wildtype LAMP2 and LGALS3 fluoresence overlap.tif
- Figure 7/7H/Transgenic LAMP2 and LGALS3 fluoresence overlap.tif
- __MACOSX/Figure 7/7H/._Transgenic LAMP2 and LGALS3 fluoresence overlap.tif
- Figure 7/7O/Aged autophagic flux quantification.xls
- __MACOSX/Figure 7/7O/._Aged autophagic flux quantification.xls
