# Supplementary material for: Mitochondrial protein import stress causes lysosomal damage and progressive tissue atrophy
Source: EMBO Rep. 2026 Apr 27;27(11):2973–3000. doi: 10.1038/s44319-026-00774-9 (PMC13260833; doi:10.1038/s44319-026-00774-9)
Supplement: Supplementary file 15 — Source data Fig. 7 [file 44319_2026_774_MOESM15_ESM.zip › Figure 7/7J/SPG20 protein quantification.xls]

## Sheet: Sheet1
Mouse	Sex	Age	Total protein staining (TPS)	SPG20 protein level	SPG20/TPS	Avg. WT SPG20/TPS	Relative SPG20/TPS ratio
WT 1	Female	2 months	238	17.7	0.0743697	0.0860654	0.864107
WT 2	Female	2 months	221	18.2	0.0823529		0.956864
WT 3	Female	2 months	215	18.5	0.0860465		0.99978
WT 4	Female	2 months	201	20.4	0.101493		1.17925
Tg 1	Female	2 months	192	46.4	0.241667		2.80794
Tg 2	Female	2 months	195	42.8	0.219487		2.55024
Tg 3	Female	2 months	211	43.5	0.206161		2.3954
Tg 4	Female	2 months	225	56.2	0.249778		2.90218
