# Supplementary material for: Mitochondrial protein import stress causes lysosomal damage and progressive tissue atrophy
Source: EMBO Rep. 2026 Apr 27;27(11):2973–3000. doi: 10.1038/s44319-026-00774-9 (PMC13260833; doi:10.1038/s44319-026-00774-9)
Supplement: Supplementary file 15 — Source data Fig. 7 [file 44319_2026_774_MOESM15_ESM.zip › Figure 7/7M/2-month-old autophagic flux quantification.xls]

## Sheet: Sheet1
Mouse	Sex	Age	Colchicine or Vehicle injected	Total protein staining (TPS)	LC3-II protein level	LC3-II/TPS	Avg. WT vehicle injected LC3-II protein level	Relative LC3-II/TPS ratio
WT 1	Male	2 months	Vehicle	169	0.0134	7.92899e-05	0.000108142	0.733203
WT 2	Male	2 months	Vehicle	164	0.025	0.000152439		1.40962
WT 3	Male	2 months	Vehicle	178	0.0165	9.26966e-05		0.857176
WT 4	Male	2 months	Colchicine	177	0.0593	0.000335028		3.09804
WT 5	Male	2 months	Colchicine	172	0.0731	0.000425		3.93002
WT 6	Male	2 months	Colchicine	173	0.108	0.000624277		5.77276
Tg 1	Male	2 months	Vehicle	179	0.14	0.000782123		7.23238
Tg 2	Male	2 months	Vehicle	169	0.136	0.000804734		7.44146
Tg 3	Male	2 months	Vehicle	187	0.13	0.000695187		6.42847
Tg 4	Male	2 months	Colchicine	174	0.137	0.000787356		7.28077
Tg 5	Male	2 months	Colchicine	175	0.13	0.000742857		6.86928
Tg 6	Male	2 months	Colchicine	174	0.111	0.000637931		5.89902
