# Supplementary material for: Mitochondrial protein import stress causes lysosomal damage and progressive tissue atrophy
Source: EMBO Rep. 2026 Apr 27;27(11):2973–3000. doi: 10.1038/s44319-026-00774-9 (PMC13260833; doi:10.1038/s44319-026-00774-9)
Supplement: Supplementary file 15 — Source data Fig. 7 [file 44319_2026_774_MOESM15_ESM.zip › Figure 7/7D/CTSL Quantification.xls]

## Sheet: Sheet1
Mouse	Total protein staining (TPS)	Pro-CTSL protein level	Pro-CTSL/TPS	CTSL protein level	CTSL/TPS	CTSL/Pro-CTSL ratio
WT 1	65.7	11.7	0.178082	26	0.395738	2.22222
WT 2	49.2	8.97	0.182317	23.1	0.469512	2.57525
WT 3	52.7	8.52	0.16167	23.9	0.45351	2.80516
WT 4	56.9	8.44	0.14833	22.5	0.395431	2.66588
Tg 1	50.8	8.22	0.161811	17.8	0.350394	2.16545
Tg 2	42.2	8.72	0.206635	14.8	0.350711	1.69725
Tg 3	46.5	10.8	0.232258	19.8	0.425806	1.83333
Tg 4	46.8	10.5	0.224359	22.6	0.482906	2.15238
