# Supplementary material for: Mitochondrial protein import stress causes lysosomal damage and progressive tissue atrophy
Source: EMBO Rep. 2026 Apr 27;27(11):2973–3000. doi: 10.1038/s44319-026-00774-9 (PMC13260833; doi:10.1038/s44319-026-00774-9)
Supplement: Supplementary file 15 — Source data Fig. 7 [file 44319_2026_774_MOESM15_ESM.zip › Figure 7/7B/V-ATPase Western Quantification.xls]

## Sheet: Sheet1
Mouse	Sex	Age	Total protein staining	ATP6V0D1 protein level	ATP6V0D1 protein level / total protein staining	ATP6V1A protein level	ATP6V1A / total protein staining	ATP6V1A/ATP6V0D1	Avg. WT	Relative ATP6V1A/ATP6V0D1 ratio
WT 1	Female	2 months	71.1	2.48	0.0348805	1.84	0.025879	0.741935	0.724614	1.0239
WT 2	Female	2 months	66.3	2.38	0.0358974	1.57	0.0236802	0.659664		0.910366
WT 3	Female	2 months	63	2.32	0.0368254	1.78	0.028254	0.767241		1.05883
WT 4	Female	2 months	63.1	2.33	0.0369255	1.7	0.0269414	0.729614		1.0069
Tg 1	Female	2 months	68.8	3.18	0.0462209	1.45	0.0210756	0.455975		0.629266
Tg 2	Female	2 months	64.3	3.5	0.0544323	1.52	0.0236392	0.434286		0.599334
Tg 3	Female	2 months	74	3.77	0.0509459	2.18	0.0294595	0.578249		0.798011
Tg 4	Female	2 months	67.4	2.69	0.039911	1.42	0.0210682	0.527881		0.7285
