# Supplementary material for: Mitochondrial protein import stress causes lysosomal damage and progressive tissue atrophy
Source: EMBO Rep. 2026 Apr 27;27(11):2973–3000. doi: 10.1038/s44319-026-00774-9 (PMC13260833; doi:10.1038/s44319-026-00774-9)
Supplement: Supplementary file 15 — Source data Fig. 7 [file 44319_2026_774_MOESM15_ESM.zip › Figure 7/7K/RNA seq-Spg20 normalized counts.xls]

## Sheet: Sheet1
Mouse	Normalized Spg20 counts
WT 1	1.13101
WT 2	1.24442
WT 3	1.19488
WT 4	1.16516
Tg 1	3.14901
Tg 2	2.85439
Tg 3	3.10902
Tg 4	2.9
