# Supplementary material for: Mitochondrial protein import stress causes lysosomal damage and progressive tissue atrophy
Source: EMBO Rep. 2026 Apr 27;27(11):2973–3000. doi: 10.1038/s44319-026-00774-9 (PMC13260833; doi:10.1038/s44319-026-00774-9)
Supplement: Supplementary file 15 — Source data Fig. 7 [file 44319_2026_774_MOESM15_ESM.zip › Figure 7/7O/Aged autophagic flux quantification.xls]

## Sheet: Sheet1
Mouse	Sex	Age	Colchicine or Vehicle injected	Total protein staining (TPS)	LC3-II protein level	LC3-II/TPS	Avg. WT vehicle injected LC3-II protein level	Relative LC3-II/TPS ratio
WT 1	Male	28 months	Vehicle	205	0.107	0.000521951	0.000386152	1.35167
WT 2	Male	28 months	Vehicle	209	0.0644	0.000308134		0.797959
WT 3	Male	28 months	Vehicle	215	0.0706	0.000328372		0.850369
WT 4	Male	27 months	Colchicine	221	0.571	0.00258371		6.69091
WT 5	Male	27 months	Colchicine	219	0.553	0.00252511		6.53916
WT 6	Male	27 months	Colchicine	238	0.241	0.00101261		2.62229
Tg 1	Male	25 months	Vehicle	203	0.0744	0.000366502		0.949113
Tg 2	Male	25 months	Vehicle	193	0.135	0.000699482		1.81141
Tg 3	Male	24 months	Vehicle	189	0.111	0.000587302		1.52091
Tg 4	Male	25 months	Colchicine	206	0.0931	0.000451942		1.17037
Tg 5	Male	30 months	Colchicine	209	0.0922	0.000441148		1.14242
Tg 6	Male	25 months	Colchicine	218	0.086	0.000394495		1.02161
