# Supplementary material for: Mitochondrial protein import stress causes lysosomal damage and progressive tissue atrophy
Source: EMBO Rep. 2026 Apr 27;27(11):2973–3000. doi: 10.1038/s44319-026-00774-9 (PMC13260833; doi:10.1038/s44319-026-00774-9)
Supplement: Supplementary file 16 — Source data Fig. 8 [file 44319_2026_774_MOESM16_ESM.zip]

Archive with 26 entries (18 files):
- Figure 8/
- Figure 8/.DS_Store
- __MACOSX/Figure 8/._.DS_Store
- Figure 8/8G/
- Figure 8/8F/
- Figure 8/8A/
- Figure 8/8D/
- Figure 8/8C/
- Figure 8/8B/
- Figure 8/8E/
- Figure 8/8G/Aged mouse proteasome activities.xls
- __MACOSX/Figure 8/8G/._Aged mouse proteasome activities.xls
- Figure 8/8F/2-month-old proteasome activities.xls
- __MACOSX/Figure 8/8F/._2-month-old proteasome activities.xls
- Figure 8/8A/Puromycin western blot.pdf
- __MACOSX/Figure 8/8A/._Puromycin western blot.pdf
- Figure 8/8A/Total protein staining for puromycin normalization.pdf
- __MACOSX/Figure 8/8A/._Total protein staining for puromycin normalization.pdf
- Figure 8/8D/Proteomic data lysosomal volcano.xls
- __MACOSX/Figure 8/8D/._Proteomic data lysosomal volcano.xls
- Figure 8/8C/Protein DNA ratio quantification.xls
- __MACOSX/Figure 8/8C/._Protein DNA ratio quantification.xls
- Figure 8/8B/SUnSET quantification.xls
- __MACOSX/Figure 8/8B/._SUnSET quantification.xls
- Figure 8/8E/Omnicathepsin activity quantification.xls
- __MACOSX/Figure 8/8E/._Omnicathepsin activity quantification.xls
