# Supplementary material for: Mitochondrial protein import stress causes lysosomal damage and progressive tissue atrophy
Source: EMBO Rep. 2026 Apr 27;27(11):2973–3000. doi: 10.1038/s44319-026-00774-9 (PMC13260833; doi:10.1038/s44319-026-00774-9)
Supplement: Supplementary file 16 — Source data Fig. 8 [file 44319_2026_774_MOESM16_ESM.zip › Figure 8/8G/Aged mouse proteasome activities.xls]

## Sheet: Chymotrypsin like proteasome 
Mouse	Chymotrypsin-like proteasome activity (A.U.)	Avg. WT chymotrypsin-like proteasome activity (A.U.)	Relative chymotrypsin-like proteasome activity (A.U.)
WT 1	8296.67	7516.08	1.10386
WT 2	6705		0.892087
WT 3	6601.67		0.878339
WT 4	8461		1.12572
Tg 1	11705.3		1.55737
Tg 2	10139.5		1.34904
Tg 3	22753		3.02724
Tg 4	26929.3		3.58289

## Sheet: Trypsin like proteasome
Mouse	Trypsin-like proteasome activity (A.U.)	Avg. WT Trypsin-like proteasome activity (A.U.)	Relative Trypsin-like proteasome activity (A.U.)
WT 1	11873	12001.1	0.989327
WT 2	12607.7		1.05054
WT 3	10217.7		0.851395
WT 4	13306		1.10873
Tg 1	23784.3		1.98185
Tg 2	30741.7		2.56157
Tg 3	33990.7		2.8323
Tg 4	36167		3.01364

## Sheet: Caspase like proteasome
Mouse	Caspase-like proteasome activity (A.U.)	Avg. WT caspase-like proteasome activity (A.U.)	Relative caspase-like proteasome activity (A.U.)
WT 1	22057	21532.6	1.02435
WT 2	22321.7		1.03665
WT 3	19386		0.90031
WT 4	22365.7		1.03869
Tg 1	33442.3		1.5531
Tg 2	27671.3		1.28509
Tg 3	40277.3		1.87053
Tg 4	32869		1.52648
