# Supplementary material for: Mitochondrial protein import stress causes lysosomal damage and progressive tissue atrophy
Source: EMBO Rep. 2026 Apr 27;27(11):2973–3000. doi: 10.1038/s44319-026-00774-9 (PMC13260833; doi:10.1038/s44319-026-00774-9)
Supplement: Supplementary file 16 — Source data Fig. 8 [file 44319_2026_774_MOESM16_ESM.zip › Figure 8/8F/2-month-old proteasome activities.xls]

## Sheet: Chymotrypsin like proteasome 
Mouse ID	Sex	Age	Chymotrypsin-like proteasome activity (A.U.)	Avg. WT Chymotrypsin-like proteasome activity (A.U.)	Relative chymotrypsin-like proteasome activity (A.U.)
WT 1	Male	2 months	3427.13	3926.91	0.915817
WT 2	Male	2 months	3055.47		0.821171
WT 3	Male	2 months	5298.13		1.39227
Tg 1	Male	2 months	5572.8		1.46222
Tg 2	Male	2 months	7292.8		1.90022
Tg 3	Male	2 months	4620.3		1.21966

## Sheet: Trypsin like proteasome
Mouse	Sex	Age	Trypsin-like proteasome activity (A.U.)	Avg. WT Trypsin-like proteasome activity (A.U.)	Relative Trypsin-like proteasome activity (A.U.)
WT 1	Male	2 months	6041.67	6072.11	1.0972
WT 2	Male	2 months	4457.33		0.836282
WT 3	Male	2 months	7717.33		1.37316
Tg 1	Male	2 months	8516		1.50469
Tg 2	Male	2 months	9440		1.65686
Tg 3	Male	2 months	8950.33		1.57622

## Sheet: Caspase like proteasome
Mouse	Sex	Age	Caspase-like proteasome activity (A.U.)	Avg. WT caspase-like proteasome activity (A.U.)	Relative caspase-like proteasome activity (A.U.)
WT 1	Male	2 months	8078.83	7983.83	1.0119
WT 2	Male	2 months	6221.5		0.779262
WT 3	Male	2 months	9651.17		1.20884
Tg 1	Male	2 months	9648.5		1.2085
Tg 2	Male	2 months	7447.17		0.932781
Tg 3	Male	2 months	7165.5		0.897501
