# Supplementary material for: Mitochondrial protein import stress causes lysosomal damage and progressive tissue atrophy
Source: EMBO Rep. 2026 Apr 27;27(11):2973–3000. doi: 10.1038/s44319-026-00774-9 (PMC13260833; doi:10.1038/s44319-026-00774-9)
Supplement: Supplementary file 16 — Source data Fig. 8 [file 44319_2026_774_MOESM16_ESM.zip › Figure 8/8D/Proteomic data lysosomal volcano.xls]

## Sheet: Proteomics_annotated_proteins f
Protein symbol	Abundance Ratio: (Tg) / (WT)	Abundances (Grouped): Tg.	Abundances (Grouped): WT.	Log2Ratio	pvalue	Abundances (Grouped) CV [%]: Tg	Abundances (Grouped) CV [%]: WT	Abundances (Scaled): Tg 1	Abundances (Scaled): Tg 2	Abundances (Scaled): Tg 3	Abundances (Scaled): WT 1	Abundances (Scaled): WT 2	Abundances (Scaled): WT 3	Protein category
Ambp	1.485	119.5	80.5	0.57	0.0119846	10.81	4.29	134.9	109.3	117.7	79.3	76	82.8	FALSE
Serpina1b	1.558	121.8	78.2	0.64	0.00167081	6.48	4.13	127.4	112	121.9	83.3	78.2	77.2	FALSE
Serpina1d	1.447	118.3	81.7	0.53	0.00944535	9.25	3.76	131.6	110.8	115	84.3	79.5	78.7	FALSE
Serpina6	1.383	116.1	83.9	0.47	0.0203977	4.83	11.38	112.9	116.4	124	90.5	72.1	84.1	FALSE
Serpinc1	1.583	122.6	77.4	0.66	0.000272378	2.97	4.35	117.5	123	124.3	77.7	75.5	82.2	FALSE
Serpind1	1.626	123.8	76.2	0.7	0.00581407	7.75	1.94	133.4	124.7	114.2	74.2	76.8	76.7	FALSE
Serpinf2	1.401	116.7	83.3	0.49	0.015741	8.08	1.59	115.8	107.8	126.6	82.7	82.3	84.8	FALSE
Serping1	1.705	126.1	73.9	0.77	0.00464964	7.32	2.15	129.8	113.8	129.4	75.9	73.9	77.2	FALSE
Serpinh1	1.793	128.4	71.6	0.84	0.00291582	8.41	11.07	131.6	135.3	115.2	73.4	64.2	80.3	FALSE
Serpinb6	1.481	119.4	80.6	0.57	0.000525414	4.69	3.73	120.8	123.2	112.6	81.6	77.9	83.9	FALSE
Abcb9	1.833	129.4	70.6	0.87	0.0207613	16.91	1.2	156.2	113	125.5	68.5	67.6	69.2	Lysosomal
Gaa	1.629	123.9	76.1	0.7	0.0194325	11.25	1.15	107.6	126.4	134.5	76.2	77.6	77.8	Lysosomal
Lamp2	1.594	122.9	77.1	0.67	0.0216278	5.15	13.9	113.9	124.2	125.1	77.9	68.5	90.4	Lysosomal
Npc2	1.845	129.7	70.3	0.88	0.000485647	6.75	6.89	118.5	133.6	133.6	75.8	66.1	72.4	Lysosomal
Ppt1	3.084	151	49	1.62	0.00670949	16.09	27.34	130.3	177.9	145.3	47.1	36.4	63	Lysosomal
Scarb2	1.63	124	76	0.71	0.0180436	3.67	12.98	123.6	126.8	117.9	87.9	75.8	68	Lysosomal
Alad	1.294	112.8	87.2	0.37	0.0243795	8.5	8.42	102.2	113.2	121.1	87.5	80.6	95.4	Lysosomal
Gns	1.905	131.2	68.8	0.93	0.0429255	7.55	26.44	121	134.5	140.4	70.6	48.9	84.7	Lysosomal
Coq8a	1.689	125.6	74.4	0.76	0.0123044	5.84	13.31	115.6	129.2	126.7	75	66.6	86.8	FALSE
Fdx2	2.442	141.9	58.1	1.29	0.00124769	10.98	13.24	122.2	152.2	141.7	58	55.3	70.6	FALSE
Gatb	1.625	123.8	76.2	0.7	0.0174236	16.5	9.37	103.9	145.2	126.4	77.8	66.8	79.8	FALSE
Mmut	1.982	132.9	67.1	0.99	0.012056	17.29	15.1	105.1	132.9	149.3	67	62.7	83	FALSE
Selenoo	1.571	122.2	77.8	0.65	0.0453647	10.52	17.72	125.8	103.7	124.7	79.4	68.9	97.6	FALSE
Sqor	1.468	119	81	0.55	0.0262369	13.23	13.96	101.8	125.1	132	88.3	67.5	85.2	FALSE
Abat	1.942	132	68	0.96	0.0101781	10.29	17.49	117.6	125.8	143.6	64.8	62.9	85.3	FALSE
Acacb	1.601	123.1	76.9	0.68	0.0180918	5.52	14.03	116.4	120.8	129.7	68.1	75.4	89.6	FALSE
Acad9	1.691	125.7	74.3	0.76	0.0213026	15.69	10.67	100.8	130.3	136.9	77.1	69.2	85.7	FALSE
Acadm	1.749	127.2	72.8	0.81	0.0403123	26.38	15.85	101.1	117.4	166.1	67.1	63.5	84.8	FALSE
Acadsb	1.512	120.4	79.6	0.6	0.0254424	10.7	15.62	119.6	107.1	132.7	68.2	79.2	93.2	FALSE
Acat1	2.434	141.8	58.2	1.28	0.0148028	23.51	22.68	105.2	135.3	169.4	54.6	55.6	79.9	FALSE
Aco2	1.671	125.1	74.9	0.74	0.0278608	19.51	15.83	100	127.1	148.8	76.1	62.2	85.7	FALSE
Acot2	4.758	165.3	34.7	2.25	0.000395685	17.51	16.78	137.6	159.6	194.4	31.8	33.5	43.1	FALSE
Acot9	2.402	141.2	58.8	1.26	0.0108082	9.55	21.46	123.2	139.1	149.2	57.9	52.5	78.1	FALSE
Acsf3	2.041	134.2	65.8	1.03	0.0214246	13.68	25.16	116	142.3	152.2	69.7	45	74.7	FALSE
Acss1	1.885	130.7	69.3	0.91	0.040289	33.99	18.96	101.5	117	187.9	62.1	53.7	77.8	FALSE
Adhfe1	1.79	128.3	71.7	0.84	0.0407897	24.64	9.22	98.3	128.9	162.2	72	63	75.6	FALSE
Aifm1	2.267	138.8	61.2	1.18	0.00358815	12.64	16.67	119.1	137.1	153.6	60.5	54.6	75.1	FALSE
Ak2	2.075	135	65	1.05	0.00506311	15.32	14.92	113.5	130.7	154	63	60.1	78.7	FALSE
Ak3	1.715	126.3	73.7	0.78	0.00405986	7.79	11.09	114.7	124.4	134.1	72.5	69.2	85.1	FALSE
Aldh1b1	2.58	144.1	55.9	1.37	0.00191727	17.04	15.35	134.5	125.4	171.7	52.1	50.2	66	FALSE
Aldh1l2	2.122	135.9	64.1	1.09	0.00184827	11.32	11.19	116.1	136.1	145.5	64.1	62.1	76.1	FALSE
Aldh2	2.18	137.1	62.9	1.12	0.00245348	13.74	12.79	116.8	135.3	154	62.1	57.9	73.9	FALSE
Aldh4a1	1.613	123.5	76.5	0.69	0.0262837	15.71	13.56	100.6	124.4	138.2	77.1	69.3	90.5	FALSE
Aldh5a1	1.512	120.4	79.6	0.6	0.0378548	17.19	8.05	101.9	115.7	142.5	76.5	76	87.4	FALSE
Aldh6a1	2.027	133.9	66.1	1.02	0.0133487	20.55	19.07	108.4	127.2	162	62.7	57.7	82	FALSE
Atpaf1	1.657	124.7	75.3	0.73	0.0240328	1.06	13.72	122.5	124	125.1	66.4	74.8	87.2	FALSE
Atpaf2	1.689	125.6	74.4	0.76	0.0378283	4.15	18.31	122.8	117.7	127.9	72.7	65.8	93	FALSE
Auh	1.55	121.6	78.4	0.63	0.0206108	16.84	12.06	107.5	114	146.1	73.6	70.7	88.1	FALSE
Bcat2	1.715	126.3	73.7	0.78	0.0223645	17.31	17.12	103.5	124.5	146.7	72.6	63.7	89	FALSE
Bckdha	1.838	129.5	70.5	0.88	0.00516759	14.66	10.14	114.6	124.3	151.4	67.6	64.2	77.9	FALSE
Bckdhb	1.933	131.8	68.2	0.95	0.0179124	18.72	8.83	105.6	129.5	154.2	67	66.4	77.4	FALSE
Bckdk	2.011	133.6	66.4	1.01	0.0219466	17.8	21.56	105.6	127.1	151.1	63.2	62.9	90	FALSE
Bola1	1.505	120.2	79.8	0.59	0.00150028	3.12	5.6	114.8	119.3	122.2	78	79.3	86.4	FALSE
Bola3	1.664	124.9	75.1	0.73	0.0100781	11.94	13.44	109.1	122	138.4	73.3	68.7	88.5	FALSE
C1qbp	1.837	129.5	70.5	0.88	0.007422	14.96	12.12	108.9	129.2	147.3	70.3	63.6	80.8	FALSE
Chchd4	2.586	144.2	55.8	1.37	0.00111168	12.62	12.28	120.6	150.3	152.5	58.1	52.1	66.5	FALSE
Clpp	1.925	131.6	68.4	0.94	0.00234966	9.12	10.76	114.2	132.1	136	67.5	68.6	81.6	FALSE
Clybl	2.01	133.6	66.4	1.01	0.00455523	15.94	12.9	113.1	133.7	155.9	66.5	57	73.9	FALSE
Cmpk2	1.592	122.9	77.1	0.67	0.0141125	4.33	11.65	126.3	116.1	119.3	73.3	74.9	90.1	FALSE
Coa7	1.391	116.3	83.7	0.48	0.0206135	11.11	14.5	116.2	135.7	110	83.5	88.2	66.3	FALSE
Coq9	1.52	120.6	79.4	0.6	0.0359045	10.74	14.57	102.1	121.5	125.5	79.9	73.8	97.3	FALSE
Cpox	1.925	131.6	68.4	0.94	0.00449047	13.09	9.91	110.7	133.6	143.7	69.4	64.4	78.2	FALSE
Cpt2	1.666	125	75	0.74	0.0385777	20.99	17.21	100.6	118.2	151.7	71	67	91.5	FALSE
Cs	1.525	120.8	79.2	0.61	0.0230952	12.16	15.26	107.4	116.2	135.9	76.2	70.5	93.9	FALSE
Dars2	1.906	131.2	68.8	0.93	0.01591	17.18	3.54	115.5	125.3	159.2	65.7	64.9	69.3	FALSE
Dguok	1.768	127.7	72.3	0.82	0.0137092	13.5	5.22	107.1	130.9	140.1	74.1	70	77.8	FALSE
Diablo	3.864	158.9	41.1	1.95	0.00156923	3.86	12.87	148.6	159	159.1	41.1	41.1	51	FALSE
Echs1	2.03	134	66	1.02	0.0230615	29.09	19.04	106.5	121.2	181.4	59.7	53.9	77.2	FALSE
Eci1	1.737	126.9	73.1	0.8	0.0150609	17.59	16.64	107.2	124.5	151.8	71.6	60.5	84.5	FALSE
Eci2	1.77	127.8	72.2	0.82	0.0039971	10.29	12.01	115.8	122.2	140.8	68.2	69	83.9	FALSE
Efhd1	1.711	126.2	73.8	0.77	0.00626162	3.13	9.46	128.6	120.8	124.6	69.8	72.8	83.4	FALSE
Etfa	2.048	134.4	65.6	1.03	0.0272348	26.69	18.88	100.6	127.7	171	62.4	57.2	81.2	FALSE
Etfb	2.074	134.9	65.1	1.05	0.0298593	30.28	21.75	99.8	127.2	180.7	61.3	51.8	79.2	FALSE
Ethe1	1.767	127.7	72.3	0.82	0.0111279	7.56	14.91	115.9	127.6	134.9	72.2	63.8	85.6	FALSE
Fahd1	1.632	124	76	0.71	0.00824127	10.84	10.51	106.5	124.7	132.1	76.4	72.1	88.2	FALSE
Fdx1	1.708	126.1	73.9	0.77	0.021291	15.46	11.72	101.5	125.5	138.6	73.5	72.3	88.7	FALSE
Fdxr	2.022	133.8	66.2	1.02	0.00111686	8.91	4.94	121.9	132.2	145.5	64.4	65.4	70.6	FALSE
Gcat	1.587	122.7	77.3	0.67	0.0386318	15.43	1.65	102.4	124.1	139.9	78.2	76.5	79	FALSE
Gfer	2.192	137.3	62.7	1.13	0.00303483	2.3	9.32	136	134.9	140.8	57.3	62	68.9	FALSE
Gfm1	1.813	128.9	71.1	0.86	0.00472791	8.32	12.35	114.3	131.2	133.6	72.3	65.2	83.3	FALSE
Gfm2	1.853	129.9	70.1	0.89	0.013849	11.79	17.44	109.7	138.6	130.2	63.1	70.2	88.1	FALSE
Glrx5	2.142	136.3	63.7	1.1	0.00760106	15.47	18.66	111.7	141.5	152	66	52.3	76.5	FALSE
Gls	1.985	133	67	0.99	0.0175998	7.38	20.37	125.6	133.5	145.4	51	67.2	77.3	FALSE
Got2	1.52	120.6	79.4	0.6	0.0347257	13.78	16.17	101.1	125.6	132.6	82.6	66.2	91.8	FALSE
Grpel1	2.297	139.3	60.7	1.2	0.00619876	11.8	18.07	115.9	143.6	143	62.2	56.1	79.1	FALSE
Gsr	1.661	124.8	75.2	0.73	0.000132693	3.82	2.41	123	121.4	130.4	74.1	74	77.1	FALSE
Hadha	1.631	124	76	0.71	0.0441392	23.59	16.52	100	116.7	157.2	71.5	65.3	89.3	FALSE
Hadhb	2.029	134	66	1.02	0.038685	29.46	20.54	97.7	124.6	174.5	61.4	58.1	83.7	FALSE
Hagh	1.478	119.3	80.7	0.56	0.00078566	4.62	3.04	120.9	121.4	111.7	79.6	81.9	84.5	FALSE
Hibadh	1.922	131.5	68.5	0.94	0.0136068	17.61	9.28	105.4	136.2	150.3	70.9	62.3	74.9	FALSE
Hibch	1.653	124.6	75.4	0.73	0.00355071	10.16	10.44	113	125	138.5	75.6	66.2	81.7	FALSE
Hint2	1.603	123.2	76.8	0.68	0.00735128	12.29	10.31	111.4	117.2	140	72	73.1	86.3	FALSE
Hmgcl	1.671	125.1	74.9	0.74	0.00911477	4.3	11.15	117.9	123.5	128.5	73.9	69.8	86.3	FALSE
Hscb	1.556	121.7	78.3	0.64	0.0158924	16.73	11.4	108.4	116.8	147.9	75.1	67.3	84.5	FALSE
Hsd17b10	1.685	125.5	74.5	0.75	0.00700249	13.09	11.87	110.4	123	142.9	73	66.6	84.1	FALSE
Hspa9	2.797	147.3	52.7	1.48	0.00134922	14.43	15.73	123.6	148.5	165.4	53.1	46.2	63.2	FALSE
Hspd1	1.914	131.4	68.6	0.94	0.0471036	24.96	6.26	97	133.7	162.2	72.9	64.4	69.8	FALSE
Hspe1	2.583	144.2	55.8	1.37	0.00325387	17.92	15.84	115.3	146.3	165.9	56.6	48.9	67.1	FALSE
Htra2	1.617	123.6	76.4	0.69	0.00115669	7.22	5.88	113.2	127.5	129.5	71.4	78.9	79.5	FALSE
Iars2	1.751	127.3	72.7	0.81	0.00102964	7.68	6.95	114.7	131.1	131.7	74.9	68.7	78.9	FALSE
Iba57	1.988	133.1	66.9	0.99	0.00786331	15.01	14.28	107.4	136.9	144.1	61.4	68.8	81.3	FALSE
Idh2	2.041	134.2	65.8	1.03	0.0269182	30.33	17.39	102	126.7	183.2	62	52.1	73.9	FALSE
Idh3a	1.65	124.5	75.5	0.72	0.0496015	16.64	18.44	97.3	127.5	135.1	77.3	66.8	96	FALSE
Idh3g	1.89	130.8	69.2	0.92	0.0256697	17.49	20.16	101.5	135.1	143.2	71.5	59.7	89.1	FALSE
Immt	1.541	121.3	78.7	0.62	0.0329778	16.44	15.21	99	128	137.3	83	65	87.7	FALSE
Isca2	1.827	129.3	70.7	0.87	0.0109181	13.36	15.65	107.5	133.4	139.4	73	61.9	84.9	FALSE
Iscu	1.861	130.1	69.9	0.9	0.00324995	6.55	11.77	124.1	130.5	141.2	70.1	59.3	74.9	FALSE
Ivd	1.575	122.3	77.7	0.66	0.0494106	19.56	13.35	96.1	122.7	143.2	77.9	69.5	90.5	FALSE
Lactb2	1.3	113	87	0.38	0.00755427	6.53	4.3	120.4	105.8	111.6	84.7	85.8	91.7	FALSE
Lars2	1.598	123	77	0.68	0.00499601	8.61	11.78	119.8	117.9	137.4	75	66.1	83.8	FALSE
Lonp1	1.842	129.6	70.4	0.88	0.00716019	15.28	9.18	112.9	124.5	151.5	67.6	65.8	77.8	FALSE
Lrpprc	1.557	121.8	78.2	0.64	0.0200218	10.25	15.21	109	119.1	133.6	76.5	69.1	92.7	FALSE
Lyrm7	1.332	114.2	85.8	0.41	0.0295348	8.13	12.82	106.7	116.1	125.6	87.2	71.8	92.5	FALSE
Mars2	1.564	122	78	0.65	0.0149409	13.36	14.82	107.6	122.9	140.6	78.5	64.1	86.4	FALSE
Mccc1	1.65	124.5	75.5	0.72	0.0482312	12.06	23.42	110.7	118.3	139.3	71.7	62.5	97.4	FALSE
Mccc2	1.603	123.2	76.8	0.68	0.0374086	15.57	16.97	102.6	116.6	139.5	72.7	72.4	96.2	FALSE
Mcee	1.291	112.7	87.3	0.37	0.0187417	8.66	8.38	102.8	115.6	122.1	91.7	78.2	89.6	FALSE
Me3	1.774	127.9	72.1	0.83	0.00689941	13.66	10.53	109.1	126.8	143.6	71.5	66.9	82	FALSE
Mecr	2.439	141.8	58.2	1.29	0.00289148	10.55	15.82	120.6	141.6	148.2	58.1	56.8	74.7	FALSE
Mrpl12	2.277	139	61	1.19	0.00809947	16.11	16.84	107.6	145.4	143.4	63	59.8	81	FALSE
Mrpl13	1.962	132.5	67.5	0.97	0.0275433	10.33	25.55	124.6	126.1	149.1	64.3	51	84.9	FALSE
Mrpl16	1.422	117.4	82.6	0.51	0.0491498	4.44	17.72	116.5	127	119.7	84.2	63.1	89.6	FALSE
Mrpl19	1.391	116.4	83.6	0.48	0.0280035	3.07	12.02	114.8	122	119	88.5	70.2	85.5	FALSE
Mrpl24	1.95	132.2	67.8	0.96	0.0157176	20.87	7.77	110.8	166.2	128.9	68.9	59.1	66.1	FALSE
Mrpl28	2.022	133.8	66.2	1.02	0.015431	19.48	15.96	101.9	149.1	142.5	57.1	70.5	78.9	FALSE
Mrpl3	2.181	137.1	62.9	1.13	0.0451632	7.43	31.95	127.5	140.4	147.9	64.4	40.5	79.3	FALSE
Mrpl38	2.497	142.8	57.2	1.32	0.00683265	12.73	20.36	117	142.7	150.1	54.8	57.1	78.3	FALSE
Mrpl39	2.152	136.6	63.4	1.11	0.0208134	18.38	24.25	107.3	155.4	130.2	60.5	58.3	88.3	FALSE
Mrpl40	2.112	135.7	64.3	1.08	0.0197656	11.56	24	122.9	149.9	123.9	58	58.7	86.5	FALSE
Mrpl43	1.72	126.5	73.5	0.78	0.00382944	9.54	12.13	115	131.2	139	76.9	61.6	76.3	FALSE
Mrpl45	1.692	125.7	74.3	0.76	0.0242134	15.7	7.86	100.9	131.6	136.5	77.8	70.6	82.7	FALSE
Mrpl47	2.389	141	59	1.26	0.0144124	22.32	28.61	114.4	136	176.9	56.9	41.4	74.4	FALSE
Mrpl49	1.645	124.4	75.6	0.72	0.0475486	7.9	21.74	112.9	126	132	76.6	59.6	92.8	FALSE
Mrpl50	2.413	141.4	58.6	1.27	0.0210281	10.13	27.07	124.6	137.4	152.6	48	56.9	80.4	FALSE
Mrpl54	1.501	120	80	0.59	0.0138483	7.07	11.45	108.9	125.4	118.8	74.9	79.1	92.9	FALSE
Mrpl55	2.475	142.4	57.6	1.31	0.0143632	4.12	21.05	150.5	139.1	141.8	43.8	57.3	67.4	FALSE
Mrpl57	2.028	133.9	66.1	1.02	0.0244874	14.34	23.22	108	132.3	144	59.6	65.2	90.9	FALSE
Mrps16	1.534	121.1	78.9	0.62	0.00988144	11.77	5.25	117.1	112	139.2	76.4	73.7	81.7	FALSE
Mrps23	2.626	144.8	55.2	1.39	0.0247053	27.97	20.84	94.6	166.3	157.1	59.8	48.5	73.7	FALSE
Mrps31	1.828	129.3	70.7	0.87	0.0106499	4.64	13.36	121	126.9	132.7	65.8	69.4	84.2	FALSE
Mrps9	2.022	133.8	66.2	1.02	0.00701058	14	14.75	108.6	141.3	138.5	68.5	61.3	81.8	FALSE
Msra	1.32	113.8	86.2	0.4	0.0124585	2.81	6.66	115.3	109	112.1	84.1	84.9	94.6	FALSE
Msrb2	1.606	123.3	76.7	0.68	0.028864	11.72	19.12	111.2	117.8	138.8	73.3	65	93.8	FALSE
Mtfr1l	2.104	135.6	64.4	1.07	0.00659605	15.05	10.49	108.9	137.2	146.8	65.2	64.6	77.4	FALSE
Myg1	2.292	139.3	60.7	1.2	0.0123133	9.95	22.2	150.3	125.6	149.8	65.4	43.2	65.7	FALSE
Nadk2	1.861	130.1	69.9	0.9	0.0146773	14.79	7.26	104.7	136.1	137.9	73.1	68.8	79.4	FALSE
Ndufab1	1.624	123.8	76.2	0.7	0.0165262	11.7	15.4	106.9	130.5	133.1	85.9	63.3	80.4	FALSE
Ndufaf3	2.031	134	66	1.02	0.0298078	15.38	27.21	111	140.6	150.7	69.3	46.5	81.8	FALSE
Ndufb5	1.478	119.3	80.7	0.56	0.0464015	9.17	18.72	108.8	120.4	130.8	81.5	64.3	94.2	FALSE
Ndufs7	1.475	119.2	80.8	0.56	0.00397385	8.28	4.39	131.9	117.6	112.7	79.7	82.5	75.6	FALSE
Ndufv2	1.698	125.9	74.1	0.76	0.0467635	20.09	17.01	94.6	134.5	139.8	79.2	62.9	88.9	FALSE
Nfs1	1.834	129.4	70.6	0.87	0.00107338	8.72	6.77	117.4	127.7	139.7	69.6	68.3	77.3	FALSE
Nfu1	2.096	135.4	64.6	1.07	0.00189838	11.01	12.24	117.4	140.6	144.9	67.1	57	72.9	FALSE
Nln	1.703	126	74	0.77	0.00136475	7.13	8.51	116.3	127.9	133.9	75.1	67.2	79.7	FALSE
Nnt	1.522	120.7	79.3	0.61	0.0161224	14.66	13.49	111.2	112.2	142.7	73.7	70.3	90	FALSE
Nudt9	1.503	120.1	79.9	0.59	0.0118674	2.85	8.89	114.3	120.9	118.7	76.7	79	90.3	FALSE
Oat	1.437	117.9	82.1	0.52	0.00282419	6.27	7.22	112.7	114.6	126.3	79.7	77.8	88.9	FALSE
Opa1	1.577	122.4	77.6	0.66	0.0138459	14.31	12.52	107.1	141.7	119	75.4	68.9	87.9	FALSE
Oxct1	1.762	127.6	72.4	0.82	0.0200843	17.68	15.67	102.4	128	146.7	72.7	63.6	86.7	FALSE
Pcca	1.656	124.7	75.3	0.73	0.0149721	14.84	15.16	107.1	122.1	143.8	73.7	65.3	88	FALSE
Pccb	1.657	124.7	75.3	0.73	0.0249512	16.28	13.2	100.8	124.7	140.1	75.2	69.6	89.6	FALSE
Pck2	3.236	152.8	47.2	1.69	0.00180845	17.69	15.34	119	160	168.3	43.9	49.4	59.3	FALSE
Pdha1	1.737	126.9	73.1	0.8	0.0437828	19.46	22.43	99.5	126.1	147.8	72.6	60.2	93.7	FALSE
Pdhb	1.712	126.2	73.8	0.78	0.0307086	17.19	17.86	100.6	126.1	142.6	73.7	65.1	92	FALSE
Pdk1	1.472	119.1	80.9	0.56	0.0157887	13.36	7.42	108.8	113.5	138.7	75.5	77.1	86.4	FALSE
Pdk2	1.941	132	68	0.96	0.0110483	16.92	14.56	105.4	134.7	148.2	69.4	61	81.4	FALSE
Pdp1	2.105	135.6	64.4	1.07	0.0040347	12.87	9.81	110.9	139.3	140.4	65.5	66.2	77.7	FALSE
Pdpr	1.722	126.5	73.5	0.78	0.00376196	7.98	10.54	112.5	126.9	131.4	73.7	70.1	85.5	FALSE
Pitrm1	1.917	131.4	68.6	0.94	0.00165115	11.25	9.56	117.8	130.4	147.4	68	61.7	74.7	FALSE
Pmpca	1.868	130.3	69.7	0.9	0.0042597	12.1	13.05	113.2	130.3	144.5	69.8	61.9	80.3	FALSE
Pmpcb	1.883	130.6	69.4	0.91	0.00644934	13.01	10.71	107.8	132.9	138.8	70.6	67.6	82.5	FALSE
Ppa2	1.439	118	82	0.53	0.0219585	12.01	12.41	105	115.2	133	80	73.4	93.4	FALSE
Ppif	1.764	127.6	72.4	0.82	0.0236863	19.85	10.5	103.8	123.5	153.9	70	67.1	81.6	FALSE
Prdx3	1.867	130.2	69.8	0.9	0.012686	17.21	13.28	104.3	133.9	147.6	71.7	61.8	80.7	FALSE
Qrsl1	1.757	127.4	72.6	0.81	0.0128135	6.25	13.83	114.6	129.4	125.8	69.6	71.6	88.9	FALSE
Rexo2	1.77	127.8	72.2	0.82	0.0026951	8.72	4.77	113.3	133.1	131.3	74.2	70.6	77.6	FALSE
Sars2	1.242	110.8	89.2	0.31	0.018068	4.19	8.53	112	118.9	109.8	90.2	77.9	91.2	FALSE
Sco1	3.018	150.2	49.8	1.59	0.00823691	23.93	25.53	108	156.1	176.4	51.7	40.4	67.4	FALSE
Sdha	1.547	121.5	78.5	0.63	0.0268196	13.45	14.66	101.8	124.5	133	80.5	68.3	91.9	FALSE
Sdhaf4	2.369	140.6	59.4	1.24	0.00174381	12.68	11.57	116.6	146.7	146.6	61.9	56.9	71.3	FALSE
Shmt2	5.776	170.5	29.5	2.53	0.00805579	23.09	39.79	123	190.4	189.7	32.8	19.2	44.9	FALSE
Sirt5	1.473	119.1	80.9	0.56	0.0313139	3.06	12.97	116	115.9	122.2	73.3	78.8	93.8	FALSE
Slc25a4	2.014	133.6	66.4	1.01	0.0311288	25.17	27.34	99.8	139.3	167.7	69.2	44.9	79.1	FALSE
Slirp	1.828	129.3	70.7	0.87	0.0183241	17.4	17.81	104.3	128.2	148.5	61.7	70.1	87.2	FALSE
Sod2	1.761	127.6	72.4	0.82	0.0199392	17.16	17.74	103.4	130.1	146.5	73.9	60	86	FALSE
Ssbp1	1.805	128.7	71.3	0.85	0.0180337	14.14	18.4	107.3	126.3	142.8	63.7	70	89.9	FALSE
Sucla2	2.011	133.6	66.4	1.01	0.0136333	17.17	19.28	106.5	134.2	150.9	66.7	57.7	84	FALSE
Suclg1	1.801	128.6	71.4	0.85	0.0244506	15.99	20.42	104.7	129.6	144.7	71.9	59.6	89.5	FALSE
Taco1	1.646	124.4	75.6	0.72	0.0277178	5.49	17.37	117.9	129	130.6	78.4	59.7	84.5	FALSE
Tars2	0.803	89.1	110.9	-0.32	0.0162735	5.46	1.97	96.2	88.1	87.3	109.8	111.5	107.2	FALSE
Tbrg4	1.53	120.9	79.1	0.61	0.0460204	14.45	25.84	116.6	118.9	149.9	77.7	50.7	86.1	FALSE
Timm10	2.699	145.9	54.1	1.43	0.0186653	7.33	26.84	132.6	142.2	153.5	52.7	44.6	74.3	FALSE
Timm13	1.557	121.8	78.2	0.64	0.0339858	0.52	13.82	120.6	120.3	119.4	70.4	77.3	92	FALSE
Timm44	2.014	133.6	66.4	1.01	0.0141211	17.65	14.2	102.8	139.2	144.6	69.1	62.1	82	FALSE
Timm8a1	2.12	135.9	64.1	1.08	0.0208526	7	21.07	129.1	140.9	122.8	60.9	60.4	85.9	FALSE
Timm8b	1.895	130.9	69.1	0.92	0.00017636	5.4	6.23	127	140	128.5	64.2	67.8	72.6	FALSE
Timm9	2.1	135.5	64.5	1.07	0.00476872	8.8	14.92	118.9	138.4	139.7	58.6	65.9	78.5	FALSE
Trap1	2.564	143.9	56.1	1.36	0.00231157	9.47	15.63	125.5	143.1	151.4	55.8	53.4	70.7	FALSE
Trnt1	1.809	128.8	71.2	0.86	0.00824818	14.44	11.09	108.8	124.9	145.2	68.9	83.1	69	FALSE
Tsfm	1.912	131.3	68.7	0.93	0.00492142	13.33	14.37	112.8	134.8	147.5	70.5	57.6	76.8	FALSE
Tst	1.5	120	80	0.58	0.0100263	4.44	10	114.1	124.3	121.7	81.2	71.4	87.3	FALSE
Ttc19	1.437	117.9	82.1	0.52	0.00965961	6.23	10.01	112.7	113.8	125.9	76.5	79.2	92	FALSE
Tufm	1.853	129.9	70.1	0.89	0.0149794	17.09	13.04	103.9	129.2	147	69.7	66.1	84.2	FALSE
Txn2	1.826	129.2	70.8	0.87	0.0143749	15.86	12.18	103	140.3	133.8	73.3	65.8	83.8	FALSE
Txnrd2	1.437	117.9	82.1	0.52	0.00680683	7.96	9.2	109.2	117.1	127.9	81.4	74.7	89.7	FALSE
Uqcrb	1.66	124.8	75.2	0.73	0.0197484	11.82	16.99	107.7	127	136.3	76.5	63.3	89.2	FALSE
Uqcrc1	1.728	126.7	73.3	0.79	0.0308163	11.15	20.54	109.5	125.6	137	72.7	62.3	92.9	FALSE
Uqcrfs1	1.64	124.2	75.8	0.71	0.039209	17.03	18.99	99.6	126.6	140.6	77.2	63.2	92.7	FALSE
Uqcrh	1.606	123.3	76.7	0.68	0.029659	9.47	18.92	113.5	120.1	136.2	74.8	63.3	92.2	FALSE
Ctsa	2.176	137	63	1.12	0.00492721	7.14	14.56	122	137.1	139.5	63	60.1	78.3	Lysosomal
Ctsb	2.168	136.9	63.1	1.12	0.00228489	12.96	7.24	121	134.4	156.2	62	58.7	67.7	Lysosomal
Ctsc	1.485	119.5	80.5	0.57	0.000122599	3.33	3.23	123.2	120.4	115.3	82.5	77.5	81.1	Lysosomal
Ctsd	2.623	144.8	55.2	1.39	0.00160393	12.03	16.09	128.1	139.4	161.9	53.1	50.2	67.3	Lysosomal
Ctsh	1.607	123.3	76.7	0.68	0.00151652	6.29	6.74	125.9	123.2	111.6	86	76.7	76.6	Lysosomal
Ctsl	2.705	146	54	1.44	0.00264445	17.08	6.99	136	135.4	180.2	50.3	45.7	52.5	Lysosomal
Ctsz	1.925	131.6	68.4	0.95	0.000129384	5.32	4.28	135.9	133.1	122.7	72.6	66.6	69.1	Lysosomal
Lgmn	2.617	144.7	55.3	1.39	0.0303032	3.85	29.75	138.3	147.1	137.1	52.8	45.6	79.1	Lysosomal
Chmp2b	2.416	141.5	58.5	1.27	0.0444594	5.4	32.27	142.3	127.9	137.7	47.9	57	87.3	FALSE
Chmp4b	1.338	114.5	85.5	0.42	0.000828454	2.92	3.78	113.7	109.7	116.3	84.8	85	90.6	FALSE
Chmp5	1.373	115.7	84.3	0.46	0.00651491	2.9	6.45	113.9	118.4	111.9	83	81.3	91.6	FALSE
Trim16	1.782	128.1	71.9	0.83	0.049	3.99	21.12	121.7	128.4	118.8	68.3	67.1	95.8	FALSE
Rab12	1.586	122.7	77.3	0.67	0.00128489	6	3.21	124.8	114.4	128.6	79	74.5	78.7	FALSE
Ankfy1	1.713	126.3	73.7	0.78	0.0113513	12.8	16.37	111.1	128.1	143.8	74.8	59.5	82.8	FALSE
Vps25	1.686	125.5	74.5	0.75	0.0177309	1.29	12.89	128.4	126.4	125.1	63.2	74.9	81.9	FALSE
Vps26a	1.594	122.9	77.1	0.67	0.041088	5.27	18.26	116.3	128.5	119.1	66.8	74.7	94.7	FALSE
Vps26b	1.664	124.9	75.1	0.73	0.0289361	14.11	22.62	148.5	124.9	112.8	53.5	75.1	85.1	FALSE
Vps29	1.497	119.9	80.1	0.58	0.0159077	3.93	10.51	121.8	119.2	112.8	75	79.6	91.7	FALSE
Vps35	1.416	117.2	82.8	0.5	0.0229159	5.58	12.49	125.2	116.8	112.2	71.4	82.5	91.9	FALSE
Vta1	1.484	119.5	80.5	0.57	0.00936077	7.33	11.88	116.6	116.5	132	68.9	87.5	78.6	FALSE
A1bg	2.931	149.1	50.9	1.55	0.158592	54.09	43.21	212.9	61.9	144.6	89.9	49.3	41.4	FALSE
Aamdc	1.034	101.7	98.3	0.05	0.804817	3.06	3.52	103.1	101	97	103.7	97.7	97.6	FALSE
Aars1	2.15	136.5	63.5	1.1	0.0042393	2.03	9.98	139.3	134.4	134.6	58.3	62.6	70.9	FALSE
Aars2	1.825	129.2	70.8	0.87	0.132168	4.23	34.3	116.8	126.4	118.4	64.9	62.6	110.9	FALSE
Abca8b	1.991	133.1	66.9	0.99	0.780748	44.97	82.17	51.6	112.7	141.2	191.2	46.8	56.6	FALSE
Abcb8	0.659	79.4	120.6	-0.6	0.347305	19.48	25.23	77.3	80.8	109	131.2	79	122.7	FALSE
Abcf1	1.222	110	90	0.29	0.237496	27.16	25.54	104.9	149.8	89.8	63.1	85.9	106.6	FALSE
Abcf2	1.726	126.6	73.4	0.79	0.131574	3.82	31.83	115.4	124.4	118.5	68.6	63.1	110	FALSE
Abraxas2	1.438	118	82	0.52	0.00863266	5.75	9.68	120.4	124.4	111.1	72.6	87.8	83.7	FALSE
Acaa2	1.552	121.6	78.4	0.63	0.110123	31.3	27.32	94.5	108.6	167.4	70	59.6	99.9	FALSE
Acad10	1.576	122.4	77.6	0.66	0.0512382	22.65	7.45	98.8	120.9	154.9	76.7	68.9	79.8	FALSE
Acad8	1.463	118.8	81.2	0.55	0.0518861	5.78	16.86	117.6	110.7	124.2	80.3	69.8	97.4	FALSE
Acadl	1.514	120.4	79.6	0.6	0.0892586	29.12	15.79	92.5	115.1	162.9	76	64.7	88.8	FALSE
Acads	1.477	119.2	80.8	0.56	0.0602654	16.96	17.96	100.2	113.8	139.6	77.1	70.6	98.8	FALSE
Acadvl	1.266	111.7	88.3	0.34	0.234088	19.41	17.11	90.5	107.8	133.1	85.1	76.9	106.6	FALSE
Acap2	1.764	127.6	72.4	0.82	0.0596241	24.74	19.21	151.9	91.3	133.3	75.5	59.7	88.3	FALSE
Acsf2	2.242	138.3	61.7	1.16	0.077526	34.69	42.81	95.6	185.4	120.3	98.7	46.3	53.7	FALSE
Acsl1	1.213	109.6	90.4	0.28	0.152893	11.33	15.54	97.3	110.3	122.2	90.9	75.7	103.7	FALSE
Acy3	1.16	107.4	92.6	0.21	0.11595	11.77	8.33	95.3	120.8	110.3	96	82.4	95.1	FALSE
Acyp2	0.93	96.4	103.6	-0.1	0.223421	2.73	3.88	101	97	95.9	104.4	104.3	97.5	FALSE
Adi1	0.919	95.8	104.2	-0.12	0.435837	14.52	9.4	100.7	79.9	106.3	110.4	93	109.6	FALSE
Adprs	1.504	120.1	79.9	0.59	0.00122861	2.94	5.48	124.9	118.1	119.9	82.9	74.4	79.8	FALSE
Adrm1	1.764	127.6	72.4	0.82	0.0609407	7.28	23.15	111.8	129.4	122.1	67.5	69.2	100	FALSE
Adsl	1.445	118.2	81.8	0.53	0.0529263	1.98	15.22	115.3	116.4	119.8	71.5	80.6	96.4	FALSE
Adss1	1.179	108.2	91.8	0.24	0.021349	4.74	0.72	108	104.1	114.3	91.6	91.7	90.5	FALSE
Adss2	1.749	127.3	72.7	0.81	0.00159929	6.62	2.75	126.9	118.9	135.7	72.5	71.1	75	FALSE
Afg3l2	1.428	117.6	82.4	0.51	0.164955	24.04	19.86	89.3	112.6	144.6	71.3	78.8	103.4	FALSE
Agpat3	0.973	98.6	101.4	-0.04	0.516483	8.48	4.38	105.9	89.3	98.9	101.7	97.6	106.5	FALSE
Ahsg	1.438	118	82	0.52	0.0627518	20.47	0.75	150.2	112.3	103.1	77.5	78.1	78.7	FALSE
Ahsp	1.53	120.9	79.1	0.61	0.0101132	10.02	12.93	109.6	133.8	125.7	65.5	83.3	82.2	FALSE
Aimp1	1.167	107.7	92.3	0.22	0.960184	13.87	12.58	107.8	109	84.3	92.4	92.4	114.1	FALSE
Aimp2	1.087	104.2	95.8	0.12	0.960933	11.97	11.27	102.6	110.9	87.3	94.4	92.1	112.6	FALSE
Ak1	1.051	102.5	97.5	0.07	0.164982	2.45	3.37	103.2	103.8	99.2	94.5	98.3	101	FALSE
Ak6	0.757	86.1	113.9	-0.4	0.574474	32.55	24.06	83.1	127.9	69.7	130.2	79.3	109.8	FALSE
Akr1b1	1.026	101.3	98.7	0.04	0.287197	2.79	0.81	101.6	98.1	103.7	97.9	99.5	99.1	FALSE
Akr1b8	1.068	103.3	96.7	0.09	0.150782	5.49	3.2	109.7	98.7	101.9	94.2	95.4	100.1	FALSE
Akr1e2	1.19	108.7	91.3	0.25	0.00751345	4.74	3.2	114.9	105.4	106.8	88.8	94.3	89.8	FALSE
Akr7a2	1.467	118.9	81.1	0.55	0.00672898	2.75	7.14	117.2	113.8	120.3	79.9	79.1	89.7	FALSE
Akt1	1.579	122.4	77.6	0.66	0.321494	23.77	47.52	143	113.5	88.4	130.4	71.9	52.9	FALSE
ALB	1.75	127.3	72.7	0.39	0.853009	98.88	129.95	36.3	199.6	43.8	266.8	20	33.5	FALSE
ALB	1.307	113.3	86.7	0.81	0.0708154	5.68	28.27	124.9	133.8	119.6	96	54.4	71.4	FALSE
Aldh16a1	1.334	114.3	85.7	0.42	0.0917942	13.8	4.66	94.4	123	119	89.2	91.1	83.3	FALSE
Aldoc	1.198	109	91	0.26	0.730358	15.63	20.19	105.7	85.1	116.6	88.2	84.2	120.1	FALSE
Alyref	1.541	121.3	78.7	0.62	0.165885	10.18	40.85	111.4	136.7	124.5	103.9	42.6	80.8	FALSE
Amd1	0.806	89.3	110.7	-0.31	0.171368	16.49	4.66	107.9	79.2	86	105.5	106.6	114.8	FALSE
Ank1	1.631	124	76	0.71	0.0713042	23.74	21.44	95.1	118.7	152.8	72.8	64.2	96.4	FALSE
Ank3	2.688	145.8	54.2	1.43	0.0993679	9.83	47.87	143.2	117.6	133.7	49.7	49.4	106.3	FALSE
Ankrd28	1.588	122.7	77.3	0.67	0.0504666	22.38	22.21	111.3	155.4	104.4	63.4	70	95.5	FALSE
Anxa11	1.579	122.5	77.5	0.66	0.0556956	18.36	9.48	133.5	131.1	94.3	71.8	83.1	86.3	FALSE
Anxa2	1.494	119.8	80.2	0.58	0.0714019	15.39	6.86	125	125.4	94.5	80	83.7	91.4	FALSE
Anxa4	1.488	119.6	80.4	0.57	0.530972	46.02	3.23	164.2	124	58.8	83.3	87.4	82.3	FALSE
Anxa6	1.011	100.6	99.4	0.02	0.502219	39.18	3.11	118.6	107.5	51.1	105.1	111.4	106.3	FALSE
Ap1b1	1.488	119.6	80.4	0.57	0.0612803	1.59	15.19	117.5	113.8	115.3	77.5	76.6	99.3	FALSE
Ap1m1	1.294	112.8	87.2	0.37	0.0626158	2.09	12.69	111	113.4	115.7	87.6	75.2	97.1	FALSE
Ap2b1	1.194	108.9	91.1	0.26	0.216361	8	19.61	109	101	118.5	107.8	72.4	91.3	FALSE
Ap2s1	1.119	105.6	94.4	0.16	0.319067	6.92	20.87	115.1	107.3	100.3	95.9	71.7	109.8	FALSE
Apeh	1.09	104.3	95.7	0.12	0.166859	2.19	4.91	103.4	104.7	100.3	93.9	94.9	102.7	FALSE
Apex1	1.424	117.5	82.5	0.51	0.0715973	4.05	21.72	123.5	126	116.5	58.5	88.8	86.7	FALSE
Apoa2	1.091	104.3	95.7	0.13	0.084206	6.47	5.13	113.2	103	100.3	89.7	94.4	99.4	FALSE
Appl2	1.592	122.8	77.2	0.67	0.244156	23.35	42.49	102.1	148	99.7	124.3	61.8	64.1	FALSE
Arhgdib	1.54	121.3	78.7	0.62	0.0548042	25.59	5.74	102.9	114.8	164.4	67.8	74.6	75.4	FALSE
Arih1	1.116	105.5	94.5	0.16	0.487886	7.75	7.72	105.4	108.4	93.4	92.1	94.5	106.2	FALSE
Ark2n	1.354	115	85	0.44	0.161161	15.96	8.36	90.3	117.6	123.2	83.9	98.1	86.9	FALSE
Armc1	1.1	104.7	95.3	0.14	0.283786	15.47	8.86	92.3	124.8	103.2	101.1	84.6	93.9	FALSE
Armc6	1.18	108.3	91.7	0.24	0.662524	28.2	2.93	74	133.1	110.4	93.5	97.2	91.8	FALSE
Armh3	1.459	118.7	81.3	0.54	0.0625969	18.48	7.93	97.5	115.8	140.9	89.3	77.1	79.4	FALSE
Asb10	0.777	87.4	112.6	-0.36	0.472163	65.31	41.26	76.1	146.9	35.7	76.9	166.6	97.9	FALSE
Atad1	1.265	111.7	88.3	0.34	0.552973	27.86	10.69	74	117.3	131.6	92.8	82.3	102.1	FALSE
Atox1	1.108	105.1	94.9	0.15	0.122046	1.69	9.2	108.5	107	104.9	96.6	99.6	83.5	FALSE
Atp1a1	1.629	123.9	76.1	0.7	0.128712	31.79	6.23	85.6	123	164.7	75.5	70.9	80.3	FALSE
Atp1a2	1.464	118.8	81.2	0.55	0.0588821	17.18	11.31	95.4	120.9	135.2	82.6	73.6	92.3	FALSE
Atp2a1	1.625	123.8	76.2	0.7	0.105458	27.81	18.43	86.9	125.3	154.8	92.3	63.6	77.1	FALSE
Atp2a2	1.341	114.6	85.4	0.42	0.136835	31.21	6.12	92.3	107.8	164.3	80.4	73.1	82.1	FALSE
Atp5f1a	1.688	125.6	74.4	0.76	0.0803934	24.66	17.67	89.7	128.3	149.1	76	64.8	92.1	FALSE
Atp5f1b	1.655	124.7	75.3	0.73	0.0367734	17.58	16.23	97.9	128.5	139.1	77.6	65.8	91.2	FALSE
Atp5f1c	1.693	125.7	74.3	0.76	0.0717227	23.63	17.57	91.4	126.5	148.7	74.7	65.9	92.7	FALSE
Atp5f1d	1.394	116.5	83.5	0.48	0.0894598	19.69	13.78	92.2	120.5	137.8	86.4	70.4	92.6	FALSE
Atp5f1e	1.701	126	74	0.77	0.0406824	18.25	19.94	98.4	129.7	142.2	76.2	61.5	92	FALSE
Atp5if1	2.085	135.2	64.8	1.06	0.00242653	8.93	13.56	137.3	124.9	149.4	53.2	65.9	69.3	FALSE
Atp5mc1	1.191	108.7	91.3	0.25	0.643764	37.54	29.4	63.9	118.8	143.8	99.8	61.1	112.6	FALSE
Atp5me	1.57	122.2	77.8	0.65	0.0320309	15.38	18.4	104.7	119.3	141.9	76	64.8	93.3	FALSE
Atp5mf	1.283	112.4	87.6	0.36	0.148737	12.04	23.47	106.1	105.8	129.6	82.6	68	107.9	FALSE
Atp5mg	1.267	111.8	88.2	0.34	0.54627	21.42	25.6	80.1	119.5	119.6	94.3	69.3	117.2	FALSE
Atp5mk	1.207	109.4	90.6	0.27	0.250921	19.64	23.1	90.1	111.6	134	92.5	65.9	105.9	FALSE
Atp5mpl	1.156	107.2	92.8	0.21	0.387604	13.23	6.97	89.1	115.5	109.5	102.2	88.9	94.8	FALSE
Atp5pb	1.139	106.5	93.5	0.19	0.459321	25.14	27.1	81.2	109.7	135.9	96.3	64.2	112.7	FALSE
Atp5pd	1.278	112.2	87.8	0.35	0.219917	20.27	21.15	89.5	112.6	135.1	88.1	68.8	105.9	FALSE
Atp5pf	1.501	120	80	0.59	0.0823123	20.06	11.66	92	123.1	138.4	82	72.7	91.8	FALSE
Atp5po	1.114	105.4	94.6	0.16	0.335651	16.59	17.46	91	105.3	126.5	94.5	75.3	107.3	FALSE
Atp6v1c1	1.288	112.6	87.4	0.37	0.0574269	1.28	10.97	111.2	113.7	111.3	79.2	86.4	98.3	FALSE
Atp9b	1.415	117.2	82.8	0.5	0.0996369	18.97	23.95	143.6	107	103	66.5	75.6	104.2	FALSE
Atxn10	2.045	134.3	65.7	1.03	0.0577146	16.81	26.98	133	138.1	99.8	65.1	63.9	100.1	FALSE
Aven	1.375	115.8	84.2	0.46	0.0965606	17.17	18.15	98.3	110	136.9	80	72.6	102.2	FALSE
Bag2	1.199	109.1	90.9	0.26	0.12402	7.48	11.44	99.4	115.5	108.4	90.4	82.7	103.5	FALSE
Bag3	1.446	118.2	81.8	0.53	0.0649476	7.02	18.42	115.1	125.6	109.4	70.1	79.6	100.1	FALSE
Bag6	1.693	125.7	74.3	0.76	0.0521187	2.76	19.37	123.7	122	117.3	68.3	72.1	96.5	FALSE
Bccip	1.229	110.3	89.7	0.3	0.0893339	6.45	19.44	125.4	113.6	111.3	64.5	92.4	92.7	FALSE
Bcl2l13	1.265	111.7	88.3	0.34	0.322908	18.28	16.31	88.2	108.3	127.7	85.6	81.1	109	FALSE
Bid	1.167	107.7	92.3	0.22	0.934881	56.16	37.23	162	47.9	95.9	82.2	139.8	72.2	FALSE
Bin1	1.231	110.4	89.6	0.3	0.22037	5.2	16.16	105.2	113.7	103.2	82.6	85.4	109.8	FALSE
Bin2	1.382	116	84	0.47	0.697881	30.82	56.91	94.4	77.9	139.8	158.9	60.7	68.3	FALSE
Birc3	1.104	104.9	95.1	0.14	0.854816	39.81	40.26	73.3	149.7	85.9	142	77.8	71.3	FALSE
Birc6	1.01	100.5	99.5	0.01	0.398515	12.38	8.79	100.8	118.6	93.5	86	99.7	101.4	FALSE
Bles03	1.304	113.2	86.8	0.38	0.104528	27.78	19.92	158.9	94.2	110.3	61.1	84.6	90.9	FALSE
Bpgm	1.094	104.5	95.5	0.13	0.134102	4.51	3.66	105	97.9	106.7	93.7	96	100.7	FALSE
Bsg	1.495	119.8	80.2	0.58	0.0820835	17.08	16.33	94.1	120.9	132.8	80.9	72.2	99.1	FALSE
Btf3l4	2.119	135.9	64.1	1.08	0.0511694	5.87	29.61	138.8	128.3	123.9	55.2	60.5	93.3	FALSE
C8a	1.081	103.9	96.1	0.11	0.495527	16.1	4.28	122.1	101.7	88.9	94.1	92.8	100.4	FALSE
C8b	1.374	115.7	84.3	0.46	0.217236	26	6.66	144.4	114	84.9	81.6	83	92.1	FALSE
Ca1	1.536	121.2	78.8	0.62	0.0177281	16.46	9.97	109.4	114.1	146.7	70.4	74.3	85.2	FALSE
Ca2	1.538	121.2	78.8	0.62	0.013861	14.99	8.64	108.1	118.8	144.2	77.2	69.3	82.4	FALSE
Ca3	1.129	106	94	0.17	0.287556	12.29	11.14	119	106	92.9	104.6	93.9	83.7	FALSE
Cab39	1.3	113.1	86.9	0.38	0.173548	6.71	14.89	111	113.3	99.7	82.9	85.3	107.8	FALSE
Cacna1b	0.88	93.6	106.4	-0.18	0.244494	20.26	12.57	69.7	104.7	96.4	96	109.5	123.6	FALSE
Cacna1s	1.197	109	91	0.26	0.233885	14.56	11.18	90.2	120	113.6	94.9	80.6	100.6	FALSE
Cacna2d1	1.512	120.4	79.6	0.6	0.0589292	21.7	8.61	96.5	120.5	149.4	79.7	70.5	83.5	FALSE
Calm2	1.034	101.7	98.3	0.05	0.395994	4.47	3.58	99.9	106.7	98.1	96.1	102.5	96.7	FALSE
Camk1	1.273	112	88	0.35	0.0558793	10.65	7.48	97.4	115.6	119.5	90.8	81.8	94.9	FALSE
Camk2b	1.033	101.6	98.4	0.05	0.624943	6.22	19.6	95.7	104.8	108	76.3	101.5	113.6	FALSE
Camlg	1.601	123.1	76.9	0.68	0.00550657	8.5	4.35	127.9	125.2	108.9	78.2	76.7	83.3	FALSE
Camsap1	2.079	135	65	1.06	0.0828242	7.53	36.59	119.6	138.8	127	52.2	61.1	101.3	FALSE
Cand2	1.172	107.9	92.1	0.23	0.185314	2.24	10.14	105.6	107.6	102.9	90.2	88	105.6	FALSE
Capns1	1.395	116.5	83.5	0.48	0.050179	4.75	14.43	115.1	121	110	73.6	82.6	97.8	FALSE
Carm1	1.282	112.3	87.7	0.36	0.05497	5.15	11.43	105.1	116.5	112.2	87.6	79.2	99.4	FALSE
Carns1	1.03	101.5	98.5	0.04	0.773741	5.43	8.55	92.8	102.5	101.8	98.8	93.7	110.5	FALSE
Cars1	2.217	137.8	62.2	1.15	0.00827949	1.33	12.49	137	134.7	133.4	59.8	60.8	74.3	FALSE
Cars2	1.354	115	85	0.44	0.0759997	14.57	13.47	96.7	114.6	129.8	75.6	84.7	98.6	FALSE
Cast	1.537	121.2	78.8	0.62	0.0565093	2.25	15.87	118.5	118	113.7	74.5	76.8	98.5	FALSE
Cav3	1.809	128.8	71.2	0.86	0.0501064	24.21	19.9	92.5	136.5	151.6	75.5	57.5	86.4	FALSE
Cavin1	1.984	133	67	0.99	0.0922854	2.51	33.54	128.9	124.5	122.8	57.7	62.8	103.4	FALSE
Cavin2	1.723	126.6	73.4	0.78	0.0160908	9.61	16.93	116.6	118.6	138.2	68.8	67.5	90.3	FALSE
Cavin3	1.872	130.4	69.6	0.9	0.0288979	7.9	21.41	132.5	135.9	116.9	70.8	56.6	87.3	FALSE
Cavin4	1.872	130.4	69.6	0.9	0.165249	6.19	40.98	121	127.9	113	56.8	64.6	116.6	FALSE
Ccdc124	1.005	100.3	99.7	0.01	0.708681	11.8	9.85	90.3	101	114.3	100.4	106.4	87.5	FALSE
Ccdc43	1.174	108	92	0.23	0.375501	23.1	28.31	97	138.9	93.1	118.8	69.5	82.6	FALSE
Ccdc6	1.105	105	95	0.14	0.242449	16.17	15.58	128.2	104.9	93.7	75.3	94.9	102.9	FALSE
Ccdc91	1.11	105.2	94.8	0.15	0.148624	4.8	7.62	102.3	110.5	101.4	92.1	90.2	103.6	FALSE
Ccdc93	1.292	112.8	87.2	0.37	0.110213	11.24	14.67	120.9	97.1	115.3	75.7	89.2	101.8	FALSE
Ccs	1.681	125.4	74.6	0.75	0.0551222	23.77	15.95	92.1	149.8	133.2	84.2	79.2	61.5	FALSE
Cd47	1.33	114.2	85.8	0.41	0.0582123	11.24	17.31	128.5	120.3	102.7	90.4	66.3	91.8	FALSE
Cdc34	1.247	111	89	0.32	0.135135	12.61	4.89	116.7	117.1	93.1	85.9	93.5	93.7	FALSE
Cdk5	1.205	109.3	90.7	0.27	0.177507	11.42	5.8	110.6	93.2	116.7	91.8	88.6	99.1	FALSE
Cdo1	1.206	109.3	90.7	0.27	0.0735508	8.55	11.23	120.4	106.5	102.5	81.1	88.3	101.1	FALSE
Cert1	1.437	117.9	82.1	0.52	0.0971549	12.11	16.63	113.9	125.4	98.3	78.8	79.3	104.3	FALSE
Ces1d	1.246	110.9	89.1	0.32	0.174077	22.09	5.54	90.9	109	140.4	90.8	81.4	87.5	FALSE
Cfh	1.399	116.6	83.4	0.48	0.0708159	19.21	8.27	140.7	95.3	118.1	84.4	87.2	74.3	FALSE
Chchd3	1.529	120.9	79.1	0.61	0.0798915	20.19	20.64	92.8	130	138.5	85	61.2	92.7	FALSE
Chil4	1.68	125.4	74.6	0.75	0.0960497	41.58	10.18	90.4	114.6	196.6	58.6	71.6	68.2	FALSE
Chkb	1.578	122.4	77.6	0.66	0.0579791	17.39	10.57	94.4	127.3	132.1	80.7	74.2	91.3	FALSE
Chordc1	1.235	110.5	89.5	0.3	0.0962172	9.53	10.77	112.5	117.4	97.4	81.1	91.1	100.6	FALSE
Cirbp	1.129	106.1	93.9	0.18	0.18702	20.19	2.73	99.1	97.9	137.5	91.2	86.6	87.8	FALSE
Cisd1	1.134	106.3	93.7	0.18	0.344956	15.68	13.51	88.1	111.7	120.5	102.3	78.8	98.5	FALSE
Ckmt2	1.182	108.3	91.7	0.24	0.630505	3.12	28.21	101	101.6	106.8	86	76.6	127.9	FALSE
Clec10a	1.469	119	81	0.56	0.0658897	13.82	20.16	120.1	133.7	101.1	65.2	98.2	81.7	FALSE
Clic5	1.175	108	92	0.23	0.169258	14.89	18.64	111.5	128.7	95.4	69.4	94.9	100	FALSE
Cmya5	1.926	131.6	68.4	0.95	0.124289	8.1	40.23	122.8	135.5	115.5	52.6	63.8	109.8	FALSE
Cnp	1.405	116.8	83.2	0.49	0.241876	12.65	62.2	115	130.6	148.1	19.4	92.9	94	FALSE
Col15a1	1.427	117.6	82.4	0.51	0.0703568	4.73	16.44	109.8	113.7	120.5	75	79.7	101.3	FALSE
Col4a1	1.488	119.6	80.4	0.57	0.0774427	21.37	19.32	146.6	96	115.6	77.7	66.7	97.4	FALSE
Col6a6	0.857	92.3	107.7	-0.22	0.32118	12.61	3.75	90.4	87	109.4	105.5	107.6	100	FALSE
Commd1	1.461	118.7	81.3	0.55	0.105466	5.96	30.25	121.6	133	119.1	49.7	83.2	93.3	FALSE
Cope	1.714	126.3	73.7	0.78	0.0537985	6.7	20.45	121.7	126.8	111.1	71	70.3	99	FALSE
Copg1	1.053	102.6	97.4	0.07	0.24676	2.62	10.3	104.1	107.7	102.3	98.9	84.2	102.8	FALSE
Coq6	1.487	119.6	80.4	0.57	0.125212	17.66	11.26	90.2	123.5	125.9	79.4	83.1	97.9	FALSE
Coq7	1.263	111.6	88.4	0.34	0.22449	11.28	18.1	95.2	119.2	111.9	88.6	76.2	108.9	FALSE
Coro1b	1.517	120.5	79.5	0.6	0.0840107	15.49	28.14	143.4	109.7	111.9	102.3	58.9	73.8	FALSE
Cox4i1	1.181	108.3	91.7	0.24	0.256487	22.49	21.35	91.2	104.3	139.7	88.4	69.3	107	FALSE
Cox5a	1.327	114.1	85.9	0.41	0.0890073	14.06	13.96	95.6	117	126.6	88.2	74.3	98.4	FALSE
Cox5b	1.302	113.1	86.9	0.38	0.127202	12.94	15.62	95.2	116.2	122.8	89.2	74.4	102.1	FALSE
Cox6a2	1.117	105.5	94.5	0.16	0.356937	12.57	12.18	90.2	113.5	112.7	100.9	81.2	101.4	FALSE
Cox6b1	1.348	114.8	85.2	0.43	0.0518184	12.4	14.85	102.7	112.1	130.7	83.1	73.2	98.2	FALSE
Cox6c	1.226	110.2	89.8	0.29	0.366639	25.24	27.82	81.5	115.6	137.3	94.2	61.6	109.9	FALSE
Cox7a1	1.065	103.2	96.8	0.09	0.639118	22.65	27.81	79.8	108.5	127	101.8	65.7	117.2	FALSE
Cox7a2	1.471	119.1	80.9	0.56	0.0531482	10.74	17.47	103.2	119.6	127.8	81.3	69.6	98.5	FALSE
Cox7c	1.067	103.2	96.8	0.09	0.517887	25.19	27.67	81.3	106.4	135.5	99.7	63.9	113.3	FALSE
CPB2	0.972	98.6	101.4	-0.04	0.539927	11.97	9.42	108.3	98.1	85.1	94.3	100.9	113.4	FALSE
Cpne3	1.348	114.8	85.2	0.43	0.0569521	14.41	4.86	132	114.9	98.8	80.4	85.3	88.6	FALSE
Cps1	1.268	111.8	88.2	0.34	0.835352	35.47	25.81	123	58.5	113.8	89.7	83.4	131.6	FALSE
Cpt1b	1.007	100.3	99.7	0.01	0.601265	19.79	10.67	85.5	100.9	126.3	100.2	84.1	103.1	FALSE
Crbn	1.092	104.4	95.6	0.13	0.562266	19.38	20.41	96.5	128	90.1	80	117	88.4	FALSE
Crot	1.117	105.5	94.5	0.16	0.17339	8.34	2.09	95.8	106.1	113.3	93	97	94.9	FALSE
Cryzl1	1.047	102.3	97.7	0.07	0.329193	4.17	15.93	101.7	110.4	105.1	105.2	77.2	100.4	FALSE
Csnk2a1	1.481	119.4	80.6	0.57	0.0547426	5.28	15.22	119	118	108	79.6	75.6	99.8	FALSE
Csnk2b	1.365	115.4	84.6	0.45	0.127437	2.23	17.71	111.3	114.5	109.6	77.1	81.5	106.1	FALSE
Cspg4	0.806	89.2	110.8	-0.31	0.443058	33.87	25.37	54.8	111.4	101.7	127.6	78.3	126.2	FALSE
Ctdp1	1.126	105.9	94.1	0.17	0.707671	28.5	49.3	70.6	115.7	126.7	138.8	45.3	102.8	FALSE
Ctnna1	1.267	111.8	88.2	0.34	0.181304	4.74	34.82	117.4	127.1	117	47.7	92.6	98.1	FALSE
Ctps1	1.351	114.9	85.1	0.43	0.0187634	1.05	7.3	113	115.3	114.3	84.6	80.3	92.6	FALSE
Cul1	1.487	119.6	80.4	0.57	0.0635545	4.57	16.91	121.2	116	110.6	73.9	78	100.3	FALSE
Cul2	1.486	119.5	80.5	0.57	0.0618933	1.69	15.45	113.9	117.8	115.5	75.9	77.7	99.3	FALSE
Cul4a	1.598	123	77	0.68	0.0557861	1.47	17.57	118.1	120.8	117.6	73.9	72	97.6	FALSE
Cul5	1.351	114.9	85.1	0.43	0.104903	3.61	14.07	105.7	113.1	112.1	83	81.9	104.3	FALSE
Cuta	1.278	112.2	87.8	0.35	0.0912753	13.06	10.24	96.4	110.8	125.4	81.4	99.2	86.7	FALSE
Cyb5b	1.336	114.4	85.6	0.42	0.268575	26.71	20.52	79.8	137.9	124.8	98.4	65.7	93.4	FALSE
Cyc1	1.489	119.6	80.4	0.57	0.0781011	19.34	21.94	96.1	121.8	142.5	81.8	61.4	96.3	FALSE
Cycs	1.302	113.1	86.9	0.38	0.0787975	7.72	13.19	101.9	111.4	119	85.6	79.8	102.4	FALSE
Cyfip1	1.467	118.9	81.1	0.55	0.220601	13.3	49.98	139.2	107	131	89.3	32	101.5	FALSE
Cyrib	1.311	113.5	86.5	0.39	0.0384976	4.07	9.76	115.8	110.9	106.8	83.1	84.6	98.8	FALSE
Cyth1	1.024	101.2	98.8	0.03	0.989094	4.45	13.27	96.4	104.7	97.9	95.6	90	115.3	FALSE
Czib	1.188	108.6	91.4	0.25	0.0298696	5.62	1.28	114.3	109.1	102.1	91.8	90.2	92.5	FALSE
Dag1	1.327	114.1	85.9	0.41	0.105561	5.07	15.42	109.8	106.1	117.1	82.8	79.5	104.7	FALSE
Dars1	1.371	115.6	84.4	0.46	0.29668	13.79	18.25	116.1	116.4	90.5	84.7	80.6	111.6	FALSE
Dcaf11	1.248	111	89	0.32	0.0895044	1.61	12.29	111	112.2	108.7	78.7	88.9	100.6	FALSE
Dcaf6	1.305	113.2	86.8	0.38	0.0782647	2.96	12.29	107.4	110.9	113.9	81.1	85	101.7	FALSE
Dctn3	1.581	122.5	77.5	0.66	0.0646974	2.4	19.5	122.3	118	116.9	69.3	74.6	98.9	FALSE
Dcun1d2	0.996	99.8	100.2	-0.01	0.937892	6.43	9.95	94.5	106.8	97.6	91.8	98	111.3	FALSE
Dcxr	2.201	137.5	62.5	1.14	0.0715158	21.27	42.33	105.9	163.6	139.2	63.3	37	91	FALSE
Ddx1	1.49	119.7	80.3	0.58	0.0518911	3.16	16.25	118.3	114.1	121.5	70.2	79.4	96.5	FALSE
Ddx4	1.629	123.9	76.1	0.7	0.0757175	13.03	28.11	139.6	125.5	107.3	54	77	96.6	FALSE
Ddx6	1.253	111.2	88.8	0.33	0.0689009	13.76	1.68	108.7	131.6	101.6	86.7	87	84.4	FALSE
Decr1	1.443	118.1	81.9	0.53	0.0520919	20.32	14.86	99.4	114.3	147.1	68.2	79.2	91.9	FALSE
Dennd4c	2.441	141.9	58.1	1.29	0.231759	11.84	84.07	116.6	136.7	147.9	16.4	56	126.4	FALSE
Des	2.231	138.1	61.9	1.16	0.0699419	12.56	41.36	128.5	153.4	121.2	43.4	57.6	95.9	FALSE
Dffa	1.451	118.4	81.6	0.54	0.157442	1.88	25.32	112.1	116	115.6	67.3	79.7	109.3	FALSE
Dglucy	1.216	109.8	90.2	0.28	0.142906	8.49	14.12	101.6	105.3	119.1	81.5	86.6	105.9	FALSE
Dhrs4	1.247	111	89	0.32	0.0895511	13.55	15.04	100.5	108	130	74.3	86.6	100.5	FALSE
Dhrs7c	1.234	110.5	89.5	0.3	0.225776	30.17	20.88	82.6	114.5	152.8	92.7	63.3	94.1	FALSE
Diaph1	1.276	112.1	87.9	0.35	0.492627	16.68	30.83	123.5	108.2	88.1	84.8	69.8	125.5	FALSE
Dis3l2	1.241	110.7	89.3	0.31	0.385681	12.2	15.68	90.7	114.1	111.7	90	82.5	111.1	FALSE
Dlat	1.458	118.6	81.4	0.54	0.0599974	13.71	18.98	101.7	117.5	134	80.6	67.5	98.6	FALSE
Dld	1.298	113	87	0.38	0.131965	19.53	13.74	91.2	115	135.6	88.6	73.2	96.4	FALSE
Dlst	1.365	115.4	84.6	0.45	0.106128	16.48	20.4	97.7	113.4	135.6	83.1	67.9	102.3	FALSE
Dmd	1.785	128.2	71.8	0.84	0.0976308	1.12	28.86	123.2	120.7	121	63	67.8	104.3	FALSE
Dnaja4	1.547	121.5	78.5	0.63	0.0505848	9.11	20	131.8	113.4	112.6	69.6	73.3	99.3	FALSE
Dnajb2	1.285	112.5	87.5	0.36	0.0682442	6.36	11.65	102.2	115.3	113.2	80.2	88.1	100.9	FALSE
Dnajb5	1.393	116.4	83.6	0.48	0.171692	17.73	21.02	90.4	125.3	125.4	66.6	89.9	102.4	FALSE
Dnm1l	1.243	110.8	89.2	0.31	0.215172	6.44	18.22	104.1	116.4	104.6	79.9	84.2	110.7	FALSE
Dppa4	2.02	133.8	66.2	1.01	0.148574	13.73	53.93	117.9	148.9	118.7	40.9	58.8	114.8	FALSE
Dst	0.66	79.5	120.5	-0.6	0.560982	38	17.97	74.6	135.4	72.3	120.3	84.3	113.1	FALSE
Dtna	2.156	136.6	63.4	1.11	0.14612	2.51	44.46	121.5	127.5	123	57	56	115	FALSE
Dusp23	1.013	100.7	99.3	0.02	0.874429	5.61	7.32	105.6	101.2	94.4	99.8	92.2	106.8	FALSE
Dusp29	0.713	83.2	116.8	-0.49	0.0585354	12.71	1.15	81.5	99	78.8	114.3	114.3	112.1	FALSE
Dym	1.023	101.2	98.8	0.03	0.404961	11.95	13.57	82	102.7	100.6	121.2	98.3	95.2	FALSE
Dync1h1	1.528	120.9	79.1	0.61	0.096926	5.43	23.63	125	114.2	113.7	67.9	74.7	104.5	FALSE
Dync1i2	1.659	124.8	75.2	0.73	0.0563259	2.44	20.27	124.7	120	119.2	67	72.3	96.9	FALSE
Dync1li1	1.597	123	77	0.68	0.0791943	4.12	22.03	123	113.4	120.2	67	75.2	101.2	FALSE
Dysf	1.455	118.5	81.5	0.54	0.0941532	11.65	23.15	103.7	117.7	131.1	80.9	64.3	102.4	FALSE
Ear1	1.94	132	68	0.96	0.0840647	39.17	13.09	119.9	89.8	191.8	76.1	60.5	61.8	FALSE
Ear2	1.758	127.5	72.5	0.81	0.0717122	25.82	22.8	120.7	93.6	157.4	95.9	63.7	68.7	FALSE
Ears2	1.971	132.7	67.3	0.98	0.0606963	27.54	19.66	88.9	157.1	139.3	70.7	86.1	58	FALSE
Ech1	1.791	128.3	71.7	0.84	0.0534212	34.8	17.43	102.7	109.8	186.2	61.3	59.4	80.5	FALSE
Echdc3	0.965	98.2	101.8	-0.05	0.594584	50.51	18.53	71.3	88.4	176.9	70	91.6	101.9	FALSE
Eef1a1	1.261	111.5	88.5	0.33	0.192551	9.85	10.07	113	111.8	94.3	87.7	88.7	104.5	FALSE
Eef1a2	1.187	108.6	91.4	0.25	0.625523	14.7	11.28	112.3	111.4	85.6	87.9	93.8	109	FALSE
Eef1akmt1	1.178	108.2	91.8	0.24	0.0695035	3.16	7.39	110.1	106.3	103.4	90.2	101.4	88.8	FALSE
Eef1b	1.923	131.6	68.4	0.94	0.0224665	6.82	18.3	131.7	129.2	115.8	66	67.2	90.2	FALSE
Eef1d	1.562	121.9	78.1	0.64	0.0656219	7.61	19.39	124.6	119.1	107.2	71.4	76.3	101.4	FALSE
Eef1g	1.587	122.7	77.3	0.67	0.10521	10.1	22.49	124.7	118.8	102.3	72.7	74.8	106.7	FALSE
Efl1	1.371	115.6	84.4	0.46	0.158878	7.38	35.04	112.7	130.5	124.3	46.3	90.7	95.6	FALSE
Egfr	1.22	109.9	90.1	0.29	0.262745	26.03	21.63	146.1	93.6	97.5	79.9	73.7	109.2	FALSE
Ehbp1l1	1.151	107	93	0.2	0.509023	13.21	12.79	104.6	117.2	89.8	87.4	90.9	110.2	FALSE
Ehd4	1.635	124.1	75.9	0.71	0.0716466	18.06	27.44	118.6	146.9	103.1	100.2	58.6	72.6	FALSE
Eif2b2	1.949	132.2	67.8	0.96	0.0702681	18.12	31.29	141.8	137.1	100	52.5	70.3	98.3	FALSE
Eif2b4	1.788	128.3	71.7	0.84	0.115826	28.8	20.82	148.7	139.2	82.8	77.9	59.9	91.6	FALSE
Eif3j2	1.257	111.4	88.6	0.33	0.137492	8.15	12.34	115.6	109.8	98.3	83.9	87.3	105.1	FALSE
Eif4ebp2	2.273	138.9	61.1	1.18	0.4383	30.52	81.36	73.6	132.6	134.6	166.4	34.5	58.3	FALSE
Eif5b	1.359	115.2	84.8	0.44	0.128269	23.09	12.93	144.5	112.6	91.2	73.6	82.9	95.2	FALSE
Eipr1	1.07	103.4	96.6	0.1	0.147586	17.69	12.4	134.1	99	101.1	75.9	94.5	95.4	FALSE
Elob	1.464	118.8	81.2	0.55	0.0125844	1.21	7.35	115.6	118.4	116.7	79.7	79.4	90.1	FALSE
Eloc	1.45	118.4	81.6	0.54	0.00889951	5.65	8.6	119.1	119	107.8	79.1	82.1	92.9	FALSE
Emc4	1.657	124.7	75.3	0.73	0.112275	18.96	20.45	91.1	126.2	131.8	103.2	71.6	76.2	FALSE
Eml1	1.317	113.7	86.3	0.4	0.383589	0.8	24.6	107.2	105.6	106.7	81	79.4	120	FALSE
Eno1	1.576	122.4	77.6	0.66	0.0663634	23.59	15.11	95.1	117.8	152.1	91.5	68.7	74.7	FALSE
Entpd2	1.639	124.2	75.8	0.71	0.0527553	18.41	4.59	96.7	139.1	130.8	73.7	79.8	79.9	FALSE
Epb41l2	1.639	124.2	75.8	0.71	0.0023745	7.55	4.69	111.4	128.5	125.9	76.8	75.2	82.2	FALSE
Ephx2	1.204	109.3	90.7	0.27	0.146545	10.28	16.29	102.3	104.7	123	86.9	77.1	106	FALSE
Epm2a	0.926	96.2	103.8	-0.11	0.42712	3.35	13.19	99.5	95.1	93.3	91.1	102.6	118.4	FALSE
Eprs1	1.384	116.1	83.9	0.47	0.235534	14.97	14.9	117.1	118.9	89.9	84.6	82.5	107.1	FALSE
Eps15l1	1.448	118.3	81.7	0.53	0.133344	14.39	34.64	114.2	110.5	142.7	50	78.9	103.7	FALSE
Etfdh	1.444	118.2	81.8	0.53	0.127353	24.58	19.16	92	111.5	148.8	77.2	70.1	100.4	FALSE
Etfrf1	1.507	120.2	79.8	0.59	0.0496314	18.87	9.21	96.7	122.7	142	71.5	81.4	85.7	FALSE
Evpl	0.759	86.3	113.7	-0.4	0.0769511	11.72	0.4	101.1	84.2	82.1	111.3	110.4	111	FALSE
Ezr	1.347	114.8	85.2	0.43	0.112043	30.11	3.16	99.5	103.9	165.8	77.1	74.4	79.3	FALSE
Fabp3	1.096	104.6	95.4	0.13	0.331815	19.17	10.98	92	99.5	130.8	90.8	83.4	103.5	FALSE
Fahd2	1.569	122.1	77.9	0.65	0.0137541	11.53	10.14	103.4	125	128.8	79.7	73.4	89.7	FALSE
Fam234a	1.543	121.4	78.6	0.63	0.167416	2.54	29.14	118.7	112.9	115	66.5	74.5	112.6	FALSE
Fblim1	0.74	85.1	114.9	-0.43	0.726151	17.68	33.37	90.7	78.7	111.4	131	65.7	122.5	FALSE
Fbln2	1.277	112.2	87.8	0.35	0.80892	15.15	67.51	89.1	115.6	90.5	70.9	53.7	180.2	FALSE
Fbln5	1.396	116.5	83.5	0.48	0.239798	19.34	11.47	124.2	121	85.7	101.2	81.3	86.7	FALSE
Fbxo34	1.588	122.7	77.3	0.67	0.777072	18.39	63.47	101.2	81.2	118	173.1	63.7	62.9	FALSE
Fbxo40	1.43	117.7	82.3	0.52	0.208886	18.88	26.71	132.9	118.1	90.6	65.1	82.6	110.7	FALSE
Fem1al	1.694	125.8	74.2	0.76	0.0223626	5.37	15.73	116.5	129.7	123.8	90.1	66.8	73.1	FALSE
Fgf1	1.39	116.3	83.7	0.47	0.126184	3.35	20.11	109.2	115.9	115.6	105.2	83.2	70.9	FALSE
Fgfr2	2.301	139.4	60.6	1.2	0.153017	52.78	49.27	75.9	114.7	213.8	102.2	49.8	43.7	FALSE
Fh	1.389	116.3	83.7	0.47	0.0587994	17.19	12.53	96.1	119.1	136.2	85.8	71.3	91.5	FALSE
Fhit	1.221	109.9	90.1	0.29	0.390016	16.44	28.02	89.7	125.1	111.2	65.9	91.1	117.1	FALSE
Fhl1	1.131	106.1	93.9	0.18	0.773355	18.8	22.25	118.7	107.5	81.2	95.1	77.2	120.4	FALSE
Fhl3	1.14	106.5	93.5	0.19	0.380963	18.26	14.03	123.6	112.3	85.5	78	102.1	98.5	FALSE
Fis1	1.806	128.7	71.3	0.85	0.0653137	28.44	24.51	93	165.1	123.6	57.5	68.4	92.4	FALSE
Fkbp2	1.488	119.6	80.4	0.57	0.0850002	19.44	18.13	92	132.7	131	88	64.5	91.8	FALSE
Fkbp5	1.598	123	77	0.68	0.0930514	18.93	29.34	101.2	117.7	146.7	57.8	73.6	103	FALSE
Fmo1	1.85	129.8	70.2	0.89	0.136038	30.7	34.88	82.7	138.2	157.1	74.7	47.9	99.5	FALSE
Fsd2	2.193	137.4	62.6	1.13	0.169468	13.68	55.55	141	132.1	107.5	40.5	60.2	118.6	FALSE
Fundc2	0.902	94.9	105.1	-0.15	0.443966	10.27	12.72	84.6	99.2	103.3	113.7	89.1	110	FALSE
Fxr1	1.466	118.9	81.1	0.55	0.0652876	8.97	17.64	105.8	126.3	113.4	77.3	75.1	102.1	FALSE
Fxyd1	1.573	122.3	77.7	0.65	0.0995518	25.77	14.1	86.8	131.1	147.5	85.6	65.5	83.4	FALSE
Fyco1	1.609	123.3	76.7	0.69	0.662882	42.32	29.22	56.8	132.3	142.5	67.7	82.2	118.4	FALSE
Gabarap	1.221	109.9	90.1	0.29	0.0645004	6.03	13.83	107.3	120.8	112.1	72.9	91.8	95.1	FALSE
Galt	1.333	114.3	85.7	0.41	0.131473	21.66	18.71	90.8	116.8	141.1	66.5	87.6	97.1	FALSE
Gapdh	0.774	87.2	112.8	-0.37	0.0541026	13.76	4.26	93.3	89.7	71.6	109.9	115.9	119.6	FALSE
Gars1	3.758	158	42	1.91	0.000479343	4.86	10.86	157.3	147.3	162.1	41.9	41.5	50	FALSE
Gatd3	1.379	115.9	84.1	0.46	0.0716911	19.63	10.84	94.9	117.5	141.2	85.2	72.1	89.2	FALSE
Gbp2	1.474	119.2	80.8	0.56	0.0532715	13.25	17.79	129.6	124.5	100.3	84.5	66.1	94.9	FALSE
Gbp7	1.068	103.3	96.7	0.1	0.18382	6.74	13.47	115.7	105.3	101.7	100.6	78.1	98.6	FALSE
Gcdh	1.013	100.6	99.4	0.02	0.350744	36.77	55.78	171.4	100.3	90	28.7	110.6	99	FALSE
Get3	1.474	119.2	80.8	0.56	0.00453785	3.87	7.46	113.4	118.2	122.5	76.9	80.2	88.8	FALSE
Gfap	1.305	113.3	86.7	0.38	0.160462	12.34	22.5	98.7	126.5	114.8	105.5	66.6	87.9	FALSE
Gfus	1.727	126.7	73.3	0.79	0.0424023	15.3	24.61	107.8	121.7	145.6	59.2	70.4	95.3	FALSE
Gk	1.818	129	71	0.86	0.141175	68.6	19.98	76.6	99.6	259.5	54.8	43.8	65.7	FALSE
Glud1	1.155	107.2	92.8	0.21	0.389066	11.77	19.17	98.3	98.9	120.2	85.7	82	114.9	FALSE
Glul	1.344	114.7	85.3	0.43	0.136021	16.15	6.15	114.9	92	127.4	85.3	94.9	85.5	FALSE
Gmppb	1.426	117.6	82.4	0.51	0.0750465	2.86	18.8	116.1	121.4	115.2	67.5	81.4	98.4	FALSE
Gmpr2	1.489	119.6	80.4	0.57	0.0629022	1.77	17.59	116.2	120.3	117.7	69.2	79	97.6	FALSE
Gon7	1.287	112.6	87.4	0.36	0.0439535	13.8	16.25	136.5	104.9	113.6	66.4	88.3	90.3	FALSE
Gpc1	1.565	122	78	0.65	0.123274	8.09	29	116.6	110.1	129	107.7	62	74.5	FALSE
Gpd1	1.033	101.6	98.4	0.05	0.520104	3.19	10.36	105.9	99.6	101.1	87.6	97.9	107.9	FALSE
Gpd2	1.142	106.6	93.4	0.19	0.474873	16.52	12.84	85.2	116.2	114.4	100.1	80.8	103.4	FALSE
Gphn	1.185	108.4	91.6	0.24	0.152134	8.59	12.04	101.9	118	102.2	86.3	86.1	105.5	FALSE
Gpi	0.924	96.1	103.9	-0.11	0.0169777	2.45	1.09	93.4	96.5	98	102.7	104.5	104.9	FALSE
Gpihbp1	1.636	124.1	75.9	0.71	0.070929	11.2	28.74	124.1	113.2	141.2	51.7	75.8	94	FALSE
Gpt	1	100	100	0	0.468521	1.36	12.02	96.6	95.6	98.2	96.6	95.5	117.5	FALSE
Grsf1	1.806	128.7	71.3	0.85	0.334995	30.33	38.32	76.2	143.9	124.3	68.8	63.9	122.8	FALSE
Guk1	0.369	53.9	146.1	-1.44	0.230576	19.17	68.53	67.3	48.1	50.1	248.3	135.9	50.4	FALSE
Gusb	1.086	104.1	95.9	0.12	0.477112	10.01	3.47	111.6	91.5	105.1	94.1	100.8	96.8	FALSE
Gyg1	1.291	112.7	87.3	0.37	0.0338859	5.45	9.73	116.8	112.4	104.8	81	87.1	98	FALSE
Gys1	0.834	91	109	-0.26	0.0664077	6.92	14.64	87.1	92.6	80.6	104.4	102.9	132.3	FALSE
H1-4	1.363	115.4	84.6	0.45	0.021782	9.9	8.04	124.5	115	102	80.4	84.3	93.8	FALSE
H2ac20	1.632	124	76	0.71	0.00136646	4.41	7.07	127.8	117.1	123.6	72.6	75.8	83.2	FALSE
H2az2	1.814	128.9	71.1	0.86	0.15819	33.48	5.49	78.5	159.6	137.3	70.4	75.7	78.5	FALSE
H2bc3	1.977	132.8	67.2	0.98	0.0267507	4.25	19.37	121.9	130	132.2	62.2	65.8	87.9	FALSE
Habp2	1.264	111.7	88.3	0.34	0.129799	11.61	1.71	94.3	115	117.1	92.9	91	89.8	FALSE
Hadh	1.498	119.9	80.1	0.58	0.0802014	25.82	17.43	94.2	115.3	156.1	77	65.1	92.3	FALSE
Haghl	1.329	114.1	85.9	0.41	0.134709	5.95	23.75	118.9	121.5	108.4	61.6	89.5	100.1	FALSE
Hars1	1.464	118.8	81.2	0.55	0.00158481	4.37	6.19	123.6	113.2	118.8	76.7	81.1	86.7	FALSE
Haus1	3.083	151	49	1.62	0.0633593	32.74	42.35	86.9	173.4	150.8	93.7	48.9	46.3	FALSE
Hba	1.682	125.4	74.6	0.75	0.0131888	18.63	11.34	110	120.9	156	71.9	62.6	78.6	FALSE
HBB	1.418	117.3	82.7	0.19	0.801647	18.83	3.69	80.2	115.7	111	94.3	97.3	101.5	FALSE
HBB	1.141	106.6	93.4	0.5	0.257742	22.3	18.79	84.5	133.5	117.1	82.6	75.3	107	FALSE
Hbb-b1	1.635	124.1	75.9	0.71	0.00810522	15.79	12.2	113.8	119	151.1	72.8	62.9	80.4	FALSE
Hdac11	1.729	126.7	73.3	0.79	0.253085	39.26	13.61	167.5	72.2	125.1	72.2	72.3	90.7	FALSE
Hddc2	2.055	134.5	65.5	1.04	0.0901596	3.58	37.71	132.9	132.2	124.5	47	64.3	99	FALSE
Hdhd5	1.657	124.7	75.3	0.73	0.00807972	11.4	8	106.1	128.2	131.8	77.4	72	84.5	FALSE
Hhatl	1.356	115.1	84.9	0.44	0.139848	22.41	19.22	90.3	115.8	142.4	99.1	67	85.4	FALSE
Hikeshi	1.185	108.5	91.5	0.24	0.0212639	5.78	3.71	112.8	110.7	101.1	87.9	94.2	93.4	FALSE
Homer1	1.59	122.8	77.2	0.67	0.0791277	10.58	22.63	104.1	128.3	121.2	67.2	76.2	102.9	FALSE
Hopx	1.534	121.1	78.9	0.62	0.0964363	22.79	2.5	92.5	121.8	147.4	77.5	79.4	81.4	FALSE
Hprt1	1.563	122	78	0.64	0.0190068	13.79	10.33	101.6	127.2	132.7	70.6	81.4	86.7	FALSE
Hs1bp3	1.498	119.9	80.1	0.58	0.126424	2.75	24.98	114.2	120.1	114.9	76.7	67	107.1	FALSE
Hsd17b8	1.406	116.9	83.1	0.49	0.0245638	7.09	13.76	111.8	116.9	128.3	68.9	83.1	90.9	FALSE
Hsdl2	1.477	119.2	80.8	0.56	0.0620578	23.41	17.48	101.2	109.1	153.9	73.9	67.9	94.1	FALSE
Hspa1a	1.619	123.6	76.4	0.7	0.0821999	2.99	21.04	120.5	113.7	118.8	73.4	71.3	102.3	FALSE
Hspa4l	1.293	112.8	87.2	0.37	0.148631	2.82	22.28	113.4	111.5	117.8	65.8	87.7	103.9	FALSE
Hspb2	1.165	107.6	92.4	0.22	0.0617253	6.82	8.14	99.7	111.2	113.4	96.9	83.3	95.5	FALSE
Hspb3	1.188	108.6	91.4	0.25	0.129473	9.69	9.44	95.6	112.7	114.5	99.6	82.7	94.9	FALSE
Hspbp1	1.045	102.2	97.8	0.06	0.953468	22.21	14.88	124.6	98.2	80	87.5	94	115.7	FALSE
Hspg2	1.481	119.4	80.6	0.57	0.0732107	5.69	18.53	114.1	123.2	110.4	73.3	77	102	FALSE
Htatsf1	1.346	114.8	85.2	0.43	0.0560222	12.31	14.63	108.3	130.3	104.1	76.7	80.5	100.1	FALSE
Iars1	2.168	136.9	63.1	1.12	0.00392196	10.98	14.2	139.3	138.4	114	63.8	63.7	80.8	FALSE
Igbp1	1.434	117.8	82.2	0.52	0.0539355	7.81	17	106.9	124.7	119.4	83.3	68.8	97	FALSE
Igh-1a	1.864	130.2	69.8	0.9	0.0272181	17.43	4.3	132.7	103.7	147.6	75.4	69.4	71.2	FALSE
Ighg1	1.225	110.1	89.9	0.29	0.538876	13.9	30.16	95.4	98.2	122	127.7	80.1	76.5	FALSE
Ighg2b	1.949	132.2	67.8	0.96	0.0106241	14.15	5.47	136.3	109.6	144.9	73.5	69.9	65.8	FALSE
Ighm	1.326	114	86	0.41	0.047964	13.76	2.27	134.7	104.3	110.6	83.4	85.4	81.6	FALSE
Igkc	1.525	120.8	79.2	0.61	0.0742682	18.17	23.84	112.9	102.6	144.4	101.4	74.1	64.7	FALSE
Il1rap	1.348	114.8	85.2	0.43	0.0568624	15.16	4.92	116.1	98.6	133.8	86.2	79	86.1	FALSE
Inhca	1.417	117.3	82.7	0.5	0.0173871	9.43	1.95	130.6	108.7	115.6	83.4	80.2	81.6	FALSE
Inppl1	1.341	114.6	85.4	0.42	0.0762806	14.26	15.06	130.9	112.7	98.5	74.1	84	99.8	FALSE
Ins1	1.473	119.1	80.9	0.56	0.0658923	8.56	22.68	114.7	115.3	132.9	61.5	78.2	97.4	FALSE
Ints1	1.299	113	87	0.38	0.186376	22.09	28.27	92.6	143.9	113.8	104.3	57.9	87.6	FALSE
Irgq	0.955	97.7	102.3	-0.07	0.7338	28.36	17.4	96.9	136.9	79.1	101.5	76.9	108.7	FALSE
Irs1	1.127	106	94	0.17	0.284157	5.57	29.06	114	104.9	116.8	58.6	101.2	104.5	FALSE
Isca1	1.597	123	77	0.68	0.142314	13.54	41.08	111.5	121.8	144.8	76.2	42.5	103.1	FALSE
Itfg2	1.424	117.5	82.5	0.51	0.21294	20.24	24.13	87.4	129.2	124.9	64.6	106.1	87.7	FALSE
Itgb1bp2	1.156	107.2	92.8	0.21	0.341469	4.46	13.62	99.3	108.2	106.1	91.8	84.8	110	FALSE
Itpr3	0.949	97.4	102.6	-0.07	0.599485	7.52	7.91	93.3	106.7	94.7	99.7	95	110.7	FALSE
Jade1	1.469	119	81	0.55	0.121844	38.5	20.81	85.7	114.8	181.3	84.4	55.6	78.1	FALSE
Jchain	1.262	111.6	88.4	0.34	0.351938	11.45	31.4	102	123.6	101.8	68.6	123	80.9	FALSE
Jph1	1.991	133.1	66.9	0.99	0.114223	5.09	35.12	115.7	126.8	126.2	59.7	63.4	108.3	FALSE
Jph2	1.818	129	71	0.86	0.0941985	5.42	30.39	115.5	124.4	128.5	59.4	68.4	103.8	FALSE
Jpt1	1.647	124.4	75.6	0.72	0.000620724	3.96	1.48	122.6	121.7	130.7	76.3	74.3	74.4	FALSE
Jpt2	1.296	112.9	87.1	0.37	0.0152351	12.38	10.05	135.7	110.4	110	71.9	86.8	85.2	FALSE
Kars1	1.352	115	85	0.44	0.0952551	10.11	13.06	113.3	119.6	97.9	83.8	82.2	103.3	FALSE
Kif16b	1.565	122	78	0.65	0.392007	9.3	48.93	122.5	105.1	104.3	67.1	61.2	139.7	FALSE
Kifbp	0.293	45.3	154.7	-1.77	0.0443569	44.87	18.59	90.1	43.9	44	160.5	150.4	111	FALSE
Klc2	1.536	121.1	78.9	0.62	0.0720226	4.96	22.56	121.8	115.1	127.1	60.6	79.3	96.1	FALSE
Klhl31	1.512	120.4	79.6	0.6	0.0571145	10.25	15.62	118.2	123.7	101.2	77.7	78.2	101.1	FALSE
Klhl40	1.688	125.6	74.4	0.76	0.0638262	4.12	24.07	124.5	128.6	118.5	59.1	73.7	95.5	FALSE
Klhl41	1.482	119.4	80.6	0.57	0.100644	6.91	23.71	124.4	121.2	108.9	62.4	81.8	101.2	FALSE
Kpna1	1.279	112.2	87.8	0.35	0.0790786	10.5	12.32	114.3	120.8	98.2	77.7	89.4	99.6	FALSE
KRT1	1.345	114.7	85.3	0.43	0.974579	26.13	32	70	116.6	113.8	136.6	84.6	78.4	FALSE
Krt10	1.059	102.8	97.2	0.08	0.410306	5.03	23.18	102.3	104.5	112.4	69.8	112.3	98.7	FALSE
KRT14	1.019	100.9	99.1	0.03	0.459699	24.18	33.33	64.6	100.8	103.2	151.7	98.9	80.9	FALSE
KRT16	0.925	96.1	103.9	-0.11	0.842399	31.15	47.51	59.6	109.4	110.2	151.2	118.3	51.4	FALSE
KRT2	1.323	113.9	86.1	0.4	0.787611	25.87	29.1	73.2	124.3	112.2	129	76.6	84.8	FALSE
KRT5	1.22	109.9	90.1	0.29	0.977998	25.47	25.56	71.1	117.6	112.9	127.7	78.3	92.5	FALSE
KRT6B	1.219	109.9	90.1	0.29	0.549913	38.13	60.92	47.1	104.6	100	197.4	82	68.9	FALSE
KRT7	1.461	118.7	81.3	0.55	0.000955783	4.54	2.53	112.7	123.4	118.7	79.9	81.3	84	FALSE
KRT76	0.86	92.5	107.5	-0.22	0.19438	17.73	11.03	91.7	105.8	73.8	106.5	99.3	122.9	FALSE
KRT9	1.251	111.2	88.8	0.32	0.86919	26.46	30.09	68.2	109.4	116	137.4	87.4	81.5	FALSE
Ktn1	2.408	141.3	58.7	1.27	0.124206	21.68	44.82	132.9	148.7	95.6	55.2	54.9	112.7	FALSE
Kyat1	1.28	112.3	87.7	0.36	0.0566285	8.21	10.03	109.7	100.9	118.9	84.3	85.7	100.6	FALSE
Kyat3	1.711	126.2	73.8	0.77	0.00866838	5.36	12.2	122.6	118.9	131.8	71.7	68.9	86.1	FALSE
L2hgdh	1.27	111.9	88.1	0.35	0.0940893	16.49	6.05	96.4	110.4	133.5	86.9	81.1	91.6	FALSE
Lama2	1.197	109	91	0.26	0.358895	3.61	19.76	104.3	110.3	103.1	87.1	80	115.2	FALSE
Lamb1	1.338	114.5	85.5	0.42	0.188006	3.15	23.56	108.3	113.9	114.7	85.1	68.4	109.5	FALSE
Lamc1	1.462	118.8	81.2	0.55	0.112088	4.45	21.78	110.7	114.1	120.8	78.1	70.6	105.7	FALSE
Lamp1	1.311	113.5	86.5	0.39	0.108635	11.18	20.04	103.9	110.1	128.5	83.9	69.7	103.9	FALSE
Lamtor5	1.164	107.6	92.4	0.22	0.158398	13.93	10.05	93.1	123.3	110.9	80.4	97	95.3	FALSE
Lancl2	1.206	109.3	90.7	0.27	0.132256	5.98	11.07	111.7	110	99.9	83.4	91.2	103.8	FALSE
Lars1	2.397	141.1	58.9	1.26	0.0032024	10.62	16.02	142.9	146.7	119.9	59.6	55.8	75	FALSE
Ldb3	2.219	137.9	62.1	1.15	0.0781684	2.93	36.55	133.3	131.5	126	51.2	59.3	98.8	FALSE
Lgals1	1.064	103.1	96.9	0.09	0.307138	0.92	12.64	105.4	103.7	105.4	99	81.7	104.8	FALSE
Lgals3	1.237	110.6	89.4	0.31	0.110894	8.58	11.92	99	109.3	117.6	103.4	82.3	88.4	FALSE
Lgalsl	1.009	100.4	99.6	0.01	0.805924	23.43	12.74	128.9	81.7	97.3	96.4	85.4	110.2	FALSE
Lhpp	0.983	99.1	100.9	-0.03	0.375935	3.88	3.29	101.9	94.4	99.3	98.3	101.1	105	FALSE
Limch1	1.41	117	83	0.5	0.215507	1.33	27.1	113.4	112.7	110.6	68.8	80	114.4	FALSE
Lims1	1.66	124.8	75.2	0.73	0.0825968	9.05	28.68	112.5	123.8	134.9	55.3	74.6	98.9	FALSE
Lman1	0.99	99.5	100.5	-0.01	0.880889	30.24	29.07	73.8	131.3	89.7	79.3	135.2	90.6	FALSE
Lmod3	1.037	101.8	98.2	0.05	0.409522	8.73	3.11	99.5	112.8	95.8	95.2	100.8	95.9	FALSE
Lnpk	1.922	131.6	68.4	0.94	0.0113083	16.63	8.61	106.7	148.6	138.1	72.7	62.1	71.8	FALSE
Lpin1	0.5	66.7	133.3	-1	0.742401	50.75	52.13	70.6	55.9	140.4	44.3	147.8	141.1	FALSE
Lrba	1.615	123.5	76.5	0.69	0.169626	6.69	41.38	117.5	131.5	117.1	48.6	112.5	72.8	FALSE
LRG1	1.511	120.4	79.6	0.6	0.0741594	25.81	17.1	113.2	96.2	157.2	66.2	92.3	74.9	FALSE
Lrrc20	1.372	115.7	84.3	0.46	0.771148	42.25	12.26	56.3	142.1	127	102.2	92.5	79.9	FALSE
Lrrd1	0.761	86.4	113.6	-0.39	0.0711831	14.42	5.54	77.3	83.5	101.5	108.3	109.8	119.7	FALSE
Macrod1	0.969	98.4	101.6	-0.05	0.446539	2.42	5.33	96.1	100.9	98.4	96.1	101.5	106.9	FALSE
Maob	1.333	114.3	85.7	0.41	0.252002	17.49	8.45	87.1	117.2	122.3	99.9	85.6	87.9	FALSE
Map1b	0.93	96.4	103.6	-0.11	0.16941	4.81	3.88	92.2	97.3	101.5	98.5	106	104.6	FALSE
Map2k3	0.98	99	101	-0.03	0.73937	5.82	11.83	93.7	104.8	96.8	98.8	91.1	114.7	FALSE
Map2k4	1.352	115	85	0.44	0.071711	4.81	14.8	118.2	114.1	107.4	75.2	84.4	100.6	FALSE
Map3k21	3.846	158.7	41.3	1.94	0.000485405	13.01	16.27	139.8	181.7	161.1	41.9	31.8	43.6	FALSE
Mapk14	1.085	104.1	95.9	0.12	0.106469	0.43	6.81	106.1	105.2	105.3	87.1	97.1	99.2	FALSE
Mapk9	1.235	110.5	89.5	0.3	0.0783298	9.2	15.42	106.6	124.9	107.2	73.8	86.8	100.7	FALSE
Mapkapk2	1.179	108.2	91.8	0.24	0.408835	6.38	18.15	103.1	112.2	99.2	83.1	87.4	115	FALSE
Mapkapk3	1.174	108	92	0.23	0.229156	8.5	12.78	102.4	116.4	99.6	87.2	86.7	107.7	FALSE
Mapre1	0.41	58.1	141.9	-1.29	0.16133	40.52	51.73	69.6	74.5	31.3	169.7	196.5	58.4	FALSE
Mapt	1.452	118.4	81.6	0.54	0.0835909	7.11	19.5	106.7	118	122.6	69.5	81.3	101.9	FALSE
Mark3	0.951	97.5	102.5	-0.07	0.526288	32.74	23.54	81.9	95.1	149.1	100	66.8	107	FALSE
Mars1	1.785	128.2	71.8	0.84	0.0512719	12.11	21.29	127.6	128.8	103.1	69.2	71.5	99.9	FALSE
Mavs	1.795	128.4	71.6	0.84	0.163939	25.28	24.1	83.7	131.8	138.2	73.5	68.1	104.7	FALSE
Mb	0.571	72.7	127.3	-0.81	0.0693109	23.71	13.81	69.9	69.3	102.7	122.4	101.6	134.2	FALSE
Mdh1	1.102	104.8	95.2	0.14	0.175284	8.1	8.8	98.9	102.6	115.3	93.1	86.8	103.3	FALSE
Mdh2	1.378	115.9	84.1	0.46	0.078916	17.44	15.21	94.9	118.4	135.2	85.9	70.2	95.5	FALSE
Me1	1.165	107.6	92.4	0.22	0.0760826	8.75	2.87	106.2	99.5	118.2	89.9	95	91.2	FALSE
Memo1	1.138	106.5	93.5	0.19	0.0986337	6.61	2.8	106.2	111.7	97.9	97.8	93.1	93.3	FALSE
Mesd	2.019	133.7	66.3	1.01	0.000928334	10.32	7.56	120.5	135.9	148.3	67.3	59.4	68.5	FALSE
Mix23	1.49	119.7	80.3	0.57	0.0169297	8.2	11.8	106.2	121.8	123.7	81.7	73.6	93.1	FALSE
Mlycd	1.519	120.6	79.4	0.6	0.051837	14.54	16.75	101.4	114.2	135.1	75.1	75	99.2	FALSE
Mmp25	1.366	115.5	84.5	0.45	0.288126	20.16	62.98	105.5	153.5	116.2	23.5	116.2	85	FALSE
Mob1b	1.189	108.6	91.4	0.25	0.602073	30.02	42.49	143.3	93.3	83.5	78.5	63.2	138.2	FALSE
Mob4	1.23	110.3	89.7	0.3	0.0507097	10.8	7.75	124.5	105.4	102.5	85.7	84.7	97.2	FALSE
Mpc1	1.241	110.8	89.2	0.31	0.447479	23.44	21.77	80.5	114.2	130.2	92	71.6	111.6	FALSE
Mpi	1.057	102.8	97.2	0.08	0.311963	5.31	4.47	97.5	101.3	108.2	94.5	95.9	102.7	FALSE
Mrpl1	3.368	154.2	45.8	1.75	0.0579012	38.63	54.22	88.1	203.7	165.6	49.2	72.4	21	FALSE
Mrpl18	2.254	138.5	61.5	1.17	0.0601212	10.56	40.34	127.1	154.7	152.2	67.5	29.6	69	FALSE
Mrpl23	1.095	104.5	95.5	0.13	0.64127	25.62	30.99	98.2	68	115.6	84.6	143.9	89.7	FALSE
Mrpl37	2.173	137	63	1.12	0.104802	7.8	39.92	126.4	116.7	136.4	58.2	55	107.3	FALSE
Mrps11	1.465	118.9	81.1	0.55	0.092092	17.82	28.91	112.7	106.8	147.1	77	55.7	100.7	FALSE
Mrps15	1.088	104.2	95.8	0.12	0.262466	19.24	14.04	92.1	132.7	102.8	94.5	76.6	101.2	FALSE
Mrps21	2.062	134.7	65.3	1.04	0.0888365	50.92	16.99	88.6	111.7	223	52.1	54.2	70.4	FALSE
Mrps27	1.171	107.9	92.1	0.23	0.616168	10.85	22.98	91.4	113.6	105.2	121.5	89.8	78.7	FALSE
Msrb3	1.009	100.5	99.5	0.01	0.470407	4.03	6.42	99.2	106.5	99.5	91.8	98.6	104.4	FALSE
Mstn	1.496	119.9	80.1	0.58	0.096005	16.53	0.74	93.4	126.2	126.7	85.3	84.1	84.3	FALSE
mt-Nd3	1.058	102.8	97.2	0.08	0.747056	26.88	37.29	71.6	119.6	120.3	113.1	55	120.5	FALSE
Mtch2	1.024	101.2	98.8	0.03	0.70651	18.18	16	82.7	106.9	119.6	107.3	79.1	104.4	FALSE
Mtco2	1.25	111.1	88.9	0.32	0.231982	21.09	22.87	89.5	111.8	137	89.4	66.3	106	FALSE
Mtfp1	1.365	115.4	84.6	0.45	0.104798	13.89	13.09	94.5	124.8	115.6	84.7	79	101.3	FALSE
Mtpn	1.321	113.8	86.2	0.4	0.0771782	11.01	3.25	96.6	118.9	116.2	88	92.8	87.5	FALSE
Mtr	1.708	126.2	73.8	0.77	0.0695862	4.57	30.81	137.4	134	125.6	80.9	43.6	78.4	FALSE
Mtres1	1.462	118.8	81.2	0.55	0.0434192	6.02	16.6	111.8	119.4	126.1	67.1	81.7	93.9	FALSE
Mvp	1.239	110.7	89.3	0.31	0.0660634	17.24	11.48	98.9	110.4	137.8	90.7	73.2	89	FALSE
Mybpc3	1.299	113	87	0.38	0.141294	29.11	7.06	94.3	104.7	159	75	80.6	86.4	FALSE
Mycbp	1.542	121.3	78.7	0.62	0.19674	17.39	41.13	103.2	111.6	142.5	72.4	52.7	117.6	FALSE
Mycbp2	1.221	109.9	90.1	0.29	0.383555	19.46	5.64	83.4	116.7	121.8	95.6	86.7	95.9	FALSE
Mydgf	1.981	132.9	67.1	0.99	0.00884527	14.44	7.63	108.7	134.4	145.1	76.8	67.1	67.9	FALSE
Myh11	1.483	119.5	80.5	0.57	0.091871	12.41	23.37	101.7	128.9	125.1	61.1	84.4	98.8	FALSE
Myh3	1.181	108.3	91.7	0.24	0.499206	19.63	24.34	86.7	104	128.2	118.8	74.2	88.1	FALSE
Myh4	1.232	110.4	89.6	0.3	0.136369	13.99	9.1	94.1	109.8	124.8	99.2	82.9	89.1	FALSE
Myh7	1.243	110.8	89.2	0.31	0.123658	14.05	10.4	93.2	115.1	123.2	96.9	79	92.6	FALSE
Myh9	1.348	114.8	85.2	0.43	0.179288	14.92	38.84	105.7	120.2	142.1	43.2	89.2	99.6	FALSE
Myl1	1.774	127.9	72.1	0.83	0.051013	30.02	11.56	96.5	124.3	174.6	75	59.6	70	FALSE
Myl11	1.983	133	67	0.99	0.0327778	25.64	6.45	103.3	131	172.4	66.1	59.7	67.5	FALSE
Myl2	1.488	119.6	80.4	0.57	0.134829	40.57	3.64	92.3	104.6	188	70.2	70.2	74.7	FALSE
Myl3	1.719	126.5	73.5	0.78	0.0524324	32.18	11.88	97.6	121	180.6	72.5	57.8	70.4	FALSE
Myl4	1.611	123.4	76.6	0.69	0.0726393	29.42	2.62	100.5	113.7	171.6	70.6	70.1	73.5	FALSE
Mylk	1.152	107.1	92.9	0.2	0.171635	9.48	11.28	114.9	95.7	111.2	80.9	96.5	100.8	FALSE
Mylk2	0.988	99.4	100.6	-0.02	0.696444	5.88	9.81	99.8	96.2	107.9	88	101	107	FALSE
Myo9b	1.31	113.4	86.6	0.39	0.0601315	12.81	9.82	96.6	124.1	118	93.7	77.5	90.1	FALSE
Myoc	1.436	117.9	82.1	0.52	0.0698651	7.78	16.11	105.1	122.7	112.9	78.6	78.2	102.5	FALSE
Myom1	2.049	134.4	65.6	1.03	0.0964175	1.55	37.71	128.3	129.9	125.9	50.7	62.6	102.5	FALSE
Myot	1.978	132.9	67.1	0.98	0.075563	13.12	31.24	133.1	134.8	105.7	57.1	67.3	102.1	FALSE
Mypn	2.176	137	63	1.12	0.059499	7.56	31.66	126.2	139.9	121	58	58	96.9	FALSE
Narf	1.012	100.6	99.4	0.02	0.821036	59.59	75.94	116.4	115.1	26.9	113.7	200.5	27.5	FALSE
Nars1	2.445	141.9	58.1	1.29	0.0047107	1.42	10.99	141.1	137.5	140.7	55.4	57.5	67.8	FALSE
Nasp	1.323	113.9	86.1	0.4	0.0567569	7.98	17.3	109.1	116.1	127.7	66.2	87.8	93.1	FALSE
Naxd	1.277	112.2	87.8	0.35	0.00528568	2.94	5.31	113	108.7	115.1	82.8	88.5	92	FALSE
Naxe	1.377	115.9	84.1	0.46	0.00348822	6.39	4.86	107.8	115.5	122.5	83.8	81.2	89.2	FALSE
Ncdn	1.219	109.9	90.1	0.29	0.146751	11.53	4.33	113.9	93.5	116	87.7	93.4	95.4	FALSE
Ncln	0.839	91.3	108.7	-0.25	0.271531	8.25	21.36	98.8	84.5	87.8	104.6	135.2	89.2	FALSE
Ncoa7	1.1	104.8	95.2	0.14	0.988486	4.3	30.28	98.7	94.1	102.5	89.7	78.4	136.4	FALSE
Ndrg1	1.129	106.1	93.9	0.18	0.199169	25.4	33.95	99.6	154.4	104.4	92.5	49.2	99.8	FALSE
Ndufa10	1.348	114.8	85.2	0.43	0.103083	11.46	14.67	98.1	111.6	123.5	82.8	80.1	103.9	FALSE
Ndufa11	1.078	103.8	96.2	0.11	0.594481	11	19.45	90.4	110.7	109.5	101.5	75.7	112.2	FALSE
Ndufa12	1.196	108.9	91.1	0.26	0.415709	24.23	21.07	81.6	110.9	134.3	92.7	71.1	109.4	FALSE
Ndufa13	1.261	111.5	88.5	0.33	0.340752	24.52	28.57	85	110.1	139.6	87.4	63.7	114.2	FALSE
Ndufa2	1.494	119.8	80.2	0.58	0.0696528	16.86	17.13	95.4	122.6	133.9	82	68.9	97.2	FALSE
Ndufa4	1.274	112.1	87.9	0.35	0.345327	24.18	25.56	83.1	113.5	136.6	89.1	66.1	111.6	FALSE
Ndufa5	1.573	122.3	77.7	0.65	0.123913	20.47	17.6	88.8	126.6	132.6	80.5	71.3	100.2	FALSE
Ndufa6	1.263	111.6	88.4	0.34	0.120287	14.63	14.45	93.4	124	119.1	96	73.2	94.3	FALSE
Ndufa8	1.469	119	81	0.55	0.191278	19.4	25.94	90.2	119.2	133.8	81.2	65.9	109.7	FALSE
Ndufa9	1.045	102.2	97.8	0.06	0.399737	5.96	12.82	97.2	105.3	109.4	82.1	100.7	105.4	FALSE
Ndufaf7	1.258	111.4	88.6	0.33	0.112647	16.06	18.88	97.5	134.2	112.6	67.4	89.5	98.7	FALSE
Ndufb1	1.377	115.9	84.1	0.46	0.26456	15.59	26.52	91.4	122.6	120.2	87.3	65.8	112.7	FALSE
Ndufb10	1.359	115.2	84.8	0.44	0.12633	16.83	18.33	92.8	119.8	130	88.1	69	100.2	FALSE
Ndufb3	1.242	110.8	89.2	0.31	0.364501	17.37	4.68	85.3	117.6	117.2	94.3	88.5	97.1	FALSE
Ndufb4	1.083	104	96	0.12	0.261932	12.11	15.35	94.2	120.2	108.2	101.4	76.1	99.9	FALSE
Ndufb7	0.918	95.7	104.3	-0.12	0.551602	24.24	32.33	65.7	101.7	105.9	143.1	72.8	110.8	FALSE
Ndufb8	1.365	115.4	84.6	0.45	0.358439	22.33	28.68	83	118.8	130.5	87	64.8	115.8	FALSE
Ndufc2	1.377	115.8	84.2	0.46	0.305176	17.04	22.96	88.6	114.6	124.8	83.3	74.5	114.2	FALSE
Ndufs1	1.499	120	80	0.58	0.071028	12.99	18.83	99.6	119.9	129	80	70.3	101.2	FALSE
Ndufs2	1.334	114.3	85.7	0.42	0.291376	26.17	21.77	80.1	122.5	137.1	102.6	65.9	91.8	FALSE
Ndufs3	1.337	114.4	85.6	0.42	0.163485	17.45	17.74	91.4	115.7	130.2	86.5	72.6	103.6	FALSE
Ndufs4	1.339	114.5	85.5	0.42	0.312727	15.6	25.63	90.5	114.7	123.5	85.7	70	115.6	FALSE
Ndufs6	1.235	110.5	89.5	0.3	0.0749359	12.23	8.87	97.3	111.1	124.4	90	80.8	96.5	FALSE
Ndufs8	1.438	118	82	0.52	0.190339	18.22	22.61	89.6	124.9	125.9	86.8	66.8	106	FALSE
Ndufv1	1.494	119.8	80.2	0.58	0.0570885	8.73	18.13	107.3	115.1	127.5	77	72.5	100.6	FALSE
Ndufv3	1.554	121.7	78.3	0.64	0.150935	25.3	10.61	83.8	132.2	138.4	85.1	72	88.4	FALSE
Nebl	2.041	134.2	65.8	1.03	0.107319	15.96	47.51	156.7	135.5	113.6	33.1	66.4	94.6	FALSE
NEDD8	1.422	117.4	82.6	0.51	9.90636e-05	2.81	2.67	113.7	120	118.7	80	83.5	84.1	FALSE
Nefm	1.676	125.3	74.7	0.74	0.106148	24.29	29.8	143.8	89.8	140.5	83.8	49.8	92.2	FALSE
Nek7	1.054	102.6	97.4	0.08	0.188654	1.84	9.06	103.9	107.3	103.9	85.1	101.1	98.7	FALSE
Nek9	1.165	107.6	92.4	0.22	0.321192	9.83	15.8	101.3	117.7	98.4	84.4	86.9	111.3	FALSE
Nes	1.935	131.9	68.1	0.95	0.227393	27.7	38.58	134	141.2	80.9	57.8	69.2	116.9	FALSE
Neu2	1.09	104.3	95.7	0.12	0.0839464	1.79	5.59	105.6	102.7	106.3	99.4	96.9	89.2	FALSE
Ngly1	1.138	106.4	93.6	0.19	0.237522	4.78	16.17	104.8	103.9	113.2	78	92.1	108	FALSE
Nherf1	1.987	133.1	66.9	0.99	0.0121201	25.65	14.59	119.9	117.8	180.8	51.8	69.5	60.3	FALSE
Nherf2	2.264	138.7	61.3	1.18	0.0033707	15.41	13.87	114.7	137.6	156.7	60.8	56.6	73.6	FALSE
Niban1	2.176	137	63	1.12	0.00277213	14.7	13.62	157.1	135.4	117	55.6	62.2	72.7	FALSE
Nipsnap2	1.929	131.7	68.3	0.95	0.0112187	17.12	17.24	107.8	130.9	152.4	67.8	58.7	82.5	FALSE
Nmi	1.383	116.1	83.9	0.47	0.692873	45.07	31.85	61.8	159.9	105.5	124.3	72.2	76.3	FALSE
Nmnat3	1.864	130.2	69.8	0.9	0.111654	15.82	31.04	98.7	135.4	125.4	64.3	67.3	108.8	FALSE
Nmt1	1.443	118.1	81.9	0.53	0.124603	3.89	31.78	123	119.3	128.9	85.2	48.8	94.8	FALSE
Nol3	1.203	109.2	90.8	0.27	0.269526	14.29	7.32	120.5	109.1	90.3	88.2	90.7	101.1	FALSE
Nomo1	1.432	117.8	82.2	0.52	0.0502411	21.88	14.73	110.9	101.9	151.8	67.5	77.4	90.5	FALSE
Nppa	1.278	112.2	87.8	0.35	0.310018	76.55	20.96	80.4	69.5	252.7	62.9	53.7	80.8	FALSE
Nqo2	0.976	98.8	101.2	-0.03	0.443391	2	2.88	100.5	100	96.8	102.7	97.5	102.4	FALSE
Nrbp1	1.778	128	72	0.83	0.0923599	3.25	31.5	125.1	129.2	121.1	53.9	70.4	100.4	FALSE
Nrdc	1.263	111.6	88.4	0.34	0.0150949	5.23	6.65	115.7	110.5	104.2	85.5	87.4	96.7	FALSE
Nsf	1.584	122.6	77.4	0.66	0.067069	5.71	25.82	121.8	134.1	121.5	53.8	76.9	91.8	FALSE
Nsun2	0.774	87.3	112.7	-0.37	0.293163	3.74	26.69	89.1	83.7	89.6	141.2	115.1	81.3	FALSE
Nt5c1a	1.442	118.1	81.9	0.53	0.0952122	19.32	13.63	90.8	132.9	125.7	92.6	70.8	87.2	FALSE
Nt5c3a	1.2	109.1	90.9	0.26	0.0286666	1.09	5.7	110	109	107.6	90.8	86.1	96.5	FALSE
Nt5c3b	1.576	122.4	77.6	0.66	0.139043	24.16	40.79	121.7	98.9	159.5	77.2	41.6	101.1	FALSE
Nub1	1.11	105.2	94.8	0.15	0.306977	18.57	8.56	90.1	129.4	103.5	99.8	84	93.2	FALSE
Nucb2	1.702	126	74	0.77	0.0554391	21.4	4.5	151	125.6	97.6	72.9	79.1	73.8	FALSE
Nucks1	1.092	104.4	95.6	0.13	0.0503575	3.87	4.45	104.8	108.8	100.7	99.1	96	90.7	FALSE
Nudcd1	1.307	113.3	86.7	0.39	0.0692944	11.22	15.23	106.1	105.6	127.9	77.3	81.2	101.9	FALSE
Nudt21	1.063	103.1	96.9	0.09	0.945326	44.04	39.14	82.7	69.7	153.1	142.5	74.2	77.8	FALSE
Nudt4	1.094	104.5	95.5	0.13	0.0995449	8.25	9.44	99.9	106.1	117.5	82.1	97.4	97	FALSE
Nxn	1.347	114.8	85.2	0.43	0.0858315	6.91	16.9	105	116.1	120.2	71.7	86.2	100.9	FALSE
Obscn	1.818	129	71	0.86	0.247854	15.74	44.76	133.3	118.9	96.9	58.9	65.4	126.7	FALSE
Oga	1.891	130.8	69.2	0.92	0.0102529	20.49	14.53	115	119.9	164.5	59.4	63.4	77.9	FALSE
Ogdh	1.553	121.7	78.3	0.63	0.0566875	18.99	19.55	98.2	119.6	143.9	77	65.3	96	FALSE
Ola1	1.059	102.9	97.1	0.08	0.684143	5.7	8.34	106.1	102.7	94.9	91.6	96.9	107.8	FALSE
Oplah	1.072	103.5	96.5	0.1	0.320874	4.4	6.86	98.8	101.6	107.6	92.3	94.8	104.9	FALSE
Optn	1.18	108.3	91.7	0.24	0.522274	2.32	19.63	103.1	106.2	101.4	83.7	87.4	118.2	FALSE
Or8g17	0.936	96.7	103.3	-0.1	0.903049	30.26	16.14	132.1	72.4	94.8	83.6	101.3	115.9	FALSE
Osbpl1a	1.091	104.3	95.7	0.13	0.116779	3.68	7.76	102.5	104.1	109.9	86.8	95.4	101.4	FALSE
Otol1	1.621	123.7	76.3	0.7	0.0742607	30.55	32.35	95.4	124.6	174.8	43.3	76.9	85	FALSE
Oxsm	1.495	119.8	80.2	0.58	0.626407	5.6	104.14	93.2	103.9	96.5	19.7	222.2	64.6	FALSE
Pa2g4	1.402	116.7	83.3	0.49	0.0623615	8.68	12.86	117.1	100.4	117.3	83.6	80.2	101.4	FALSE
Pacsin3	1.372	115.7	84.3	0.46	0.0633299	13.17	8.31	95.8	122.4	120.5	87.8	79.5	93.9	FALSE
Paics	1.142	106.6	93.4	0.19	0.218494	6.54	8.53	96.7	107.9	109	87.9	94.5	104	FALSE
Palmd	0.972	98.6	101.4	-0.04	0.659213	14.37	76.5	83.9	107.1	110.3	18.6	169.9	110.2	FALSE
Pals2	1.907	131.2	68.8	0.93	0.00559927	13.21	14.78	112.5	132.4	146.9	59.1	69.4	79.6	FALSE
Pank4	1.305	113.2	86.8	0.38	0.056602	3.63	11.36	108.6	109.4	116	81.9	83.8	100.2	FALSE
Park7	1.005	100.3	99.7	0.01	0.672217	2.9	5.42	101.3	97.7	103.4	100.8	103.6	93.2	FALSE
Parva	1.309	113.4	86.6	0.39	0.0579579	10.09	0.65	121.2	99.3	115.2	88.7	87.6	88	FALSE
Pc	1.965	132.5	67.5	0.97	0.0029588	12.51	10.53	113.5	133	146.1	67.7	62.7	77	FALSE
Pclo	0.819	90.1	109.9	-0.29	0.0785938	4.68	7.83	98.1	89.9	91.3	97.2	112	111.5	FALSE
Pdhx	1.477	119.3	80.7	0.56	0.0538722	14.57	17.15	99.7	118.8	133.8	80.4	69.6	97.7	FALSE
Pdk4	1.217	109.8	90.2	0.28	0.236607	32.37	11.9	92.2	96	158.8	78.3	78.9	95.9	FALSE
Pdlim1	2.259	138.6	61.4	1.18	0.0563145	3.88	32.76	132.6	137.9	127.6	50.9	58.7	92.4	FALSE
Pdlim3	1.627	123.9	76.1	0.7	0.0501017	10.29	22.73	135.1	125.2	109.9	59.1	76.9	93.9	FALSE
Pdxp	1.484	119.5	80.5	0.57	0.0464494	7.29	14.98	105.8	117.3	122.1	79	76.3	99.5	FALSE
Pea15	1.59	122.8	77.2	0.67	0.00375673	8.72	9.71	111.3	132.3	125.6	79	68.6	83.1	FALSE
Perm1	0.652	79	121	-0.62	0.324756	28.09	59.93	60	98.1	64.4	211	67.7	98.8	FALSE
Pex19	1.372	115.7	84.3	0.46	0.112748	3.75	16.61	114.9	113.3	107	82.6	77.4	105	FALSE
Pfkfb1	1.165	107.6	92.4	0.22	0.380479	1.21	19.06	104.2	105.4	106.7	78.9	90.5	114.3	FALSE
Pfkl	1.343	114.6	85.4	0.43	0.0515328	18.97	5.04	106.4	108.3	146.9	75	80.7	82.7	FALSE
Pfkm	0.942	97	103	-0.09	0.19715	10.04	4.88	100.5	99.7	83.6	100.1	105.8	110.4	FALSE
Pfn2	1.06	102.9	97.1	0.08	0.269904	8.74	2.25	113.9	101.2	96.4	98.6	95.4	94.4	FALSE
Pgk1	1.002	100.1	99.9	0	0.311608	2.59	1.68	100.6	100.3	96	103	100.1	100.1	FALSE
Pgm5	1.421	117.4	82.6	0.51	0.0530345	18.52	7.72	100.5	113.2	143.4	79.6	75.5	87.8	FALSE
Pgp	1.114	105.4	94.6	0.16	0.121217	5.44	5.88	110.7	99.6	103.1	92.5	92	102	FALSE
Phb1	1.7	125.9	74.1	0.77	0.0589648	23.41	24.56	93.9	134.6	151.7	79.1	53.1	87.6	FALSE
Phka1	1.243	110.8	89.2	0.31	0.191045	7.7	14.59	109.3	114.8	98.5	81.8	88	107.6	FALSE
Phkb	1.298	113	87	0.38	0.176803	7.69	17.4	110.6	116.8	100.2	78.6	85.2	108.6	FALSE
Phkg1	1.201	109.1	90.9	0.26	0.291547	7.18	13.78	108	111.3	96.8	84.6	89.9	109.4	FALSE
Phpt1	1.072	103.5	96.5	0.1	0.054747	2.9	1.77	104.2	105	99.5	98.8	97.2	95.4	FALSE
Pin4	1.376	115.8	84.2	0.46	0.102659	19.88	8.75	139.9	111.9	94.5	81.3	79.4	93.1	FALSE
Pip4k2b	1.359	115.2	84.8	0.44	0.168037	10.44	24.77	104.7	126.6	108.1	70	79.5	111.1	FALSE
Pithd1	1.244	110.9	89.1	0.32	0.134227	3.21	12.47	104.2	109.1	110.9	87.7	83.3	105	FALSE
Plcd4	0.864	92.7	107.3	-0.21	0.416342	16.05	9.4	91	112.4	82.7	105.3	94.5	114.1	FALSE
Plcg1	1.655	124.7	75.3	0.73	0.0960994	3.39	25.59	123.9	118.5	115.9	71.6	66	104.2	FALSE
Plch2	1.344	114.7	85.3	0.43	0.54352	21.19	15.18	117	120.3	79.9	85	87	110.8	FALSE
Plec	2.128	136.1	63.9	1.09	0.197299	18.61	47.29	134.5	132.2	94.6	53.8	62.1	122.7	FALSE
Plin1	1.623	123.7	76.3	0.7	0.153076	53.8	8.95	107.2	81	218.3	58.1	66.1	69.3	FALSE
Plin4	1.06	102.9	97.1	0.08	0.914606	15.15	5.98	82.3	109.4	107.5	101.4	93.7	105.6	FALSE
Pln	0.946	97.2	102.8	-0.08	0.692207	91.6	10.48	44.7	74.2	256.2	66	80.5	78.4	FALSE
Plp2	1.787	128.2	71.8	0.84	0.269759	22.57	53.11	119.2	144.8	91.4	130.3	47.6	66.7	FALSE
Plpbp	1.342	114.6	85.4	0.42	0.0303236	0.42	8.52	113.5	112.8	113.8	80.5	84.6	94.9	FALSE
Poln	0.793	88.5	111.5	-0.33	0.422424	17.37	13.06	112.9	81.2	89.5	89.5	112.9	113.9	FALSE
Pon1	1.365	115.4	84.6	0.45	0.0894762	14.85	16.39	129.3	95.9	118.1	71.1	86.5	99.1	FALSE
Pon3	1.435	117.9	82.1	0.52	0.273561	25.17	4.67	80.3	132.2	126.3	82.6	90.6	88.1	FALSE
Ppie	1.157	107.3	92.7	0.21	0.353223	2.45	20.16	107.1	103.4	108.5	75.4	92.6	113.1	FALSE
Ppil3	1.381	116	84	0.47	0.527814	30.97	39.45	134.4	71	124.3	125.6	54.6	90	FALSE
Ppip5k1	1.276	112.1	87.9	0.35	0.104633	8.01	20.18	125.1	106.6	115.2	65.2	90.2	97.7	FALSE
Ppm1a	1.247	111	89	0.32	0.0792464	1.92	9.66	109.6	106.2	110	84.9	87.9	101.4	FALSE
Ppp1cc	1.224	110.1	89.9	0.29	0.0633257	8.14	11.15	108	120.2	102.7	80.6	88.2	100.4	FALSE
Ppp1r12b	1.161	107.4	92.6	0.21	0.477528	32.94	49.14	76.1	150.1	110.9	41.1	95.6	126.1	FALSE
Ppp1r1a	1.263	111.6	88.4	0.34	0.161545	14.85	3.89	92.2	112.5	124.3	89.1	87.6	94.3	FALSE
Ppp1r3a	1.667	125	75	0.74	0.121148	3.4	30.86	118.8	124.9	117.2	60.4	71.3	107.4	FALSE
Ppp2cb	1.216	109.8	90.2	0.28	0.0668136	8.7	8.88	106.2	100.9	119.3	87.3	85.8	100.5	FALSE
Ppp2r2d	1.508	120.2	79.8	0.59	0.0949486	11.13	21.2	101	123.3	123.3	81.8	67.6	103	FALSE
Ppp2r5b	1.015	100.7	99.3	0.02	0.835196	6.91	31.97	90.1	103.3	95.5	140.6	76.4	94.1	FALSE
Ppp2r5e	1.282	112.4	87.6	0.36	0.485091	16.95	23.81	123.7	106.3	87.8	79.5	82.9	119.8	FALSE
Pptc7	1.36	115.2	84.8	0.44	0.128489	13.99	20.54	98.4	130.1	112.1	105.9	71.1	82.4	FALSE
Prdx4	1.536	121.1	78.9	0.62	0.0557869	25.1	7.36	100.3	116.7	161.5	76	67.7	77.9	FALSE
Prdx5	1.243	110.8	89.2	0.31	0.132417	17.26	11.81	96.4	105.3	133.3	84.7	80.3	100.1	FALSE
Prg4	1.472	119.1	80.9	0.56	0.089552	13.36	31.08	123.3	145	111.6	47.2	83.8	89.1	FALSE
Prkaa2	1.047	102.3	97.7	0.07	0.696018	12.17	9.6	101.9	114.4	89.6	89	97.3	107.7	FALSE
Prkaca	1.22	109.9	90.1	0.29	0.482175	8.77	18.95	94.4	106	112.4	86.9	83.7	116.6	FALSE
Prkacb	1.268	111.8	88.2	0.34	0.233477	3.46	18.03	106.7	104.8	112	81.1	84.1	111.3	FALSE
Prkag3	0.923	96	104	-0.12	0.607897	10.52	7.19	91.5	110	92.7	95.4	109.9	100.5	FALSE
Prkar1a	1.096	104.6	95.4	0.13	0.161805	7.06	6.3	102.9	98.3	112.8	93.8	90.2	102	FALSE
Prkar2a	1.355	115.1	84.9	0.44	0.180526	6.57	17.5	100.8	112.4	113.9	82.9	80.7	109.3	FALSE
Prkca	0.677	80.8	119.2	-0.56	0.112339	27.09	5.18	56.2	98.7	83.3	113.5	125.4	123	FALSE
Prmt7	0.428	59.9	140.1	-1.23	0.0759511	39.4	3.22	97.8	48.7	55.7	130.1	137.5	130.2	FALSE
Prorsd1	0.94	96.9	103.1	-0.09	0.964425	21.24	18.25	119	103.3	77	79.1	111.6	109.9	FALSE
Prps1	1.4	116.7	83.3	0.49	0.114133	4.09	17.45	116	113.2	107.1	77.3	80.9	105.5	FALSE
Prpsap1	1.37	115.6	84.4	0.45	0.0826578	4.78	14.4	111.8	106.3	117	81.6	80.4	103	FALSE
Prpsap2	0.975	98.7	101.3	-0.04	0.793234	2.55	9.87	99.3	103.7	99.2	88.5	101.8	107.6	FALSE
PRSS1	1.175	108	92	0.23	0.190063	10.35	4.98	114.3	93.5	110	98.9	89.6	93.6	FALSE
Prune1	1.244	110.9	89.1	0.31	5.80549e-05	1.54	1.49	110.7	112.8	109.4	89	90.3	87.7	FALSE
Prxl2b	1.335	114.4	85.6	0.42	0.00420513	4.99	1.97	120.9	113.6	109.6	87.1	85.1	83.8	FALSE
Psmc4	1.72	126.5	73.5	0.78	0.0526935	5.5	20.69	122.1	126.9	113.8	68.2	71	97.9	FALSE
Psmd1	1.765	127.7	72.3	0.82	0.0530617	4.49	20.9	121.9	126.8	115.9	68.9	69.1	97.4	FALSE
Psmd13	1.664	124.9	75.1	0.73	0.0561126	3.19	19.44	120.4	123.7	116.1	72.4	69.6	97.8	FALSE
Psmd2	1.665	124.9	75.1	0.74	0.0501244	4.82	19.25	118.5	126.7	115.5	70.5	71.2	97.5	FALSE
Psmd4	1.832	129.4	70.6	0.87	0.0511331	5.04	21.77	126.5	125.7	115.5	66.8	68.6	96.9	FALSE
Psmd7	1.517	120.5	79.5	0.6	0.0591453	3.83	18.1	119.3	122.6	113.6	68.4	78.6	97.5	FALSE
Psmd8	1.946	132.1	67.9	0.96	0.0516255	5.36	26.25	121.4	134.6	125.3	59.5	64.4	94.8	FALSE
Psme3ip1	1.066	103.2	96.8	0.09	0.27155	23.3	13.66	91.8	139.8	99.8	93.6	99.2	75.8	FALSE
Psme4	1.487	119.6	80.4	0.57	0.0576203	2.63	14.98	118.8	112.8	114.8	77.2	77.1	99.1	FALSE
Ptgr3	2.095	135.4	64.6	1.07	0.00581157	14.28	15.71	111.3	135.3	148.4	64.6	59.9	80.4	FALSE
Ptpa	1.441	118.1	81.9	0.53	0.00398128	6.27	7.5	123.6	109.1	118.5	77.1	82.2	89.5	FALSE
Ptpn23	1.438	118	82	0.52	0.244508	60.84	28.03	220.5	78.6	89.8	55.8	92.8	62.5	FALSE
Ptrh2	1.09	104.3	95.7	0.12	0.313149	22.9	10.21	87.9	103.3	136.9	97	94.8	80	FALSE
Purb	1.301	113.1	86.9	0.38	0.469501	5.26	31.05	106.9	100.2	111.2	127.1	72.4	82.2	FALSE
Pus7l	1.298	113	87	0.38	0.515517	22.61	45.31	103.7	86.1	134.3	79.9	57.7	138.3	FALSE
Pvalb	0.866	92.8	107.2	-0.21	0.337018	4.33	9.72	101	94	93.6	108.6	110.6	92.2	FALSE
Pygb	1.487	119.6	80.4	0.57	0.0808115	30.68	10.56	105.3	101.8	170.3	70.8	68.7	83.2	FALSE
Qars1	1.276	112.1	87.9	0.35	0.115363	6.92	12.79	109.3	115.8	100.8	83.6	85.7	104.8	FALSE
Qki	1.851	129.9	70.1	0.89	0.0934461	10.05	38.85	118.7	145.2	134.4	90.2	38.8	72.6	FALSE
Rab1A	1.665	124.9	75.1	0.74	0.0156558	4.76	13.34	117.3	122	129	73.3	69.5	88.9	FALSE
Rab7a	1.367	115.5	84.5	0.45	0.0148592	2.53	7.93	118.1	113.1	113.1	80.1	82.7	92.9	FALSE
Rack1	1.515	120.5	79.5	0.6	0.0215911	5.41	13.01	118.4	125.5	112.7	78.1	72.4	92.9	FALSE
Ramac	1.824	129.2	70.8	0.87	0.00243291	0.83	5.67	130.9	129.6	128.7	71.1	65.9	73.8	FALSE
Rap1gds1	1.094	104.5	95.5	0.13	0.339708	4.59	8.68	97.7	105.9	105.8	96.6	88.6	105.4	FALSE
Rars1	1.392	116.4	83.6	0.48	0.095369	10.79	13.48	120.1	114.7	97.3	82.4	82.3	103.2	FALSE
Rbm12	1.459	118.7	81.3	0.54	0.0639067	22.11	10.93	111.5	150.2	99.2	89.5	73	76.5	FALSE
Rbm8a	1.156	107.2	92.8	0.21	0.204392	16.58	24.44	113	95	132.7	62.1	99.5	97.8	FALSE
Rbp7	1.47	119	81	0.56	0.222755	26.69	28.23	83.2	121.8	144.8	107.2	60.1	82.8	FALSE
Rbpms	0.499	66.5	133.5	-1	0.181322	47.89	10.84	59.7	53.8	121.5	135.7	119.6	109.6	FALSE
Rcan1	1.333	114.3	85.7	0.41	0.052249	9.04	16.6	128.7	109.4	111.6	69.4	83.8	97.1	FALSE
Rcsd1	1.054	102.7	97.3	0.08	0.3448	12.31	6.39	97.6	119.4	96.6	91.4	92.5	102.5	FALSE
Reep1	1.216	109.7	90.3	0.28	0.161869	10.03	26.12	103.9	117.3	127.1	58.6	96.5	96.6	FALSE
Reep5	1.664	124.9	75.1	0.73	0.069436	21.27	13.36	92.7	124.4	143.3	74.8	72.7	92.1	FALSE
Rfx2	1.9	131	69	0.93	0.0945899	6.29	33.69	118	133.3	122.7	57.1	64.6	104.3	FALSE
Rgs13	0.924	96	104	-0.11	0.146161	6.24	2.53	101.4	89.6	97.2	100.9	105.7	105.2	FALSE
Rida	1.515	120.5	79.5	0.6	0.00174512	2.72	5.7	118	119.6	124.3	79	75	84.1	FALSE
Rnf114	1.32	113.8	86.2	0.4	0.414433	0.94	25.25	106.9	106.3	104.9	80	80.6	121.3	FALSE
Rnf14	1.395	116.5	83.5	0.48	0.188611	18.17	20.75	91.3	132	113.6	81.5	73.4	108.2	FALSE
Rnf214	1.305	113.2	86.8	0.38	0.213558	18.91	51.99	109.9	155.5	118.6	28.9	96.3	90.9	FALSE
Rnf7	1.262	111.6	88.4	0.34	0.133488	5.61	15.75	108.2	116.8	104.8	85.8	78.5	105.9	FALSE
Rnh1	1.149	106.9	93.1	0.2	0.0855624	10.4	6.66	108.1	97.7	120.2	95.6	84.4	94	FALSE
RO60	0.704	82.6	117.4	-0.51	0.417363	59.14	55.32	81.2	30.2	122	193.1	115.2	58.4	FALSE
Rock2	1.247	111	89	0.32	0.217917	11.61	29.38	107.6	105	129.1	60.7	86.3	111.3	FALSE
Rpe	1.224	110.1	89.9	0.29	0.106107	2.6	16.93	113.5	110.9	116.8	92.8	69.5	96.5	FALSE
Rpia	1.045	102.2	97.8	0.06	0.0827426	2.65	4.32	101.4	106.7	102.8	91.6	98.4	99.1	FALSE
Rpl10	1.18	108.3	91.7	0.24	0.168692	5.04	21.16	108.3	119.1	110.7	93.8	66.5	101.7	FALSE
Rpl12	1.318	113.7	86.3	0.4	0.502349	40.1	38.69	61.4	138.2	143.2	105	47.4	104.8	FALSE
Rpl14	1.31	113.4	86.6	0.39	0.167813	5.64	19.55	111.5	116.7	104.2	74.2	85.1	108.4	FALSE
Rpl15	1.149	106.9	93.1	0.2	0.150603	11.51	15.08	98.5	123.5	107.8	93.8	75	101.4	FALSE
Rpl19	1.209	109.5	90.5	0.27	0.0964443	3.33	14.85	111.1	116.6	109.5	97.9	73	91.9	FALSE
Rpl23	1.122	105.8	94.2	0.17	0.16138	5.49	10.66	104.7	112.7	101.4	84	93.3	104	FALSE
Rpl26	1.143	106.7	93.3	0.19	0.363872	16.96	22.93	88.4	124.5	112.8	98.6	67.8	107.8	FALSE
Rpl27	1.28	112.3	87.7	0.36	0.0793004	12.38	14.66	98.8	126.8	114	89.1	73.1	98.3	FALSE
Rpl30	1.185	108.5	91.5	0.24	0.0847471	7.65	9.82	116.1	99.6	109.3	82.4	100.3	92.3	FALSE
Rpl31	1.287	112.5	87.5	0.36	0.0747699	7.42	14.34	109.1	121.3	105.4	84.8	77.3	101.9	FALSE
Rpl34	1.055	102.7	97.3	0.08	0.678361	14.34	24.14	86.2	111.5	112.1	105.7	70.3	114.3	FALSE
Rpl35	1.13	106.1	93.9	0.18	0.342421	3.8	13.09	102.6	101.4	108.8	90.8	86.4	110	FALSE
Rpl35a	1.24	110.7	89.3	0.31	0.120073	4.67	14.12	115.1	108.9	105	79.1	87.8	104.2	FALSE
Rpl37	1.171	107.9	92.1	0.23	0.175291	9.02	13.68	97.2	110.8	116.1	94.7	78.2	102.9	FALSE
Rpl4	1.361	115.3	84.7	0.44	0.110759	5.74	18.9	106.4	115	119.2	84.5	71.2	103.7	FALSE
Rpl6	1.229	110.3	89.7	0.3	0.0729591	9.94	15.68	104.4	126.5	111.1	90.4	70.8	96.7	FALSE
Rpl7	1.91	131.3	68.7	0.93	0.0842995	28.52	16.27	86.7	134.2	157.1	64.3	87.5	70.3	FALSE
Rpl7a	1.119	105.6	94.4	0.16	0.421515	10.27	25.71	98.5	102.5	119.1	118.1	70.2	91.6	FALSE
Rpl8	1.432	117.8	82.2	0.52	0.080068	11.33	19.38	110.6	129.9	105	73.5	77.3	103.7	FALSE
Rpn1	1.535	121.1	78.9	0.62	0.539917	36.47	15.71	64.6	132.7	137.2	103.3	75.7	86.4	FALSE
Rpn2	1.17	107.9	92.1	0.23	0.424987	17.79	7.41	84.4	118.9	114.7	86	98.1	98	FALSE
Rps14	1.465	118.9	81.1	0.55	0.0705799	5.17	17.53	110	121.9	114.5	78.2	74	101.5	FALSE
Rps15a	1.319	113.8	86.2	0.4	0.0766943	2.88	13.41	112.8	114.9	108.6	85.5	77.5	100.7	FALSE
Rps18	1.613	123.5	76.5	0.69	0.0619382	6.09	20.7	125.2	122	111.3	75.6	66.8	99.1	FALSE
Rps19	1.243	110.8	89.2	0.31	0.205756	4.27	14.55	111.5	107.3	102.3	86.3	84.1	108.5	FALSE
Rps20	1.656	124.7	75.3	0.73	0.0822216	8.99	25.33	129.5	122	108.3	73.7	63.7	102.8	FALSE
Rps24	1.431	117.7	82.3	0.52	0.0784013	5.18	15.97	116.9	116.6	106.6	81.5	76.2	102.3	FALSE
Rps25	1.593	122.9	77.1	0.67	0.0594036	4.68	18.06	119.4	121.8	111.3	75	72.9	99.7	FALSE
Rps3a	1.359	115.2	84.8	0.44	0.0515454	5.52	14.77	112.6	122.6	110.7	82.8	73.2	98.1	FALSE
Rps6	1.537	121.2	78.8	0.62	0.0568613	11.5	18.68	128.9	120.1	102.5	78.1	70.3	100.1	FALSE
Rptor	1.368	115.5	84.5	0.45	0.159944	36.84	9.9	174.4	88.8	105.8	77.3	69.2	84.5	FALSE
Rragc	1.011	100.6	99.4	0.02	0.563626	14.45	13.45	103.3	118.9	88.9	81.5	105.3	102.1	FALSE
Rragd	0.921	95.9	104.1	-0.12	0.0964691	6.72	1.98	87.2	98.8	97.5	103.3	107.4	105.8	FALSE
Rrbp1	1.711	126.2	73.8	0.78	0.161438	46.13	4.18	197.5	117.3	78.9	66	68.5	71.7	FALSE
Rrm1	0.899	94.7	105.3	-0.15	0.781627	43.58	24.96	80	159.2	78.5	73.5	89.1	119.6	FALSE
RtcA	1.215	109.7	90.3	0.28	0.100867	10.86	4.24	108.8	96.7	120.3	88.7	89.6	95.8	FALSE
Rtn4	1.323	113.9	86.1	0.4	0.0836195	8.11	17.13	103.8	119.6	120.2	90.4	69	97	FALSE
Rufy1	1.107	105.1	94.9	0.15	0.181817	4.16	11.47	111.1	105.6	102.4	82.1	95.4	103.4	FALSE
S100a1	1.24	110.7	89.3	0.31	0.310283	40.27	3.28	80.6	100.8	170.6	81.3	81	85.8	FALSE
S100a4	1.331	114.2	85.8	0.41	0.148391	15.42	1.92	123.6	118	91.5	87.5	88.6	90.8	FALSE
S100a6	1.505	120.2	79.8	0.59	0.0537475	14.04	2.82	129.2	123.2	98.3	81.8	81.7	85.8	FALSE
S100a8	1.319	113.8	86.2	0.4	0.334524	57.49	25.54	66.4	103	204.8	54.8	92.9	78.1	FALSE
S100a9	1.325	114	86	0.41	0.255104	38.72	23.52	77.9	111.2	169.3	60.1	97.6	83.9	FALSE
Sacm1l	1.69	125.7	74.3	0.76	0.145687	35.67	5.47	81.5	126.1	171.6	69.2	77	74.6	FALSE
Samm50	1.286	112.5	87.5	0.36	0.167571	14.91	21.14	94.9	115.6	128.2	89.9	67.4	103.9	FALSE
Sar1a	1.865	130.2	69.8	0.9	0.0798981	5.8	34.29	124.4	126.6	138.4	47.3	67.9	95.3	FALSE
Sar1b	1.443	118.1	81.9	0.53	0.0675014	4.97	18.68	112.4	124	116.7	67.7	80.9	98.3	FALSE
Sars1	2.579	144.1	55.9	1.37	0.00291871	3.16	11.46	147.6	138.9	141.3	52.5	54.8	64.9	FALSE
Sbk2	0.96	98	102	-0.06	0.324786	15.87	10.53	76.6	101.1	103.4	105.3	95.6	117.9	FALSE
Scamp1	1.229	110.3	89.7	0.3	0.188916	11.78	18.33	95.8	114.3	120.8	93.1	71.8	104.2	FALSE
Sccpdh	1.045	102.2	97.8	0.06	0.583525	28.24	16.86	84.6	93.7	140.5	111.1	80.3	89.7	FALSE
Scn4a	1.363	115.4	84.6	0.45	0.0585524	15.17	13.75	96.3	122.1	130.1	89.6	70.6	91.4	FALSE
Sdhaf2	1.497	119.9	80.1	0.58	0.115887	8.32	28.1	110.7	130.2	117.4	78.4	59.1	104.2	FALSE
Sdhb	1.537	121.2	78.8	0.62	0.0581331	21.56	15.53	95.5	120.6	147.7	78.5	66.6	91.1	FALSE
Sec16a	1.633	124	76	0.71	0.06071	13.19	25.44	117.8	140.4	109.2	61.1	72.1	99.4	FALSE
Selenbp1	1.152	107.1	92.9	0.2	0.158026	14.51	4.12	97.2	102.8	126.9	89.2	88.5	95.3	FALSE
Selenop	1.586	122.6	77.4	0.67	0.00794332	12.97	10.21	141.6	111.8	116.7	85.5	70.7	73.6	FALSE
Selenow	1.591	122.8	77.2	0.67	0.00295081	8.83	8.04	130.5	127.1	110.3	79.9	81.9	70.3	FALSE
Septin11	1.546	121.4	78.6	0.63	0.0133757	12.61	13.97	139.8	111.2	115.5	74.7	68.9	90	FALSE
Septin2	1.696	125.8	74.2	0.76	0.00455676	6.52	10.44	124.6	113.9	129.6	71.8	73.5	86.6	FALSE
Septin7	1.657	124.7	75.3	0.73	0.0144081	7.09	14.83	133.9	117.4	120.6	72.8	66.7	88.6	FALSE
Septin8	1.583	122.6	77.4	0.66	0.0012678	3.78	6.37	123.9	117	125.7	78.3	72.7	82.6	FALSE
Septin9	1.873	130.4	69.6	0.91	0.0367634	5.4	21.71	130.6	119.2	131.6	58.9	69.7	90	FALSE
Serbp1	1.09	104.3	95.7	0.12	0.0863016	6.7	6.52	106	113.4	99.2	97.2	86.8	97.5	FALSE
Serpina1a	1.245	110.9	89.1	0.32	0.0964148	15.76	3.69	133	106.6	99.2	90.7	85.6	84.8	FALSE
Serpina1e	0.773	87.2	112.8	-0.37	0.979401	57.96	10.14	175.7	73.9	66.4	84.6	95.6	103.8	FALSE
Serpina3k	1.309	113.4	86.6	0.39	0.381391	40.32	5.84	165.7	107.9	73.4	80.7	90	82.4	FALSE
Serpina3m	1.904	131.1	68.9	0.93	0.184391	48.66	14.67	197.5	134.5	67.8	74	55.6	70.6	FALSE
Serpina3n	2.365	140.6	59.4	1.24	0.0964014	36.53	38.79	180.2	83.8	132.1	49.8	55.9	98.2	FALSE
Serpinb1a	1.129	106.1	93.9	0.17	0.193947	12.54	5.07	95.8	103	121.7	98.5	89.7	91.3	FALSE
Sf1	0.958	97.8	102.2	-0.06	0.761234	51.49	84.62	61.8	158.3	79.4	82.9	192.2	25.4	FALSE
Sgca	1.252	111.2	88.8	0.32	0.152464	18.05	17.59	92.4	113.8	133.2	90.9	69.9	99.7	FALSE
Sgcb	1.531	121	79	0.61	0.143566	9.91	28.33	109	129.3	109.7	71.7	68.9	111.4	FALSE
Sgcd	1.474	119.2	80.8	0.56	0.0697062	16.38	6.15	94.9	131.5	122.5	89.1	78.8	83.1	FALSE
Sgcg	1.207	109.4	90.6	0.27	0.136891	17.35	15.5	93.8	132.9	111.6	71.9	92.5	97.3	FALSE
Sh3bgr	1.206	109.3	90.7	0.27	0.256462	12.42	18.83	95.4	107.7	122.3	89.4	75.5	109.8	FALSE
Sh3kbp1	1.418	117.3	82.7	0.5	0.115177	5.42	18.11	105.9	112.7	118.1	77.8	79.5	106.1	FALSE
Shc4	0.365	53.5	146.5	-1.45	0.470892	79.94	55.13	58.6	28	148.4	160.5	44.2	160.4	FALSE
Siae	1.485	119.5	80.5	0.57	0.0856693	14.67	20.92	100.9	113.2	134.6	103.8	71.2	76.3	FALSE
Skic8	1.72	126.5	73.5	0.78	0.00519928	2.43	8.4	121.9	127.6	126.6	73.6	69	81.4	FALSE
Skp1	1.448	118.3	81.7	0.53	0.0414845	3.84	13.52	120.6	115.2	111.7	79.6	75.8	97.1	FALSE
Slc16a3	1.14	106.6	93.4	0.19	0.347142	14.34	14.63	90.8	106.9	121.3	93.8	79.9	107.3	FALSE
Slc25a11	1.077	103.7	96.3	0.11	0.258886	10.3	17.72	98.5	105.5	120.3	97.9	73.5	104.4	FALSE
Slc25a12	1.402	116.7	83.3	0.49	0.145048	15.54	22.04	94.3	120.4	128.2	85.9	66.7	104.5	FALSE
Slc25a3	1.07	103.4	96.6	0.1	0.595859	21.57	24.82	82.3	106.2	127.7	99.2	69.1	115.4	FALSE
Slc25a5	1.511	120.4	79.6	0.6	0.179709	21.85	36.21	94.8	116.7	146.7	77.3	53.2	111.3	FALSE
Slc41a3	1.365	115.4	84.6	0.45	0.15145	20.96	14.81	89.2	116.1	136.9	99.1	85	73.6	FALSE
Slc7a5	1.153	107.1	92.9	0.2	0.0904921	10.06	1.9	99.8	105.4	120.9	93	91.4	89.5	FALSE
Smarce1	1.282	112.4	87.6	0.36	0.197397	12.74	28.35	123.1	124.8	98.5	57	96	100.7	FALSE
Smco1	1.004	100.2	99.8	0.01	0.961002	43.19	28.73	99.7	148.5	59.9	99.3	68.4	124.2	FALSE
Smpx	1.642	124.3	75.7	0.72	0.0526268	9.3	21.87	131.1	124.3	109	62.9	75.7	96.9	FALSE
Smtn	0.946	97.2	102.8	-0.08	0.819122	34.32	35.3	109.6	135.8	65.4	57.1	115.9	116.3	FALSE
Smtnl2	0.939	96.8	103.2	-0.09	0.385243	9.97	10.11	94.4	106.4	87.4	95.5	100.6	115.7	FALSE
Smyd1	1.566	122.1	77.9	0.65	0.0725223	27.63	6.16	96.7	117.8	165	76.9	68.3	75.2	FALSE
Smyd2	0.936	96.7	103.3	-0.09	0.469458	6.65	6.75	104.1	98.2	91.1	94.4	104.9	107.4	FALSE
Snrpd3	1.955	132.3	67.7	0.97	0.0648013	26.56	30.43	92.1	138.5	159.6	70.8	48.2	90.8	FALSE
Snta1	1.778	128	72	0.83	0.0849619	3.99	26.71	116.6	126.3	121.5	64.6	68.4	102.7	FALSE
Snx3	1.181	108.3	91.7	0.24	0.112271	13.27	7.6	98	125.9	104.9	98	88.8	84.5	FALSE
Snx6	0.979	98.9	101.1	-0.03	0.84505	25.19	22.8	69.5	112.1	112.4	116.3	75.2	114.5	FALSE
Sorbs1	1.212	109.6	90.4	0.28	0.167025	7	26.43	108.1	116	124.4	97.6	58.3	95.7	FALSE
Sorbs2	1.433	117.8	82.2	0.52	0.379799	7.95	40.78	104	105.6	119.9	73.7	64.5	132.2	FALSE
Spag7	1.45	118.4	81.6	0.54	0.086262	20.76	15.39	142	118.2	93.1	69.9	81.5	95.2	FALSE
Sparcl1	1.339	114.5	85.5	0.42	0.423451	12.73	47.58	107	125.6	98.1	79.9	136.5	52.8	FALSE
Spart	3.404	154.6	45.4	1.77	0.000303366	11.39	13.39	149.5	172.9	138.6	41.7	43.9	53.4	FALSE
Speg	1.082	103.9	96.1	0.11	0.106867	3.54	4.49	99.4	106.6	104.4	92.2	96.5	100.9	FALSE
Sptb	1.511	120.3	79.7	0.6	0.0989333	16.66	29.21	143.8	116.8	104.2	56.1	77.3	101.9	FALSE
Sqstm1	1.465	118.9	81.1	0.55	0.128037	6.4	21.32	119.8	114.8	105.5	78.4	73.7	107.7	FALSE
Srp9	1.302	113.1	86.9	0.38	0.162591	21.94	14.15	109.8	140.3	90.9	75.2	84.3	99.4	FALSE
Sspn	1.758	127.5	72.5	0.81	0.100171	17.58	23.49	93.8	128.3	130.7	73	69.6	104.7	FALSE
Ssr3	1.439	118	82	0.52	0.644331	44.44	78.74	72.6	159.6	85.2	44	59.2	179.4	FALSE
Stac3	1.412	117.1	82.9	0.5	0.0755122	4.51	17.14	116	119.9	109.6	71.8	82.2	100.5	FALSE
Stim1	1.931	131.8	68.2	0.95	0.0524485	21.5	37.56	118	119.9	169.5	41.2	62.1	89.3	FALSE
Stk38	1.191	108.7	91.3	0.25	0.336459	4.43	32.68	113	105.3	114.4	57.5	94.9	114.9	FALSE
Stk38l	1.17	107.8	92.2	0.23	0.164354	20.97	9.78	94.3	104	139.2	95.3	88.9	78.3	FALSE
Stk39	1.171	107.9	92.1	0.23	0.182132	8.81	10.81	98.9	103.2	116.9	88.1	105.4	87.6	FALSE
Stmn1	1.674	125.2	74.8	0.74	0.0810477	33.94	17.58	109.6	96.1	177	64.6	65.5	87.1	FALSE
Stx7	1.557	121.8	78.2	0.64	0.0654425	12.73	22.06	104.8	134.9	116.8	67.2	75	101.4	FALSE
Suclg2	1.387	116.2	83.8	0.47	0.074497	22.56	11.64	99.3	108.5	149.8	78.2	72.9	91.2	FALSE
Suox	1.126	105.9	94.1	0.17	0.156554	6.14	13.01	100.6	113.4	110.1	97.8	78.2	99.9	FALSE
Supt5h	1.666	125	75	0.74	0.0880379	11.57	26.42	132.5	121.3	105	64	72.8	104.4	FALSE
Supv3l1	1.337	114.4	85.6	0.42	0.0918397	24.82	17.07	101.5	153.4	102.8	76.9	69.3	96.1	FALSE
Swap70	1.71	126.2	73.8	0.77	0.052009	14.59	21.29	132.2	100.3	129.1	64.9	75.5	98	FALSE
Sync	1.399	116.6	83.4	0.48	0.239758	10.54	22.54	119.1	112.8	96.7	76.8	80.7	113.9	FALSE
Syne1	0.994	99.7	100.3	-0.01	0.656913	3.67	3.99	95.8	98.8	103.1	105.3	97.6	99.4	FALSE
Syngr1	1.094	104.5	95.5	0.13	0.906771	20.59	8.38	78.5	106.8	119.3	97.6	90.7	107.2	FALSE
Synj2bp	1.187	108.5	91.5	0.25	0.126703	7.12	14.37	101.1	115.9	112.9	99.8	75.4	95.1	FALSE
Synm	1.664	124.9	75.1	0.73	0.310632	13.89	49.88	116.4	129.9	98.1	52.5	69.9	133.3	FALSE
Synpo	1.755	127.4	72.6	0.81	0.119594	26.9	24.03	145.1	136.9	84.5	78	96.4	59	FALSE
Synpo2	1.778	128	72	0.83	0.0915606	2.15	29.77	122.1	121.6	126.4	58.8	68.7	102.3	FALSE
Synrg	1.321	113.8	86.2	0.4	0.176351	2.47	20.74	112.4	113.3	108.2	72.4	85	108.7	FALSE
Sypl1	1.137	106.4	93.6	0.19	0.249895	15.75	19.96	91.5	125.8	113.4	100.5	69.1	99.7	FALSE
Sypl2	1.486	119.5	80.5	0.57	0.0985914	22.29	15.09	89.1	127.1	140	85.5	67.4	90.8	FALSE
Tars1	2.273	138.9	61.1	1.18	0.0074909	6.3	15.93	139.9	137	124.1	60.3	60.2	78.5	FALSE
Tars3	1.121	105.7	94.3	0.17	0.857676	12.6	12.9	105.5	106.9	84.6	92.9	94.1	116	FALSE
Tbc1d1	1.391	116.3	83.7	0.48	0.0870938	3.53	15.57	108.8	116.8	112.4	78.2	80.8	102.9	FALSE
Tbce	1.416	117.2	82.8	0.5	0.0718746	3.5	16	115	118.4	110.4	74.3	81.2	100.6	FALSE
Tcea1	1.912	131.3	68.7	0.93	0.0792174	26.49	8.49	88.3	150.2	141.8	66.6	78.9	74.2	FALSE
Tceal5	1.186	108.5	91.5	0.25	0.143202	12.28	10.05	107.4	122.3	95.7	90.5	82.9	101.2	FALSE
Tecr	1.38	116	84	0.46	0.068331	15.38	6.37	96.9	115.1	132.2	91.4	81	83.4	FALSE
Tf	1.393	116.4	83.6	0.48	0.00278613	7.54	6.14	128.9	112.8	114.1	86.1	81.9	76.1	FALSE
Thbs4	1.253	111.2	88.8	0.32	0.447483	16.68	25.63	123.5	109.1	88	72.8	87.1	119.4	FALSE
Thrsp	1.593	122.9	77.1	0.67	0.0596353	2.45	19.35	123.1	117.4	119.1	74.7	68.1	97.7	FALSE
Timm10b	1.03	101.5	98.5	0.04	0.364785	8.59	20.5	97.6	116	106.8	71.1	103.8	104.6	FALSE
Tln2	1.399	116.6	83.4	0.48	0.0599515	14.57	12.61	113.9	131.5	98.1	77.3	81.4	97.7	FALSE
Tmem109	1.491	119.7	80.3	0.58	0.0961405	19.81	14.91	90.8	124.4	135.2	95.4	70.6	83.4	FALSE
Tmem38a	1.573	122.3	77.7	0.65	0.0915554	21.88	19.02	91.2	123.3	142.9	97.3	66.9	78.4	FALSE
Tmlhe	1.549	121.5	78.5	0.63	0.0614611	14.9	21.95	101.3	136.8	123.1	62.2	79.4	97.2	FALSE
Tnnc1	1.593	122.9	77.1	0.67	0.141509	58.87	11.72	84.4	99.7	233.4	66.9	53	62.6	FALSE
Tnnc2	1.453	118.5	81.5	0.54	0.129963	24.91	15.02	90.7	112.4	148.5	97	74	77.4	FALSE
Tnni2	1.73	126.7	73.3	0.79	0.111118	34.26	13.86	85.9	121.8	172.3	84.6	64.9	70.4	FALSE
Tnni3	1.176	108.1	91.9	0.23	0.324715	59.06	7.75	85.9	78.7	209.9	70.6	73.1	81.7	FALSE
Tnnt2	1.56	121.9	78.1	0.64	0.209476	82.58	9.55	72.5	80.8	286	51.8	49.5	59.3	FALSE
Tnpo2	1.325	114	86	0.41	0.0740322	3.74	12.51	113.8	113	106.3	80.1	85.3	101.4	FALSE
Tom1	0.978	98.9	101.1	-0.03	0.432472	10.79	13.67	97.2	98.5	117.3	100.8	105.4	80.8	FALSE
Tomm70	1.437	117.9	82.1	0.52	0.0261617	10.85	11.63	101.7	120.7	125.4	84	74.3	93.8	FALSE
Tpk1	1.062	103	97	0.09	0.954744	33.44	19.1	114.5	62.4	125.5	112.3	77.5	107.8	FALSE
Tpm1	1.907	131.2	68.8	0.93	0.0539665	33.58	14.35	94.4	125.1	183.1	75.4	56.5	65.6	FALSE
Tpp2	1.251	111.1	88.9	0.32	0.0829398	5.4	11.63	105	116	106.8	83.9	85.4	102.9	FALSE
Tppp3	1.322	113.9	86.1	0.4	0.102468	8.04	14.41	116.7	114.4	100.3	86.5	78.4	103.7	FALSE
Tpt1	1.24	110.7	89.3	0.31	0.106853	10.21	1.96	112.6	116.8	95.9	90.2	93.6	90.8	FALSE
Trdn	1.69	125.7	74.3	0.76	0.0512063	24.78	5.39	100.3	121.9	162.9	75.2	67.6	72.1	FALSE
Trim42	1.789	128.3	71.7	0.84	0.121605	24.89	18.78	85.8	130.5	142.1	72.9	70.8	98	FALSE
Trim72	1.004	100.2	99.8	0.01	0.752264	10.93	8.41	100	113.2	91.2	99.6	89.8	106.3	FALSE
Tspan8	1.649	124.5	75.5	0.72	0.101668	26.1	12.59	86.7	131.1	148.5	86.8	67.4	79.5	FALSE
Tstd3	1.126	105.9	94.1	0.17	0.153072	19.69	12.26	95.1	137.3	104.6	92.9	75.3	94.8	FALSE
Twf1	2.097	135.4	64.6	1.07	0.075279	2.18	42.35	140.7	147	143.5	28.8	71.6	68.4	FALSE
Txlnb	1.194	108.8	91.2	0.26	0.312857	9.83	16.48	98.1	117.9	102.2	85.6	84.4	111.8	FALSE
Txn	1.306	113.3	86.7	0.39	0.000292455	2.58	2.77	114.1	115.3	109.7	89.2	87.3	84.4	FALSE
Uba6	1.202	109.2	90.8	0.27	0.299393	15.62	7.88	87.7	116.6	116.7	84.6	97.5	97	FALSE
Ubac1	1.225	110.1	89.9	0.29	0.366127	9.78	17.95	105.1	116.3	95.6	83.4	85.7	113.8	FALSE
Ubap2	1.646	124.4	75.6	0.72	0.207857	35.39	55.37	121.8	177.9	87.5	30.2	74	108.6	FALSE
Ubap2l	1.989	133.1	66.9	0.99	0.0715947	5.48	32.41	121.2	134.7	131.7	50.5	66.2	95.7	FALSE
Ube2d2	1.283	112.4	87.6	0.36	0.0556	11.29	9.36	124.4	110.7	99.2	81.7	86.3	97.8	FALSE
Ube2g1	1.148	106.9	93.1	0.2	0.31701	15.72	13.06	92	125	103.3	83	90	106.7	FALSE
Ube2o	1.454	118.5	81.5	0.54	0.0645491	4.77	19.05	114.2	125	116.6	66.5	80.2	97.4	FALSE
Ube3c	1.639	124.2	75.8	0.71	0.0528039	12.94	19.34	100.8	129.2	125.1	76.3	69.2	99.4	FALSE
Ubl4a	1.587	122.7	77.3	0.67	0.103412	10.39	27.07	119.2	131.1	106.4	75.1	62.8	105.5	FALSE
Ubr1	1.259	111.5	88.5	0.33	0.0745556	16.11	6.12	105.9	135.3	101.4	81.5	84.2	91.7	FALSE
Uchl5	1.43	117.7	82.3	0.52	0.106375	3.82	21.05	111.9	120.4	114.2	69.5	79.8	104.2	FALSE
Ufd1	1.534	121.1	78.9	0.62	0.0133927	1.75	9.29	118.5	120.4	122.7	78.5	72.6	87.3	FALSE
Ugp2	1.508	120.2	79.8	0.59	0.0767169	7.97	18.93	122.6	118.5	105	72.5	78.6	102.8	FALSE
Uqcr10	1.407	116.9	83.1	0.49	0.513251	26.09	35.21	76.6	118.5	130.5	84.2	63.5	126.7	FALSE
Uqcrc2	1.465	118.9	81.1	0.55	0.070374	19.22	18.16	96.1	118.4	141.8	80.8	66.7	96.2	FALSE
Uqcrq	1.334	114.3	85.7	0.42	0.119192	15.59	21.19	97.7	114.2	133.6	85.6	66.4	102.3	FALSE
Urm1	1.24	110.7	89.3	0.31	0.064805	10.31	10.49	121.4	98.7	112.4	97.7	79.1	90.6	FALSE
Usp25	1.646	124.4	75.6	0.72	0.265672	13.93	43.54	133.3	103.8	107.8	65.5	127.8	61.9	FALSE
Usp4	1.147	106.8	93.2	0.2	0.0909054	5.67	10.11	107.6	114.4	102.2	81.8	93.8	100.1	FALSE
Utp6	1.138	106.5	93.5	0.19	0.30767	9.29	6.49	105.9	112.5	93.5	93.1	91.8	103.2	FALSE
Vars1	1.788	128.3	71.7	0.84	0.0176246	9.04	17.14	136.2	122.7	113.9	68.6	67.9	90.7	FALSE
Vars2	1.391	116.4	83.6	0.48	0.0517239	9.81	15.87	107.2	110.1	128	75.3	79.1	100.3	FALSE
Vat1l	2.848	148	52	1.51	0.0842964	4.74	48.07	134.1	130.1	142.7	47.1	45.9	100	FALSE
Vcp	0.969	98.4	101.6	-0.05	0.403009	15.41	37.97	72.2	91	98.2	82.7	93.9	161.9	FALSE
Vdac1	0.849	91.9	108.1	-0.24	0.310934	20.96	19.97	69	95.5	105.4	130.6	86.9	112.5	FALSE
Vdac2	0.988	99.4	100.6	-0.02	0.925514	18.04	14.54	80.1	102.9	115.5	112.9	84.4	104.1	FALSE
Vdac3	1.194	108.8	91.2	0.26	0.271858	16.64	14.41	88.2	115.1	122.5	101.3	76.5	96.4	FALSE
Vim	2.593	144.3	55.7	1.37	0.102214	25.42	50.15	144.7	158.4	94.4	41.1	55.8	105.7	FALSE
Vmp1	0.879	93.6	106.4	-0.19	0.191666	14.13	2.16	94.8	103.9	78.2	105.4	107.8	110	FALSE
Vps36	1.77	127.8	72.2	0.82	0.0556082	2.83	24.12	129.7	125.9	122.5	57.8	71.1	93.1	FALSE
Vps37c	1.594	122.9	77.1	0.67	0.0532216	1.05	19.41	123.7	121.1	122.2	63.2	76.6	93.3	FALSE
Wars1	1.696	125.8	74.2	0.76	0.00254673	2.19	6.68	126.2	129.7	124.2	68	74.4	77.6	FALSE
Wdfy1	1.466	118.9	81.1	0.55	0.0851132	13.53	25.37	138	109.7	110.5	63.3	75.4	103.2	FALSE
Wdr19	1.081	103.9	96.1	0.11	0.831786	13.64	10.29	100.6	115.4	87.8	93	92.7	110.5	FALSE
Wnt4	2.93	149.1	50.9	1.55	0.283356	15.34	89	126.1	102.2	139.3	32.5	156.8	43	FALSE
Xxylt1	0.914	95.5	104.5	-0.13	0.250595	3.75	11.08	96.1	97.4	90.7	93.7	105.1	117	FALSE
Yars1	1.8	128.6	71.4	0.85	0.000613601	7.66	7.69	140.6	122.3	125	66	69.5	76.6	FALSE
Ykt6	1.276	112.1	87.9	0.35	0.0565328	19.01	8.96	101.7	109.3	143.9	73.3	85.7	86.2	FALSE
Yrdc	1.593	122.9	77.1	0.67	0.140025	6.65	32.02	116.7	112.5	127.8	73.3	59.8	109.9	FALSE
Zer1	1.417	117.2	82.8	0.5	0.0856483	9.9	18.35	102	124.3	116.7	82.3	71.9	102.8	FALSE
Zfand5	2.34	140.1	59.9	1.23	0.0741124	27.88	37.34	90.8	162.2	139.5	49.5	98.4	59.6	FALSE
Zfyve19	1.239	110.7	89.3	0.31	0.170243	12.05	10.52	93	114.2	116.7	101.6	82.2	92.2	FALSE
Zng1	1.549	121.5	78.5	0.63	0.00111394	5.76	5.88	122.8	124.5	111.8	76.2	79.3	85.5	FALSE
Znrd2	1.515	120.5	79.5	0.6	0.0701423	9.17	19.15	126.2	116.7	105	77	72.7	102.5	FALSE
Zyg11b	1.54	121.3	78.7	0.62	0.165888	16.23	19.31	123.9	121.4	91.2	78.8	77.3	107.4	FALSE
Aarsd1	1.412	117.1	82.9	0.5	0.0178701	5.56	10.4	117.8	120.3	108.2	76.4	83.5	93.8	FALSE
Abce1	1.452	118.4	81.6	0.54	0.0187488	0.99	8.62	115.8	116.5	118	80.3	78	91.4	FALSE
Abhd11	1.818	129	71	0.86	0.00839091	11.91	14.78	111.8	124.1	141.6	68.2	67.5	86.8	FALSE
Abhd14b	1.509	120.3	79.7	0.59	0.0177238	8.69	10.6	103.8	120	122.2	79.5	79.5	95	FALSE
Acaa1a	1.78	128.1	71.9	0.83	0.00731355	14.24	13	110.6	124.6	146.5	65	70	83.3	FALSE
Acaca	2.415	141.4	58.6	1.27	0.00504075	18.73	17.59	136.3	114.4	166.2	56.4	53.4	73.3	FALSE
Acat2	1.667	125	75	0.74	0.0156533	14.57	13.96	119	106.9	142	71.4	70.9	89.8	FALSE
Ace	1.792	128.4	71.6	0.84	0.00844399	3.13	11	124.3	130.9	123.8	68.6	69.4	83	FALSE
Acly	1.767	127.7	72.3	0.82	0.0384276	25.23	4.74	120.5	106.7	170.3	68.2	64	70.3	FALSE
Aco1	1.354	115	85	0.44	0.0359669	3.23	10.66	111.4	111.1	117.6	82.3	80.4	97.3	FALSE
Acot13	1.929	131.7	68.3	0.95	0.0254022	24.3	24.6	107	121.6	168.6	63	53.7	86	FALSE
Acot4	1.34	114.5	85.5	0.42	0.0104016	8.74	4.85	113.4	126.7	106.9	88.2	80.1	84.6	FALSE
Acot7	1.905	131.2	68.8	0.93	0.0109058	14.41	18.32	111.3	148.8	130.2	68.4	58	83.4	FALSE
Acot8	1.609	123.3	76.7	0.69	0.0269012	14.77	12.65	99.7	127.2	132.8	79.1	70.5	90.7	FALSE
Acox1	1.725	126.6	73.4	0.79	0.0216379	20.36	18.1	108.6	116.4	156.9	63	67.5	87.7	FALSE
Acox3	2.122	135.9	64.1	1.09	0.00753015	15.04	18.19	112.3	133.6	152.2	63	57.8	81.1	FALSE
Acp1	1.361	115.3	84.7	0.45	0.00015127	2.77	2.28	115	118.5	112.2	86.8	83	84.5	FALSE
Acp6	1.431	117.7	82.3	0.52	0.0283908	11.81	10.24	100.1	125.9	120.9	84.5	75.7	92.9	FALSE
Acss2	2.126	136	64	1.09	0.0142819	5.83	17.91	122.9	133.4	137.8	62.8	60.3	82.7	FALSE
Acta1	2.622	144.8	55.2	1.39	0.0223391	21.92	4.68	104.9	154.3	161.3	63	57.6	58.9	FALSE
Actb	1.85	129.8	70.2	0.89	7.43771e-05	4.68	4.59	128.5	137.4	125.8	69.5	72.6	66.2	FALSE
Actc1	2.604	144.5	55.5	1.38	0.0143245	19.93	3.39	113.2	148.4	170	57.5	54	57	FALSE
Actl6a	1.332	114.2	85.8	0.41	0.014936	7.82	2.11	125.5	112.2	108.4	84.3	83.1	86.6	FALSE
Actn3	1.523	120.7	79.3	0.61	0.0255473	14.23	7.89	101.1	123	134.6	80.7	86.7	74	FALSE
Actn4	1.88	130.6	69.4	0.91	0.0115281	7.4	16.26	136.8	119.7	136.1	72.4	56.6	78.4	FALSE
Actr10	1.31	113.4	86.6	0.39	0.00308777	4.98	4.72	106.5	114	117.5	91.6	83.3	87	FALSE
Actr1a	1.815	128.9	71.1	0.86	0.0170206	5.66	15.75	119.4	133.3	123.5	67.5	68.1	88.1	FALSE
Actr1b	1.586	122.7	77.3	0.67	0.0270257	4.83	13.81	112.9	124.3	118.8	74.8	74.9	94.3	FALSE
Actr2	1.64	124.2	75.8	0.71	0.00522185	8.52	12.27	120.2	118.7	137.9	65.9	73.3	84	FALSE
Actr3	1.514	120.4	79.6	0.6	0.0055414	5.46	8.99	125.9	113.2	117.4	76.4	77.5	89.6	FALSE
Acy1	1.443	118.1	81.9	0.53	0.00883498	5.6	10.04	115.4	114.9	126.7	73.4	80	89.6	FALSE
Acyp1	1.231	110.4	89.6	0.3	0.00309372	2.22	3.71	110.1	107.1	112	94	89.4	87.5	FALSE
Adal	1.398	116.6	83.4	0.48	9.3434e-05	2.53	2.51	116.8	113	118.7	86.1	83.5	81.9	FALSE
Add1	1.744	127.1	72.9	0.8	0.0395537	3.35	18.73	118.6	126.5	124.6	71.5	65.8	93	FALSE
Adh1	1.585	122.6	77.4	0.66	0.00234849	8.21	6.55	111.7	121.5	131.7	76.6	74.3	84.2	FALSE
Adh5	1.208	109.4	90.6	0.27	0.000242013	1.84	1.77	107.1	109.2	111.1	90.4	89.5	92.6	FALSE
Adipoq	1.679	125.3	74.7	0.75	0.0010873	5.91	7.96	120.3	122.8	134.2	73.1	68.9	80.6	FALSE
Adk	1.184	108.4	91.6	0.24	0.0492057	3.5	6.92	103.2	107.2	110.7	90.5	88.1	100.3	FALSE
Ado	1.375	115.8	84.2	0.46	0.00481105	2.19	5.67	118.3	113.4	116.9	85.1	78.5	87.8	FALSE
Adprh	1.308	113.3	86.7	0.39	0.00625803	1.2	4.53	115	112.9	112.5	82.8	86.3	90.6	FALSE
Adprhl1	1.556	121.7	78.3	0.64	0.0360692	21.56	13.72	106.3	110.3	154.4	69.7	70.9	88.4	FALSE
Afm	1.438	118	82	0.52	0.00457411	3.37	6.43	117.3	110.9	117.9	90.9	81.5	81.5	FALSE
Ago2	1.571	122.2	77.8	0.65	0.044512	11.01	16.95	123.1	102.4	126.1	71.5	78.3	98.5	FALSE
Agt	1.469	119	81	0.56	0.00569349	3.09	7.46	115.5	118.4	122.8	87.4	80.6	75.3	FALSE
Ahcy	1.392	116.4	83.6	0.48	0.00444277	2.56	5.89	114.1	114.1	119.2	81.9	80.8	89.9	FALSE
Ahcyl1	1.573	122.3	77.7	0.65	0.00264453	7.64	6.63	125.6	109.4	125	79.5	75	85.6	FALSE
Ahsa1	1.65	124.5	75.5	0.72	0.0108872	3.35	10.43	124.8	123	117	72.9	74.5	87.8	FALSE
Aip	1.41	117	83	0.5	0.00964043	7.39	9.72	126.5	112.9	110.5	77.5	92.6	80	FALSE
Akap12	1.548	121.5	78.5	0.63	0.00129207	6.46	7	117.2	130.6	116.8	75.7	74.9	84.8	FALSE
Akr1a1	1.77	127.8	72.2	0.82	0.000163513	3.89	2.06	124.3	126.3	133.7	70.8	71.3	73.6	FALSE
Akr1b7	1.153	107.1	92.9	0.21	0.00144644	1.54	2.06	107.3	107.1	104.4	92.3	92.9	95.9	FALSE
Akt1s1	1.327	114	86	0.41	0.000795141	3.7	3.42	116.4	108.6	115.3	86.9	83.5	89.3	FALSE
Akt2	1.175	108	92	0.23	0.00775136	4.34	4.76	107.5	105.6	114.6	86.1	91.5	94.6	FALSE
Alb	1.568	122.1	77.9	0.65	0.00436768	9.55	4.76	136.9	120.3	114	79.7	76.7	72.5	FALSE
Aldh18a1	2.944	149.3	50.7	1.56	0.000106509	8.04	8.61	135	151.4	158.2	47.6	51.4	56.5	FALSE
Aldh1a1	1.587	122.7	77.3	0.67	0.0286758	12.59	18.12	109.9	115.1	138.5	68.8	72.5	95.2	FALSE
Aldh1l1	1.241	110.7	89.3	0.31	0.0498761	7.56	6.47	98.8	112.3	113.4	90.6	86.6	98.3	FALSE
Aldh7a1	1.439	118	82	0.52	0.0013117	5.05	5.77	111.4	122.8	120.3	76.5	83.6	85.4	FALSE
Aldh9a1	1.542	121.3	78.7	0.62	0.015277	19.67	15.5	114.6	113.8	158	74.3	59	80.4	FALSE
Aldoa	0.857	92.3	107.7	-0.22	0.0285142	5.68	3.59	97.7	93.7	87.2	102.7	109.3	109.5	FALSE
Amacr	1.404	116.8	83.2	0.49	0.0421998	12.17	13.16	101.3	114.3	129.2	81.4	76.2	97.6	FALSE
Amdhd2	1.703	126	74	0.77	0.0388204	9.89	20.88	128.5	132	109.3	61.4	75.4	93.4	FALSE
Ampd1	0.541	70.2	129.8	-0.89	0.0160265	22.81	17	77.4	69.3	48.6	116.1	160.4	128.1	FALSE
Ank2	1.938	131.9	68.1	0.95	0.047002	23.62	28.31	145.7	96.3	153.9	75.2	46.2	82.8	FALSE
Ankrd2	1.919	131.5	68.5	0.94	0.00702852	2.96	11.1	126.2	133.6	128.1	66.7	65.7	79.8	FALSE
Anp32a	1.405	116.8	83.2	0.49	0.011556	8.19	4.03	104.7	119.1	122.5	84.8	81	87.8	FALSE
Anp32b	1.543	121.4	78.6	0.63	0.0174408	5.39	13.09	128.2	116.8	117	75.8	71.2	91	FALSE
Anp32e	1.296	112.9	87.1	0.37	0.011193	5.7	6.78	104.3	115	115.6	82.2	88.7	94.2	FALSE
Anpep	1.423	117.5	82.5	0.51	0.0425124	13.21	5.62	116.5	130.2	99.7	81.7	81.9	90	FALSE
Anxa1	1.927	131.7	68.3	0.95	0.00122283	6.87	3.2	134.6	134.8	119.3	68.5	69.9	72.9	FALSE
Anxa3	1.779	128	72	0.83	0.00651709	11.15	6.59	133.9	130.6	108.4	72.3	73.4	81.4	FALSE
Anxa5	1.612	123.4	76.6	0.69	0.000236879	2.16	3.79	119.9	124.7	124.4	79.8	74	77.2	FALSE
Anxa7	1.713	126.3	73.7	0.78	8.55142e-05	3.61	4.23	130.6	121.7	127.9	69.7	74.6	75.4	FALSE
Ap1g1	1.442	118.1	81.9	0.53	0.000541777	4.43	3.62	119	121.9	111.8	82.5	79.4	85.3	FALSE
Apip	1.469	119	81	0.55	0.0146046	2.56	8.98	116	115	120.6	78.1	78.9	91.4	FALSE
Apoa1	1.345	114.7	85.3	0.43	0.0111278	7.21	8.56	123.6	111.6	107.8	80.2	82.9	94	FALSE
Apoa4	1.343	114.6	85.4	0.43	0.0132977	8.07	3.28	113	124.9	106.6	88.3	83	84.2	FALSE
Apoe	1.381	116	84	0.47	0.00788766	9.85	9.35	132.1	116.4	109.1	84.3	72.1	85.9	FALSE
Apoh	1.986	133	67	0.99	0.0404907	5.1	23.09	126.1	133.6	120.8	63.3	63.5	92.7	FALSE
Appl1	1.65	124.5	75.5	0.72	0.0108762	1.43	9.45	123.3	121.8	125.3	70.4	74.7	84.5	FALSE
Aprt	1.545	121.4	78.6	0.63	0.00286394	2.56	6.36	124.6	119.4	119.1	75	77.3	84.6	FALSE
Arcn1	2.054	134.5	65.5	1.04	0.00599442	7.7	14.97	141.1	131.2	120.9	62.1	63.9	80.8	FALSE
Arf3	1.446	118.2	81.8	0.53	0.0129022	5.44	10.66	117.9	124.9	112	73.1	81.5	90.5	FALSE
Arf5	1.667	125	75	0.74	0.0282023	14.43	17.13	103.1	122.4	138	73.4	68.9	94.2	FALSE
Arfgap1	1.649	124.5	75.5	0.72	0.0201471	4.69	13.96	115.5	125.7	125.2	75.9	68.1	89.6	FALSE
Arfgap2	1.929	131.7	68.3	0.95	0.0160288	3.45	15.43	131.8	124.2	132.1	61	68.3	82.5	FALSE
Arfgef1	1.533	121.1	78.9	0.62	0.0402267	6.86	19.2	118.3	117.3	132.4	77.2	62.5	92.2	FALSE
Arhgap1	1.949	132.2	67.8	0.96	0.00826482	9.47	16.85	119.6	130.7	144.4	57.7	67	80.6	FALSE
Arhgap33	1.703	126	74	0.77	0.0210765	19.77	15.29	154.5	107.6	116.4	68.4	66.4	86.8	FALSE
Arhgdia	1.626	123.8	76.2	0.7	0.000200924	4.4	3.64	116.6	124	127.1	75.4	76.3	80.7	FALSE
Arih2	1.255	111.3	88.7	0.33	0.0187841	1.41	5.47	110	111.2	108.1	87.6	87.2	95.9	FALSE
Arl3	1.518	120.6	79.4	0.6	0.0389203	3.01	15.29	116	122.7	121.7	80.2	67.5	92	FALSE
Arl6ip5	2.343	140.2	59.8	1.23	0.0225756	25.29	19.31	97	149.6	161.9	51.5	63.8	76.2	FALSE
Armt1	1.221	109.9	90.1	0.29	0.000454149	2.39	2.33	113.1	108.1	109.1	89.4	88.1	92.2	FALSE
Arpc1b	2.041	134.2	65.8	1.03	0.016583	17.18	8.73	138.8	103.7	144.8	66.7	68	78	FALSE
Arpc2	1.718	126.4	73.6	0.78	0.0106362	7.22	13.34	129.2	112.8	126.8	68.8	73.8	88.6	FALSE
Arpc4	1.794	128.4	71.6	0.84	0.012786	9.22	15.78	130	111.8	133.2	64.6	72.4	87.9	FALSE
Arpc5l	1.588	122.7	77.3	0.67	0.0103526	2.01	9.1	123.2	119.4	123.9	70.9	77.6	85	FALSE
Arpp19	1.669	125.1	74.9	0.74	0.0041095	11.54	10.51	142.3	116.9	117.4	70.3	69.6	83.5	FALSE
Art3	1.739	127	73	0.8	0.0330457	18.39	14.85	98	128.3	142.2	67.7	73.8	89.9	FALSE
As3mt	1.687	125.6	74.4	0.75	0.00213558	6.07	8.65	128.4	114.6	126.5	71.3	75	84.2	FALSE
Asb14	1.267	111.8	88.2	0.34	0.0424886	3.42	8.44	105.3	110.1	112.7	86.9	85.6	99.5	FALSE
Asl	1.657	124.7	75.3	0.73	0.0147345	6.52	13.85	129.2	113.6	124	74.8	68.7	89.7	FALSE
Asns	1.647	124.4	75.6	0.72	0.00105645	7.8	6.55	136	119.1	119.3	72.4	72.3	80.9	FALSE
Asrgl1	1.127	106	94	0.17	0.0393022	2.26	5.28	106.3	103.8	108.6	88.6	94.4	98.4	FALSE
Ate1	1.307	113.3	86.7	0.39	0.0202426	6.45	8.63	111.3	104.9	119.3	82.5	85.2	96.8	FALSE
Atg16l1	1.855	129.9	70.1	0.89	0.00472146	5.32	11.88	138.9	129.1	125.5	60.3	69.6	76.6	FALSE
Atg4b	1.279	112.2	87.8	0.35	0.00834358	3.45	6.34	111.4	116.8	109.2	87.1	82.2	93.3	FALSE
Atg7	1.441	118.1	81.9	0.53	0.0493014	7.76	14.34	118.3	104	120.1	75.9	82.1	99.6	FALSE
Atic	1.49	119.7	80.3	0.58	0.000673781	1.28	3.28	121.2	118.1	119.9	77.5	80.5	82.8	FALSE
Atl2	1.541	121.3	78.7	0.62	0.0163864	9.47	13.31	107	122.7	129.1	79.6	70.1	91.5	FALSE
Atp1b1	1.715	126.3	73.7	0.78	0.0498335	17.74	14.48	95.4	127.1	135.5	74.2	73.7	94.2	FALSE
Atp2b1	2.387	141	59	1.26	0.0309828	27.1	19.84	141.9	95	166.7	59.4	80.4	56.6	FALSE
Atp6v1a	1.448	118.3	81.7	0.53	0.015598	2.62	8.98	114.1	115.7	120	78.2	79.9	92	FALSE
Atp6v1b2	1.569	122.1	77.9	0.65	0.0149795	5.37	11.36	110.7	121.4	122	75.8	77.4	92.7	FALSE
Atp6v1e1	1.617	123.6	76.4	0.69	0.00545908	6.34	10.83	122.7	116.2	131.8	68.4	75.9	84.9	FALSE
Atp6v1f	1.629	123.9	76.1	0.7	0.0315319	7.32	17.67	124.2	112.2	129.6	65.2	76.2	92.6	FALSE
Atp6v1g1	1.723	126.6	73.4	0.78	0.00392293	6.7	11.6	128.6	121.4	138.7	61	74.6	75.7	FALSE
Babam1	1.601	123.1	76.9	0.68	0.00358147	6.12	9.47	129.7	124.5	114.9	77.8	69.3	83.8	FALSE
Bcam	1.845	129.7	70.3	0.88	0.000404407	3.38	1.09	124.2	130.9	132.5	69.9	71	71.5	FALSE
Bcap29	1.872	130.4	69.6	0.9	0.0173846	22.1	18.62	103.2	134.5	162	75.8	52.6	71.8	FALSE
Bcap31	1.753	127.3	72.7	0.81	0.0140119	19.26	14.08	105.5	129	155.6	77.5	58.8	73.6	FALSE
Bgn	1.846	129.7	70.3	0.88	0.0178891	6.43	17.8	121.3	137.7	127.7	59.5	69.2	84.5	FALSE
Blmh	1.147	106.8	93.2	0.2	0.0109839	0.45	2.51	105.8	106.2	106.8	92.6	92.2	96.5	FALSE
Blvra	1.363	115.4	84.6	0.45	8.40316e-06	1.34	1.29	114.2	117.2	115	83.5	84.4	85.7	FALSE
Blvrb	1.692	125.7	74.3	0.76	0.000602008	5.78	3.5	132.4	117.9	124.9	73.8	73	77.9	FALSE
Bola2	1.455	118.5	81.5	0.54	0.00111081	5.07	4.21	120.4	119.8	109.9	80.3	82.4	87.2	FALSE
Bphl	1.565	122	78	0.65	0.0034217	6.96	9.36	115.4	118.3	131.3	75.6	72.8	86.6	FALSE
Bpnt1	1.238	110.6	89.4	0.31	0.0043056	3.08	0.97	106.4	111.1	113	89	90.7	89.7	FALSE
Brca2	1.609	123.3	76.7	0.69	0.0438069	9.58	18.6	106.1	126.9	124.7	77.5	67.7	97.2	FALSE
Brcc3	1.507	120.2	79.8	0.59	0.0139442	13.82	6.57	141.6	120.1	108	79.7	71	79.7	FALSE
Brox	1.231	110.3	89.7	0.3	0.0223982	2.31	6.87	108.9	109.9	113.7	83	95.2	89.3	FALSE
Bsdc1	1.468	119	81	0.55	0.029761	12.61	8.72	99.4	126.4	122.7	76.6	91.2	83.6	FALSE
Btd	1.401	116.7	83.3	0.49	0.00190142	1.26	3.88	117.1	119.6	117	83.6	78.4	84.3	FALSE
Btf3	1.69	125.6	74.4	0.76	0.0269273	11.45	20.5	118.2	141.2	115	63.1	69.9	92.6	FALSE
Bzw2	1.995	133.2	66.8	1	0.00355645	8.76	13.52	142.4	130.5	119.5	62.3	65.4	79.8	FALSE
C3	1.635	124.1	75.9	0.71	0.01372	9.14	1.22	128.1	109	128.4	79.1	77.2	78.3	FALSE
C4b	1.626	123.8	76.2	0.7	0.00722936	10.66	7.39	125.7	106.7	131.4	77.3	73.7	85.1	FALSE
Cacnb1	1.449	118.3	81.7	0.53	0.0401606	14.53	9.41	97.9	121.5	130.8	83.9	75.1	90.7	FALSE
Cacng1	1.62	123.7	76.3	0.7	0.00543383	11.84	7.6	113.8	118.5	141.3	82	71.3	73.1	FALSE
Cacybp	1.427	117.6	82.4	0.51	0.00663162	4.27	8.04	119.6	121	111.7	75.3	83.8	88.4	FALSE
Cad	1.641	124.3	75.7	0.71	0.00222107	6.88	8.82	114	130.1	126.9	69.1	82.5	77.3	FALSE
Calr	1.677	125.3	74.7	0.75	0.00371201	2.41	7.58	124.5	129.5	124	79.5	68.3	74.3	FALSE
Calu	2.332	140	60	1.22	0.00192738	11.83	7.28	118.2	143	148.6	61.3	60.1	68.6	FALSE
Camk2a	1.714	126.3	73.7	0.78	0.0169484	19.74	15.04	105.1	125.6	155.7	73.3	59.6	80.7	FALSE
Camk2g	1.695	125.8	74.2	0.76	0.0101419	11.54	11.73	106	125.1	133.3	72.7	73.8	89.2	FALSE
Cand1	1.502	120.1	79.9	0.59	0.0393339	1.69	12.86	118.3	114.5	117.3	76.2	78.1	95.6	FALSE
Canx	2.056	134.5	65.5	1.04	0.00854811	17.89	14.41	106.7	141.6	152.4	74.6	55.9	68.9	FALSE
Cap1	1.615	123.5	76.5	0.69	0.0102859	10.53	2.23	119.1	116.5	140.6	73.7	73.6	76.6	FALSE
Cap2	1.635	124.1	75.9	0.71	0.000814552	5.11	6.74	129.4	125.4	117	70.7	76.7	80.9	FALSE
Capn1	1.322	113.9	86.1	0.4	0.0390046	4.77	12	119.5	115	108.6	74.7	87	95.1	FALSE
Capn2	1.388	116.2	83.8	0.47	0.0318189	4.72	11.41	109.8	112.2	120.1	79.7	80.8	97.2	FALSE
Capn3	1.825	129.2	70.8	0.87	0.0289625	0.82	16.87	126.2	126.7	124.7	69.1	64.9	88.4	FALSE
Caprin1	1.563	122	78	0.64	0.0419235	11.42	15.67	101.4	121.5	126.5	74.4	98.5	77.7	FALSE
Capza2	1.39	116.3	83.7	0.48	0.0170387	0.82	7.56	115.8	114.8	116.7	78.4	83.3	91.1	FALSE
Capzb	1.466	118.9	81.1	0.55	0.0130917	1.29	7.98	116.6	119.7	118.5	75.7	80.8	88.7	FALSE
Carhsp1	1.469	119	81	0.55	0.0130906	1.68	8.57	121.5	117.9	118.2	80.4	74.1	87.9	FALSE
Carnmt1	1.34	114.5	85.5	0.42	0.000815374	3.81	2.72	118.2	114.1	109.6	84.2	85.2	88.7	FALSE
Casp8	1.47	119	81	0.56	0.000162889	3.51	3.19	114.4	119.7	122.7	78.3	81.5	83.4	FALSE
Casq1	1.647	124.4	75.6	0.72	0.00703816	11.27	6.77	108.7	124.2	136.4	75.4	72.6	82.7	FALSE
Casq2	2.005	133.5	66.5	1	0.00743777	19.18	13.62	112.4	129.3	163.2	64.5	56.5	74.2	FALSE
Cat	1.94	132	68	0.96	0.00479908	16.24	12.75	122.8	118.4	157.8	63.3	61	76.8	FALSE
Cav1	1.664	124.9	75.1	0.74	0.0413915	19.93	17.57	97.3	125.9	146.2	75.6	64	91	FALSE
Cbfb	1.298	113	87	0.38	0.00450706	5.16	4.24	116.1	113.5	105.1	87.4	85.3	92.6	FALSE
Cbr1	1.328	114.1	85.9	0.41	0.00382021	5.32	2.84	119.9	107.8	114	85.9	83.8	88.6	FALSE
Cbr2	1.665	125	75	0.74	0.0345916	15.09	4.77	133.7	129.8	100.2	77.9	75.5	82.8	FALSE
Cbr3	1.689	125.6	74.4	0.76	0.00147944	9.68	7.53	141.6	126.2	117	74.9	65.5	74.7	FALSE
Cbx3	1.475	119.2	80.8	0.56	0.00538836	2.75	7.27	117	123.6	119.7	85	73.6	81.2	FALSE
Ccdc25	1.452	118.4	81.6	0.54	0.0130119	4.35	10.03	119.3	122.7	112.6	73.4	82.1	89.8	FALSE
Cct2	1.459	118.7	81.3	0.55	0.015836	3.96	9.4	118.6	117.2	110.1	79.9	80.3	93.9	FALSE
Cct3	1.459	118.7	81.3	0.54	0.0167957	6.54	10.37	120.7	117.6	106.4	79.4	80.6	95.2	FALSE
Cct4	1.375	115.8	84.2	0.46	0.0133593	4.95	8.24	117.2	115.2	106.7	81.9	83.8	95.2	FALSE
Cct5	1.41	117	83	0.5	0.00940859	7.41	9.33	125.9	113	109.6	78.6	80.1	92.9	FALSE
Cct6a	1.398	116.6	83.4	0.48	0.00702641	3.93	7.39	119.4	115.8	110.4	82.9	79.7	91.8	FALSE
Cct7	1.34	114.5	85.5	0.42	0.0401978	2.43	9.4	113.2	112.9	108.4	83.3	84.2	98.1	FALSE
Cct8	1.448	118.3	81.7	0.53	0.0189676	3.45	9.94	118.8	118.1	111.5	76.9	81.6	93.1	FALSE
Cd163	1.897	131	69	0.92	0.0139853	16.62	11.86	139.3	140	103	73.4	63.6	80.7	FALSE
Cd34	1.592	122.8	77.2	0.67	0.00608991	0.79	6.62	123.7	121.8	123.1	77.4	71.9	82.1	FALSE
Cd36	1.395	116.5	83.5	0.48	0.0156952	12.16	6.82	108.3	112.3	135	76.4	80.5	87.4	FALSE
Cd9	1.692	125.7	74.3	0.76	0.0111618	11.94	5.69	106.4	133.4	130.2	72.1	77	80.8	FALSE
Cd93	1.614	123.5	76.5	0.69	0.00346974	8.26	6.87	126.6	124.7	108.6	77.3	76.4	86.3	FALSE
Cdc37	1.435	117.9	82.1	0.52	0.00947025	8.99	9.95	109.3	129.6	114.2	75.9	79.6	91.5	FALSE
Cdc37l1	1.575	122.3	77.7	0.66	0.0343294	12.39	17.71	123.6	133.2	104	66.2	78.5	94.4	FALSE
Cdc42	1.609	123.3	76.7	0.69	0.00789378	0.87	7.57	121.9	124	122.6	71.9	76.2	83.5	FALSE
Cdh13	1.561	121.9	78.1	0.64	0.042637	14.98	15.11	98.4	123.2	132.6	79	71.3	95.6	FALSE
Cdh23	1.475	119.2	80.8	0.56	0.0248831	0.52	12.34	122.8	122.6	121.6	83.2	66.6	83.2	FALSE
Cdipt	1.331	114.2	85.8	0.41	0.0325165	6.17	10.79	105.3	113.5	119.1	85.3	79.1	97.6	FALSE
Cdkn1b	1.476	119.2	80.8	0.56	0.0204711	12	3.33	108.5	115.9	136.3	77.9	78.5	82.8	FALSE
Cdnf	1.68	125.4	74.6	0.75	0.0115007	4	11.75	118	124.8	127.6	74.3	68.8	86.4	FALSE
Cds2	2.138	136.3	63.7	1.1	0.0216154	18.79	23.62	103.8	137.6	151.7	64.4	87.1	55.5	FALSE
Cdv3	1.457	118.6	81.4	0.54	0.0053743	5.09	7.96	121.8	118.1	110.2	81.1	78.1	90.8	FALSE
Cep97	1.592	122.8	77.2	0.67	0.0102757	10.23	3.77	108.7	133.4	124.6	78.2	74.7	80.5	FALSE
Ces1c	1.478	119.3	80.7	0.56	0.0031719	4.45	7.16	122.4	119.5	112.2	88.3	76.7	80.8	FALSE
Ces1f	2.507	143	57	1.33	0.0349043	26.14	41.6	115.8	144.6	194.1	62.5	25.4	57.7	FALSE
Ces2c	1.712	126.3	73.7	0.78	0.00494039	10.84	9.5	136.4	124.1	109.6	72.3	72.5	85	FALSE
Cfb	1.462	118.8	81.2	0.55	0.0123394	14.67	7.48	145.4	113.7	113.9	69.2	79.9	77.9	FALSE
Cfd	1.618	123.6	76.4	0.69	0.0417782	16.02	3.74	136.5	128.5	99.5	80.8	75.2	79.4	FALSE
Cfi	1.758	127.5	72.5	0.81	0.00389954	10.96	10.79	136.4	110.8	133.1	79.5	64.4	75.7	FALSE
Cfl1	1.605	123.2	76.8	0.68	0.000770402	6.77	6.45	117.9	120.9	133.7	75.3	71.2	80.9	FALSE
Cfl2	1.569	122.1	77.9	0.65	0.00103865	5.85	3.51	127.5	124.4	113.9	74.9	79.3	79.9	FALSE
Chchd2	1.7	125.9	74.1	0.77	0.00957869	9.15	13.91	111.7	126.7	134	74.5	66.1	87.1	FALSE
Ckb	1.35	114.9	85.1	0.43	0.00540281	4.65	6.68	114	108.5	119.1	84.4	81.5	92.6	FALSE
Ckm	0.872	93.1	106.9	-0.2	0.00134133	1.9	1.14	95.5	92.4	92.5	106.1	107.9	105.6	FALSE
Clic1	1.525	120.8	79.2	0.61	0.0288483	10.89	15.76	132.8	107.6	115.2	72.6	75.6	96.2	FALSE
Clic4	1.993	133.2	66.8	1	0.000685873	4.48	7.69	135	124.4	134.1	67.3	64.5	74.7	FALSE
Clip1	1.697	125.8	74.2	0.76	0.0140461	4.64	12.26	124.9	124.2	114.8	73	73.2	89.8	FALSE
Clns1a	1.3	113.1	86.9	0.38	0.0298856	10.41	6.23	124.7	113.1	101.2	87	81.6	92.4	FALSE
Clta	1.66	124.8	75.2	0.73	0.00109831	7.96	5.36	137.2	124.7	117.3	75.1	69.1	76.5	FALSE
Cltb	1.648	124.5	75.5	0.72	0.00777475	9.95	10.55	126.4	128.4	106.7	76.7	72.9	88.9	FALSE
Cltc	1.597	123	77	0.68	0.027376	12.47	12.09	124.9	126.2	100.3	78.2	76	94.4	FALSE
Clu	1.74	127	73	0.8	0.0035782	5.77	10.29	128.5	117.9	131.8	66.4	73.8	81.6	FALSE
Cluh	1.731	126.8	73.2	0.79	0.0376291	9.6	21.07	117.6	136.2	114.4	67.9	67.8	96.1	FALSE
Cmbl	0.719	83.7	116.3	-0.48	0.00747279	6.05	1.45	77.1	86.5	84.6	117.6	118.8	115.5	FALSE
Cmpk1	1.367	115.5	84.5	0.45	0.0212522	9.98	3.02	107	112.6	129.3	82.4	82.1	86.6	FALSE
Cnbp	1.362	115.3	84.7	0.45	0.0096495	9.21	4.21	130.4	111.9	111.4	85.5	78.6	82.2	FALSE
Cndp2	1.565	122	78	0.65	0.0287569	1.55	12.23	116.7	119.2	120.2	75	76.1	92.8	FALSE
Cnn3	2.318	139.7	60.3	1.21	0.0211804	6.24	22.76	140.4	125	138.4	54.2	59.7	82.3	FALSE
Cnpy2	2.044	134.3	65.7	1.03	0.00277397	15.41	9.54	120.8	131.5	161.8	66.3	55.2	64.3	FALSE
Coa6	2.071	134.9	65.1	1.05	0.00156894	11.01	10.18	116.6	145.1	136.1	61.6	65.7	75	FALSE
Col1a1	1.645	124.4	75.6	0.72	0.00949241	2.49	10	121.7	125.7	127.8	66.8	81.6	76.4	FALSE
Col1a2	1.671	125.1	74.9	0.74	0.00245979	3.76	8.02	121.2	128	130.4	66.6	77	76.6	FALSE
Col24a1	1.565	122	78	0.65	0.0138616	11.49	11.34	104.4	122.6	131.2	72.8	90.7	78.3	FALSE
Col7a1	2.104	135.6	64.4	1.07	0.000317291	5.73	7.8	142.2	126.8	136	64.7	60.1	70.2	FALSE
Comp	1.381	116	84	0.47	0.0115366	9.84	6.04	112.5	129.4	107.6	79.8	81.4	89.3	FALSE
Comt	1.566	122.1	77.9	0.65	0.0126931	4.77	11.32	116	117.5	126.6	74.5	75	90.4	FALSE
Copa	1.699	125.9	74.1	0.76	0.0492526	7.36	20.5	120.4	129.4	111.7	69.3	70.9	98.3	FALSE
Copb1	1.49	119.7	80.3	0.58	0.0081989	10.74	11.17	112.1	136	115.2	71	77.3	88.4	FALSE
Copb2	1.514	120.5	79.5	0.6	0.0341901	1.68	13.82	122	118	119.6	69.7	79	91.8	FALSE
Cops2	1.293	112.8	87.2	0.37	0.0347714	4.03	9.11	115.3	110.6	106.4	85.5	83.6	98.5	FALSE
Cops3	1.43	117.7	82.3	0.52	0.0208231	3.12	10.08	117.7	119.1	112.3	76	82.3	92.7	FALSE
Cops4	1.447	118.3	81.7	0.53	0.0471242	2.89	13.32	116.3	117.8	111.4	76.4	80.4	97.7	FALSE
Cops5	1.499	120	80	0.58	0.0352786	4.28	13.24	120.2	117.9	110.7	78.6	76.2	96.5	FALSE
Cops6	1.507	120.2	79.8	0.59	0.014636	5.53	10.5	120.5	119.7	109	77.7	79.4	93.7	FALSE
Cops7a	1.536	121.1	78.9	0.62	0.0373344	4.93	14.49	122.8	117	111.3	75.8	76.2	96.8	FALSE
Cops7b	1.362	115.3	84.7	0.45	0.0460578	17.27	21.4	148	114	108.7	57.7	87.9	83.7	FALSE
Cops8	1.427	117.6	82.4	0.51	0.0251857	3.12	10.61	119.8	114.3	113	78.2	80.1	94.6	FALSE
Coro1a	1.659	124.8	75.2	0.73	0.0135588	17.84	16.63	119.8	111.4	154.6	82.8	59.1	72.2	FALSE
Coro7	1.632	124	76	0.71	0.00154921	3.82	6.77	122.9	117	126.2	75.3	74.6	84.1	FALSE
Cotl1	1.759	127.5	72.5	0.81	0.00104752	7.17	3.6	126.1	121.1	139	73.6	71.7	68.5	FALSE
Cox17	2.326	139.9	60.1	1.22	0.00146571	12.44	9.51	119	140.4	152.7	60.4	58.1	69.4	FALSE
Cp	1.606	123.3	76.7	0.68	0.000613343	5.99	4.76	130.4	115.9	121.3	75.5	75.1	81.7	FALSE
Cpn2	1.507	120.2	79.8	0.59	0.0013476	6.53	4.86	112.2	127.9	120.9	80.3	75.5	83.2	FALSE
Cpne1	1.344	114.7	85.3	0.43	0.00164117	4.9	3.36	113	120.9	110.1	84.1	83.3	88.6	FALSE
Cpped1	1.207	109.4	90.6	0.27	0.00203143	3.24	2.28	109	105.7	112.8	93.1	90.3	89	FALSE
Cpq	1.733	126.8	73.2	0.79	0.000703924	7.37	5.22	137.4	125.5	118.9	72.4	69.1	76.7	FALSE
Crat	1.629	123.9	76.1	0.7	0.0213612	12.9	16.11	107.7	117.7	138.3	72.3	70.7	93.4	FALSE
Creg1	1.863	130.1	69.9	0.9	0.014811	14.37	3.34	111.1	129.5	148.4	72.9	68.4	69.6	FALSE
Creld2	1.532	121	79	0.62	0.00135073	4.32	6.72	122.8	127.7	117.1	80.7	71.4	80.2	FALSE
Crip1	1.681	125.4	74.6	0.75	0.00182877	8.27	5.44	134	126.7	113.6	75.4	71.1	79.2	FALSE
Crip2	1.955	132.3	67.7	0.97	0.0269671	32.28	22.03	110.9	112.8	188.7	51.8	57.7	78.1	FALSE
Crk	1.533	121	79	0.62	0.00164575	1.45	4.38	122.3	119.6	119	77.3	78	83.7	FALSE
Crkl	1.188	108.6	91.4	0.25	0.0432654	8.11	3.58	107.7	118.6	101.1	90.6	94.3	87.8	FALSE
Cryab	1.874	130.4	69.6	0.91	0.0376044	7.13	22.04	126.7	115.7	133.4	67.6	63.1	93.6	FALSE
Cryl1	1.199	109.1	90.9	0.26	0.0294331	8.95	3.9	107.7	104.1	122.9	91	84.5	89.8	FALSE
Crym	1.417	117.3	82.7	0.5	0.0249131	13.97	6.51	136.8	117.5	103.6	82.9	74.7	84.5	FALSE
Cryz	1.449	118.3	81.7	0.54	0.0314965	9.06	12.63	103.7	116	124.3	80	78.2	97.7	FALSE
Csde1	1.406	116.9	83.1	0.49	0.00252434	6.82	6.44	118.9	110	126.1	84.8	75.6	84.6	FALSE
Cse1l	1.327	114.1	85.9	0.41	0.00805529	4.27	6.45	113.1	116	106.6	84.4	85.2	94.7	FALSE
Csrnp1	0.845	91.6	108.4	-0.24	0.017353	3.01	4.89	92.7	95.3	89.7	111.2	101.4	109.7	FALSE
Csrp1	2.107	135.6	64.4	1.08	0.0286676	2.72	20.33	132.1	125.6	131.2	61.9	62.3	86.9	FALSE
Csrp3	2.002	133.4	66.6	1	0.0276149	27.87	17.14	123.7	102.7	175.3	57.5	61.8	78.9	FALSE
Cst3	1.19	108.7	91.3	0.25	0.0258559	10.62	7.96	107.1	106	127.4	90.1	78.6	90.9	FALSE
Cstb	1.549	121.5	78.5	0.63	0.00241246	3.65	0.36	115.4	122.9	123.2	79.4	79.3	79.8	FALSE
Ctbp1	1.528	120.9	79.1	0.61	0.00594502	5.84	9.36	111.4	122.5	124.3	73.3	80.1	88.4	FALSE
Cttn	2.047	134.4	65.6	1.03	0.0104686	16.19	20.91	157.6	132.6	114.1	51.8	64.8	79.1	FALSE
Cul3	1.522	120.7	79.3	0.61	0.0360655	4.55	13.97	116.6	122.3	111.7	76.2	76.6	96.5	FALSE
Cutc	1.362	115.3	84.7	0.45	0.00197984	5.6	4.92	109.1	116	122	85.2	79.8	88	FALSE
Cyb5a	1.669	125.1	74.9	0.74	0.013343	12.02	12.39	104.8	124.5	133.1	74.6	72.6	90.5	FALSE
Cyb5r1	1.914	131.4	68.6	0.94	0.000196088	6.16	5.43	122.2	133.2	138	69.6	64.8	72.2	FALSE
Cyb5r3	1.381	116	84	0.47	0.0110549	3.97	9.35	116	116.2	124.3	84.2	72.5	86.8	FALSE
Cygb	1.333	114.3	85.7	0.41	0.0025428	5.4	5.95	122	116	109.5	87.1	78.4	87	FALSE
Cyth2	1.455	118.5	81.5	0.54	0.00604564	5.38	8.99	125.8	113	118.7	81.6	73.2	87.7	FALSE
Dazap1	3.448	155	45	1.79	0.00088761	14.54	16.02	167.7	125.8	157.5	44.5	45.7	58.8	FALSE
Dbi	1.237	110.6	89.4	0.31	0.000785672	2.79	1.77	108.7	109.5	114.4	88.5	88	90.9	FALSE
Dbnl	1.504	120.1	79.9	0.59	0.0464159	12.34	22.84	140.6	125.5	109.7	85.7	55.1	83.4	FALSE
Dbt	1.91	131.3	68.7	0.93	0.0105787	13.73	18.19	114.2	124.3	148.7	65.1	62	85.7	FALSE
Dcn	1.731	126.8	73.2	0.79	0.00353216	3.93	8.87	120.4	124.2	130.1	70.7	71.7	82.7	FALSE
Dcps	1.755	127.4	72.6	0.81	0.00625345	5.96	11.88	119.1	123.1	133.5	70.1	69.1	85	FALSE
Dctn1	1.605	123.2	76.8	0.68	0.0229439	4.07	13.25	115.1	124.9	119.7	74.6	73.4	92.3	FALSE
Dctn2	1.684	125.5	74.5	0.75	0.023028	6.61	15.74	113.8	129.8	120.9	70.9	71.8	92.8	FALSE
Dctn5	1.69	125.6	74.4	0.76	0.0171239	12.99	4.19	106	130	136.7	77	78.1	72.2	FALSE
Dctpp1	1.566	122.1	77.9	0.65	0.0121599	9.5	13.63	131.3	109.6	128.1	81.8	65	84.3	FALSE
Ddah1	1.42	117.3	82.7	0.51	0.00320979	6.87	6.06	107.9	121	122.5	77.1	85.2	86.3	FALSE
Ddah2	1.554	121.7	78.3	0.64	4.9733e-05	3.23	2.94	120.9	120.9	127.8	77.8	74.2	78.4	FALSE
Ddb1	1.415	117.2	82.8	0.5	0.0166052	2.19	8.15	112.4	115.3	117.4	80.6	81.5	93	FALSE
Ddi2	1.609	123.3	76.7	0.69	0.00632586	2.18	7.88	119.3	123.1	124.4	72.3	76.5	84.4	FALSE
Ddt	1.409	117	83	0.49	0.0388976	11.17	3.95	120.1	99.8	123.3	82.4	85.2	89.2	FALSE
Ddx19a	1.463	118.8	81.2	0.55	0.0180762	4.4	11.73	125.2	119.4	114.7	70.2	81.6	88.8	FALSE
Ddx39b	1.681	125.4	74.6	0.75	0.024716	2.83	14.05	118.1	123.5	124.5	69.9	73.5	90.4	FALSE
Denr	1.319	113.7	86.3	0.4	0.00640981	4.25	6.68	118.9	111.8	109.6	81.8	84.8	93	FALSE
Dhdh	1.627	123.9	76.1	0.7	0.000135326	2.8	4.03	122.8	122.4	128.6	72.3	75.5	78.4	FALSE
Dhrs11	1.585	122.6	77.4	0.66	0.0273438	3.66	14.6	118.5	118.9	126.4	75	69.5	91.6	FALSE
Dhx15	1.605	123.2	76.8	0.68	0.00120878	5.04	7.46	120.2	132.3	123.2	68.5	76.8	79.1	FALSE
Dnah12	1.608	123.3	76.7	0.69	0.0268676	7.04	16.09	129.6	112.7	119.4	74.3	70	93.9	FALSE
Dnah17	1.496	119.9	80.1	0.58	0.00158709	2.57	5.24	115.6	121.7	119.2	77.8	79.7	85.9	FALSE
Dnah2	0.841	91.3	108.7	-0.25	0.0018112	2.88	2.65	94.7	89.9	90.4	105.9	107.6	111.5	FALSE
Dnaja2	2.013	133.6	66.4	1.01	0.0265737	9.64	22.09	138.6	128.8	114.2	64	63	91.3	FALSE
Dnajb11	2.027	133.9	66.1	1.02	0.0103382	14.27	5.08	110.5	138.9	146.1	71.5	64.5	68.5	FALSE
Dnajb4	1.68	125.4	74.6	0.75	0.0173105	3.99	12.98	123.8	125.9	116.6	73.6	70.6	89.4	FALSE
Dnajc24	1.175	108	92	0.23	0.0249067	5.86	1.22	105.9	105.8	117	90.2	89.5	91.6	FALSE
Dnajc8	1.451	118.4	81.6	0.54	0.00743562	5.06	8.79	115.6	112.1	123.6	77.8	79.6	91.3	FALSE
Dnm2	3.332	153.8	46.2	1.74	0.0417859	2.92	40.17	149.3	143.5	141.1	42	81	43.1	FALSE
Dnpep	1.302	113.1	86.9	0.38	0.019162	1.99	7.1	110.4	111.7	114.7	85.8	82.7	94.7	FALSE
Dnph1	2.678	145.6	54.4	1.42	0.00831451	19.44	6.3	117.5	145.3	174.1	51	54.2	57.9	FALSE
Dohh	1.478	119.3	80.7	0.56	0.0174043	1.8	9.85	120.3	121.4	117.3	71.9	81.4	87.6	FALSE
Dpep1	1.774	127.9	72.1	0.83	0.00451055	5.59	11.22	121.2	126.7	135.3	64.6	71.4	80.8	FALSE
Dph5	1.977	132.8	67.2	0.98	0.00274219	12.16	11.36	146.9	115.2	129.5	65.5	64.3	78.5	FALSE
Dpp3	1.207	109.4	90.6	0.27	0.0128213	0.21	3.52	108.6	108.5	108.9	89.9	89	95	FALSE
Dpp7	1.49	119.7	80.3	0.57	7.61911e-05	0.99	1.96	121.1	119.7	118.7	78.5	80.3	81.6	FALSE
Dpp9	1.274	112	88	0.35	0.048065	2.53	9.28	108.4	113.6	109.2	85.7	84	99.2	FALSE
Dpt	1.499	120	80	0.58	0.00276458	7.33	5.09	109.5	121.9	126.4	81.3	84.5	76.4	FALSE
Dpysl2	1.653	124.6	75.4	0.72	0.00203212	6.11	8.59	121.8	116.5	131.3	73.7	72.3	84.4	FALSE
Dpysl3	1.627	123.9	76.1	0.7	0.00869171	1.13	7.97	121.1	121.6	123.7	74.8	73.8	85	FALSE
Drg2	1.414	117.2	82.8	0.5	0.000843155	3.08	4.78	118.4	122.1	114.8	77.1	83.9	83.7	FALSE
Dstn	1.829	129.3	70.7	0.87	0.00690114	10.3	14.74	116.3	123.4	141.7	67.5	65.9	85.2	FALSE
Dtd1	1.492	119.7	80.3	0.58	0.00984794	4.51	9.76	120.3	113.2	123.7	73.2	80.6	89	FALSE
Dusp3	1.279	112.2	87.8	0.36	0.0168679	6.53	6.03	116.5	111.6	102.4	86.2	87.2	96.1	FALSE
Dync1li2	2.118	135.9	64.1	1.08	0.00165549	8.08	11.36	137.3	119.2	137.9	63.2	64.8	77.4	FALSE
Dynll1	1.939	131.9	68.1	0.96	0.000303648	5.85	7.03	139	123.9	129.4	66.7	66.1	74.8	FALSE
Dynll2	1.193	108.8	91.2	0.25	0.0477395	8.41	3.92	118.8	107.4	100.7	88	90.1	95	FALSE
Dynlrb1	1.797	128.5	71.5	0.85	0.0124098	1.07	10.95	125.7	127.3	124.6	70	69	83.5	FALSE
Echdc1	1.384	116.1	83.9	0.47	0.0397306	10.23	3.23	120.7	99.9	119.3	89.7	86.2	84.2	FALSE
Edf1	1.992	133.1	66.9	0.99	5.86671e-05	3.42	4.62	133.6	129	138.2	67.1	69	63	FALSE
Eea1	1.513	120.4	79.6	0.6	0.0202105	7.29	13.44	110.7	127.8	117	73.2	77.4	93.9	FALSE
Eef1e1	1.386	116.2	83.8	0.47	0.0450952	10.95	12.25	117.9	123.5	99.7	85	76.4	97.5	FALSE
Eef2	1.261	111.5	88.5	0.33	0.0159609	5.9	4.34	112.3	113.3	101.7	88.2	89.1	95.4	FALSE
Eef2k	1.209	109.4	90.6	0.27	0.042826	1.08	7.54	109.5	108.8	111.1	83.2	90.6	96.8	FALSE
Efemp1	2.128	136.1	63.9	1.09	0.0312755	33.85	10.49	111.6	198	117.6	55.3	53	64.4	FALSE
Ehd1	1.706	126.1	73.9	0.77	0.00684932	8.17	12.72	121.4	115.6	135.3	71.1	69.6	87	FALSE
Ehd2	1.693	125.7	74.3	0.76	0.011128	8.51	14.68	119.2	117	136.3	68.4	70.4	88.6	FALSE
Eif1	1.575	122.3	77.7	0.66	0.00274162	6.14	8.42	127.9	122.1	113.1	73.2	77.5	86.2	FALSE
Eif1ax	1.676	125.3	74.7	0.74	0.00739797	8.91	11.72	124.8	130.3	109.4	72	74.4	89	FALSE
Eif2a	1.308	113.3	86.7	0.39	0.0331532	13.88	13.75	111.1	136.5	105.9	84.9	69.8	91.8	FALSE
Eif2b1	1.421	117.4	82.6	0.51	0.0229128	8.58	13.3	119.5	127.5	107.3	70	84.1	91.5	FALSE
Eif2b5	1.849	129.8	70.2	0.89	0.0451087	16.46	19.63	130.3	134.3	98	70.4	69.9	97.1	FALSE
Eif2s1	1.613	123.5	76.5	0.69	0.0333113	3.43	14.41	122.6	119.9	114.5	74.3	74.2	94.5	FALSE
Eif2s2	1.569	122.2	77.8	0.65	0.01332	11.01	11.53	118.7	132.2	106	75.6	75.7	91.8	FALSE
Eif2s3x	1.568	122.1	77.9	0.65	0.0208479	3.42	11.79	121.7	120.8	114.2	74.2	77	92	FALSE
Eif3a	1.854	129.9	70.1	0.89	0.0241207	6.81	17.58	129.6	127.4	114.1	68.7	68.4	91.8	FALSE
Eif3b	1.629	123.9	76.1	0.7	0.0207382	4.88	13.38	120.9	125.4	113.8	74.2	73.4	92.3	FALSE
Eif3c	1.83	129.3	70.7	0.87	0.0214772	11.81	17.64	133.8	127.8	106.3	69.8	69.1	93.1	FALSE
Eif3d	1.685	125.5	74.5	0.75	0.0132989	7.81	14.16	130.5	124.9	111.8	74.1	68.8	89.9	FALSE
Eif3e	1.629	123.9	76.1	0.7	0.0299028	4.91	15.69	126.4	121.4	114.6	69.9	74.5	93.3	FALSE
Eif3f	1.759	127.5	72.5	0.81	0.0410615	4.95	19.13	126.1	125.1	115.1	67.6	71.1	95	FALSE
Eif3g	1.627	123.9	76.1	0.7	0.0206252	4.01	13.93	120.3	128.1	119	73.9	69	89.6	FALSE
Eif3h	1.575	122.3	77.7	0.66	0.0187977	6.08	12.42	122.6	121.4	109.6	75.5	77.1	93.9	FALSE
Eif3i	1.668	125	75	0.74	0.0132925	6.3	13.68	120.2	131.5	116.7	70.2	72	89.4	FALSE
Eif3k	1.97	132.7	67.3	0.98	0.00718056	9.62	15.69	138.9	134.3	115.4	68.2	60.8	82.5	FALSE
Eif3l	1.704	126	74	0.77	0.0168429	9.16	15.03	122.9	131.4	109.4	71.8	72.1	92.5	FALSE
Eif3m	1.399	116.6	83.4	0.48	0.0121895	7.58	3.87	119.4	118.4	104	84.6	83.7	89.9	FALSE
Eif4a1	1.681	125.4	74.6	0.75	0.00244804	6.94	9.57	133.6	123.4	116.4	69.6	73.4	83.6	FALSE
Eif4a2	1.435	117.9	82.1	0.52	0.0157849	6.7	10.27	121.4	117.5	106.5	78	81.9	94.7	FALSE
Eif4b	1.631	124	76	0.71	0.00886019	10.14	11.47	130.1	125.6	107	71.2	77	89	FALSE
Eif4e	1.794	128.4	71.6	0.84	0.000287783	5.49	5.94	133.7	119.8	127.7	71.2	69.8	77.9	FALSE
Eif4e3	1.077	103.7	96.3	0.11	0.0349387	4.84	3.72	111.5	101.9	103.6	96.2	90.3	96.5	FALSE
Eif4ebp1	2.299	139.4	60.6	1.2	0.00265173	18.61	13.69	173.8	124.7	131.3	48.8	57.1	64.3	FALSE
Eif4g1	1.556	121.8	78.2	0.64	0.015293	2.63	9.92	119.2	121.7	115.5	76.5	76.6	90.5	FALSE
Eif4g2	1.874	130.4	69.6	0.91	0.0277099	14.79	21.98	143.8	126.6	106.6	67.5	62.5	93	FALSE
Eif4h	1.877	130.5	69.5	0.91	0.00265884	4.53	9.43	132.7	128.7	121.3	68.4	68.6	80.3	FALSE
Eif5	2.412	141.4	58.6	1.27	0.00245097	9	1.45	157.9	136.4	134.9	57.9	56.3	56.6	FALSE
Eif5a	1.419	117.3	82.7	0.5	0.0229876	7.65	12.42	124.5	118.5	107	72.9	83.5	93.6	FALSE
Eif6	1.651	124.6	75.4	0.72	0.0244072	14.04	18.72	117.8	109.4	142.7	71.3	65.8	93	FALSE
Eml2	1.373	115.7	84.3	0.46	0.000791761	4.62	3.55	114.2	112.4	122.5	80.9	83.2	86.8	FALSE
Eno2	1.943	132	68	0.96	0.00494102	8.86	13.58	115.8	129.5	138.3	66.7	66.3	83.4	FALSE
Eno3	0.835	91	109	-0.26	0.000974034	2.38	1.38	92.3	91.5	88.2	110.7	107.7	109.5	FALSE
Enoph1	1.306	113.3	86.7	0.39	0.00458037	4.35	1.85	115.7	106.6	114.3	87.5	86.3	89.5	FALSE
Ensa	1.403	116.8	83.2	0.49	0.00340995	3.11	6.01	113.3	115	120.2	80	82	89.5	FALSE
Epdr1	1.675	125.2	74.8	0.74	0.00582243	4.23	10.13	125.3	120	130.6	74.8	67.1	82.3	FALSE
Ephx1	1.682	125.4	74.6	0.75	0.000377437	5.85	5.69	118	126.7	132.6	75.3	69.6	77.8	FALSE
Epm2aip1	1.534	121.1	78.9	0.62	0.00724403	3.64	8.6	123.7	118.2	115.2	77.1	76.8	89	FALSE
Epn1	1.794	128.4	71.6	0.84	0.00195519	7.27	2.55	124.6	124	140.6	72.3	69	69.5	FALSE
Eps15	1.521	120.7	79.3	0.61	0.00562407	9.04	9.56	126.5	127.9	108.3	70.3	83.2	83.7	FALSE
Erap1	1.522	120.7	79.3	0.61	0.000719168	2.37	4.41	116.2	120.2	121.6	78.3	79	84.8	FALSE
Erh	1.775	127.9	72.1	0.83	0.0364001	0.12	19.86	128.6	128.3	128.5	72.4	85.4	57	FALSE
Erp29	1.989	133.1	66.9	0.99	0.00446659	11.34	14.9	115.8	145	136.4	77.2	57.1	68.5	FALSE
Erp44	1.742	127.1	72.9	0.8	0.000335646	5.72	5.89	118.5	132.1	129.8	76.7	68.4	74.5	FALSE
Esd	1.404	116.8	83.2	0.49	0.000617766	2.14	3.81	116.1	120.5	116.1	82.7	79.2	85.4	FALSE
Etf1	1.399	116.6	83.4	0.48	0.0104294	5.76	0.86	117.9	107.9	120.5	84.1	84.3	85.4	FALSE
F10	1.609	123.4	76.6	0.69	0.0104305	7.29	11.77	109.8	125.2	124.7	77.5	90.6	72.3	FALSE
F13a1	1.614	123.5	76.5	0.69	0.00064313	7.28	6.21	137.1	121.4	120.9	68.4	77.1	75.2	FALSE
F2	1.581	122.5	77.5	0.66	0.000574466	6.27	4.28	133.6	121.2	119.2	76.7	71.6	77.6	FALSE
Fabp4	2.008	133.5	66.5	1.01	0.00113047	9.72	5.77	131.2	122.4	148	65.3	62.8	70.3	FALSE
Fabp5	1.85	129.8	70.2	0.89	0.00300902	1.35	6.63	128.7	126.7	130.1	69.6	68.1	76.9	FALSE
Faf1	1.248	111	89	0.32	0.00970863	6.44	2.77	109.1	121.3	108.4	89.3	84.5	87.4	FALSE
Fah	1.707	126.1	73.9	0.77	0.00768065	11.37	5.07	126.6	110.5	139	74.2	78.6	71.1	FALSE
Fam118a	1.773	127.9	72.1	0.83	0.00858016	13.58	8.95	106.4	136.4	135.6	78.8	66.3	76.5	FALSE
Fam136a	1.753	127.3	72.7	0.81	0.0132343	4.39	13.1	118.2	126.6	128.5	72.3	67.7	86.7	FALSE
Fam185a	1.448	118.3	81.7	0.53	0.0115397	8.35	10.07	107.8	127	114.6	78.2	79.2	93.2	FALSE
Fasn	2.225	138	62	1.15	0.0353105	26.61	4.36	136.9	102	175.5	61.6	59.3	64.7	FALSE
Fbp2	0.745	85.4	114.6	-0.42	0.0161696	8.81	7.68	78.9	86.2	94.1	104	115.6	121.1	FALSE
Fbxo22	1.569	122.1	77.9	0.65	0.0288544	9.59	17.67	109.8	124.7	133	90.1	79.5	62.9	FALSE
Fbxo6	1.58	122.5	77.5	0.66	0.00395337	7.58	7.63	108	123.8	123.4	77.9	78.1	88.8	FALSE
Fbxo7	1.44	118	82	0.53	0.0286917	15.23	11.18	100.6	136.9	120.5	70.5	83.6	87.8	FALSE
Fdps	1.329	114.1	85.9	0.41	0.0100251	1.85	6.45	115	117.7	113.5	78.4	86.5	88.8	FALSE
Fermt2	1.603	123.2	76.8	0.68	0.00526325	8.53	10.95	113.9	118.8	133.9	74.1	71.8	87.6	FALSE
Fetub	1.564	122	78	0.65	0.0158322	15.16	13.35	109.3	114.7	143.9	89.1	73.3	69.7	FALSE
Fga	1.996	133.3	66.7	1	0.00119827	10.43	9.05	144.1	117.5	137.7	60.1	69	71.6	FALSE
Fgb	1.945	132.1	67.9	0.96	0.00215297	10.77	6.29	144.9	116.8	134.7	63.1	69.2	71.4	FALSE
Fgg	1.818	129	71	0.86	0.00137608	6.94	3.61	132.1	116.5	131.4	72.3	71.4	76.4	FALSE
Fhod1	1.36	115.2	84.8	0.44	0.0225296	4.94	10.2	119.8	114.3	108.5	78.1	84	95.3	FALSE
Fkbp14	1.95	132.2	67.8	0.96	0.00165679	6.48	10.23	133.7	120.8	136.7	63.1	77.2	68.6	FALSE
Fkbp1a	1.505	120.2	79.8	0.59	0.00597617	8	2.25	117.2	117.2	134.2	75.2	78.4	77.9	FALSE
Fkbp3	1.676	125.3	74.7	0.75	0.00771161	2.67	9.31	122.1	127.1	120.9	72.8	72.2	84.9	FALSE
Fkbp4	1.552	121.6	78.4	0.63	0.00413605	4.78	8.24	124.9	113.5	119.4	76.9	76.9	88.4	FALSE
Fkbp7	1.761	127.6	72.4	0.82	0.00124447	7.67	4.96	131.5	132.2	115.1	76.8	69.7	74.7	FALSE
Flad1	1.28	112.3	87.7	0.36	0.0167428	4.5	7.8	107.7	117.3	109.9	83	85.9	96.1	FALSE
Flna	1.625	123.8	76.2	0.7	0.00213925	6.04	8.7	131.9	120.8	117.7	71.3	74.3	84.1	FALSE
Flnc	2.914	148.9	51.1	1.54	0.000840086	14.07	15.26	172	144.6	130.8	43.8	49.6	59.2	FALSE
Flot2	2.092	135.3	64.7	1.06	0.0321573	23.33	11.78	96.3	145.3	152.8	76.2	60.1	69.5	FALSE
Fmc1	1.444	118.2	81.8	0.53	0.039699	15.02	9.17	98.2	121.1	132.8	74.5	89.5	83.9	FALSE
Fmod	2.085	135.2	64.8	1.06	0.00393638	13.2	11.68	111.4	135.8	144.6	64.3	65.1	78.7	FALSE
Fn3k	1.223	110	90	0.29	0.00106762	1.38	2.58	112	110	109	87.3	89.9	91.9	FALSE
Fnta	1.296	112.9	87.1	0.37	0.000464929	3.2	2.63	113	116.8	109.5	87.2	84.4	89	FALSE
Fscn1	1.443	118.1	81.9	0.53	0.00478036	2.86	6.64	120.6	114	118.3	82	77.1	88	FALSE
Fth1	1.708	126.2	73.8	0.77	0.00264112	9.93	6.05	116.1	122.8	140.4	70.2	71.9	78.6	FALSE
Ftl1	1.573	122.3	77.7	0.65	0.00685892	12.94	7.77	120.3	112.2	143.4	76.4	68.3	79.5	FALSE
Fubp1	1.842	129.6	70.4	0.88	0.00189976	6.25	10.28	126.3	125.1	139.8	68.6	63	77.2	FALSE
Fus	1.642	124.3	75.7	0.72	0.00696658	10.56	5.28	134.5	109.1	127	80	72.1	77.3	FALSE
Fut1	0.779	87.6	112.4	-0.36	0.0487696	10.25	3.81	98.9	80.9	87.3	112.1	106.3	114.5	FALSE
Fxn	1.554	121.7	78.3	0.64	0.0143485	3.05	10.83	120.1	118.2	125.3	77.3	71.1	88	FALSE
G3bp1	1.989	133.1	66.9	0.99	0.00449609	13.93	7.28	115.9	131.9	153	66.3	71.3	61.6	FALSE
G6pdx	1.729	126.7	73.3	0.79	0.00860369	15.48	6.38	118	121.3	154.8	63.7	70.1	72.1	FALSE
Gadd45gip1	1.831	129.4	70.6	0.87	0.000486736	6.91	6.84	118.7	135.7	131.7	71.9	75.8	66.1	FALSE
Galk1	1.989	133.1	66.9	0.99	0.00427897	14.18	10.13	134.8	112.1	149.2	67.8	61.1	74.9	FALSE
Ganab	1.787	128.2	71.8	0.84	0.00420773	1.46	7.51	130.8	128.4	127.1	71.9	65.6	76.2	FALSE
Gapdhs	1.555	121.7	78.3	0.64	0.0133259	4.79	11.58	119.8	115	126.5	71.8	77	89.7	FALSE
Gart	1.326	114	86	0.41	0.0265062	1.85	8.24	113.1	110.5	114.7	81.2	85.3	95.2	FALSE
Gbe1	2.112	135.7	64.3	1.08	0.00284717	2.68	9.14	137.8	138.6	131.9	65.2	57.5	69	FALSE
Gbp6	1.509	120.3	79.7	0.59	0.0240702	5.84	13.36	125.9	113	115.2	74.9	76.3	94.6	FALSE
Gc	1.682	125.4	74.6	0.75	0.000757731	5.17	2.41	132.2	124.8	119.3	72.9	74.2	76.5	FALSE
Gclc	1.448	118.3	81.7	0.53	0.032969	3.05	12.72	121.4	114.6	115.9	73.7	80.1	94.3	FALSE
Gclm	2.093	135.3	64.7	1.07	0.000405764	7.15	8.53	144.7	126	131.7	62.3	62.9	72.3	FALSE
Gda	1.577	122.4	77.6	0.66	0.00412995	4.37	8.98	120.7	120.8	130.1	76.6	69	82.7	FALSE
Gdi1	1.367	115.5	84.5	0.45	0.00103884	4.58	3.71	110.6	113.6	120.9	83.1	83.2	88.6	FALSE
Gdi2	1.373	115.7	84.3	0.46	0.0083125	2.18	6.27	114.4	112.1	117.1	83.3	81.6	91.6	FALSE
Gdpgp1	1.42	117.4	82.6	0.51	0.0159841	10.8	7.4	129.2	104.1	115.8	81.5	78.7	90.6	FALSE
Ggct	1.26	111.5	88.5	0.33	0.0199845	8.6	4.86	103.1	122.4	111.7	82.9	88.6	91.3	FALSE
Ggps1	1.413	117.1	82.9	0.5	0.0112621	8.89	3.08	113.6	110.8	130.2	80.4	80.2	84.7	FALSE
Gimap4	1.571	122.2	77.8	0.65	0.0108114	3.55	10.11	125.2	116.9	119.4	76	73.8	88.7	FALSE
Glo1	1.163	107.5	92.5	0.22	0.000872467	1.8	0.92	110	106.2	107.5	92.4	91.1	92.7	FALSE
Glod4	1.437	117.9	82.1	0.52	0.000184241	3.29	3.19	116.9	113.7	121.4	80.9	81.4	85.7	FALSE
Glrx	1.31	113.4	86.6	0.39	0.00361818	5.82	4.91	106.6	119.5	115.5	81.3	88.9	88.2	FALSE
Glrx3	1.387	116.2	83.8	0.47	0.023717	3.42	9.32	114.8	116.5	109.1	81.1	82.8	95.8	FALSE
Gmfb	1.401	116.7	83.3	0.49	0.0102663	2.39	7.28	118.4	112.9	116.6	83.2	78.4	90.6	FALSE
Gmppa	1.766	127.7	72.3	0.82	0.0409986	22.23	12.49	95	135	149.2	63.3	76.4	81.1	FALSE
Gmpr	1.283	112.4	87.6	0.36	0.00934183	5.52	7.02	106.9	119.1	111.3	81.9	86.8	94.1	FALSE
Gmps	1.444	118.2	81.8	0.53	0.00282417	3.44	6.31	121.8	117.7	113.7	77.5	81.5	87.8	FALSE
Gnai2	1.655	124.7	75.3	0.73	0.00289666	7.99	3.72	115.4	122.6	135	74	74.1	78.9	FALSE
Gnai3	1.594	122.9	77.1	0.67	0.00609214	4.85	9.93	128.7	118.3	118.7	87	72.8	74.5	FALSE
Gnao1	1.671	125.1	74.9	0.74	0.0425038	27.44	10.18	116.1	103.9	171.1	62.6	69.5	76.8	FALSE
Gnas	2.114	135.8	64.2	1.08	0.0436178	17.17	26.92	101.4	139.4	138.5	59	96.1	65.5	FALSE
Gnb2	1.723	126.6	73.4	0.79	0.00593923	9.4	11.52	109.6	130.6	128.5	69.8	74.6	87	FALSE
Gnl1	1.427	117.6	82.4	0.51	0.0231934	13.86	10.09	135.8	103.1	116.6	81.7	73.2	89.6	FALSE
Gnpda1	1.47	119	81	0.56	0.00224195	1.85	4.86	120.2	116	119	80.9	78	85.9	FALSE
Gnpda2	1.649	124.5	75.5	0.72	0.000262681	4.93	3.73	117.7	124.2	129.9	73.7	75.3	79.2	FALSE
Gnpnat1	1.707	126.1	73.9	0.77	0.0438743	15.89	20.7	135.6	131	99.9	76.8	62.2	94.4	FALSE
Gorasp2	1.891	130.8	69.2	0.92	0.032131	6.42	23.23	140.9	124.2	130.1	52.1	68.8	83.8	FALSE
Got1	1.635	124.1	75.9	0.71	0.0136111	2.63	10.98	120.4	120.7	126.1	73.8	71.6	87.3	FALSE
Gpcpd1	1.299	113	87	0.38	0.0122922	7.26	6.98	104.3	112.7	120.7	86.8	81.7	93.9	FALSE
Gpd1l	1.462	118.7	81.3	0.55	0.00614236	2.93	7.63	118	117.4	123.7	74	80.7	86.2	FALSE
Gpld1	1.702	126	74	0.77	0.00289349	7.01	10.05	124.3	116	133.4	73	69.3	83.9	FALSE
Gpr160	1.277	112.2	87.8	0.35	0.0425038	2.16	9.13	109.4	113.8	110.1	82.5	86.2	98	FALSE
Gps1	1.52	120.6	79.4	0.6	0.036396	4.89	14.2	121.1	119.3	110.4	74.2	78.5	96.4	FALSE
Gpt2	2.494	142.8	57.2	1.32	0.00122373	9.18	3.49	129.7	142.6	155.9	57.2	55.3	59.3	FALSE
Gpx1	1.504	120.1	79.9	0.59	0.00176396	6.55	6.69	119.1	112.2	127.8	79.2	75.6	86.2	FALSE
Gpx3	1.706	126.1	73.9	0.77	0.000712453	7.18	5.55	135.8	118.2	123.6	72.4	78.8	71.2	FALSE
Gpx4	1.503	120.1	79.9	0.59	0.0064772	7.93	3.17	109.6	128.4	121.6	77.2	80.9	82.1	FALSE
Grb2	1.136	106.4	93.6	0.18	0.0115527	5.08	4.73	115.2	105.8	105.4	94.2	93.1	86.2	FALSE
Grhpr	1.093	104.4	95.6	0.13	0.0296575	3.67	3.52	105.3	100.8	108.5	91.3	96.4	97.6	FALSE
Gria2	1.613	123.5	76.5	0.69	0.00518194	10	6.77	108.6	124.9	132.4	83.6	73.1	77.4	FALSE
Gripap1	1.371	115.6	84.4	0.46	0.0105617	9.92	9.55	131	110.2	111.5	75.2	81.3	90.8	FALSE
Gsdma	1.664	124.9	75.1	0.73	0.0235534	17.86	17.94	109.4	150	114	66.9	68.5	91.1	FALSE
Gsk3a	1.389	116.3	83.7	0.47	0.0401648	5.78	12.33	119.5	114.3	106.5	78.7	82.3	98.7	FALSE
Gsn	1.422	117.4	82.6	0.51	0.0375835	16.43	7.38	104.1	111.8	141.1	78.7	87.8	76.5	FALSE
Gspt1	1.432	117.8	82.2	0.52	0.00967403	2.66	8.1	117.6	115.9	122	74.6	82.1	87.8	FALSE
Gss	1.686	125.5	74.5	0.75	0.000641954	6.16	3.55	121.9	135.3	121.7	72	76.7	72.3	FALSE
Gsta1	1.917	131.4	68.6	0.94	0.00952188	18.9	10.9	131.2	110	160.4	58.1	72	68.4	FALSE
Gsta4	1.41	117	83	0.5	0.00919792	10.36	8.06	112.4	109.7	132.1	76.8	79.7	89.4	FALSE
Gstk1	1.685	125.5	74.5	0.75	0.0286377	18.91	12.69	101.8	120.2	148.2	70.7	71.3	87.8	FALSE
Gstm1	1.174	108	92	0.23	0.0354248	8.11	2.72	105.7	104.6	120.6	90	92	87.1	FALSE
Gstm2	1.605	123.2	76.8	0.68	0.000212062	4.93	4.28	120.8	120.4	131.2	72.9	79.3	75.3	FALSE
Gstm4	1.234	110.5	89.5	0.3	0.00159609	3.09	3.88	111.1	108.4	115.3	84.5	90	90.7	FALSE
Gstm5	1.141	106.6	93.4	0.19	0.0149456	0.75	3.36	107.7	107.4	106.2	89.4	95.3	94.1	FALSE
Gsto1	2.881	148.5	51.5	1.53	0.000102933	2.55	5.34	150	142.7	148.2	51.4	51.4	56.3	FALSE
Gstp1	1.366	115.5	84.5	0.45	0.000607423	1.36	2.87	116	113.5	116.4	82.2	87.1	84.9	FALSE
Gstt1	1.521	120.7	79.3	0.61	0.00268477	7.19	3.16	119	116.4	132.8	79.1	74.5	78.2	FALSE
Gstz1	1.701	126	74	0.77	0.00224797	6.76	9.38	117.7	121.7	133.8	71.6	71.5	83.8	FALSE
Gtf2a1	1.543	121.3	78.7	0.63	0.0105588	12.89	6.85	110.1	118	140.6	76.5	72.2	82.7	FALSE
Gtpbp1	1.498	119.9	80.1	0.58	0.00629047	6.75	10.56	131.2	115	120.3	68.7	80.3	84.6	FALSE
H2-Q10	1.477	119.2	80.8	0.56	0.00836156	9.32	5.76	106.5	119	128.4	78.3	80.6	87.4	FALSE
H6pd	2.014	133.7	66.3	1.01	0.0080211	15.85	6.3	116	129.8	157.9	70	64.4	61.9	FALSE
Hcfc1	1.412	117.1	82.9	0.5	0.0386158	18.46	14.25	99.9	144.4	118.9	86.6	66	84.2	FALSE
Hdac1	1.285	112.5	87.5	0.36	0.0235435	9.49	2.13	108.9	128.2	109.5	82.4	85.2	85.7	FALSE
Hdgf	1.481	119.4	80.6	0.57	0.00112668	6.78	5.28	114.7	119.2	130.7	81.2	73.7	80.5	FALSE
Hdhd2	1.192	108.8	91.2	0.25	0.0349948	1.63	5.58	108.1	105.3	108.4	88.9	90.7	98.6	FALSE
Hdlbp	1.402	116.7	83.3	0.49	0.0420659	6.75	15.21	125.5	114.8	110.1	81.9	71.2	96.4	FALSE
Hebp1	2.433	141.7	58.3	1.28	0.00123251	13.22	7.67	126.4	164	140.5	51.5	57.7	59.9	FALSE
Hectd1	1.515	120.5	79.5	0.6	0.00562374	4.86	9.32	117.5	127.9	117.9	72.1	77.8	86.7	FALSE
Herc4	1.577	122.4	77.6	0.66	0.0022199	7.65	6.89	110.6	123.6	128.6	78.3	74	84.9	FALSE
Hgs	2.346	140.2	59.8	1.23	0.0185263	24.19	19.04	99.3	162.2	147.9	51.7	63.1	75.8	FALSE
Hif1an	1.301	113.1	86.9	0.38	0.0304313	4.68	8.44	113	113.3	104.2	86.8	84.2	98.5	FALSE
Hint1	1.549	121.5	78.5	0.63	0.000464631	4.04	5.47	128.8	119.1	122.1	71.8	78.8	79.4	FALSE
Hint3	1.538	121.2	78.8	0.62	0.0124898	3.71	10.47	116.5	125.1	118.7	77.2	73.3	89.3	FALSE
Hk1	1.49	119.7	80.3	0.58	0.0142106	13.39	7.41	115.6	108.6	139.5	77.5	73.7	85.1	FALSE
Hk2	1.631	124	76	0.71	0.0103217	4.49	11.38	122.9	128.1	117.1	69.7	75.3	87	FALSE
Hmbs	1.417	117.2	82.8	0.5	0.0205568	3.2	9.87	116	112	119.4	77.3	81.9	93.4	FALSE
Hmgb1	1.296	112.9	87.1	0.37	0.0340324	11.43	9.56	127.4	112.4	101.5	77.8	86.7	94.2	FALSE
Hmgn2	1.891	130.8	69.2	0.92	0.00323285	8.93	3.21	118.2	141.4	132.1	69.8	71.4	67	FALSE
Hmgn5	1.398	116.6	83.4	0.48	0.0208143	11.99	9.41	103.3	115.6	131.2	82.7	75.8	91.4	FALSE
Hnmt	0.574	72.9	127.1	-0.8	0.0321343	18.39	1.97	59.1	72.7	85.8	130.3	126.6	125.5	FALSE
Hnrnpa0	2.107	135.6	64.4	1.08	0.00161156	11.81	11.15	117	144.3	145.2	68.5	56.2	68.8	FALSE
Hnrnpa1	1.658	124.8	75.2	0.73	0.00425265	11.22	5.59	123.8	115.8	143.6	74.6	67.6	74.6	FALSE
Hnrnpa2b1	1.854	129.9	70.1	0.89	0.00908752	18.54	11.33	130.6	109.9	159.1	70.4	58.1	72	FALSE
Hnrnpa3	1.523	120.7	79.3	0.61	0.0356729	26.06	12.23	115.1	105.1	167.8	75.7	60.7	75.6	FALSE
Hnrnpab	1.524	120.8	79.2	0.61	0.0268868	19.68	7.83	111.9	111.5	154.7	80	68.5	73.4	FALSE
Hnrnpd	1.433	117.8	82.2	0.52	0.0218271	16.62	9.01	114.5	107.2	145.5	83.1	69.7	79.9	FALSE
Hnrnpf	1.614	123.5	76.5	0.69	0.0144928	15.39	12.52	107	119.3	144.3	87	68.4	73.9	FALSE
Hnrnph1	1.734	126.9	73.1	0.79	0.00326906	5.84	10.3	119.5	126.9	134.4	65.5	73.2	80.6	FALSE
Hnrnpk	1.879	130.5	69.5	0.91	0.000976194	4.39	7.83	126.8	125.6	136	67.3	67.5	76.9	FALSE
Hnrnpu	1.467	118.9	81.1	0.55	0.0210155	17.86	14.08	115.8	107.3	149.3	79	64	84.7	FALSE
Hnrnpul1	1.607	123.3	76.7	0.68	0.00162909	4.09	7.14	124.6	118.3	128.3	70.3	77.5	81	FALSE
Hook2	2.58	144.1	55.9	1.37	0.00667319	13.84	22.64	123.9	145.6	163.8	56.4	42.6	67.7	FALSE
Hook3	1.351	114.9	85.1	0.43	0.044212	6.11	13.64	110.7	122.5	110.2	81.9	76.1	98.6	FALSE
Hpx	1.347	114.8	85.2	0.43	0.0137991	8.84	3.15	128	108	113.7	85.4	84.5	80.5	FALSE
Hrg	1.878	130.5	69.5	0.91	0.00190468	9.07	10.22	130.9	115.2	137.9	66.1	69.7	80.2	FALSE
Hsd17b4	1.799	128.6	71.4	0.85	0.0150328	17.82	16.96	108.7	121.1	152.8	63.5	67.3	86.5	FALSE
Hsp90aa1	1.634	124.1	75.9	0.71	0.00723832	5.13	10.23	124.6	113.7	124.2	73.2	76	88.4	FALSE
Hsp90ab1	1.574	122.3	77.7	0.65	0.0237736	9.61	13.99	122.6	125.9	104.9	77.9	73.5	95.2	FALSE
Hsp90b1	1.782	128.1	71.9	0.83	0.00160565	4.65	8.32	131.7	131.4	121.2	73.7	65.2	76.7	FALSE
Hspa2	1.544	121.4	78.6	0.63	0.0168948	7	13.49	129.2	112.5	119	77	70.6	91.6	FALSE
Hspa4	1.613	123.5	76.5	0.69	0.00336243	4.08	7.94	123.7	124	115.3	74.1	76.7	86	FALSE
Hspa5	2.003	133.4	66.6	1	0.000137191	6.19	5.1	125.4	134.8	141.9	67.3	62.2	68.5	FALSE
Hspa8	1.487	119.6	80.4	0.57	0.0302071	5.2	13.17	116	122.9	110.8	78	76.2	96	FALSE
Hspb1	2.139	136.3	63.7	1.1	0.0229332	5.38	21.34	139.9	129.9	126.1	58.6	60.7	84.7	FALSE
Hspb6	2.749	146.7	53.3	1.46	0.0218296	13.58	31.72	160.6	137.8	122.7	47.4	50.1	81.4	FALSE
Hspb7	4.21	161.6	38.4	2.07	0.000888734	19.2	18.33	189.4	162	128.1	33.8	38.5	48.2	FALSE
Hsph1	1.789	128.3	71.7	0.84	0.00986424	10.59	14.11	133.6	128.4	108.8	71.8	68.7	88.8	FALSE
Huwe1	1.495	119.8	80.2	0.58	0.0352731	4.47	14.03	112.5	122.9	116.6	74.1	78	95.9	FALSE
Hyou1	1.619	123.6	76.4	0.7	0.000127357	3.4	4.28	122.6	122.2	129.7	75.7	71.7	78	FALSE
Hypk	1.64	124.2	75.8	0.71	0.0141023	12.84	3.47	120	143.5	112.7	77.6	73	73.2	FALSE
Iah1	1.864	130.2	69.8	0.9	0.00552495	10.48	3.91	141.1	114.4	131	68.9	74.3	70.3	FALSE
Ide	1.425	117.5	82.5	0.51	0.00675286	2.94	6.93	112.2	118	118.1	78.7	82.8	90.2	FALSE
Idh1	1.636	124.1	75.9	0.71	0.000633665	5.55	3.93	114.4	126.9	125.3	75.6	76.6	81.3	FALSE
Iffo1	1.715	126.3	73.7	0.78	0.00250655	8.18	3.44	118.1	125.5	138.7	69.8	73.1	74.7	FALSE
Ifit3	1.526	120.8	79.2	0.61	0.0481617	5.53	16.17	122.1	119	109.7	78	73	98.3	FALSE
Il27	1.416	117.2	82.8	0.5	0.0198779	9.71	13.53	108.5	131.5	117.8	83.2	68.8	90.2	FALSE
Il5ra	1.683	125.5	74.5	0.75	6.45193e-05	3.41	3.6	119.6	127.7	126	78.6	73.3	74.9	FALSE
Ilk	2.112	135.7	64.3	1.08	0.0064344	13.35	15.66	144.3	110.7	134.8	63.7	63.8	82.7	FALSE
Impa1	1.273	112	88	0.35	0.00133199	2.6	3.79	110	110.8	115.4	85.1	87.1	91.6	FALSE
Impdh2	1.685	125.5	74.5	0.75	0.00014927	3.74	2.09	124.1	131.7	123	72.3	73.7	75.3	FALSE
Inmt	1.74	127	73	0.8	0.000379152	6.09	5.94	127.6	118.5	133.9	69	77.7	73.3	FALSE
Inpp1	1.473	119.1	80.9	0.56	0.0139943	10.19	12.66	107.4	131.8	121.7	68.4	82.6	88	FALSE
Ipo4	1.675	125.2	74.8	0.74	0.00161486	4.66	8.06	125.4	133.7	122.2	66.3	77.5	74.9	FALSE
Ipo5	1.835	129.5	70.5	0.88	0.00885275	3.52	11.56	129.5	128.3	121.3	67.6	69.9	83.4	FALSE
Ipo7	1.573	122.3	77.7	0.65	0.0108785	9.21	13.05	133.9	116.8	112.9	71.5	74.3	90.5	FALSE
Ipo9	1.508	120.2	79.8	0.59	0.00916438	4.81	10.23	126.6	115.1	119.6	79.4	71.5	87.8	FALSE
Iqgap1	1.281	112.3	87.7	0.36	0.0250409	11.27	8.14	128.9	110.7	103.9	86.4	78.1	92	FALSE
Irf3	1.976	132.8	67.2	0.98	0.00986819	5.5	15.46	126	140.5	135.4	74.8	54.8	68.5	FALSE
Isoc1	1.294	112.8	87.2	0.37	0.0311606	9.74	10.11	104.2	109.2	125.3	84.4	80	97	FALSE
Isoc2a	2.394	141.1	58.9	1.26	0.00799163	16.54	23.86	123.5	131.3	167.1	54.8	48.1	75.3	FALSE
Isyna1	1.6	123.1	76.9	0.68	0.00988823	11.94	11.1	130.8	105.4	130.7	81.7	67.8	83.6	FALSE
Itgb1	1.554	121.7	78.3	0.64	0.0144009	9.02	12.58	107.4	120.6	128.7	77.6	73.1	92.6	FALSE
Itih1	1.756	127.4	72.6	0.81	0.0118478	12.02	13.31	134.3	105.9	126.4	71.7	72	89.8	FALSE
Itih2	1.557	121.8	78.2	0.64	0.0025251	7.14	3.29	132.6	116.3	119	75.4	76.4	80.2	FALSE
Itih3	1.545	121.4	78.6	0.63	0.0331688	15.63	12.16	125	98.6	134.6	70.7	80.9	90.3	FALSE
Itih4	1.586	122.7	77.3	0.67	0.0157236	10.72	1.79	121.5	110.1	136.3	76.6	76.6	79	FALSE
Itpa	1.397	116.6	83.4	0.48	0.0399666	1.55	10.8	112	114.8	115.2	79.2	82.2	96.6	FALSE
Jsrp1	1.542	121.3	78.7	0.62	0.0287048	19.27	14.51	100.1	125.5	148	82.2	62.8	81.4	FALSE
Kat6a	2.633	145	55	1.4	0.00279641	17.86	14.74	167.6	147	116.6	64.8	48.3	55.8	FALSE
Kcmf1	1.526	120.8	79.2	0.61	0.0231476	6.29	14.51	128.8	114.5	117.4	69.8	77	92.4	FALSE
Kctd12	1.511	120.4	79.6	0.6	0.0015647	4.24	1.53	124.2	114.2	120.9	81.6	79.1	80	FALSE
Kera	1.969	132.6	67.4	0.98	0.0145789	2.18	14.92	132.7	134.6	129	58	67.4	78.3	FALSE
Khk	1.333	114.3	85.7	0.41	0.000804656	2.53	3.72	116.6	110.8	113.7	83.7	85.3	89.9	FALSE
Khsrp	1.459	118.7	81.3	0.54	0.0141065	14.93	12.26	110.7	114	144	78.1	67.2	86	FALSE
Kif13a	1.39	116.3	83.7	0.48	0.0199603	7.57	12.89	109.5	127.4	120.1	69	87.7	86.4	FALSE
Kif1b	1.408	116.9	83.1	0.49	0.0431887	18.17	6.12	113.1	145.6	103.7	80.4	73.9	83.3	FALSE
Kif2a	1.89	130.8	69.2	0.92	0.0217504	17.3	12.49	138.1	100	136.8	67.2	72.4	85.4	FALSE
Kif3c	2.955	149.4	50.6	1.56	0.00326749	17.24	17.18	114.1	154.6	158.3	51.6	52.3	69.1	FALSE
Kif5b	1.434	117.8	82.2	0.52	0.0302955	3.45	11.37	111.7	119.6	114.5	79.9	78.4	95.8	FALSE
Klc1	1.652	124.6	75.4	0.72	0.0314879	2.97	15.95	122.2	119.1	126.3	67.3	73.9	91.2	FALSE
Kng1	1.46	118.7	81.3	0.55	0.00921069	11.21	7.12	113	111.2	135.3	86.8	76.4	77.4	FALSE
Kpna3	1.431	117.7	82.3	0.52	0.0125141	8.88	6.95	119.8	121.7	103.2	80	83.7	91.6	FALSE
Kpna4	1.368	115.6	84.4	0.45	0.0132018	5.3	8.18	117.4	115.1	106.1	82	84.1	95.3	FALSE
Kpnb1	1.612	123.4	76.6	0.69	0.009988	4.83	11.25	128.3	117.2	119.6	72.3	74.2	88.4	FALSE
Lamb2	1.399	116.6	83.4	0.48	0.00203404	5.68	3.56	110.5	123.7	115.6	82.7	80.8	86.6	FALSE
Lancl1	1.236	110.5	89.5	0.31	0.0299199	7.16	3.33	115.5	112.4	100.6	93.2	87.2	91	FALSE
Lap3	1.65	124.5	75.5	0.72	0.00027427	4.03	5.03	117.7	124.9	127.3	75.7	73.5	81	FALSE
Lcp1	1.734	126.9	73.1	0.79	0.0286685	20.86	2.73	114.4	117.2	163.3	67.6	70.5	67.1	FALSE
Ldha	0.776	87.4	112.6	-0.37	0.00470782	4.22	1.3	88.7	88.4	82.2	112	113.8	114.9	FALSE
Ldhb	1.603	123.2	76.8	0.68	0.0418909	17.66	21.37	103.4	119.6	146.5	74.6	61.7	94.3	FALSE
Lmcd1	1.716	126.4	73.6	0.78	0.0281445	5.88	16.93	125.9	127.3	114.1	73.3	67.1	92.3	FALSE
Lpl	1.626	123.9	76.1	0.7	0.0215162	7.41	17.15	117.2	125.9	135.9	59.6	77.4	84	FALSE
Lpp	1.526	120.8	79.2	0.61	0.00188781	8.21	8.29	120.4	116.5	135.8	68.5	78.9	79.8	FALSE
Lrpap1	1.527	120.9	79.1	0.61	0.0129236	13.29	7.65	106.3	121.2	138.8	83	71.4	79.3	FALSE
Lrrc17	1.791	128.3	71.7	0.84	0.014776	15.07	14.8	103.6	136.2	136.6	76	62.8	84.7	FALSE
Lrrc47	1.563	122	78	0.64	0.0274246	9.45	17.92	135.5	122.3	112.3	62.2	78.2	89.5	FALSE
Lrrc57	1.684	125.5	74.5	0.75	0.0278517	8.99	18.5	119.3	113.5	134.8	70.9	67.6	93.9	FALSE
Lsm2	1.578	122.4	77.6	0.66	0.000837241	5.06	2.55	117.2	121.1	129.4	76	76.7	79.7	FALSE
Lsm4	1.421	117.4	82.6	0.51	0.0123704	10.9	4.06	112.8	113.2	135.8	79.7	82.5	76	FALSE
Lsm6	1.404	116.8	83.2	0.49	0.0114423	0.97	7.03	117.2	117.3	119.2	83.5	75.7	87	FALSE
Lsm8	1.22	109.9	90.1	0.29	0.0176927	2.42	6.16	108.9	108.5	113.3	84.5	95.6	89.2	FALSE
Lta4h	1.129	106.1	93.9	0.18	0.00993979	4.3	2.66	104.6	105.3	113	93.3	89.6	94.3	FALSE
Lum	1.858	130	70	0.89	0.000968358	7.34	4.46	117.4	132.8	134.4	71.5	68.8	75.2	FALSE
Lypla1	1.228	110.2	89.8	0.3	0.0234375	0.08	5.07	109.1	109.2	109.3	87.4	88.9	96	FALSE
Lypla2	1.672	125.1	74.9	0.74	0.00366274	5.79	9.5	124.3	114.5	128.3	72.4	74.4	86.1	FALSE
Lyrm4	1.957	132.4	67.6	0.97	0.00440259	8.64	14.04	119.6	133.8	142.2	58.5	68.4	77.6	FALSE
Lzic	1.452	118.4	81.6	0.54	0.0025449	6.06	6.49	117.9	109.6	123.7	81.2	78.7	89	FALSE
Lztfl1	1.327	114.1	85.9	0.41	0.0178431	6.33	9.95	112.5	122.4	108.3	77.5	84.8	94.4	FALSE
Magohb	1.825	129.2	70.8	0.87	0.00732556	13.13	7.39	127.7	110	143.4	70	69.7	79.2	FALSE
Man2c1	1.559	121.8	78.2	0.64	0.0105341	0.85	7.8	119.9	121.4	119.5	75.5	76.9	86.9	FALSE
Map1s	1.869	130.3	69.7	0.9	0.0450012	33.68	9.11	190.6	115.4	106.3	57.4	61.7	68.7	FALSE
Map2k1	1.469	119	81	0.56	0.00390247	3.84	7.08	119.1	121.3	112.6	81.1	77.2	88.7	FALSE
Map2k2	1.518	120.6	79.4	0.6	0.0110217	9.55	8.33	125.5	120.5	104.2	79.2	79.4	91.3	FALSE
Map2k6	0.787	88.1	111.9	-0.35	0.02786	3.86	9.44	83.1	88.9	88.9	102.4	112.9	123.8	FALSE
Map4	1.943	132	68	0.96	0.0298277	8.96	22.69	124.2	140.1	118	62.2	63.9	91.6	FALSE
Mapk1	1.235	110.5	89.5	0.3	0.0124659	1.01	4.91	112.2	110.2	112	83.5	90.7	91.3	FALSE
Mapk12	1.469	119	81	0.55	0.000269113	2.42	3.69	120.2	116.4	122.1	77	81.9	82.4	FALSE
Mapk3	1.508	120.3	79.7	0.59	0.0177463	1.61	10.8	123.6	120	123	68.2	81.6	83.7	FALSE
Mapre2	1.331	114.2	85.8	0.41	0.0216346	2.21	8.23	113.7	116.2	111.2	79.7	85.4	93.8	FALSE
Mapre3	1.526	120.8	79.2	0.61	0.00273368	7.16	5.49	124.9	121.9	108.9	77.9	79.9	86.5	FALSE
Marcks	1.752	127.3	72.7	0.81	0.0066948	9.92	3.48	112.1	135.6	131.4	75	75.3	70.7	FALSE
Masp1	1.864	130.2	69.8	0.9	0.00489246	12.69	16.4	125	155.3	126.1	52.7	73.2	67.6	FALSE
Mat2a	1.373	115.7	84.3	0.46	0.0039116	6.5	4.39	114.1	123.2	108.3	83.1	82.2	89.1	FALSE
Mat2b	1.429	117.7	82.3	0.51	0.0182733	3.97	10.17	116.1	120.9	111.7	81.2	76.8	93.3	FALSE
Mbl2	1.897	131	69	0.92	0.0100774	14.09	7.63	141.9	132.8	107.3	69	70	79	FALSE
Mbnl1	1.592	122.8	77.2	0.67	0.0200386	2.61	12.09	120	124.5	118.5	75.4	71.8	89.8	FALSE
Mbp	1.702	126	74	0.77	0.0130618	17.34	15.73	109.3	121.9	152.5	71.7	61	83.7	FALSE
Mcam	1.674	125.2	74.8	0.74	0.00330577	9.05	10.64	114.9	137.2	123	73.5	67.8	83.6	FALSE
Mcts2	1.31	113.4	86.6	0.39	0.0462665	13.56	6.43	131.8	109.5	102	81.4	83.6	91.8	FALSE
Mdp1	1.311	113.5	86.5	0.39	0.000975684	3.88	4.14	119.1	112.7	110.7	82.3	85.9	89.4	FALSE
Metap2	1.514	120.4	79.6	0.6	0.0325912	6.87	15.19	115.8	126.9	111.1	73.4	76.5	96.4	FALSE
Mettl26	1.19	108.7	91.3	0.25	0.00720242	2.92	4.78	113.3	107.8	107.7	86	94.6	90.6	FALSE
Mgll	1.488	119.6	80.4	0.57	0.00424716	5.03	7.42	109.7	119.5	120.1	79.7	80.3	90.7	FALSE
Mien1	1.547	121.5	78.5	0.63	0.0180761	3.08	11.01	115.3	119.4	122.6	74.5	77.2	91.1	FALSE
Mif	2.017	133.7	66.3	1.01	0.000161519	5.67	3.59	142.1	133.4	126.9	68	63.3	66.2	FALSE
Mknk1	1.61	123.4	76.6	0.69	0.0155763	15.92	7.73	147.8	116.1	111.1	71.2	72.1	81.7	FALSE
Mlec	1.792	128.4	71.6	0.84	0.0265432	22.66	17.35	98.7	134.2	157.1	78.9	56.2	74.9	FALSE
Mmab	2.441	141.9	58.1	1.29	0.00355316	17.12	15.92	116.2	137.5	163.8	56.3	54.2	72	FALSE
Mob2	1.673	125.2	74.8	0.74	0.015042	13.73	11.1	127	103.1	135.3	75.9	70.9	87.8	FALSE
Mpst	1.848	129.8	70.2	0.89	0.00626397	13.15	9.99	108.2	133	139.9	72	66.2	80.7	FALSE
Mpz	1.575	122.3	77.7	0.66	0.0455848	18.57	11.76	95.3	130.1	137.3	82.6	68.5	86.1	FALSE
Mri1	1.94	132	68	0.96	0.00873154	0.98	10.79	130.4	131.8	129.3	67.3	63.4	77.9	FALSE
Msi2	1.804	128.7	71.3	0.85	0.0362225	21.81	13.24	126.3	98.1	152.9	67.2	70	85.4	FALSE
Msn	1.518	120.6	79.4	0.6	0.000331491	3.89	2.42	123.2	114.8	122.5	80.7	77.6	81.2	FALSE
Mtap	1.386	116.2	83.8	0.47	0.000757275	4.23	4.27	121.3	112	113.9	82.1	82.2	88.4	FALSE
Mtdh	1.725	126.6	73.4	0.79	0.026218	8.26	18.8	127.1	134	113.7	61.7	73.7	89.9	FALSE
Mthfd1	1.675	125.2	74.8	0.74	0.0246229	4.62	15	124.4	125.7	115.4	68.9	74.3	91.4	FALSE
Mthfd2	3.418	154.7	45.3	1.77	5.71644e-05	8.31	8.23	140.6	157.8	165.8	41.2	46.2	48.4	FALSE
Mtm1	1.943	132	68	0.96	0.0145436	9.35	19.9	124.3	124	145.4	64	58.1	84.2	FALSE
Mtor	1.594	122.9	77.1	0.67	0.0312201	10.65	16.3	105.3	120	130.5	75.3	72.3	96.6	FALSE
Mug1	1.314	113.6	86.4	0.39	0.0234726	14.41	9.72	138.1	106.3	111.5	72.3	84.8	86.9	FALSE
Mup2	1.783	128.1	71.9	0.83	0.0114005	17.57	14.64	133.5	151.1	105.7	74.9	58.1	76.6	FALSE
Mup6	2.132	136.1	63.9	1.09	0.000146336	5.04	6.51	140.9	136.6	127.6	64	61.3	69.6	FALSE
Mustn1	1.179	108.2	91.8	0.24	0.0207771	4.78	6.6	109.5	104	114.4	92.9	95.3	84	FALSE
Mybpc2	2.148	136.5	63.5	1.1	0.0340832	27.72	7.53	102.6	131	177.9	68.2	59.2	61	FALSE
Mybph	2.245	138.4	61.6	1.17	0.0471517	37.61	27.38	88.6	137.8	193.9	75.5	61.4	42.8	FALSE
Myl12b	1.818	129	71	0.86	0.0101071	11.82	3.3	129.6	142.4	112.2	74.6	70	71.3	FALSE
Myl6	1.666	125	75	0.74	0.00505003	4.29	9.54	125.2	117.9	128.2	75.1	69.6	84	FALSE
Myl9	1.58	122.5	77.5	0.66	0.00487928	8.8	9.69	109.2	128.2	127.3	70	80.5	84.7	FALSE
Myom3	2.252	138.5	61.5	1.17	0.0229843	15.73	26.6	109.8	137.2	150.8	53.6	60.9	87.7	FALSE
Naa15	1.514	120.4	79.6	0.6	0.00234942	5.6	7.68	118.5	127.5	114.3	78.3	74.7	86.7	FALSE
Naa50	1.504	120.1	79.9	0.59	0.0184266	0.63	9.7	120.5	119	119.5	79.5	73.1	88.6	FALSE
Naca	1.682	125.4	74.6	0.98	0.0490987	7.11	25.21	125.5	134.6	116.7	63.8	63.4	96.1	FALSE
Nae1	1.399	116.6	83.4	0.48	0.00483054	2.69	6.35	114.4	120.6	116.7	77.2	83.4	87.7	FALSE
Nagk	1.727	126.7	73.3	0.79	0.000351537	3	5.07	126	121.7	129.2	72.9	71.6	78.7	FALSE
Nampt	1.369	115.6	84.4	0.45	0.0178989	1.79	7.54	112.1	113.4	116.1	82	82.8	93.7	FALSE
Nans	1.296	112.9	87.1	0.37	0.000650121	1.29	2.53	113.4	112.9	110.6	85.9	87.1	90.2	FALSE
Nap1l1	1.578	122.4	77.6	0.66	0.00110014	4.02	6.49	122.2	128.7	119	77.5	71.4	81.2	FALSE
Nap1l4	1.466	118.9	81.1	0.55	0.0186017	7.11	10.86	119.8	120	105.7	77.7	81.7	95.2	FALSE
Napa	1.228	110.2	89.8	0.3	0.0134965	7.26	5.09	104.7	109.3	120.4	89	83.8	92.8	FALSE
Ncl	1.547	121.5	78.5	0.63	0.00387196	5.26	9.11	120	118.1	130.1	77.6	70.1	84.2	FALSE
Ndrg2	1.115	105.5	94.5	0.16	0.0189682	2.84	4.41	104.3	109.8	104.9	89.3	94.1	97.5	FALSE
Nedd4	1.386	116.2	83.8	0.47	0.00020968	2.94	3.14	115.4	119.5	112.7	83.3	82	87.1	FALSE
Neil3	1.577	122.4	77.6	0.66	0.0357619	8.14	17.38	109.7	120.1	129.2	76.1	69	96	FALSE
Nenf	1.58	122.5	77.5	0.66	0.0115717	10.14	9.11	103.9	123.8	125.3	91	78.3	77.7	FALSE
Nhlrc2	1.624	123.8	76.2	0.7	0.0131116	5.3	12.17	114.8	120.1	127.6	73.2	74	90.3	FALSE
Nid1	1.605	123.2	76.8	0.68	0.0169832	9.68	15.38	110.5	122.4	134.2	76.3	66.4	90.2	FALSE
Nif3l1	1.434	117.8	82.2	0.52	0.000176227	2.11	3	113.8	118	118.1	82.3	81.6	86.2	FALSE
Nit1	1.35	114.9	85.1	0.43	0.0108594	2.8	7.88	120.5	114	116.7	87	75.4	86.5	FALSE
Nit2	1.244	110.9	89.1	0.31	0.000580831	2.33	1.32	110.5	108.5	113.6	90.5	88.2	88.8	FALSE
Nme1	1.51	120.3	79.7	0.59	0.00316247	4.92	8.18	127.9	118	117.3	78.1	72.9	85.8	FALSE
Nme2	1.52	120.6	79.4	0.6	0.00892755	2.75	8.11	120.8	114.5	119	78.3	77.8	89.5	FALSE
Nmral1	1.425	117.5	82.5	0.51	0.0379238	6.78	13.86	121.8	106.8	118.3	73.3	83	96.6	FALSE
Npepl1	1.173	108	92	0.23	0.00201977	2.78	1.67	111.8	106.4	106.8	91	90.5	93.4	FALSE
Npepps	1.329	114.1	85.9	0.41	0.0164494	2.15	7.35	112.3	111.8	116.3	84.5	81.4	93.7	FALSE
Nploc4	1.63	124	76	0.7	0.0118227	7.39	11.99	109.1	123.3	125.2	75.6	74.7	91.9	FALSE
Npm1	1.958	132.4	67.6	0.97	0.000655981	4.54	7.44	122.6	132.3	133.2	67.6	67.6	76.7	FALSE
Nqo1	2.859	148.2	51.8	1.52	3.11398e-05	4.83	2.94	141.2	147.6	155.5	50.6	51.6	53.6	FALSE
Nrap	1.672	125.1	74.9	0.74	0.0121135	6.3	14.91	138.5	123.7	125.2	58.8	74.9	78.8	FALSE
Nsfl1c	1.326	114	86	0.41	0.00327431	4.08	1.57	108.5	114.9	117.6	84.8	86.7	87.5	FALSE
Nt5c	1.778	128	72	0.83	5.20633e-05	3.69	3.74	129.8	121.9	130.3	73	69.8	75.3	FALSE
Nt5c2	1.429	117.7	82.3	0.52	0.0232607	10.97	3.92	104.2	116.9	129.8	80.5	81.8	86.7	FALSE
Nt5dc3	1.499	120	80	0.58	0.00353001	8.53	6.86	122.9	129.2	109.1	82	73.4	83.5	FALSE
Nubp1	1.823	129.1	70.9	0.87	0.0230168	25.84	12.04	173.9	109.5	119.4	73.8	58	65.5	FALSE
Nucb1	1.551	121.6	78.4	0.63	0.0227479	3.7	14.16	119.1	124.9	128.2	80.5	63.7	83.7	FALSE
Nudc	1.602	123.1	76.9	0.68	0.0074852	3.36	9	124.1	121.7	116.2	76	74.5	87.5	FALSE
Nudcd2	1.399	116.6	83.4	0.48	0.00804454	3.13	8.03	123.2	116.3	117.4	73.6	83.9	85.6	FALSE
Nudt12	1.573	122.3	77.7	0.65	0.00404512	8.83	9.72	114.8	116.3	134.1	73.8	74	87	FALSE
Nudt15	1.084	104	96	0.12	0.0232062	3.44	4.07	109.6	102.6	104.6	96.5	96.7	89.9	FALSE
Nudt16	1.628	123.9	76.1	0.7	0.000933389	8.2	6.27	120.8	139	121	76.8	68	74.4	FALSE
Nudt19	1.474	119.1	80.9	0.56	0.0135701	15.38	9.69	112.1	113.1	145.5	76.8	68.9	83.7	FALSE
Nudt2	1.221	109.9	90.1	0.29	3.29567e-05	0.97	0.62	110.2	108.5	110.4	89.8	90.9	90.3	FALSE
Nudt3	1.215	109.7	90.3	0.28	0.0147405	4.78	1.71	103.3	110.4	113.4	92.6	90.8	89.5	FALSE
Nudt7	1.603	123.2	76.8	0.68	0.0355061	24.41	16.14	101.5	118.8	161.8	74.1	60.3	83.6	FALSE
Nudt8	1.945	132.1	67.9	0.96	0.0134143	17.61	23.85	122.7	123.7	165.1	47.5	77.4	63.6	FALSE
Nutf2	1.245	110.9	89.1	0.32	0.00379984	2.01	4.08	113.4	111.1	108.9	89.2	92.3	85.1	FALSE
Ociad1	1.63	123.9	76.1	0.7	0.00503926	10.17	10.86	112.5	120.1	136.9	70.5	73.7	86.3	FALSE
Ogfr	1.462	118.8	81.2	0.55	0.0191295	9.15	9.58	102.4	121.7	119.2	80.2	81.5	95	FALSE
Ogn	1.78	128.1	71.9	0.83	0.00263953	8.8	4.52	114.7	129.6	136.5	69.9	72.8	76.5	FALSE
Ogt	1.623	123.8	76.2	0.7	0.00378947	8.62	4.82	129.2	128.1	110.4	80.2	73.2	78.9	FALSE
Orc2	1.841	129.6	70.4	0.88	0.0029059	6.86	11.05	128.9	135.9	118.5	65.6	70	81.1	FALSE
Orm1	1.459	118.7	81.3	0.55	0.00277718	4.39	6.62	119.6	111.1	120.3	89	81.9	78.1	FALSE
Osbp	1.286	112.5	87.5	0.36	0.0405918	11.08	6.72	99.2	123.9	114.5	89	81	92.4	FALSE
Ostf1	1.53	121	79	0.61	0.0260821	2.19	13.23	123.4	119	123.9	66.5	86.5	80.6	FALSE
Otub1	1.381	116	84	0.47	0.00694143	1.24	5.48	117.8	115	115.7	79.2	83.8	88.4	FALSE
Otud6b	1.505	120.2	79.8	0.59	0.022169	10.46	15.12	133.6	117.2	108.9	69.3	93.2	77.9	FALSE
Otulin	1.427	117.6	82.4	0.51	0.0106334	8.47	4.08	106.1	117.3	125.7	87.6	81.2	82.2	FALSE
Oxnad1	1.499	120	80	0.58	0.0287363	13.66	7	101.5	118.9	133.7	79.3	78.1	88.6	FALSE
Oxsr1	1.264	111.7	88.3	0.34	0.0052239	2.34	4.49	111.7	107.5	112.1	86.2	88.4	94	FALSE
P4hb	1.986	133	67	0.99	0.00110608	6.81	9.89	122.8	135.3	140.4	73.3	60.1	68.1	FALSE
Pabpc1	1.498	119.9	80.1	0.58	0.00574076	10.64	5.16	116.3	116.2	139.1	77.6	71.7	79.1	FALSE
Pabpn1	1.974	132.7	67.3	0.98	0.0115563	6.07	16.75	133.6	126.1	142.3	67.7	54.2	76.1	FALSE
Pacsin2	2.129	136.1	63.9	1.09	0.000271534	8.46	6.54	132	130.2	151.2	62	58.2	66.4	FALSE
Padi2	1.489	119.7	80.3	0.57	0.0197957	2.65	10.28	114.8	116.6	120.9	78.3	77	92.3	FALSE
Pafah1b1	1.526	120.8	79.2	0.61	0.022416	3.62	12.44	124.3	116	118.1	72.4	77.4	91.7	FALSE
Pafah1b2	1.483	119.5	80.5	0.57	0.00318922	6.35	7.72	118.2	111	126	79.7	76.5	88.6	FALSE
Paip1	1.299	113	87	0.38	0.0268239	10.97	3.65	105.8	130	111.3	80.8	85.7	86.4	FALSE
Pak2	1.891	130.8	69.2	0.92	0.024612	13.4	25.12	117.2	153.5	135.6	46	71.7	75.9	FALSE
Parp3	1.661	124.8	75.2	0.73	0.0286991	19.77	8.79	102.8	152.4	123	67.3	74.1	80.3	FALSE
Parvb	1.79	128.3	71.7	0.84	0.0242869	15.63	2.85	129	106.3	145.9	71.5	72	75.3	FALSE
Pbdc1	1.347	114.8	85.2	0.43	0.00995401	5.4	9.3	124.3	111.9	116.1	73.8	86.1	87.8	FALSE
Pbld1	1.402	116.7	83.3	0.49	0.00932695	9.04	3.73	110.2	115	130.7	82	78.1	84	FALSE
Pbxip1	1.483	119.4	80.6	0.57	0.0288524	15.57	13.22	101.1	120.6	138.5	81.4	68.7	89.7	FALSE
Pcbp1	1.707	126.1	73.9	0.77	0.0217834	0.42	13.77	126	125	125.3	65	73.4	85.4	FALSE
Pcbp2	1.896	130.9	69.1	0.92	0.00350789	8.98	12.34	116.1	127.9	139.1	67.5	66.8	82.6	FALSE
Pcmt1	1.575	122.3	77.7	0.66	0.00666134	1.8	7.34	122.4	118.6	122.4	73.7	77.7	85.1	FALSE
Pcna	1.369	115.6	84.4	0.45	0.0488185	6.78	11.49	102.7	116.4	115	81.6	84	100.3	FALSE
Pcp4l1	1.582	122.6	77.4	0.66	0.00581787	10.4	5.03	138.1	113.4	119.6	72.8	75.6	80.4	FALSE
Pcyt2	1.299	113	87	0.38	0.0226216	5.19	8.16	104.8	111.2	116.2	84.6	85.6	97.7	FALSE
Pdap1	1.534	121.1	78.9	0.62	0.00273919	6.55	7.45	110.5	126	119.5	77.8	77.9	88.3	FALSE
Pdcd5	1.282	112.3	87.7	0.36	0.00592297	5.03	2.39	117.6	111.9	106.4	86.4	87.3	90.4	FALSE
Pdcd6ip	1.568	122.1	77.9	0.65	0.016605	1.91	9.95	117	119.4	121.6	75.9	76.2	89.9	FALSE
Pdcl3	1.488	119.6	80.4	0.57	0.011392	9.36	5.52	122.9	123.5	104.3	82.6	78.8	88	FALSE
Pdia3	1.527	120.9	79.1	0.61	0.0017105	3.89	6.7	126.3	122.9	116.9	80.5	72	81.5	FALSE
Pdia4	1.568	122.1	77.9	0.65	0.00151895	4.76	7.49	131.2	121.4	120.6	77.4	69.2	80.1	FALSE
Pdia6	1.776	128	72	0.83	0.00335564	5.33	10.41	122.3	136	128.1	72.1	63.4	78.1	FALSE
Pdlim5	1.992	133.1	66.9	0.99	0.0448169	4.53	26	132.3	135.2	123.8	53.3	66.4	89	FALSE
Pdlim7	2.109	135.7	64.3	1.08	0.00906553	3	14.18	140.7	133.7	133.7	55.2	63.4	73.3	FALSE
Pdxk	1.316	113.6	86.4	0.4	0.00719901	5.37	7.42	120.4	108.1	115.1	87.5	78.4	90.6	FALSE
Pebp1	1.172	107.9	92.1	0.23	0.00462211	2.3	3.31	108.2	104.5	109.3	92.3	95.9	89.8	FALSE
Pepd	1.297	112.9	87.1	0.37	0.000159306	1.81	2.27	113.8	113.5	110.1	87.5	85.6	89.5	FALSE
Pex14	2.417	141.5	58.5	1.27	0.00307966	10.43	15.92	120.4	147.5	141.8	58.6	56.6	75	FALSE
Pfas	1.87	130.3	69.7	0.9	0.0107564	13.02	4.68	109.4	135.7	140.5	72.6	74.2	67.7	FALSE
Pfdn1	1.617	123.6	76.4	0.69	0.0287862	2.52	14.42	122.4	118.3	124.3	75.7	68.6	90.7	FALSE
Pfdn2	1.513	120.4	79.6	0.6	0.000810283	5.58	4.43	112.3	123.8	123.9	81.8	75.9	82.2	FALSE
Pfdn5	1.53	121	79	0.61	0.00569661	7.75	3.8	108.6	121.5	126.4	79.4	79.4	84.7	FALSE
Pfdn6	1.526	120.8	79.2	0.61	0.00761792	2.26	7.6	116.6	119	122	76.6	78	87.9	FALSE
Pfkp	1.741	127	73	0.8	0.000979168	8.85	7.84	121.7	122.5	141.8	70.4	66.3	77.4	FALSE
Pfn1	1.572	122.2	77.8	0.65	0.000123447	2.02	3.24	123.8	119.6	124	79.2	74.6	78.7	FALSE
Pgam1	1.599	123.1	76.9	0.68	0.00337873	9.48	6.09	119	113.9	136.1	74.2	74.4	82.4	FALSE
Pgam2	0.752	85.8	114.2	-0.41	0.00821433	5.63	1.4	88.6	86.3	79.4	113.9	117	114.8	FALSE
Pgd	1.487	119.6	80.4	0.57	0.0113892	9.96	4.02	118	108.5	132.2	77.9	79.4	84.1	FALSE
Pgls	1.412	117.1	82.9	0.5	0.00104349	5.23	4.08	116.5	111.5	123.7	79.5	82.5	86.3	FALSE
Pgm1	0.8	88.9	111.1	-0.32	0.00151585	3.58	3.13	91.8	90.1	85.6	112.9	112.7	106.8	FALSE
Pgm2	1.826	129.2	70.8	0.87	0.00823786	1.35	9.68	126.1	126.6	129.3	68	69.3	80.8	FALSE
Pgm2l1	1.374	115.8	84.2	0.46	0.00198619	2.43	4.83	117.2	113.5	119	78.8	86.2	85.3	FALSE
Pgm3	1.675	125.2	74.8	0.74	0.00298464	4.09	8.41	129.6	122.6	119.8	71.5	73.2	83.3	FALSE
Phb2	1.71	126.2	73.8	0.77	0.0405076	24.42	19.42	100	119.2	160.6	69.7	61.3	89.1	FALSE
Phgdh	2.673	145.6	54.4	1.42	0.0014364	15.43	11.77	123.6	141.1	167.7	52.8	51.4	63.4	FALSE
Phospho1	1.67	125.1	74.9	0.74	0.0294376	6.88	18.72	117.6	134.1	121.8	73	62.8	90.7	FALSE
Phyhd1	1.868	130.3	69.7	0.9	0.0221286	4.97	19.63	134.4	140.5	127.1	51.1	72	74.9	FALSE
Phykpl	1.596	123	77	0.67	0.00529501	2.25	7.42	119.3	124.7	121.2	73.9	76	84.8	FALSE
Picalm	1.663	124.9	75.1	0.73	0.0111331	8.14	12.88	128.2	125	109.8	71.2	75.2	90.5	FALSE
Pin1	1.444	118.2	81.8	0.53	0.000553434	1.37	3.13	117.6	117.6	120.4	81.5	78.9	84	FALSE
Pir	1.871	130.3	69.7	0.9	0.000931095	8.44	9.47	121.9	129.7	143.9	73.9	69.4	61.2	FALSE
Pitpna	1.206	109.3	90.7	0.27	0.0110369	4.01	6.59	116.9	109.2	109.1	81.7	90.5	92.7	FALSE
Pitpnb	1.294	112.8	87.2	0.37	0.00554034	6.22	7.71	124.6	112.8	111.4	76.3	87.6	87.2	FALSE
Pkia	1.709	126.2	73.8	0.77	0.00119496	5.73	8.16	121.8	134	121.3	70.3	71.2	81.3	FALSE
Pkig	1.649	124.5	75.5	0.72	0.0208741	15.09	19.37	111.1	120	147.6	60	88.6	72.8	FALSE
Pkm	0.83	90.7	109.3	-0.27	0.00227611	0.8	2.17	90.8	92.2	91.1	105.9	109.8	110.2	FALSE
Plaa	1.698	125.9	74.1	0.76	0.0253135	1.53	13.98	124	123.9	120.7	69	73	89.4	FALSE
Plbd2	1.701	126	74	0.77	0.00568718	7.27	12.34	116.8	133.5	132.1	77.7	62.2	77.7	FALSE
Plcd1	1.529	120.9	79.1	0.61	0.00371786	7.99	9.36	116.9	114.6	132.4	86.9	72.7	76.5	FALSE
Plg	1.42	117.4	82.6	0.51	0.0340771	14.17	3.72	137.9	114.3	105.2	78.1	84.1	80.4	FALSE
Plin3	1.992	133.2	66.8	0.99	0.0117717	5.25	15.62	122.7	134.2	134.9	67.4	59.7	81.1	FALSE
Plod1	1.714	126.3	73.7	0.78	0.0156648	7.54	14.66	125.3	129.2	111.6	73.1	69.8	91	FALSE
Pls1	1.621	123.7	76.3	0.7	0.0063685	5.52	10.44	128.4	115	122.3	75.4	71.6	87.3	FALSE
Pls3	1.843	129.7	70.3	0.88	0.0135591	4.39	14.11	126.1	120.9	132	68.4	67	85.7	FALSE
Pm20d2	1.362	115.3	84.7	0.45	0.0104393	10.06	7.81	109.2	111.1	130.4	77.5	81.6	90.2	FALSE
Pmm2	1.474	119.2	80.8	0.56	0.0154599	5.68	10.43	121	118.1	108.5	78.1	80.1	94.2	FALSE
Pnp	1.561	121.9	78.1	0.64	0.000247381	3.85	4.53	117	126.3	121.3	75.4	77.7	82.4	FALSE
Poldip2	2.265	138.7	61.3	1.18	0.00464679	16.59	15	111.2	147	153.5	64.9	52.5	71	FALSE
Polr2h	1.47	119	81	0.56	0.000548132	4.84	4.69	113.4	125	120	76.3	81.7	83.6	FALSE
Postn	2.144	136.4	63.6	1.1	0.0112861	24.97	26.14	122.7	122.7	184.7	57.2	41.6	71.2	FALSE
Ppa1	1.418	117.3	82.7	0.5	0.00369237	4.18	6.83	115.1	112.4	121.8	79.5	81.1	90.1	FALSE
Ppat	1.702	126	74	0.77	0.0040587	9.24	10.79	111.5	132.7	129.8	76.3	66.8	83	FALSE
Ppcs	1.525	120.8	79.2	0.61	0.0300676	3.81	13.35	116.4	114.6	123.2	76.3	74.9	94.5	FALSE
Ppia	1.546	121.5	78.5	0.63	0.0105946	2.31	9.45	120.3	122.1	125.9	83.5	79	69.2	FALSE
Ppic	1.377	115.9	84.1	0.46	0.0195189	2.92	10.1	114.1	120.7	119.2	86.6	72.4	87	FALSE
Ppid	1.5	120	80	0.59	0.00117993	5.17	6.45	115.3	118.5	127.3	79	74.8	85	FALSE
Ppil1	1.476	119.2	80.8	0.56	0.000122893	3.4	2.87	115.6	119.3	123.7	80.8	78	82.5	FALSE
Ppm1b	1.575	122.3	77.7	0.66	0.00594082	3.54	8.43	122.6	123	115.4	77.8	74	87.1	FALSE
Ppm1f	1.319	113.8	86.2	0.4	0.00994962	2.38	6.18	115.2	113.7	110	82.2	86.2	92.8	FALSE
Ppm1g	1.703	126	74	0.77	0.00627078	5.22	11.09	123.2	118.6	131.5	69.2	72.4	85	FALSE
Ppme1	1.681	125.4	74.6	0.75	0.0364799	8.43	19.75	132.6	112	122.1	65.6	72.6	95	FALSE
Ppp1ca	1.506	120.2	79.8	0.59	0.0469953	5.92	15.27	121.2	118.1	108.1	75.3	78.4	98.9	FALSE
Ppp1cb	1.5	120	80	0.58	0.038472	2.11	12.82	117	118.8	113.9	78	76.5	95.7	FALSE
Ppp1r14b	1.478	119.3	80.7	0.56	0.0310408	8.67	14.38	127.6	114.4	107.8	75.6	77.4	97.2	FALSE
Ppp1r14c	0.683	81.2	118.8	-0.55	0.0327386	11.74	14.47	84.3	90	71.3	132	99	123.4	FALSE
Ppp1r2	1.321	113.8	86.2	0.4	0.00462288	2.67	5.39	110.2	114.9	115.9	87	81.4	90.6	FALSE
Ppp1r7	1.432	117.8	82.2	0.52	0.00940193	1.61	6.82	115.3	119.1	116.8	78.1	81.5	89.2	FALSE
Ppp2ca	1.458	118.6	81.4	0.54	0.0172827	1.01	8.16	117.5	115.2	116.6	80	79.2	91.4	FALSE
Ppp2r1a	1.486	119.5	80.5	0.57	0.0472017	1.15	13.53	116.7	117.2	114.7	76.1	78.5	96.8	FALSE
Ppp2r2a	1.367	115.5	84.5	0.45	0.0110932	3.94	8.7	121.9	114.1	113.8	76.1	83.5	90.6	FALSE
Ppp3ca	1.392	116.4	83.6	0.48	0.00267201	5.66	4.26	119.3	117.8	107.4	81.8	89.1	84.6	FALSE
Ppp3cb	1.205	109.3	90.7	0.27	0.00153915	3.37	3.34	107.7	114.7	109.1	86.1	90.6	91.8	FALSE
Ppp3r1	1.265	111.7	88.3	0.34	0.00484264	4.19	1.56	110.9	117.1	107.9	86.8	89.5	87.7	FALSE
Ppp4c	1.98	132.9	67.1	0.99	0.0431117	7.22	25.23	135.9	117.6	128.6	59.4	64.9	93.5	FALSE
Ppp5c	1.373	115.7	84.3	0.46	0.0156164	2.76	7.91	115.8	116	110.4	80.1	84.3	93.4	FALSE
Ppp6c	1.552	121.6	78.4	0.63	0.0325193	0.74	13.36	119.4	120.7	119	71.6	76.9	92.3	FALSE
Ppp6r1	1.574	122.3	77.7	0.65	0.000389435	5.27	4.73	117	120.3	129.4	81.9	76.4	74.9	FALSE
Ppp6r3	1.542	121.3	78.7	0.63	0.0286492	3.25	13.9	116.6	124.4	120.2	69.5	77.9	91.4	FALSE
Prdx1	1.403	116.8	83.2	0.49	0.0143307	6.92	11.47	112.9	113.8	127.5	73	81.1	91.8	FALSE
Prdx2	1.392	116.4	83.6	0.48	0.0273452	7.29	12.7	109.4	112.3	125.2	76	80.7	96.4	FALSE
Prdx6	1.251	111.1	88.9	0.32	0.021807	9.72	4.67	108.3	106.4	126.5	82.1	86.6	90.1	FALSE
Prelp	1.344	114.7	85.3	0.43	0.0292841	13.84	5.16	112.3	106	137	76.8	83.5	84.5	FALSE
Prep	1.31	113.4	86.6	0.39	0.012626	1.34	5.57	113.6	110.6	112.2	84.6	85.6	93.5	FALSE
Prkab2	1.235	110.5	89.5	0.3	0.0257719	7.66	6.07	108.5	119	102.4	86	87.9	96.3	FALSE
Prkag1	1.355	115.1	84.9	0.44	0.00833591	6.05	8.5	113.9	123.3	109.6	77.4	84.1	91.7	FALSE
Prkcsh	1.859	130	70	0.89	0.00928785	4.67	13.94	125.9	134.4	137.9	73.1	56.5	72.3	FALSE
Prkg1	1.95	132.2	67.8	0.96	0.0164307	1.74	14.57	128	131.6	127.5	65.6	64.4	82.9	FALSE
Prmt1	1.459	118.7	81.3	0.54	0.00726378	4.52	8.65	116.9	123.3	112.8	76.6	80.1	90.3	FALSE
Prmt3	1.215	109.7	90.3	0.28	0.0420343	7.64	8.94	114.3	116	100.6	94.5	80.4	94.1	FALSE
Prmt5	1.592	122.9	77.1	0.67	0.0194028	5.82	15.02	131	126.9	116.8	62.3	79.7	83.4	FALSE
Prr33	1.942	132	68	0.96	0.00297059	10.97	12.8	118.3	126.1	146	64.5	64.9	80.2	FALSE
Psap	1.978	132.8	67.2	0.98	0.00159523	7.59	11.02	122.1	132.3	142.1	66.9	60.9	75.7	FALSE
Psat1	6.876	174.6	25.4	2.78	0.000148925	3.26	8.67	169.9	171.8	180.6	24.3	25	28.5	FALSE
Psma1	1.469	119	81	0.55	0.0179736	3.7	10.5	115.5	122.1	114	78.6	77	92.8	FALSE
Psma2	1.484	119.5	80.5	0.57	0.0313393	2.14	12.35	118.1	120.4	115.3	73.5	79.5	93.2	FALSE
Psma3	1.643	124.3	75.7	0.72	0.0141518	5.81	12.46	122.6	125.6	112.3	73.6	74.6	91.3	FALSE
Psma4	1.516	120.5	79.5	0.6	0.0166451	3.24	10.19	117.5	121.7	114.1	77.5	77.4	91.9	FALSE
Psma5	1.535	121.1	78.9	0.62	0.0142727	4.2	11.21	117.3	125.6	116.5	76.4	73.7	90.5	FALSE
Psma6	1.55	121.6	78.4	0.63	0.0187849	3.99	11.48	118.2	123.1	113.7	76.2	76.3	92.5	FALSE
Psma7	1.508	120.3	79.7	0.59	0.0169879	4.79	11.84	116.4	125.5	115.1	77.2	73.9	91.9	FALSE
Psmb1	1.596	123	77	0.67	0.0161653	5.02	11.94	122.1	122.9	112.2	76.5	74.3	92	FALSE
Psmb10	1.646	124.4	75.6	0.72	0.0247932	16.7	15.64	101.4	142.3	126.2	76.7	64.7	88.7	FALSE
Psmb2	1.515	120.5	79.5	0.6	0.0154539	6.02	11.21	120.3	122	109	79.4	75.9	93.5	FALSE
Psmb3	1.507	120.2	79.8	0.59	0.0120041	2.23	8.58	116.4	121.4	117.4	77.9	77.3	89.7	FALSE
Psmb4	1.556	121.8	78.2	0.64	0.00992005	3.45	9.25	121.6	121.1	114.3	77.8	75.7	89.6	FALSE
Psmb5	1.554	121.7	78.3	0.64	0.020241	3.67	11.57	118.6	122.6	113.9	76.3	76.1	92.6	FALSE
Psmb6	1.643	124.3	75.7	0.72	0.017435	4.92	12.94	121.2	126.2	114.3	73.2	73.8	91.3	FALSE
Psmb7	1.57	122.2	77.8	0.65	0.0160934	2.49	10.1	115.6	121.1	120.2	76.6	76	90.5	FALSE
Psmb8	1.524	120.8	79.2	0.61	0.00786281	1	6.53	117.7	119.8	119.7	78.5	77.3	87	FALSE
Psmc1	1.707	126.1	73.9	0.77	0.0436991	5.74	18.98	120.7	127.7	113.8	70.4	70.7	96.6	FALSE
Psmc2	1.666	125	75	0.74	0.0418451	5.53	18.58	116.3	128.6	117.7	70.6	70.7	96.1	FALSE
Psmc3	1.494	119.8	80.2	0.58	0.0369289	5.94	15.79	115.2	126.5	113.7	71.4	77.1	96	FALSE
Psmc5	1.699	125.9	74.1	0.76	0.0386016	5.15	18.65	120.4	129	116.8	68.3	70.9	94.7	FALSE
Psmc6	1.668	125	75	0.74	0.0429819	6.23	17.84	121.1	125.6	111.1	72.6	72.3	97.4	FALSE
Psmd11	1.63	124	76	0.71	0.0440499	5.9	18.3	118	127.7	113.9	72.4	71	97.1	FALSE
Psmd12	1.703	126	74	0.77	0.044024	5.52	18.46	124.4	123.7	112.6	72.7	70	96.7	FALSE
Psmd14	1.631	124	76	0.71	0.0381278	3.16	15.63	119.3	123.6	116	73.2	73.1	94.9	FALSE
Psmd3	1.756	127.4	72.6	0.81	0.0462066	4.86	20.07	124.6	126.3	115.2	70.9	67.1	95.9	FALSE
Psmd5	1.526	120.8	79.2	0.61	0.00800776	8.42	11.57	132.5	114.3	115.6	72.2	75.8	89.6	FALSE
Psmd6	1.599	123	77	0.68	0.0396004	4.85	15.85	119.6	123.4	112.1	73.5	74.8	96.5	FALSE
Psmd9	1.349	114.9	85.1	0.43	0.00879345	2.66	6.36	110.2	116.1	113.8	82.7	84.3	92.9	FALSE
Psme1	1.423	117.5	82.5	0.51	0.0232132	5.93	11.45	115.3	108.4	122	81	77.5	95.8	FALSE
[truncated: 310 more rows]
