# Supplementary material for: Mitochondrial protein import stress causes lysosomal damage and progressive tissue atrophy
Source: EMBO Rep. 2026 Apr 27;27(11):2973–3000. doi: 10.1038/s44319-026-00774-9 (PMC13260833; doi:10.1038/s44319-026-00774-9)
Supplement: Supplementary file 16 — Source data Fig. 8 [file 44319_2026_774_MOESM16_ESM.zip › Figure 8/8C/Protein DNA ratio quantification.xls]

## Sheet: 2 month old mice
Mouse	Sex	Age	DNA level	Total protein (ug)	Protein/DNA ratio	Avg. WT Protein/DNA ratio	Relative Protein/DNA ratio
WT 1	Female	2 Months	620	313.867	0.506238	0.455315	0.891734
WT 2	Female	2 Months	700	317.581	0.453687		1.11184
WT 3	Female	2 Months	750	304.515	0.406019		0.996425
Tg 1	Female	2 Months	680	252.427	0.371216		0.815296
Tg 2	Female	0y 2m 1d	560	195.071	0.348341		0.765056
Tg 3	Female	0y 2m 1d	560	209.445	0.374009		0.821429

## Sheet: Aged mice
Mouse	Sex	Age	DNA level	Total protein (ug)	Protein/DNA ratio	Avg. WT Protein/DNA ratio	Relative Protein/DNA ratio
WT 1	Female	27 months	640	532.917	0.832682	0.735009	1.13289
WT 2	Female	27 months	660	467.699	0.708635		0.964117
WT 3	Female	26 months	440	311.79	0.708614		0.964088
WT 4	Female	26 months	480	331.251	0.690106		0.938908
Tg 1	Female	27 months	700	254.318	0.363311		0.494295
Tg 2	Female	27 months	560	240.505	0.429473		0.58431
Tg 3	Female	28 months	680	294.219	0.432675		0.588666
Tg 4	Female	28 months	660	295.125	0.447159		0.608372
