# Supplementary material for: Mitochondrial protein import stress causes lysosomal damage and progressive tissue atrophy
Source: EMBO Rep. 2026 Apr 27;27(11):2973–3000. doi: 10.1038/s44319-026-00774-9 (PMC13260833; doi:10.1038/s44319-026-00774-9)
Supplement: Supplementary file 16 — Source data Fig. 8 [file 44319_2026_774_MOESM16_ESM.zip › Figure 8/8B/SUnSET quantification.xls]

## Sheet: Sheet1
Mouse	Total protein staining (TPS)	Puromycin level	Puromycin level/TPS	(Puromycin level/TPS) - Non-specific signal	Avg. WT (Puromycin level/TPS) - Non-specific signal	Relative puromycin level		Puromycin Injection?
WT 1	192	0.77	0.00401042	0				NO
WT 2	186	10.4	0.055914	0.0519036	0.0459771	1.1289		YES
WT 3	171	7.84	0.045848	0.0418375		0.909966		YES
WT 4	195	8.95	0.0458974	0.041887		0.911042		YES
WT 5	179	9.36	0.0522905	0.0482801		1.05009		YES
Tg 1	188	12.5	0.0664894	0.0624789		1.35892		YES
Tg 2	181	11.1	0.061326	0.0573156		1.24661		YES
Tg 3	182	15.7	0.0862637	0.0822533		1.78901		YES
Tg 4	190	10.4	0.0547368	0.0507264		1.1033		YES
