# Supplementary material for: Mitochondrial protein import stress causes lysosomal damage and progressive tissue atrophy
Source: EMBO Rep. 2026 Apr 27;27(11):2973–3000. doi: 10.1038/s44319-026-00774-9 (PMC13260833; doi:10.1038/s44319-026-00774-9)
Supplement: Supplementary file 16 — Source data Fig. 8 [file 44319_2026_774_MOESM16_ESM.zip › Figure 8/8E/Omnicathepsin activity quantification.xls]

## Sheet: Aged omnicathepsin activity
Mouse	Cytosolic omnicathepsin activity (A.U.)	Lysosomal omnicathepsin activity (A.U.)	Omnicathepsin activity ratio (Cytosolic / lysosomal)	Avg. WT Omnicathepsin activity ratio (Cytosolic / lysosomal)	Relative omnicathepsin activity ratio (Cytosolic / lysosomal)
WT 1	70.7413	497.607	0.142163	0.296298	0.479797
WT 2	193.73	538.67	0.359645		1.21379
WT 3	115.16	354.64	0.324724		1.09594
WT 4	137.69	383.9	0.358661		1.21047
Tg 1	198.4	245.907	0.80681		2.72297
Tg 2	305.863	196.443	1.55701		5.25486
Tg 3	244.413	208.843	1.17032		3.9498
Tg 4	261.483	341.013	0.766783		2.58788

## Sheet: 2 month omnicathepsin activity
Mouse	Cytosolic omnicathepsin activity (A.U.)	Lysosomal omnicathepsin activity (A.U.)	Omnicathepsin activity ratio (Cytosolic / lysosomal)	Avg. WT Omnicathepsin activity ratio (Cytosolic / lysosomal)	Relative omnicathepsin activity ratio (Cytosolic / lysosomal)
WT 1	20.704	261.865	0.0790636	0.0802962	0.98465
WT 2	49.031	504.745	0.0971401		1.20977
WT 3	27.6375	427.265	0.0646847		0.805576
Tg 1	50.87	332.74	0.152882		1.90398
Tg 2	52.0165	365.12	0.142464		1.77423
Tg 3	50.033	354.585	0.141103		1.75728
